# Supplementary material for: Inducible microRNA-200c decreases motility of breast cancer cells and reduces filamin A
Source: PLoS One. 2019 Nov 20;14(11):e0224314. doi: 10.1371/journal.pone.0224314 (PMC6867627; doi:10.1371/journal.pone.0224314)
Supplement: S1 Raw Data — (ZIP) [file pone.0224314.s007.zip]

Archive with 1,059 entries (1,055 files):
- MDA-MB-231-200c_Dox/
- MDA-MB-231-200c_Dox/cell1.txt
- MDA-MB-231-200c_Dox/cell10.txt
- MDA-MB-231-200c_Dox/cell100.txt
- MDA-MB-231-200c_Dox/cell101.txt
- MDA-MB-231-200c_Dox/cell102.txt
- MDA-MB-231-200c_Dox/cell103.txt
- MDA-MB-231-200c_Dox/cell104.txt
- MDA-MB-231-200c_Dox/cell105.txt
- MDA-MB-231-200c_Dox/cell106.txt
- MDA-MB-231-200c_Dox/cell107.txt
- MDA-MB-231-200c_Dox/cell108.txt
- MDA-MB-231-200c_Dox/cell109.txt
- MDA-MB-231-200c_Dox/cell11.txt
- MDA-MB-231-200c_Dox/cell110.txt
- MDA-MB-231-200c_Dox/cell111.txt
- MDA-MB-231-200c_Dox/cell112.txt
- MDA-MB-231-200c_Dox/cell113.txt
- MDA-MB-231-200c_Dox/cell114.txt
- MDA-MB-231-200c_Dox/cell115.txt
- MDA-MB-231-200c_Dox/cell116.txt
- MDA-MB-231-200c_Dox/cell117.txt
- MDA-MB-231-200c_Dox/cell12.txt
- MDA-MB-231-200c_Dox/cell13.txt
- MDA-MB-231-200c_Dox/cell14.txt
- MDA-MB-231-200c_Dox/cell15.txt
- MDA-MB-231-200c_Dox/cell16.txt
- MDA-MB-231-200c_Dox/cell17.txt
- MDA-MB-231-200c_Dox/cell18.txt
- MDA-MB-231-200c_Dox/cell19.txt
- MDA-MB-231-200c_Dox/cell2.txt
- MDA-MB-231-200c_Dox/cell20.txt
- MDA-MB-231-200c_Dox/cell21.txt
- MDA-MB-231-200c_Dox/cell22.txt
- MDA-MB-231-200c_Dox/cell23.txt
- MDA-MB-231-200c_Dox/cell24.txt
- MDA-MB-231-200c_Dox/cell25.txt
- MDA-MB-231-200c_Dox/cell26.txt
- MDA-MB-231-200c_Dox/cell27.txt
- MDA-MB-231-200c_Dox/cell28.txt
- MDA-MB-231-200c_Dox/cell29.txt
- MDA-MB-231-200c_Dox/cell3.txt
- MDA-MB-231-200c_Dox/cell30.txt
- MDA-MB-231-200c_Dox/cell31.txt
- MDA-MB-231-200c_Dox/cell32.txt
- MDA-MB-231-200c_Dox/cell33.txt
- MDA-MB-231-200c_Dox/cell34.txt
- MDA-MB-231-200c_Dox/cell35.txt
- MDA-MB-231-200c_Dox/cell36.txt
- MDA-MB-231-200c_Dox/cell37.txt
- MDA-MB-231-200c_Dox/cell38.txt
- MDA-MB-231-200c_Dox/cell39.txt
- MDA-MB-231-200c_Dox/cell4.txt
- MDA-MB-231-200c_Dox/cell40.txt
- MDA-MB-231-200c_Dox/cell41.txt
- MDA-MB-231-200c_Dox/cell42.txt
- MDA-MB-231-200c_Dox/cell43.txt
- MDA-MB-231-200c_Dox/cell44.txt
- MDA-MB-231-200c_Dox/cell45.txt
- MDA-MB-231-200c_Dox/cell46.txt
- MDA-MB-231-200c_Dox/cell47.txt
- MDA-MB-231-200c_Dox/cell48.txt
- MDA-MB-231-200c_Dox/cell49.txt
- MDA-MB-231-200c_Dox/cell5.txt
- MDA-MB-231-200c_Dox/cell50.txt
- MDA-MB-231-200c_Dox/cell51.txt
- MDA-MB-231-200c_Dox/cell52.txt
- MDA-MB-231-200c_Dox/cell53.txt
- MDA-MB-231-200c_Dox/cell54.txt
- MDA-MB-231-200c_Dox/cell55.txt
- MDA-MB-231-200c_Dox/cell56.txt
- MDA-MB-231-200c_Dox/cell57.txt
- MDA-MB-231-200c_Dox/cell58.txt
- MDA-MB-231-200c_Dox/cell59.txt
- MDA-MB-231-200c_Dox/cell6.txt
- MDA-MB-231-200c_Dox/cell60.txt
- MDA-MB-231-200c_Dox/cell61.txt
- MDA-MB-231-200c_Dox/cell62.txt
- MDA-MB-231-200c_Dox/cell63.txt
- MDA-MB-231-200c_Dox/cell64.txt
- MDA-MB-231-200c_Dox/cell65.txt
- MDA-MB-231-200c_Dox/cell66.txt
- MDA-MB-231-200c_Dox/cell67.txt
- MDA-MB-231-200c_Dox/cell68.txt
- MDA-MB-231-200c_Dox/cell69.txt
- MDA-MB-231-200c_Dox/cell7.txt
- MDA-MB-231-200c_Dox/cell70.txt
- MDA-MB-231-200c_Dox/cell71.txt
- MDA-MB-231-200c_Dox/cell72.txt
- MDA-MB-231-200c_Dox/cell73.txt
- MDA-MB-231-200c_Dox/cell74.txt
- MDA-MB-231-200c_Dox/cell75.txt
- MDA-MB-231-200c_Dox/cell76.txt
- MDA-MB-231-200c_Dox/cell77.txt
- MDA-MB-231-200c_Dox/cell78.txt
- MDA-MB-231-200c_Dox/cell79.txt
- MDA-MB-231-200c_Dox/cell8.txt
- MDA-MB-231-200c_Dox/cell80.txt
- MDA-MB-231-200c_Dox/cell81.txt
- MDA-MB-231-200c_Dox/cell82.txt
- MDA-MB-231-200c_Dox/cell83.txt
- MDA-MB-231-200c_Dox/cell84.txt
- MDA-MB-231-200c_Dox/cell85.txt
- MDA-MB-231-200c_Dox/cell86.txt
- MDA-MB-231-200c_Dox/cell87.txt
- MDA-MB-231-200c_Dox/cell88.txt
- MDA-MB-231-200c_Dox/cell89.txt
- MDA-MB-231-200c_Dox/cell9.txt
- MDA-MB-231-200c_Dox/cell90.txt
- MDA-MB-231-200c_Dox/cell91.txt
- MDA-MB-231-200c_Dox/cell92.txt
- MDA-MB-231-200c_Dox/cell93.txt
- MDA-MB-231-200c_Dox/cell94.txt
- MDA-MB-231-200c_Dox/cell95.txt
- MDA-MB-231-200c_Dox/cell96.txt
- MDA-MB-231-200c_Dox/cell97.txt
- MDA-MB-231-200c_Dox/cell98.txt
- MDA-MB-231-200c_Dox/cell99.txt
- MDA-MB-231-200c_noDox/
- MDA-MB-231-200c_noDox/cell1.txt
- MDA-MB-231-200c_noDox/cell10.txt
- MDA-MB-231-200c_noDox/cell100.txt
- MDA-MB-231-200c_noDox/cell101.txt
- MDA-MB-231-200c_noDox/cell102.txt
- MDA-MB-231-200c_noDox/cell103.txt
- MDA-MB-231-200c_noDox/cell104.txt
- MDA-MB-231-200c_noDox/cell105.txt
- MDA-MB-231-200c_noDox/cell106.txt
- MDA-MB-231-200c_noDox/cell107.txt
- MDA-MB-231-200c_noDox/cell108.txt
- MDA-MB-231-200c_noDox/cell109.txt
- MDA-MB-231-200c_noDox/cell11.txt
- MDA-MB-231-200c_noDox/cell110.txt
- MDA-MB-231-200c_noDox/cell111.txt
- MDA-MB-231-200c_noDox/cell112.txt
- MDA-MB-231-200c_noDox/cell113.txt
- MDA-MB-231-200c_noDox/cell114.txt
- MDA-MB-231-200c_noDox/cell115.txt
- MDA-MB-231-200c_noDox/cell116.txt
- MDA-MB-231-200c_noDox/cell117.txt
- MDA-MB-231-200c_noDox/cell118.txt
- MDA-MB-231-200c_noDox/cell119.txt
- MDA-MB-231-200c_noDox/cell12.txt
- MDA-MB-231-200c_noDox/cell120.txt
- MDA-MB-231-200c_noDox/cell121.txt
- MDA-MB-231-200c_noDox/cell122.txt
- MDA-MB-231-200c_noDox/cell123.txt
- MDA-MB-231-200c_noDox/cell124.txt
- MDA-MB-231-200c_noDox/cell125.txt
- MDA-MB-231-200c_noDox/cell126.txt
- MDA-MB-231-200c_noDox/cell127.txt
- MDA-MB-231-200c_noDox/cell128.txt
- MDA-MB-231-200c_noDox/cell129.txt
- MDA-MB-231-200c_noDox/cell13.txt
- MDA-MB-231-200c_noDox/cell130.txt
- MDA-MB-231-200c_noDox/cell131.txt
- MDA-MB-231-200c_noDox/cell132.txt
- MDA-MB-231-200c_noDox/cell133.txt
- MDA-MB-231-200c_noDox/cell134.txt
- MDA-MB-231-200c_noDox/cell135.txt
- MDA-MB-231-200c_noDox/cell136.txt
- MDA-MB-231-200c_noDox/cell137.txt
- MDA-MB-231-200c_noDox/cell138.txt
- MDA-MB-231-200c_noDox/cell139.txt
- MDA-MB-231-200c_noDox/cell14.txt
- MDA-MB-231-200c_noDox/cell140.txt
- MDA-MB-231-200c_noDox/cell141.txt
- MDA-MB-231-200c_noDox/cell142.txt
- MDA-MB-231-200c_noDox/cell143.txt
- MDA-MB-231-200c_noDox/cell144.txt
- MDA-MB-231-200c_noDox/cell145.txt
- MDA-MB-231-200c_noDox/cell146.txt
- MDA-MB-231-200c_noDox/cell147.txt
- MDA-MB-231-200c_noDox/cell148.txt
- MDA-MB-231-200c_noDox/cell149.txt
- MDA-MB-231-200c_noDox/cell15.txt
- MDA-MB-231-200c_noDox/cell150.txt
- MDA-MB-231-200c_noDox/cell151.txt
- MDA-MB-231-200c_noDox/cell152.txt
- MDA-MB-231-200c_noDox/cell153.txt
- MDA-MB-231-200c_noDox/cell154.txt
- MDA-MB-231-200c_noDox/cell155.txt
- MDA-MB-231-200c_noDox/cell156.txt
- MDA-MB-231-200c_noDox/cell157.txt
- MDA-MB-231-200c_noDox/cell158.txt
- MDA-MB-231-200c_noDox/cell159.txt
- MDA-MB-231-200c_noDox/cell16.txt
- MDA-MB-231-200c_noDox/cell160.txt
- MDA-MB-231-200c_noDox/cell161.txt
- MDA-MB-231-200c_noDox/cell162.txt
- MDA-MB-231-200c_noDox/cell163.txt
- MDA-MB-231-200c_noDox/cell164.txt
- MDA-MB-231-200c_noDox/cell165.txt
- MDA-MB-231-200c_noDox/cell166.txt
- MDA-MB-231-200c_noDox/cell167.txt
- MDA-MB-231-200c_noDox/cell168.txt
- MDA-MB-231-200c_noDox/cell169.txt
- MDA-MB-231-200c_noDox/cell17.txt
- MDA-MB-231-200c_noDox/cell170.txt
- MDA-MB-231-200c_noDox/cell171.txt
- MDA-MB-231-200c_noDox/cell172.txt
- MDA-MB-231-200c_noDox/cell173.txt
- MDA-MB-231-200c_noDox/cell174.txt
- MDA-MB-231-200c_noDox/cell175.txt
- MDA-MB-231-200c_noDox/cell176.txt
- MDA-MB-231-200c_noDox/cell177.txt
- MDA-MB-231-200c_noDox/cell178.txt
- MDA-MB-231-200c_noDox/cell179.txt
- MDA-MB-231-200c_noDox/cell18.txt
- MDA-MB-231-200c_noDox/cell180.txt
- MDA-MB-231-200c_noDox/cell181.txt
- MDA-MB-231-200c_noDox/cell182.txt
- MDA-MB-231-200c_noDox/cell183.txt
- MDA-MB-231-200c_noDox/cell184.txt
- MDA-MB-231-200c_noDox/cell185.txt
- MDA-MB-231-200c_noDox/cell186.txt
- MDA-MB-231-200c_noDox/cell187.txt
- MDA-MB-231-200c_noDox/cell188.txt
- MDA-MB-231-200c_noDox/cell189.txt
- MDA-MB-231-200c_noDox/cell19.txt
- MDA-MB-231-200c_noDox/cell190.txt
- MDA-MB-231-200c_noDox/cell191.txt
- MDA-MB-231-200c_noDox/cell192.txt
- MDA-MB-231-200c_noDox/cell193.txt
- MDA-MB-231-200c_noDox/cell194.txt
- MDA-MB-231-200c_noDox/cell195.txt
- MDA-MB-231-200c_noDox/cell196.txt
- MDA-MB-231-200c_noDox/cell197.txt
- MDA-MB-231-200c_noDox/cell198.txt
- MDA-MB-231-200c_noDox/cell199.txt
- MDA-MB-231-200c_noDox/cell2.txt
- MDA-MB-231-200c_noDox/cell20.txt
- MDA-MB-231-200c_noDox/cell200.txt
- MDA-MB-231-200c_noDox/cell201.txt
- MDA-MB-231-200c_noDox/cell202.txt
- MDA-MB-231-200c_noDox/cell203.txt
- MDA-MB-231-200c_noDox/cell204.txt
- MDA-MB-231-200c_noDox/cell205.txt
- MDA-MB-231-200c_noDox/cell206.txt
- MDA-MB-231-200c_noDox/cell207.txt
- MDA-MB-231-200c_noDox/cell208.txt
- MDA-MB-231-200c_noDox/cell209.txt
- MDA-MB-231-200c_noDox/cell21.txt
- MDA-MB-231-200c_noDox/cell210.txt
- MDA-MB-231-200c_noDox/cell211.txt
- MDA-MB-231-200c_noDox/cell212.txt
- MDA-MB-231-200c_noDox/cell213.txt
- MDA-MB-231-200c_noDox/cell214.txt
- MDA-MB-231-200c_noDox/cell215.txt
- MDA-MB-231-200c_noDox/cell216.txt
- MDA-MB-231-200c_noDox/cell217.txt
- MDA-MB-231-200c_noDox/cell218.txt
- MDA-MB-231-200c_noDox/cell219.txt
- MDA-MB-231-200c_noDox/cell22.txt
- MDA-MB-231-200c_noDox/cell220.txt
- MDA-MB-231-200c_noDox/cell221.txt
- MDA-MB-231-200c_noDox/cell222.txt
- MDA-MB-231-200c_noDox/cell223.txt
- MDA-MB-231-200c_noDox/cell224.txt
- MDA-MB-231-200c_noDox/cell225.txt
- MDA-MB-231-200c_noDox/cell226.txt
- MDA-MB-231-200c_noDox/cell227.txt
- MDA-MB-231-200c_noDox/cell228.txt
- MDA-MB-231-200c_noDox/cell229.txt
- MDA-MB-231-200c_noDox/cell23.txt
- MDA-MB-231-200c_noDox/cell230.txt
- MDA-MB-231-200c_noDox/cell231.txt
- MDA-MB-231-200c_noDox/cell232.txt
- MDA-MB-231-200c_noDox/cell233.txt
- MDA-MB-231-200c_noDox/cell234.txt
- MDA-MB-231-200c_noDox/cell235.txt
- MDA-MB-231-200c_noDox/cell236.txt
- MDA-MB-231-200c_noDox/cell237.txt
- MDA-MB-231-200c_noDox/cell238.txt
- MDA-MB-231-200c_noDox/cell239.txt
- MDA-MB-231-200c_noDox/cell24.txt
- MDA-MB-231-200c_noDox/cell240.txt
- MDA-MB-231-200c_noDox/cell241.txt
- MDA-MB-231-200c_noDox/cell242.txt
- MDA-MB-231-200c_noDox/cell243.txt
- MDA-MB-231-200c_noDox/cell244.txt
- MDA-MB-231-200c_noDox/cell245.txt
- MDA-MB-231-200c_noDox/cell246.txt
- MDA-MB-231-200c_noDox/cell247.txt
- MDA-MB-231-200c_noDox/cell248.txt
- MDA-MB-231-200c_noDox/cell249.txt
- MDA-MB-231-200c_noDox/cell25.txt
- MDA-MB-231-200c_noDox/cell250.txt
- MDA-MB-231-200c_noDox/cell251.txt
- MDA-MB-231-200c_noDox/cell252.txt
- MDA-MB-231-200c_noDox/cell253.txt
- MDA-MB-231-200c_noDox/cell254.txt
- MDA-MB-231-200c_noDox/cell255.txt
- MDA-MB-231-200c_noDox/cell256.txt
- MDA-MB-231-200c_noDox/cell257.txt
- MDA-MB-231-200c_noDox/cell258.txt
- MDA-MB-231-200c_noDox/cell259.txt
- MDA-MB-231-200c_noDox/cell26.txt
- MDA-MB-231-200c_noDox/cell260.txt
- MDA-MB-231-200c_noDox/cell261.txt
[truncated: 759 more entries]
