# Supplementary material for: Inducible microRNA-200c decreases motility of breast cancer cells and reduces filamin A
Source: PLoS One. 2019 Nov 20;14(11):e0224314. doi: 10.1371/journal.pone.0224314 (PMC6867627; doi:10.1371/journal.pone.0224314)
Supplement: S1 Raw Data — (ZIP) [file pone.0224314.s007.zip › MDA-MB-231-200c_Dox/cell1.txt]

57.308 -45.762 7.1801 73.338 470 0
57.196 -44.029 7.1979 72.18 480 0
55.883 -43.27 7.1951 70.676 490 0
54.965 -44.478 7.1737 70.707 500 0
63.478 -40.254 7.2888 75.165 510 0
59.931 -40.997 7.254 72.612 520 0
57.056 -43.576 7.2017 71.794 530 0
59.146 -40.291 7.256 71.566 540 0
64.989 -32.409 7.3914 72.621 550 0
65.039 -33.791 7.3748 73.293 560 0
65.572 -33.858 7.3773 73.798 570 0
65.186 -33.102 7.3841 73.11 580 0
65.681 -31.617 7.4054 72.895 590 0
64.313 -32.242 7.3893 71.943 600 0
64.985 -32.575 7.3893 72.693 610 0
68.932 -22.615 7.537 72.547 620 0
71.017 -17.179 7.6166 73.065 630 0
74.877 2.288 7.8845 74.912 640 0
73.481 -0.50922 7.8471 73.483 650 0
74.778 -1.6961 7.8313 74.797 660 0
73.979 -1.8834 7.8285 74.003 670 0
74.519 -1.4083 7.8351 74.533 680 0
73.9 -0.95943 7.841 73.906 690 0
74.081 -0.62883 7.8455 74.084 700 0
74.005 0.74556 7.8641 74.009 710 0
73.585 1.7541 7.8778 73.606 720 0
72.178 1.1366 7.8697 72.187 730 0
71.297 2.8656 7.8942 71.355 740 0
71.604 2.7312 7.8921 71.656 750 0
70.666 2.6731 7.8918 70.717 760 0
71.183 2.3243 7.8866 71.22 770 0
71.874 7.5695 7.9589 72.271 780 0
70.129 11.102 8.011 71.002 790 0
67.802 17.953 8.1128 70.139 800 0
66.672 19.555 8.1393 69.481 810 0
63.407 24.107 8.2173 67.835 820 0
57.722 29.903 8.332 65.008 830 0
55.086 35.501 8.4265 65.535 840 0
53.788 32.71 8.4004 62.953 850 0
53.896 32.195 8.3924 62.78 860 0
48.451 33.443 8.4581 58.872 870 0
48.616 39.06 8.5308 62.363 880 0
38.555 56.734 8.8279 68.595 890 0
39.416 58.913 8.8351 70.883 900 0
38.655 58.756 8.8429 70.331 910 0
39.858 60.813 8.8446 72.711 920 0
37.832 62.728 8.8821 73.253 930 0
37.413 61.714 8.8798 72.169 940 0
49.53 55.715 8.6981 74.547 950 0
62.16 36.218 8.3815 71.942 960 0
49.662 48 8.6224 69.067 970 0
42.781 56.393 8.7758 70.784 980 0
42.569 56.975 8.7831 71.121 990 0
43.141 58.357 8.7882 72.572 1000 0
52.605 53.491 8.6477 75.024 1010 0
52.241 53.367 8.65 74.68 1020 0
48.756 55.915 8.7077 74.186 1030 0
49.449 56.282 8.7039 74.92 1040 0
47.198 57.631 8.7386 74.491 1050 0
43.132 57.096 8.7778 71.556 1060 0
43.207 55.993 8.7676 70.725 1070 0
56.737 45.996 8.5352 73.04 1080 0
48.542 48.892 8.643 68.897 1090 0
54.167 44.596 8.5428 70.163 1100 0
55.258 46.252 8.5509 72.061 1110 0
52.719 47.601 8.5884 71.029 1120 0
46.5 50.671 8.6823 68.774 1130 0
44.551 56.389 8.7561 71.865 1140 0
45.878 55.288 8.7321 71.844 1150 0
44.196 56.29 8.7592 71.567 1160 0
44.472 56.418 8.7572 71.839 1170 0
44.585 58.462 8.7732 73.523 1180 0
45.313 56.713 8.7507 72.592 1190 0
44.51 56.882 8.7608 72.227 1200 0
43.951 58.012 8.7764 72.781 1210 0
46.131 55.663 8.7327 72.294 1220 0
44.943 56.132 8.7496 71.908 1230 0
46.012 54.709 8.7255 71.486 1240 0
45.99 56.096 8.7381 72.538 1250 0
46.967 53.755 8.7067 71.383 1260 0
43.732 54.946 8.7525 70.225 1270 0
43.881 53.75 8.7401 69.388 1280 0
45.282 53.788 8.725 70.311 1290 0
44.01 51.854 8.721 68.013 1300 0
45.562 51.876 8.7041 69.043 1310 0
45.905 52.954 8.7106 70.081 1320 0
47.581 52.806 8.6914 71.08 1330 0
45.274 54.14 8.7283 70.576 1340 0
44.28 55.25 8.7492 70.804 1350 0
42.276 54.913 8.7687 69.301 1360 0
41.329 56.188 8.7906 69.751 1370 0
39.799 57.062 8.8158 69.57 1380 0
40.344 56.978 8.8087 69.815 1390 0
40.363 58.032 8.8171 70.688 1400 0
40.103 57.703 8.8174 70.27 1410 0
38.695 57.102 8.8292 68.978 1420 0
40.773 59.279 8.8223 71.948 1430 0
40.206 59.048 8.827 71.436 1440 0
44.626 55.687 8.7492 71.362 1450 0
48.23 56.426 8.7175 74.23 1460 0
46.637 56.984 8.7389 73.636 1470 0
45.118 57.424 8.7588 73.029 1480 0
43.976 57.557 8.7724 72.434 1490 0
46.152 59.857 8.768 75.584 1500 0
46.967 58.906 8.7517 75.338 1510 0
46.7 57.807 8.7453 74.314 1520 0
46.81 58.484 8.7498 74.91 1530 0
48.393 57.433 8.7246 75.103 1540 0
50.701 56.595 8.6943 75.985 1550 0
50.224 57.136 8.7037 76.072 1560 0
50.117 57.012 8.7036 75.908 1570 0
50.448 57.65 8.7059 76.606 1580 0
51.274 57.675 8.6981 77.171 1590 0
52.387 56.714 8.679 77.206 1600 0
53.179 55.654 8.6621 76.976 1610 0
54.21 54.759 8.6444 77.054 1620 0
55.278 52.655 8.6151 76.342 1630 0
58.604 47.454 8.5346 75.407 1640 0
58.696 47.611 8.5355 75.578 1650 0
57.012 49.381 8.5678 75.424 1660 0
58.482 49.408 8.5555 76.559 1670 0
59.184 49.987 8.5553 77.469 1680 0
56.022 51.787 8.6001 76.291 1690 0
55.084 52.025 8.6108 75.768 1700 0
55.248 52.646 8.6153 76.314 1710 0
58.087 51.255 8.577 77.467 1720 0
56.827 50.968 8.5851 76.335 1730 0
56.54 51.831 8.5959 76.702 1740 0
55.82 50.697 8.5913 75.406 1750 0
57.675 50.095 8.5692 76.394 1760 0
