# Supplementary material for: Inducible microRNA-200c decreases motility of breast cancer cells and reduces filamin A
Source: PLoS One. 2019 Nov 20;14(11):e0224314. doi: 10.1371/journal.pone.0224314 (PMC6867627; doi:10.1371/journal.pone.0224314)
Supplement: S1 Raw Data — (ZIP) [file pone.0224314.s007.zip › MDA-MB-231-200c_Dox/cell10.txt]

-58.381 -1.3282 4.7351 58.396 190 0
-55.7 -2.1116 4.7503 55.74 200 0
-54.077 -0.469 4.7211 54.079 210 0
-53.516 -1.1936 4.7347 53.529 220 0
-52.141 2.0776 4.6726 52.183 230 0
-48.641 9.2563 4.5243 49.514 240 1
-47.728 15.297 4.4022 50.12 250 1
-47.176 21.093 4.2919 51.677 260 1
-46.992 25.329 4.218 53.384 270 1
-46.745 26.001 4.2048 53.49 280 1
-44.659 31.298 4.1011 54.534 290 1
-40.876 39.941 3.9386 57.15 300 1
-39.944 53.401 3.7838 66.688 310 1
-28.481 59.129 3.5905 65.631 320 1
-17.531 68.599 3.3918 70.804 330 1
-12.461 68.657 3.3211 69.778 340 1
-12.182 65.204 3.3263 66.332 350 0
-37.985 52.131 3.7713 64.502 360 0
-50.701 26.798 4.2262 57.348 370 0
-51.226 27.148 4.2251 57.976 380 0
-52.37 25.244 4.2632 58.137 390 0
-57.142 2.2137 4.6737 57.185 400 0
-57.464 -6.8661 4.8313 57.873 410 0
-44.332 -30.003 5.3074 53.53 420 0
-41.973 -33.046 5.3793 53.421 430 0
-42.383 -26.097 5.2643 49.773 440 0
-36.673 -30.489 5.406 47.692 450 0
-27.017 -48.321 5.7734 55.361 460 0
-25.517 -50.291 5.8136 56.394 470 0
-29.793 -50.189 5.7475 58.366 480 0
-41.653 -39.392 5.4699 57.33 490 0
-44.736 -30.765 5.3148 54.294 500 0
-46.979 -31.449 5.3023 56.534 510 0
-49.47 -30.478 5.2646 58.105 520 0
-36.045 -41.398 5.5668 54.891 530 0
-17.613 -51.876 5.9559 54.784 540 0
-13.476 -52.47 6.0318 54.172 550 0
-5.2429 -55.585 6.1891 55.832 560 0
1.2653 -55.775 6.3059 55.789 570 0
-20.16 -52.172 5.9144 55.931 580 0
-23.856 -53.663 5.8649 58.727 590 0
-23.992 -54.511 5.8686 59.558 600 0
-23.45 -56.586 5.8903 61.252 610 0
-23.441 -56.821 5.8919 61.466 620 0
-21.131 -55.941 5.922 59.799 630 0
0.8405 -60.083 6.2972 60.088 640 0
2.3823 -62.863 6.3211 62.908 650 0
5.4382 -60.817 6.3724 61.06 660 0
6.7252 -62.807 6.3899 63.166 670 0
9.4649 -59.309 6.4414 60.06 680 0
19.323 -54.661 6.623 57.976 690 0
16.87 -54.936 6.5811 57.468 700 0
1.4506 -56.07 6.3091 56.089 710 0
3.5432 -57.138 6.3451 57.248 720 0
3.1823 -57.884 6.3381 57.972 730 0
4.8383 -57.217 6.3675 57.421 740 0
11.81 -56.791 6.4882 58.006 750 0
27.257 -51.243 6.772 58.041 760 0
20.033 -53.213 6.6433 56.859 770 0
13.69 -56.326 6.5216 57.966 780 0
15.021 -56.157 6.5445 58.131 790 0
13.793 -56.085 6.5243 57.756 800 0
14.991 -57.148 6.5397 59.081 810 0
21.869 -54.327 6.6659 58.563 820 0
30.669 -50.69 6.8273 59.245 830 0
31.126 -52.749 6.8163 61.248 840 0
28.509 -51.457 6.7891 58.827 850 0
31.742 -49.386 6.8544 58.708 860 0
32.934 -49.405 6.8711 59.376 870 0
31.037 -48.605 6.8515 57.669 880 0
36.237 -47.723 6.9326 59.922 890 0
36.769 -48.407 6.9328 60.788 900 0
38.257 -48.449 6.9516 61.733 910 0
37.932 -49.594 6.9361 62.437 920 0
37.551 -48.784 6.9392 61.563 930 0
37.497 -49.209 6.9343 61.867 940 0
38.273 -48.039 6.9559 61.421 950 0
38.901 -50.173 6.9427 63.487 960 0
40.427 -49.959 6.9635 64.267 970 0
42.42 -49.081 6.9959 64.872 980 0
45.39 -44.85 7.0746 63.81 990 0
46.765 -40.071 7.1455 61.585 1000 0
48.803 -37.842 7.1944 61.756 1010 0
47.995 -38.852 7.1735 61.749 1020 0
49.33 -40.564 7.1658 63.866 1030 0
50.755 -38.108 7.2099 63.468 1040 0
51.67 -32.396 7.294 60.986 1050 0
50.185 -34.709 7.2489 61.018 1060 0
53.994 -27.409 7.3843 60.552 1070 0
53.635 -29.042 7.3577 60.993 1080 0
51.992 -27.603 7.3659 58.866 1090 0
51.52 -28.682 7.346 58.966 1100 0
54.619 -26.043 7.4091 60.51 1110 0
54.589 -24.271 7.4356 59.741 1120 0
51.994 -24.708 7.4104 57.566 1130 0
53.22 -24.723 7.4191 58.682 1140 0
54.407 -20.818 7.4885 58.254 1150 0
52.723 -20.217 7.4878 56.466 1160 0
56.766 -17.601 7.5533 59.432 1170 0
56.028 -18.463 7.5357 58.992 1180 0
55.454 -23.898 7.4471 60.384 1190 0
57.022 -17.665 7.5536 59.696 1200 0
56.317 -16.921 7.5621 58.804 1210 0
56.582 -15.681 7.5836 58.715 1220 0
55.307 -18.023 7.539 58.17 1230 0
55.372 -16.468 7.5649 57.769 1240 0
54.919 -15.749 7.5747 57.132 1250 0
57.114 -19.404 7.5265 60.32 1260 0
61.36 -14.931 7.6153 63.15 1270 0
58.017 -17 7.5689 60.457 1280 0
55.553 -19.695 7.5133 58.941 1290 0
55.221 -18.8 7.5258 58.333 1300 0
54.611 -16.758 7.5562 57.124 1310 0
54.448 -14.181 7.5992 56.265 1320 0
54.367 -16.001 7.5677 56.672 1330 0
53.001 -14.759 7.5824 55.017 1340 0
54.646 -14.106 7.6014 56.437 1350 0
56.029 -11.781 7.6467 57.254 1360 0
54.597 -13.195 7.6169 56.169 1370 0
54.424 -12.354 7.6308 55.809 1380 0
55.356 -11.007 7.6577 56.44 1390 0
54.489 -12.042 7.6365 55.803 1400 0
54.208 -12.971 7.6191 55.739 1410 0
53.849 -8.9386 7.6895 54.586 1420 0
53.228 -8.8484 7.6893 53.958 1430 0
52.375 -10.206 7.6615 53.36 1440 0
53.712 -4.6064 7.7684 53.909 1450 0
52.946 -8.8713 7.688 53.684 1460 0
53.111 -4.9246 7.7615 53.339 1470 0
53.152 -8.898 7.6881 53.891 1480 0
54.419 -8.3085 7.7025 55.049 1490 0
54.426 -3.0666 7.7977 54.513 1500 0
53.723 -1.339 7.8291 53.74 1510 0
52.169 -4.9866 7.7587 52.407 1520 0
51.53 -7.1309 7.7165 52.021 1530 0
51.509 -5.8706 7.7405 51.842 1540 0
50.983 -5.4514 7.7475 51.273 1550 0
50.978 -5.6165 7.7442 51.286 1560 0
51.419 -4.5777 7.7652 51.622 1570 0
51.041 -9.3556 7.6727 51.892 1580 0
49.957 -9.0239 7.6753 50.765 1590 0
50.247 -7.2171 7.7113 50.763 1600 0
51.061 -5.0179 7.756 51.307 1610 0
50.85 -4.0993 7.7735 51.015 1620 0
50.677 -3.784 7.7795 50.818 1630 0
49.876 -5.8284 7.7376 50.215 1640 0
49.869 -6.0253 7.7337 50.232 1650 0
50.037 -4.9686 7.755 50.283 1660 0
50.537 -1.927 7.8159 50.573 1670 0
50.977 1.1374 7.8763 50.99 1680 0
51.21 4.474 7.9411 51.405 1690 0
53.136 12.164 8.079 54.51 1700 0
54.475 16.112 8.1415 56.808 1710 0
57.312 22.759 8.232 61.665 1720 0
58.222 15.697 8.1173 60.301 1730 0
59.937 14.265 8.0876 61.611 1740 0
59.54 16.08 8.1178 61.673 1750 0
58.002 20.409 8.1923 61.487 1760 0
