# Supplementary material for: Inducible microRNA-200c decreases motility of breast cancer cells and reduces filamin A
Source: PLoS One. 2019 Nov 20;14(11):e0224314. doi: 10.1371/journal.pone.0224314 (PMC6867627; doi:10.1371/journal.pone.0224314)
Supplement: S1 Raw Data — (ZIP) [file pone.0224314.s007.zip › MDA-MB-231-200c_Dox/cell100.txt]

30.572 66.184 2.7089 72.903 10 0
30.882 64.803 2.6969 71.786 20 0
32.156 64.757 2.6807 72.301 30 0
31.381 62.846 2.6785 70.245 40 0
33.395 60.521 2.6374 69.123 50 0
34.11 59.401 2.6203 68.498 60 0
33.269 58.658 2.6257 67.436 70 0
34.907 57.535 2.5963 67.296 80 0
35.067 57.881 2.5969 67.675 90 0
39.207 57.031 2.5393 69.207 100 0
37.081 57.768 2.5709 68.646 110 0
37.909 55.733 2.5443 67.403 120 0
40.477 55.162 2.5086 68.42 130 0
40.935 53.529 2.4887 67.387 140 0
42.153 51.636 2.457 66.657 150 0
44.184 46.62 2.383 64.231 160 0
44.445 47.891 2.3935 65.337 170 0
46.332 43.176 2.321 63.331 180 0
48.571 36.507 2.2153 60.761 190 0
48.644 35.66 2.2034 60.315 200 0
47.257 35.918 2.2207 59.358 210 0
49.334 33.645 2.1693 59.715 220 0
49.528 31.415 2.136 58.651 230 0
48.904 31.522 2.1433 58.182 240 0
50.177 30.034 2.1102 58.479 250 0
61.453 34.734 2.0852 70.59 260 0
60.538 33.483 2.076 69.181 270 0
62.43 33.839 2.0675 71.012 280 0
65.048 31.372 2.0202 72.219 290 0
63.781 30.434 2.016 70.67 300 0
63.56 34.344 2.0662 72.246 310 0
71.776 23.681 1.8895 75.581 320 0
68.716 30.297 1.9861 75.099 330 0
70.657 26.496 1.9296 75.462 340 0
70.97 26.768 1.9315 75.85 350 0
55.562 40.162 2.1967 68.557 360 0
48.24 37.609 2.233 61.168 370 0
48.442 29.964 2.1247 56.96 380 0
59.435 25.781 1.9801 64.785 390 0
62.376 16.835 1.8344 64.607 400 0
58.275 24.724 1.972 63.303 410 0
53.597 37.944 2.1868 65.669 420 0
50.405 37.138 2.2058 62.609 430 0
39.851 32.99 2.2623 51.734 440 0
35.353 40.139 2.4195 53.488 450 0
42.657 48.004 2.4151 64.218 460 0
43.785 49.52 2.4176 66.101 470 0
39.652 54.011 2.5083 67.003 480 0
39.136 45.832 2.4348 60.267 490 0
35.004 53.863 2.5653 64.237 500 0
34.393 54.794 2.5811 64.694 510 0
37.13 49.498 2.498 61.877 520 0
38.046 45.709 2.4474 59.471 530 0
34.768 53.549 2.5657 63.846 540 0
39.574 46.109 2.4323 60.764 550 0
42.503 37.616 2.2953 56.757 560 0
41.249 42.238 2.368 59.039 570 0
36.153 50.361 2.519 61.994 580 0
43.069 39.986 2.3191 58.769 590 0
44.025 39.236 2.2987 58.972 600 0
36.06 49.688 2.5138 61.394 610 0
38.593 44.855 2.4311 59.172 620 0
43.062 37.041 2.2812 56.802 630 0
42.304 39.415 2.3209 57.82 640 0
38.761 44.667 2.4269 59.14 650 0
34.83 47.575 2.5096 58.961 660 0
37.576 44.979 2.4456 58.61 670 0
38.022 43.976 2.4287 58.134 680 0
35.015 46.696 2.4982 58.366 690 0
34.051 47.824 2.5228 58.708 700 0
35.438 46.776 2.4932 58.684 710 0
37.495 45.321 2.4504 58.821 720 0
40.089 42.207 2.3819 58.211 730 0
33.405 48.688 2.5403 59.046 740 0
34.849 46.52 2.4987 58.126 750 0
36.895 43.36 2.4366 56.933 760 0
36.956 43.041 2.4321 56.73 770 0
38.72 42.665 2.4046 57.616 780 0
37.887 43.818 2.4287 57.926 790 0
38.972 42.324 2.3974 57.533 800 0
39.153 43.373 2.4073 58.431 810 0
34.323 45.71 2.4975 57.162 820 0
34.721 46.336 2.4985 57.901 830 0
38.17 41.507 2.3981 56.389 840 0
40.473 34.939 2.2829 53.468 850 0
41.48 36.802 2.2965 55.452 860 0
32.87 47.343 2.5347 57.635 870 0
32.767 45.743 2.52 56.268 880 0
34.382 43.779 2.4759 55.666 890 0
32.023 45.817 2.5316 55.899 900 0
28.253 50.263 2.6295 57.659 910 0
29.371 51.291 2.6215 59.105 920 0
40.874 33.993 2.2646 53.162 930 0
44.829 31.914 2.1895 55.029 940 0
36.105 46.016 2.4763 58.489 950 0
30.782 52.986 2.6153 61.278 960 0
35.711 44.895 2.4696 57.366 970 0
39.427 39.29 2.3544 55.661 980 0
39.539 37.8 2.3337 54.701 990 0
39.616 36.483 2.315 53.856 1000 0
39.548 36.095 2.3106 53.544 1010 0
38.971 35.606 2.3111 52.787 1020 0
38.586 36.374 2.3267 53.028 1030 0
35.764 39.654 2.4077 53.4 1040 0
35.038 40.99 2.4343 53.924 1050 0
36.403 39.051 2.3913 53.387 1060 0
33.496 42.386 2.4728 54.024 1070 0
29.045 49.495 2.6109 57.388 1080 0
27.896 49.164 2.6255 56.526 1090 0
28.48 48.669 2.6121 56.39 1100 0
28.072 48.627 2.618 56.149 1110 0
29.673 46.741 2.5759 55.364 1120 1
30.432 45.233 2.5494 54.517 1130 1
30.923 44.313 2.5323 54.036 1140 1
32.001 42.954 2.5013 53.564 1150 1
32.6 42.486 2.4871 53.552 1160 1
31.804 42.266 2.4965 52.895 1170 1
33.333 40.365 2.4513 52.349 1180 1
33.632 38.28 2.4207 50.955 1190 1
36.135 33.295 2.3153 49.135 1200 1
40.389 26.818 2.1569 48.481 1210 1
43.606 16.425 1.931 46.597 1220 1
48.637 3.7516 1.6478 48.781 1230 1
56.481 -7.9038 1.4318 57.032 1240 1
58.153 -11.821 1.3702 59.342 1250 1
58.709 -13.756 1.3406 60.299 1260 0
59.275 -13.333 1.3495 60.756 1270 0
59.657 -13.579 1.347 61.183 1280 0
59.707 -8.3079 1.4325 60.282 1290 0
57.19 -11.22 1.3771 58.28 1300 0
57.373 -13.162 1.3453 58.863 1310 0
57.816 -12.034 1.3656 59.055 1320 0
58.29 -12.103 1.3661 59.533 1330 0
57.465 -11.772 1.3687 58.659 1340 0
57.776 -12.042 1.3653 59.018 1350 0
58.293 -13.078 1.3501 59.742 1360 0
59.488 -13.18 1.3528 60.93 1370 0
56.491 -12.635 1.3508 57.887 1380 0
56.799 -12.942 1.3468 58.255 1390 0
58.437 -15.914 1.3049 60.565 1400 0
