# Supplementary material for: Inducible microRNA-200c decreases motility of breast cancer cells and reduces filamin A
Source: PLoS One. 2019 Nov 20;14(11):e0224314. doi: 10.1371/journal.pone.0224314 (PMC6867627; doi:10.1371/journal.pone.0224314)
Supplement: S1 Raw Data — (ZIP) [file pone.0224314.s007.zip › MDA-MB-231-200c_Dox/cell101.txt]

6.6799 66.722 3.0418 67.055 10 0
3.56 65.48 3.0873 65.577 20 0
0.26694 61.993 3.1373 61.994 30 0
6.5506 65.839 3.0424 66.164 40 0
-0.73213 62.084 3.1534 62.088 50 0
-0.9304 60.525 3.157 60.532 60 0
12.801 65.76 2.9493 66.995 70 0
12.947 64.862 2.9446 66.142 80 0
16.186 65.195 2.8982 67.174 90 0
17.775 63.132 2.8672 65.587 100 0
15.602 62.915 2.8985 64.82 110 0
21.079 61.829 2.813 65.323 120 0
19.277 60.57 2.8335 63.564 130 0
19.914 58.825 2.8152 62.104 140 0
14.248 59.965 2.9083 61.635 150 0
9.1473 59.296 2.9885 59.997 160 0
7.1043 57.084 3.0178 57.524 170 0
3.8828 57.848 3.0746 57.978 180 0
10.596 58.061 2.9611 59.02 190 0
14.155 57.799 2.9014 59.507 200 0
12.801 56.985 2.9206 58.406 210 0
13.743 57.395 2.9066 59.018 220 0
11.677 57.459 2.9411 58.634 230 0
14.709 57.717 2.8921 59.562 240 0
14.87 57.606 2.889 59.494 250 0
12.933 56.323 2.9159 57.789 260 0
19.305 57.842 2.8195 60.979 270 0
21.76 57.98 2.7826 61.929 280 0
20.13 57.974 2.8074 61.37 290 0
17.007 58.92 2.8606 61.325 300 0
17.553 58.174 2.8486 60.765 310 0
12.827 59.518 2.9293 60.884 320 0
21.736 57.636 2.781 61.598 330 0
20.304 56.78 2.7982 60.301 340 0
14.777 58.694 2.895 60.525 350 0
18.217 57.348 2.834 60.172 360 0
19.662 58.221 2.8159 61.452 370 0
20.168 57.262 2.803 60.71 380 0
26.03 53.46 2.6885 59.461 390 0
16.615 56.99 2.8579 59.363 400 0
16.789 55.748 2.8491 58.222 410 0
24.83 56.54 2.7278 61.752 420 0
20.135 57.097 2.8026 60.543 430 0
18.431 57.161 2.8297 60.059 440 0
-2.5653 58.109 3.1857 58.166 450 0
-4.3605 58.381 3.2161 58.543 460 0
5.8479 61.889 3.0474 62.165 470 0
19.034 60.406 2.8363 63.334 480 0
37.071 47.365 2.4775 60.147 490 0
43.505 45.471 2.3783 62.931 500 0
43.397 44.826 2.3724 62.391 510 0
36.359 51.981 2.5312 63.435 520 0
38.428 52.374 2.5086 64.96 530 0
46.61 43.781 2.3249 63.947 540 0
46.48 43.365 2.3215 63.568 550 0
46.787 41.963 2.3019 62.849 560 0
48.134 40.922 2.2754 63.178 570 0
54.455 34.872 2.1404 64.664 580 0
47.681 39.787 2.2662 62.101 590 0
48.401 38.06 2.2372 61.573 600 0
45.786 40.438 2.2943 61.087 610 0
34.81 47.796 2.5121 59.128 620 0
23.811 54.226 2.7278 59.224 630 0
27.204 51.537 2.6559 58.277 640 0
42.633 41.886 2.3474 59.767 650 0
45.513 40.307 2.2956 60.796 660 0
49.328 35.086 2.1891 60.533 670 0
45.856 39.985 2.2879 60.841 680 0
47.395 36.982 2.2334 60.116 690 0
46.141 39.85 2.2832 60.967 700 0
46.656 37.839 2.2522 60.072 710 0
42 44.539 2.3855 61.218 720 0
41.815 40.351 2.3384 58.109 730 0
43.656 39.08 2.3009 58.593 740 0
44.902 38.883 2.2845 59.398 750 0
48.72 36.441 2.213 60.841 760 0
57.121 25.04 1.9839 62.369 770 0
57.559 17.393 1.8642 60.129 780 0
59.389 18.949 1.8797 62.339 790 0
58.716 19.3 1.8884 61.807 800 0
62.307 13.787 1.7886 63.814 810 0
60.433 18.604 1.8694 63.232 820 0
61.817 15.67 1.8191 63.772 830 0
62.135 16.215 1.8261 64.216 840 0
61.335 16.208 1.8291 63.441 850 0
60.75 14.914 1.8115 62.554 860 0
61.128 10 1.733 61.941 870 0
61.532 18.885 1.8686 64.365 880 0
58.991 13.651 1.7982 60.55 890 0
59.195 8.1865 1.7082 59.758 900 0
61.282 5.7928 1.665 61.555 910 0
59.849 9.0481 1.7208 60.529 920 0
60.217 13.116 1.7853 61.629 930 0
57.757 11.549 1.7682 58.901 940 0
60.419 6.5527 1.6788 60.773 950 0
60.552 9.3965 1.7247 61.277 960 0
59.61 9.6893 1.7319 60.393 970 0
59.682 11.048 1.7538 60.696 980 0
61.132 5.1714 1.6552 61.35 990 0
59.989 5.424 1.661 60.233 1000 0
58.888 15.205 1.8235 60.82 1010 0
61.51 5.2701 1.6563 61.735 1020 0
61.761 7.2791 1.6881 62.188 1030 0
60.1 10.177 1.7385 60.956 1040 0
60.01 9.0561 1.7206 60.69 1050 0
59.424 9.2187 1.7247 60.134 1060 0
59.518 8.9307 1.7197 60.185 1070 0
59.384 6.3261 1.6769 59.72 1080 0
59.84 10.72 1.7481 60.793 1090 0
60.067 8.6889 1.7145 60.692 1100 0
60.781 7.8189 1.6987 61.282 1110 0
60.425 8.3872 1.7087 61.005 1120 0
61.119 9.4131 1.7236 61.84 1130 0
61.354 8.3243 1.7057 61.916 1140 0
60.817 9.4843 1.7255 61.552 1150 0
62.462 6.4582 1.6738 62.795 1160 0
61.73 9.5342 1.724 62.462 1170 0
61.229 9.1713 1.7195 61.912 1180 0
62.474 8.2379 1.7019 63.015 1190 0
62.08 9.5843 1.724 62.815 1200 0
61.426 9.5684 1.7253 62.166 1210 0
62.675 8.0675 1.6988 63.192 1220 0
62.733 7.796 1.6944 63.216 1230 0
62.451 8.0675 1.6993 62.97 1240 0
62.69 9.0612 1.7143 63.341 1250 0
62.671 9.5976 1.7228 63.402 1260 0
62.3 9.2584 1.7183 62.984 1270 0
63.687 6.5871 1.6739 64.027 1280 0
63.559 7.7599 1.6923 64.031 1290 0
63.193 9.4181 1.7187 63.891 1300 0
63.292 5.7415 1.6613 63.552 1310 0
63.278 9.3194 1.717 63.96 1320 0
63.459 6.9106 1.6793 63.834 1330 0
63.016 7.7246 1.6928 63.488 1340 0
63.238 8.7164 1.7078 63.836 1350 0
63.1 8.1404 1.6991 63.623 1360 0
63.402 7.6503 1.6909 63.862 1370 0
63.209 9.3254 1.7173 63.894 1380 0
63.228 7.5565 1.6897 63.678 1390 0
63.227 7.8771 1.6947 63.716 1400 0
63.429 8.302 1.7009 63.97 1410 0
63.434 7.8165 1.6934 63.913 1420 0
63.151 9.0472 1.7131 63.796 1430 0
63.35 8.7083 1.7074 63.945 1440 0
63.413 8.1863 1.6992 63.939 1450 0
62.243 7.7989 1.6954 62.73 1460 0
63.28 7.4827 1.6885 63.721 1470 0
63.192 7.5992 1.6905 63.648 1480 0
61.791 8.4927 1.7074 62.371 1490 0
62.855 5.8935 1.6643 63.131 1500 0
63.399 6.5429 1.6736 63.736 1510 0
63.798 5.6606 1.6593 64.049 1520 0
63.07 6.4371 1.6725 63.398 1530 0
63.274 6.8923 1.6793 63.648 1540 0
62.3 4.3555 1.6406 62.452 1550 0
62.021 5.6977 1.6624 62.282 1560 0
62.472 6.8697 1.6803 62.849 1570 0
61.265 6.8981 1.6829 61.652 1580 0
60.771 7.7511 1.6977 61.263 1590 0
59.788 6.351 1.6766 60.124 1600 0
57.519 8.423 1.7162 58.132 1610 0
55.657 8.1007 1.7153 56.243 1620 0
53.368 7.3927 1.7084 53.877 1630 0
53.727 7.4734 1.709 54.244 1640 0
55.607 8.1966 1.7171 56.208 1650 0
56.436 8.5077 1.7204 57.073 1660 0
58.227 9.0474 1.7249 58.925 1670 0
59.657 7.6878 1.699 60.15 1680 0
58.658 8.5424 1.7154 59.277 1690 0
58.693 8.5479 1.7154 59.312 1700 0
58.261 8.4581 1.715 58.872 1710 0
56.358 5.7415 1.6723 56.65 1720 0
57.262 7.6834 1.7042 57.775 1730 0
57.945 8.6578 1.7191 58.588 1740 0
58.693 8.7967 1.7196 59.348 1750 0
56.049 6.0877 1.679 56.379 1760 0
57.782 2.883 1.6206 57.854 1770 0
56.707 8.1512 1.7136 57.29 1780 0
55.405 5.687 1.6731 55.696 1790 0
56.582 8.5315 1.7204 57.222 1800 0
58.4 8.7224 1.7191 59.048 1810 0
57.88 8.0866 1.7096 58.443 1820 0
