# Supplementary material for: Inducible microRNA-200c decreases motility of breast cancer cells and reduces filamin A
Source: PLoS One. 2019 Nov 20;14(11):e0224314. doi: 10.1371/journal.pone.0224314 (PMC6867627; doi:10.1371/journal.pone.0224314)
Supplement: S1 Raw Data — (ZIP) [file pone.0224314.s007.zip › MDA-MB-231-200c_Dox/cell102.txt]

52.965 -16.914 7.5449 55.6 10 0
51.94 -15.506 7.5639 54.205 20 0
52.039 -15.259 7.5688 54.23 30 0
51.932 -14.984 7.5731 54.051 40 0
48.682 -15.058 7.554 50.958 50 0
50.805 -16.919 7.5325 53.548 60 0
48.189 -18.936 7.4796 51.776 70 0
44.347 -19.859 7.4329 48.591 80 0
44.619 -20.022 7.4322 48.906 90 0
50.85 -10.613 7.6482 51.945 100 0
54.972 0.07649 7.8554 54.972 110 0
56.75 -9.8468 7.6822 57.598 120 0
51.709 -13.025 7.6072 53.325 130 0
46.797 -16.49 7.5152 49.618 140 0
45.378 -22.831 7.3878 50.798 150 0
50.215 -12.132 7.6169 51.66 160 0
55.057 -5.8793 7.7476 55.37 170 0
49.926 -11.504 7.6275 51.234 180 0
45.746 -23.109 7.3862 51.251 190 0
55.419 -4.2369 7.7777 55.58 200 0
54.944 -8.0949 7.7077 55.537 210 0
54.307 -9.3875 7.6828 55.112 220 0
50.472 -15.748 7.5515 52.872 230 0
48.637 -12.412 7.6041 50.195 240 0
56.297 -6.9828 7.7306 56.729 250 0
55.52 -6.5531 7.7365 55.905 260 0
55.936 -5.511 7.7558 56.206 270 0
52.759 -7.0248 7.7216 53.225 280 0
56.281 -6.2156 7.744 56.623 290 0
55.983 -3.3503 7.7942 56.083 300 0
53.97 -2.3619 7.8102 54.021 310 0
55.922 -6.0041 7.747 56.244 320 0
56.586 -6.859 7.7334 57 330 0
55.931 -5.5496 7.7551 56.205 340 0
52.642 -10.261 7.6615 53.633 350 0
53.742 -6.5655 7.7324 54.142 360 0
50.174 -7.4437 7.7067 50.723 370 0
48.833 -8.2734 7.6862 49.529 380 0
49.8 -12.174 7.6142 51.266 390 0
47.41 -11.746 7.6111 48.843 400 0
50.658 -7.2869 7.7111 51.18 410 0
52.936 -9.1173 7.6834 53.716 420 0
53.819 -9.7705 7.6744 54.699 430 0
49.394 -5.8905 7.7353 49.744 440 0
51.915 -7.7374 7.706 52.488 450 0
52.363 -9.1889 7.6803 53.163 460 0
50.345 -8.8803 7.6794 51.122 470 0
50.455 -11.441 7.631 51.736 480 0
50.656 -3.7272 7.7805 50.793 490 0
51.707 -7.4982 7.71 52.247 500 0
53.002 -6.7132 7.728 53.426 510 0
50.511 -4.4352 7.7664 50.705 520 0
49.732 -4.0064 7.7736 49.893 530 0
51.081 -4.9625 7.7571 51.322 540 0
53.339 -6.9604 7.7242 53.791 550 0
52.677 -8.5104 7.6938 53.36 560 0
52.613 -8.8644 7.6871 53.355 570 0
53.39 -9.7476 7.6734 54.272 580 0
50.093 -15.059 7.5619 52.307 590 0
50.216 -11.753 7.6241 51.573 600 0
50.5 -9.9177 7.6601 51.465 610 0
49.094 -10.673 7.6399 50.241 620 0
48.979 -15.757 7.5427 51.451 630 0
47.832 -16.458 7.5226 50.584 640 0
45.711 -20.162 7.4386 49.96 650 0
52.946 -9.346 7.6793 53.765 660 0
55.456 -11.676 7.6465 56.672 670 0
53.957 -9.7418 7.6754 54.829 680 0
53.013 -4.9847 7.7602 53.247 690 0
56.082 -9.7954 7.6811 56.931 700 0
51.329 -7.9814 7.6997 51.946 710 0
52.692 -4.1671 7.7751 52.857 720 0
54.253 -6.1766 7.7406 54.603 730 0
53.642 -7.7839 7.7099 54.203 740 0
52.664 -8.4401 7.6951 53.336 750 0
52.885 -7.6349 7.7106 53.434 760 0
55.038 -10.695 7.6621 56.068 770 0
53.926 -8.8219 7.6918 54.643 780 0
56.372 -11.257 7.6569 57.485 790 0
56.664 -11.245 7.6581 57.769 800 0
56.46 -11.737 7.649 57.667 810 0
55.411 -10.363 7.6691 56.372 820 0
55.086 -10.51 7.6655 56.079 830 0
57.105 -9.5118 7.6889 57.892 840 0
58.406 -10.948 7.6687 59.423 850 0
55.402 -3.8252 7.785 55.533 860 0
55.115 -12.762 7.6264 56.573 870 0
55.22 -11.389 7.6506 56.382 880 0
54.762 -6.9871 7.7271 55.206 890 0
56.305 -10.453 7.6704 57.267 900 0
55.556 -10.064 7.6748 56.46 910 0
58.385 -10.279 7.6797 59.283 920 0
58.118 -10.297 7.6786 59.023 930 0
55.722 -11.734 7.6464 56.944 940 0
54.357 -14.088 7.6004 56.153 950 0
53.99 -6.2668 7.7384 54.353 960 0
53.812 -8.0006 7.7064 54.403 970 0
54.095 -7.405 7.7179 54.6 980 0
52.444 -5.6084 7.7474 52.743 990 0
51.857 -5.94 7.7399 52.196 1000 0
52.419 -8.0257 7.7021 53.03 1010 0
51.892 -6.4852 7.7297 52.296 1020 0
51.319 -6.2494 7.7328 51.698 1030 0
54.922 -4.5883 7.7706 55.113 1040 0
53.185 -4.6133 7.7675 53.384 1050 0
55.91 -12.897 7.6273 57.379 1060 0
58.097 -14.522 7.609 59.885 1070 0
55.443 -8.4606 7.7026 56.085 1080 0
53.144 -4.9879 7.7604 53.377 1090 0
52.071 -2.3728 7.8084 52.126 1100 0
54.915 -8.1451 7.7067 55.516 1110 0
51.614 -1.8527 7.8181 51.647 1120 0
52.639 -3.6379 7.785 52.765 1130 0
52.387 -2.3888 7.8084 52.442 1140 0
54.805 -3.2783 7.7942 54.903 1150 0
52.371 -1.9349 7.8171 52.407 1160 0
53.746 -0.2802 7.8488 53.747 1170 0
53.289 4.8144 7.9441 53.506 1180 0
52.701 6.5461 7.9776 53.106 1190 0
49.126 17.309 8.1927 52.086 1200 0
48.179 15.715 8.1693 50.677 1210 0
48.6 11.687 8.09 49.986 1220 0
44.145 16.707 8.2158 47.201 1230 0
41.035 21.813 8.3426 46.472 1240 0
38.279 25.272 8.4375 45.869 1250 0
36.461 30.228 8.5462 47.362 1260 0
32.343 36.808 8.7039 48.999 1270 0
26.567 47.749 8.917 54.642 1280 0
25.914 47.683 8.927 54.27 1290 0
26.487 47.15 8.913 54.08 1300 0
26.783 47.161 8.9083 54.235 1310 0
26.151 46.573 8.9131 53.413 1320 0
23.704 49.673 8.9795 55.039 1330 0
24.798 49.191 8.9578 55.088 1340 0
24.152 50.356 8.9776 55.848 1350 0
23.002 51.592 9.0054 56.488 1360 0
22.896 51.53 9.0067 56.388 1370 0
22.582 52.848 9.021 57.47 1380 0
22.037 54.243 9.0389 58.549 1390 0
22.294 53.164 9.0277 57.649 1400 0
20.114 54.171 9.0692 57.784 1410 0
19.974 54.279 9.0722 57.837 1420 0
18.414 55.024 9.1018 58.023 1430 0
19.393 55.134 9.0865 58.445 1440 0
18.639 55.261 9.0995 58.319 1450 0
19.428 52.847 9.0725 56.305 1460 0
20.774 52.436 9.0476 56.401 1470 0
21.215 51.423 9.0335 55.627 1480 0
21.741 50.82 9.0205 55.275 1490 0
20.672 51.069 9.0401 55.094 1500 0
20.251 49.345 9.0353 53.339 1510 0
18.191 46.656 9.053 50.077 1520 0
15.842 50.21 9.1191 52.65 1530 0
11.312 56.677 9.2278 57.794 1540 0
11.648 56.523 9.2215 57.71 1550 0
12.503 56.095 9.2055 57.472 1560 0
13.163 56.358 9.1953 57.875 1570 0
14.542 54.671 9.1648 56.572 1580 0
13.623 54.604 9.1803 56.278 1590 0
12.687 55.574 9.2003 57.004 1600 0
10.587 55.554 9.2365 56.553 1610 0
12.025 54.684 9.2083 55.991 1620 0
10.91 54.058 9.2256 55.148 1630 0
9.3149 54.063 9.2542 54.86 1640 0
8.1522 53.888 9.2746 54.502 1650 0
8.8155 54.026 9.263 54.741 1660 0
9.157 54.127 9.2572 54.896 1670 0
6.356 54.316 9.3083 54.687 1680 0
5.2835 53.956 9.3272 54.214 1690 0
3.5005 53.542 9.3595 53.656 1700 0
1.2138 53.875 9.4023 53.889 1710 0
3.989 52.72 9.3493 52.871 1720 0
2.2498 53.97 9.3831 54.017 1730 0
4.0735 52.961 9.348 53.118 1740 0
4.5595 51.539 9.3365 51.74 1750 0
0.50312 50.486 9.4148 50.488 1760 0
0.28376 51.306 9.4192 51.307 1770 0
-2.7127 50.596 9.4783 50.669 1780 0
-3.7772 51.448 9.4981 51.587 1790 0
-4.5808 50.817 9.5147 51.023 1800 0
-6.8101 51.98 9.555 52.424 1810 0
-4.1554 51.592 9.5051 51.759 1820 0
-2.2035 50.757 9.4682 50.805 1830 0
-8.2113 49.516 9.5891 50.192 1840 0
-9.6934 50.315 9.6151 51.24 1850 0
-7.8672 51.053 9.5777 51.655 1860 0
-8.3435 50.748 9.5877 51.429 1870 0
-8.4232 50.996 9.5885 51.687 1880 0
-3.1694 51.632 9.4861 51.729 1890 0
-7.8497 51.418 9.5763 52.014 1900 0
-9.2438 50.361 9.6063 51.203 1910 0
-8.659 50.722 9.5939 51.456 1920 0
-7.7114 51.401 9.5737 51.976 1930 0
-12.071 51.766 9.6539 53.155 1940 0
-13.565 52.053 9.6797 53.791 1950 0
-11.573 51.169 9.6472 52.461 1960 0
-8.6676 49.768 9.5972 50.517 1970 0
-9.5542 51.724 9.6074 52.599 1980 0
-13.08 51.962 9.6714 53.583 1990 0
-14.336 51.453 9.6965 53.413 2000 0
-13.796 51.919 9.6845 53.72 2010 0
-13.859 49.119 9.6998 51.036 2020 0
-13.34 48.555 9.6929 50.354 2030 0
-14.685 49.989 9.7105 52.101 2040 0
-19.57 48.901 9.8054 52.672 2050 0
-14.705 50.85 9.7063 52.933 2060 0
-16.052 49.385 9.739 51.928 2070 0
-16.565 48.955 9.7511 51.681 2080 0
-16.666 49.324 9.7506 52.064 2090 0
-18.883 49.05 9.7923 52.559 2100 0
-18.436 47.718 9.7935 51.156 2110 0
-17.05 47.569 9.7689 50.532 2120 0
-17.907 48.364 9.7794 51.573 2130 0
-17.183 49.068 9.7616 51.99 2140 0
-19.305 48.353 9.8046 52.064 2150 0
-25.234 46.788 9.9194 53.159 2160 0
-28.773 41.927 10.026 50.851 2170 0
-27.717 41.402 10.015 49.824 2180 0
-27.759 38.417 10.05 47.397 2190 0
-29.124 38.219 10.076 48.05 2200 0
-32.051 36.656 10.143 48.693 2210 0
-32.42 37.753 10.134 49.763 2220 0
-35.424 37.63 10.18 51.68 2230 0
-35.726 37.528 10.186 51.814 2240 0
-38.907 40.064 10.196 55.847 2250 0
-43.37 34.616 10.322 55.491 2260 0
-38.002 38.56 10.203 54.139 2270 0
-28.546 47.149 9.9692 55.117 2280 0
-34.196 39.389 10.14 52.162 2290 0
-33.289 41.545 10.1 53.237 2300 0
-30.194 46.97 9.9961 55.838 2310 0
-33.589 42.768 10.091 54.381 2320 0
-28.184 48.43 9.9518 56.034 2330 0
-30.432 45.229 10.017 54.514 2340 0
-23.908 47.218 9.8935 52.926 2350 0
-19.614 49.284 9.8035 53.044 2360 0
-12.961 50.885 9.6742 52.51 2370 0
-6.3448 50.7 9.5493 51.096 2380 0
1.7576 54.756 9.3927 54.785 2390 0
2.3915 55.36 9.3816 55.411 2400 0
1.0891 55.154 9.405 55.165 2410 0
-2.7441 52.447 9.4771 52.519 2420 0
-6.6089 52.651 9.5496 53.064 2430 0
-8.0577 52.312 9.5776 52.929 2440 0
-12.278 52.528 9.6544 53.944 2450 0
-13.824 49.539 9.6969 51.432 2460 0
-16.836 48.112 9.7614 50.973 2470 0
-23.239 44.394 9.907 50.109 2480 0
-31.965 41.44 10.082 52.336 2490 0
-38.736 39.77 10.197 55.517 2500 0
-44.891 39.432 10.275 59.75 2510 0
-43.789 41.569 10.236 60.377 2520 0
-43.943 43.118 10.22 61.564 2530 0
-43.216 42.037 10.224 60.289 2540 0
-42.392 42.582 10.208 60.086 2550 0
-43.05 41.819 10.225 60.018 2560 0
-44.328 40.163 10.259 59.817 2570 0
-45.289 38.224 10.295 59.264 2580 0
-42.984 36.595 10.29 56.452 2590 0
-45.461 33.818 10.356 56.66 2600 0
-47.561 32.643 10.394 57.685 2610 0
-43.153 40.645 10.24 59.28 2620 0
-44.836 34.797 10.336 56.755 2630 0
-42.129 32.293 10.342 53.082 2640 0
-39.532 34.355 10.28 52.374 2650 0
-34.478 42.101 10.111 54.417 2660 0
-32.623 39.553 10.114 51.271 2670 0
-36.189 35.799 10.216 50.904 2680 0
-38.009 33.673 10.271 50.779 2690 0
-38.872 35.454 10.256 52.612 2700 0
-41.205 30.56 10.357 51.301 2710 0
-45.533 26.661 10.466 52.765 2720 0
-49.43 23.281 10.555 54.638 2730 0
-47.032 27.196 10.471 54.329 2740 0
-43.232 29.973 10.389 52.606 2750 0
-43.212 27.819 10.424 51.393 2760 0
-45.68 27.363 10.456 53.248 2770 0
-46.207 24.732 10.504 52.41 2780 0
-46.626 22.238 10.551 51.658 2790 0
-46.28 19.356 10.599 50.164 2800 0
-52.175 11.84 10.772 53.501 2810 0
-51.773 15.121 10.711 53.936 2820 0
-45.574 34.797 10.343 57.339 2830 0
-43.824 35.238 10.318 56.234 2840 0
-44.636 31.262 10.385 54.495 2850 0
-46.672 27.351 10.465 54.096 2860 0
-42.224 26.004 10.444 49.589 2870 0
