# Supplementary material for: Inducible microRNA-200c decreases motility of breast cancer cells and reduces filamin A
Source: PLoS One. 2019 Nov 20;14(11):e0224314. doi: 10.1371/journal.pone.0224314 (PMC6867627; doi:10.1371/journal.pone.0224314)
Supplement: S1 Raw Data — (ZIP) [file pone.0224314.s007.zip › MDA-MB-231-200c_Dox/cell103.txt]

1.6104 -60.056 6.31 60.077 190 1
-7.4527 -60.472 6.1606 60.929 200 1
-13.479 -58.616 6.0572 60.146 210 1
-23.918 -54.646 5.8706 59.652 220 1
-28.929 -52.12 5.7765 59.61 230 1
-33.805 -47.57 5.6654 58.359 240 1
-35.086 -45.781 5.6293 57.679 250 1
-35.738 -44.192 5.6032 56.834 260 1
-38.641 -40.445 5.5206 55.937 270 1
-41.128 -38.532 5.4652 56.358 280 1
-43.189 -36.507 5.4141 56.551 290 1
-48.436 -29.979 5.2666 56.963 300 1
-48.346 -29.466 5.2598 56.618 310 1
-50.307 -25.74 5.1853 56.509 320 1
-52.61 -20.854 5.0898 56.592 330 1
-53.321 -15.688 4.9985 55.581 340 1
-61.505 -3.7503 4.7733 61.62 350 1
-64.586 1.113 4.6952 64.596 360 1
-66.331 8.0544 4.5916 66.818 370 1
-65.165 7.6263 4.5959 65.61 380 1
-59.873 20.843 4.3774 63.398 390 1
-57.406 26.717 4.2768 63.318 400 1
-56.183 30.446 4.2158 63.902 410 1
-50.994 38.161 4.07 63.692 420 1
-48.521 41.398 4.006 63.781 430 1
-44.885 46.875 3.9053 64.899 440 1
-41.813 49.498 3.843 64.795 450 1
-35.483 55.718 3.7087 66.057 460 1
-26.276 63.642 3.5332 68.853 470 1
-20.29 64.996 3.4442 68.089 480 1
-22.665 65.544 3.4745 69.353 490 1
-11.135 66.554 3.3074 67.479 500 1
-5.5184 68.823 3.2216 69.044 510 1
-0.2918 68.922 3.1458 68.923 520 1
6.4587 67.602 3.0463 67.909 530 1
15.864 66.754 2.9083 68.613 540 1
21.934 67.491 2.8274 70.966 550 1
21.278 66.78 2.8331 70.088 560 1
28.505 60.12 2.6988 66.536 570 1
28.389 61.439 2.7088 67.68 580 1
32.06 60.182 2.6521 68.189 590 1
33.321 61.034 2.6419 69.537 600 1
35.719 60.029 2.6048 69.852 610 1
37.54 57.653 2.5644 68.797 620 1
41.948 53.29 2.4747 67.819 630 1
43.328 51.194 2.4392 67.068 640 1
51.953 40.406 2.2318 65.816 650 1
60.501 28.598 2.0124 66.919 660 1
64.351 23.559 1.9217 68.528 670 1
64.888 21.846 1.8955 68.467 680 1
64.923 19.242 1.8589 67.714 690 1
64.247 24.171 1.9306 68.643 700 0
60.214 29.43 2.0254 67.021 710 0
46.374 45.895 2.351 65.245 720 0
31.975 56.153 2.624 64.619 730 0
22.258 64.14 2.8076 67.892 740 0
13.737 68.55 2.9438 69.913 750 0
11.988 67.613 2.9661 68.668 760 0
12.041 68.646 2.968 69.694 770 0
12.922 68.844 2.956 70.046 780 0
12.018 68.32 2.9675 69.369 790 0
11.905 69.671 2.9724 70.681 800 0
12.096 69.255 2.9687 70.304 810 0
13.169 69.195 2.9535 70.437 820 0
13.188 68.903 2.9525 70.154 830 0
12.719 69.15 2.9597 70.31 840 0
14.552 64.138 2.9185 65.768 850 0
15.75 62.402 2.8944 64.358 860 0
23.312 61.413 2.7788 65.689 870 0
22.42 60.205 2.7851 64.244 880 0
25.864 60.055 2.7349 65.388 890 0
29.305 57.93 2.6733 64.921 900 0
35.489 53.057 2.5521 63.831 910 0
38.155 50.183 2.4915 63.041 920 0
40.279 48.451 2.448 63.007 930 0
41.736 44.616 2.3895 61.094 940 0
51.93 36.976 2.1896 63.749 950 0
59.116 33.441 2.0856 67.919 960 0
63.885 28.394 1.989 69.911 970 0
60.334 29.822 2.0299 67.302 980 0
57.282 30.083 2.0544 64.701 990 0
57.185 30.696 2.0634 64.903 1000 0
56.928 31.154 2.0715 64.895 1010 0
56.181 32.838 2.0997 65.074 1020 0
55.747 32.993 2.1052 64.779 1030 0
56.233 33.658 2.1101 65.536 1040 0
56.259 33.379 2.1063 65.416 1050 0
53.214 38.615 2.1985 65.749 1060 0
46.363 46.749 2.3603 65.841 1070 0
40.805 48.791 2.4451 63.605 1080 0
36.989 52.858 2.531 64.514 1090 0
27.462 59.211 2.7073 65.27 1100 0
19.632 62.699 2.8381 65.701 1110 0
10.892 65.865 2.9777 66.76 1120 0
6.2095 66.338 3.0483 66.628 1130 0
0.87971 67.897 3.1286 67.902 1140 0
-7.2497 69.385 3.2457 69.763 1150 0
-9.4415 70.777 3.2742 71.404 1160 0
-10.645 69.405 3.2938 70.217 1170 0
-11.171 68.496 3.3033 69.401 1180 0
-9.0848 67.607 3.2752 68.215 1190 0
-9.6682 66.523 3.2859 67.222 1200 0
-8.9803 65.448 3.278 66.061 1210 0
-8.9095 65.575 3.2766 66.177 1220 0
-9.0731 65.571 3.2791 66.196 1230 0
-9.6548 65.731 3.2874 66.436 1240 0
-9.2721 65.62 3.282 66.272 1250 0
-9.9412 65.379 3.2925 66.131 1260 0
-11.996 65.832 3.3218 66.916 1270 0
-13.386 66.359 3.3406 67.696 1280 0
-10.954 65.089 3.3083 66.005 1290 0
-9.833 64.471 3.2929 65.216 1300 0
-10.594 62.561 3.3093 63.452 1310 0
-15.25 60.707 3.3877 62.593 1320 0
-7.7482 60.634 3.2687 61.127 1330 0
-2.0963 59.125 3.177 59.162 1340 0
-0.78232 57.965 3.1551 57.97 1350 0
0.59343 57.293 3.1312 57.296 1360 0
3.4124 56.478 3.0812 56.581 1370 0
13.233 55.26 2.9065 56.823 1380 0
16.762 54.031 2.8408 56.571 1390 0
18.299 53.125 2.8099 56.188 1400 0
30.889 48.967 2.5788 57.896 1410 0
34.359 50.024 2.5397 60.688 1420 0
33.154 52.006 2.5741 61.675 1430 0
32.843 50.23 2.5625 60.014 1440 0
33.42 51.522 2.5662 61.412 1450 0
26.221 54.48 2.693 60.462 1460 0
23.718 53.956 2.7274 58.938 1470 0
15.5 51.914 2.8514 54.179 1480 0
34.488 46.947 2.508 58.253 1490 0
31.857 50.207 2.5762 59.461 1500 0
16.298 55.178 2.8544 57.535 1510 0
18.405 56.678 2.8276 59.591 1520 0
9.2449 55.117 2.9754 55.887 1530 0
4.8176 54.3 3.0531 54.513 1540 0
8.7409 53.156 2.9786 53.87 1550 0
7.847 54.137 2.9976 54.703 1560 0
6.9809 53.738 3.0124 54.19 1570 0
4.9312 53.728 3.0501 53.954 1580 0
7.2546 53.18 3.006 53.672 1590 0
7.269 54.64 3.0093 55.121 1600 0
5.6423 53.845 3.0372 54.14 1610 0
10.396 52.613 2.9465 53.631 1620 0
3.672 55.015 3.0749 55.137 1630 0
12.662 51.986 2.9027 53.506 1640 0
14.054 51.932 2.8773 53.8 1650 0
15.586 51.98 2.8503 54.267 1660 0
20.037 50.864 2.7663 54.668 1670 0
16.848 51.211 2.8237 53.912 1680 0
18.506 50.96 2.7933 54.216 1690 0
22.14 50.357 2.7274 55.009 1700 0
14.357 52.312 2.8737 54.246 1710 0
15.466 51.047 2.8474 53.339 1720 0
16.797 51.318 2.8253 53.997 1730 0
14.916 52.13 2.8629 54.222 1740 0
14.932 53.377 2.8688 55.426 1750 0
13.587 54.547 2.8975 56.214 1760 0
15.198 53.558 2.8651 55.673 1770 0
14.826 53.404 2.8708 55.424 1780 0
14.935 52.771 2.8658 54.844 1790 0
13.928 53.11 2.8851 54.906 1800 0
12.346 52.678 2.9114 54.106 1810 0
8.2765 53.647 2.9885 54.282 1820 0
-5.928 59.016 3.2417 59.313 1830 0
-6.8364 57.979 3.259 58.381 1840 0
-9.1298 58.398 3.2967 59.107 1850 0
-7.9386 58.068 3.2775 58.608 1860 0
-9.0098 59.234 3.2925 59.916 1870 0
-8.3022 59.031 3.2813 59.612 1880 0
-1.8046 59.914 3.1717 59.941 1890 0
10.033 57.056 2.9675 57.931 1900 0
21.978 52.34 2.744 56.767 1910 0
22.461 51.268 2.7287 55.973 1920 0
19.604 51.101 2.7753 54.733 1930 0
15.373 52.468 2.8566 54.674 1940 0
1.6085 56.342 3.1131 56.365 1950 0
-4.9849 60.083 3.2244 60.289 1960 0
-4.6028 59.914 3.2183 60.091 1970 0
-3.7094 59.722 3.2036 59.837 1980 0
-3.8143 59.786 3.2053 59.907 1990 0
-3.8936 59.948 3.2065 60.074 2000 0
-4.5689 61.033 3.2163 61.204 2010 0
-7.0306 63.447 3.252 63.835 2020 0
-8.2642 63.814 3.2704 64.347 2030 0
-6.092 61.92 3.2397 62.219 2040 0
5.4679 59.097 3.0493 59.349 2050 0
18.138 53.68 2.8157 56.661 2060 0
16.785 54.163 2.8411 56.704 2070 0
17.189 55.015 2.8388 57.638 2080 0
16.126 53.979 2.8513 56.336 2090 0
14.58 53.65 2.8762 55.596 2100 0
15.553 54.414 2.8632 56.593 2110 0
15.138 55.093 2.8734 57.135 2120 0
15.167 54.433 2.8699 56.506 2130 0
16.021 54.915 2.8577 57.205 2140 0
17.018 54.171 2.8372 56.781 2150 0
16.34 55.448 2.855 57.806 2160 0
15.278 55.053 2.8709 57.133 2170 0
17.145 55.484 2.8419 58.073 2180 0
17.806 53.873 2.8224 56.74 2190 0
18.498 52.921 2.8053 56.06 2200 0
19.277 52.224 2.788 55.668 2210 0
19.368 51.123 2.7795 54.668 2220 0
20.674 52.094 2.7638 56.046 2230 0
18.927 52.376 2.7948 55.691 2240 0
18.482 52.511 2.8032 55.668 2250 0
21.406 51.999 2.7511 56.233 2260 0
21.593 51.812 2.7467 56.131 2270 0
22.064 51.159 2.7344 55.715 2280 0
21.613 51.808 2.7464 56.136 2290 0
23.556 50.622 2.7061 55.834 2300 0
24.609 50.021 2.6844 55.746 2310 0
24.367 51.768 2.7017 57.216 2320 0
24.517 51.129 2.6945 56.703 2330 0
24.579 51.715 2.6979 57.259 2340 0
24.95 51.426 2.6899 57.159 2350 0
24.621 50.928 2.6913 56.567 2360 0
25.158 51.304 2.6857 57.14 2370 0
25.291 51.935 2.6884 57.766 2380 0
27.145 51.002 2.6525 57.776 2390 0
26.53 51.084 2.6626 57.562 2400 0
25.905 51.873 2.6784 57.982 2410 0
25.469 52.225 2.6878 58.105 2420 0
25.337 52.174 2.6895 58.001 2430 0
26.174 51.312 2.6699 57.602 2440 0
25.521 51.399 2.6807 57.386 2450 0
25.623 52.059 2.6842 58.023 2460 0
24.028 53.166 2.7171 58.344 2470 0
24.347 53.613 2.7153 58.882 2480 0
24.034 53.571 2.7199 58.715 2490 0
23.936 53.319 2.7196 58.445 2500 0
23.387 53.247 2.7277 58.157 2510 0
24.893 51.528 2.6916 57.226 2520 0
22.455 52.106 2.7347 56.738 2530 0
22.41 52.998 2.7415 57.541 2540 0
23.442 53.07 2.7256 58.017 2550 0
23.054 53.076 2.7318 57.867 2560 0
23.334 52.774 2.7253 57.702 2570 0
22.443 53.083 2.7416 57.632 2580 0
21.036 52.91 2.7632 56.938 2590 0
19.733 53.441 2.7879 56.968 2600 0
19.529 53.739 2.793 57.178 2610 0
18.233 53.632 2.8139 56.646 2620 0
18.529 53.61 2.8088 56.722 2630 0
19.611 53.693 2.7914 57.162 2640 0
19.031 54.243 2.8042 57.484 2650 0
19.575 53.862 2.793 57.308 2660 0
18.832 53.872 2.8053 57.069 2670 0
19.119 53.905 2.8008 57.195 2680 0
19.52 53.253 2.7902 56.718 2690 0
20.223 52.372 2.7731 56.141 2700 0
19.989 52.299 2.7765 55.989 2710 0
20.179 52.023 2.7716 55.799 2720 0
20.896 51.794 2.7581 55.851 2730 0
18.924 51.755 2.791 55.106 2740 0
20.129 51.223 2.7672 55.036 2750 0
18.217 53.115 2.8112 56.152 2760 0
16.204 53.925 2.8497 56.306 2770 0
16.161 54.645 2.854 56.984 2780 0
16.958 55.005 2.8425 57.56 2790 0
17.215 55.171 2.8391 57.795 2800 0
16.353 54.794 2.8516 57.182 2810 0
15.16 55.136 2.8733 57.182 2820 0
13.975 56.186 2.8978 57.898 2830 0
15.229 56.001 2.8761 58.034 2840 0
16.027 55.841 2.8621 58.095 2850 0
14.241 55.538 2.8906 57.335 2860 0
17.318 55.01 2.8366 57.672 2870 0
