# Supplementary material for: Inducible microRNA-200c decreases motility of breast cancer cells and reduces filamin A
Source: PLoS One. 2019 Nov 20;14(11):e0224314. doi: 10.1371/journal.pone.0224314 (PMC6867627; doi:10.1371/journal.pone.0224314)
Supplement: S1 Raw Data — (ZIP) [file pone.0224314.s007.zip › MDA-MB-231-200c_Dox/cell104.txt]

33.846 52.446 2.5685 62.419 10 0
32.042 52.513 2.5937 61.516 20 0
32.739 52.727 2.5859 62.065 30 0
28.236 54.106 2.6606 61.031 40 0
29.359 54.027 2.6438 61.488 50 0
33.93 51.046 2.555 61.294 60 0
31.229 51.673 2.598 60.377 70 0
31.017 53.348 2.615 61.71 80 0
35.965 46.208 2.4802 58.555 90 0
26.277 53.232 2.683 59.364 100 0
30.619 49.976 2.5919 58.61 110 0
34.221 49.284 2.5347 60 120 0
35.696 46.148 2.4832 58.343 130 0
42.549 42.013 2.3499 59.796 140 0
33.301 46.897 2.5241 57.518 150 0
41.251 40.158 2.3428 57.57 160 0
41.052 41.019 2.3558 58.033 170 0
40.386 38.442 2.3315 55.757 180 0
37.692 37.323 2.3513 53.044 190 0
42.33 27.201 2.1419 50.317 200 0
40.573 32.052 2.2394 51.705 210 0
43.978 28.347 2.1433 52.322 220 0
38.326 38.093 2.3531 54.037 230 0
38.517 35.959 2.3219 52.694 240 0
36.614 39.667 2.3962 53.982 250 0
39.288 35.752 2.3091 53.12 260 0
32.105 47.401 2.5463 57.25 270 0
32.557 41.209 2.473 52.518 280 0
27.059 49.513 2.6414 56.424 290 0
29.563 42.698 2.536 51.934 300 0
25.652 47.555 2.6469 54.033 310 0
24.488 48.833 2.6768 54.629 320 0
24.543 43.921 2.632 50.313 330 0
22.874 43.136 2.654 48.825 340 0
30.495 39.473 2.4838 49.88 350 0
23.012 42.102 2.6414 47.98 360 0
13.805 50.126 2.8729 51.992 370 0
14.073 53.956 2.8864 55.761 380 0
12.744 57.152 2.9222 58.555 390 0
18.487 52.524 2.8032 55.682 400 0
15.635 53.197 2.8557 55.447 410 0
17.526 51.166 2.8116 54.084 420 0
28.393 43.908 2.5676 52.288 430 0
36.632 39.447 2.3932 53.833 440 0
23.239 49.146 2.6999 54.363 450 0
13.745 57.702 2.9078 59.317 460 0
5.0691 60.206 3.0576 60.419 470 0
2.0522 62.233 3.1086 62.267 480 0
1.7507 60.223 3.1125 60.249 490 0
17.357 53.201 2.8262 55.961 500 0
16.165 48.545 2.8202 51.166 510 0
15.807 47.881 2.8227 50.423 520 0
17.018 48.743 2.8057 51.628 530 0
13.442 50.863 2.8832 52.61 540 0
15.039 53.962 2.8698 56.018 550 0
21.52 52.834 2.7548 57.049 560 0
32.269 40.185 2.465 51.537 570 0
42.378 23.67 2.0802 48.54 580 0
45.085 25.64 2.0879 51.866 590 0
44.233 25.578 2.0951 51.096 600 0
41.772 21.753 2.0509 47.096 610 0
43.649 18.904 1.9795 47.567 620 0
42.898 15.88 1.9253 45.743 630 0
41.664 14.057 1.8962 43.971 640 0
40.988 13.889 1.8975 43.277 650 0
42.297 16.585 1.9445 45.432 660 0
45.209 15.941 1.9098 47.937 670 0
49.721 19.497 1.9445 53.407 680 0
52.507 23.864 1.9974 57.676 690 0
51.54 22.421 1.9811 56.205 700 0
50.649 22.753 1.993 55.525 710 0
51.185 22.717 1.9885 55.999 720 0
52.573 21.04 1.9515 56.627 730 0
52.295 19.157 1.9219 55.693 740 0
53.134 20.516 1.9393 56.958 750 0
51.269 18.144 1.9109 54.385 760 0
51.589 18.227 1.9104 54.714 770 0
50.231 19.318 1.9379 53.818 780 0
48.994 19.965 1.9577 52.906 790 0
49.271 21.493 1.9821 53.755 800 0
49.665 19.367 1.9426 53.307 810 0
50.802 10.368 1.7721 51.849 820 0
50.852 0.88176 1.5881 50.86 830 0
52.307 5.2804 1.6714 52.573 840 0
53.762 2.6368 1.6198 53.826 850 0
54.521 -2.7494 1.5204 54.59 860 0
53.354 -3.8561 1.4986 53.493 870 0
52.871 -6.8454 1.442 53.312 880 0
51.311 -11.504 1.3502 52.584 890 0
49.864 -14.163 1.2941 51.837 900 0
48.179 -16.395 1.2428 50.892 910 0
48.759 -14.074 1.2898 50.749 920 0
50.938 -5.0205 1.4726 51.184 930 0
49.837 11.91 1.8054 51.241 940 0
44.907 26.422 2.1026 52.103 950 0
45.246 27.324 2.1141 52.856 960 0
50.76 12.804 1.8179 52.35 970 0
54.816 4.1196 1.6458 54.971 980 0
55.57 -10.501 1.384 56.553 990 0
51.052 -26.468 1.0925 57.505 1000 0
48.504 -36.438 0.92651 60.666 1010 0
41.144 -41.53 0.78073 58.46 1020 0
40.21 -45.283 0.72613 60.559 1030 0
41.574 -46.448 0.73007 62.336 1040 0
45.009 -41.452 0.82651 61.189 1050 0
47.447 -35.025 0.93489 58.975 1060 0
47.152 -28.167 1.0323 54.924 1070 0
52.3 -19.875 1.2076 55.949 1080 0
54.81 -11.919 1.3567 56.091 1090 0
53.495 -11.476 1.3595 54.712 1100 0
53.59 -8.3978 1.4154 54.244 1110 0
54.536 -7.6397 1.4316 55.069 1120 0
55.042 -14.017 1.3214 56.799 1130 0
54.455 -27.364 1.1052 60.943 1140 0
54.617 -30.045 1.0679 62.336 1150 0
54.717 -31.104 1.0539 62.94 1160 0
51.244 -31.124 1.025 59.956 1170 0
51.831 -28.728 1.0647 59.26 1180 0
51.944 -28.196 1.0735 59.103 1190 0
50.623 -29.704 1.0402 58.694 1200 0
49.972 -30.163 1.0277 58.369 1210 0
49.136 -31.573 0.99966 58.406 1220 0
47.805 -34.586 0.94449 59.005 1230 0
46.773 -36.394 0.90956 59.264 1240 0
49.675 -13.44 1.3066 51.461 1250 0
50.344 -4.7416 1.4769 50.566 1260 0
49.983 -3.0137 1.5106 50.074 1270 0
49.146 2.1572 1.6147 49.194 1280 0
48.904 5.4797 1.6824 49.21 1290 0
47.439 -5.784 1.4495 47.791 1300 0
49.291 -6.6964 1.4358 49.744 1310 0
50.718 -6.7104 1.4393 51.16 1320 0
47.941 -7.4659 1.4163 48.519 1330 0
46.965 -13.694 1.2871 48.921 1340 0
37.794 -39.05 0.76906 54.344 1350 0
34.446 -45.947 0.6433 57.425 1360 0
36.276 -48.991 0.63737 60.959 1370 0
30.682 -55.15 0.50769 63.111 1380 0
32.108 -53.347 0.5418 62.264 1390 0
30.131 -52.366 0.52212 60.416 1400 0
27.078 -55.315 0.45523 61.587 1410 0
26.163 -56.201 0.43569 61.992 1420 0
24.615 -61.029 0.38337 65.806 1430 0
28.191 -60.025 0.43908 66.316 1440 0
24.166 -61.27 0.37569 65.864 1450 0
23.015 -58.667 0.37384 63.02 1460 0
20.83 -60.904 0.32954 64.368 1470 0
14.828 -63.049 0.23098 64.77 1480 0
15.4 -59.42 0.2536 61.384 1490 0
14.826 -56.595 0.25622 58.504 1500 0
10.701 -55.822 0.1894 56.838 1510 0
10.646 -54.363 0.19339 55.395 1520 0
12.852 -48.788 0.25757 50.453 1530 0
13.864 -45.85 0.29363 47.9 1540 0
12.721 -45.857 0.2706 47.588 1550 0
8.3873 -50.463 0.1647 51.155 1560 0
0.074764 -49.528 0.0015095 49.528 1570 0
-3.5354 -49.115 -0.071859 49.242 1580 0
-3.8085 -48.887 -0.077747 49.035 1590 0
-6.9071 -47.64 -0.14398 48.138 1600 0
-11.205 -48.515 -0.22698 49.793 1610 0
-12.461 -46.775 -0.26036 48.407 1620 0
-8.8234 -49.945 -0.17486 50.719 1630 0
-9.9382 -45.676 -0.21424 46.745 1640 0
-11.644 -47.744 -0.23921 49.144 1650 0
-16.564 -44.145 -0.35895 47.151 1660 0
-13.89 -49.988 -0.27102 51.882 1670 0
-17.157 -48.099 -0.34263 51.067 1680 0
-21.953 -47.029 -0.43674 51.901 1690 0
-18.059 -50.114 -0.34586 53.269 1700 0
-33.06 -38.349 -0.71145 50.632 1710 0
-44.011 -28.018 -1.0039 52.173 1720 0
-48.57 -22.045 -1.1447 53.339 1730 0
-51.306 -21.49 -1.1741 55.625 1740 0
-53.926 -22.554 -1.1747 58.453 1750 0
-52.697 -22.745 -1.1633 57.396 1760 0
-52.074 -21.882 -1.173 56.485 1770 0
-53.14 -16.201 -1.2749 55.555 1780 0
-54.515 -8.1393 -1.4226 55.119 1790 0
-56.685 -3.6241 -1.5069 56.801 1800 0
-58.505 -14.662 -1.3252 60.314 1810 0
-57.626 -20.304 -1.232 61.099 1820 0
-53.825 -20.834 -1.2015 57.717 1830 0
-51.512 -20.742 -1.188 55.531 1840 0
-51.548 -18.591 -1.2247 54.798 1850 0
-50.584 -15.251 -1.278 52.833 1860 0
-50.964 -6.8127 -1.4379 51.417 1870 0
-53.436 -3.7969 -1.4999 53.571 1880 0
-56.022 -3.3581 -1.5109 56.123 1890 0
-53.307 -2.6117 -1.5218 53.371 1900 0
-54.818 -1.933 -1.5355 54.852 1910 0
-55.559 -1.888 -1.5368 55.591 1920 0
-54.897 1.0075 -1.5891 54.907 1930 0
-53.291 3.1703 -1.6302 53.385 1940 0
-56.112 3.6248 -1.6353 56.229 1950 0
-56.673 2.6243 -1.6171 56.734 1960 0
-56.569 -0.87054 -1.5554 56.576 1970 0
-55.325 -0.091871 -1.5691 55.325 1980 0
-55.12 2.0621 -1.6082 55.159 1990 0
-55.492 4.2733 -1.6477 55.656 2000 0
-55.309 8.5655 -1.7244 55.969 2010 0
-51.387 9.1539 -1.7471 52.196 2020 0
-48.151 9.7166 -1.7699 49.121 2030 0
-45.2 12.14 -1.8332 46.802 2040 0
-44.899 17.235 -1.9373 48.094 2050 0
-43.815 22.573 -2.0465 49.288 2060 0
-43.537 27.495 -2.1341 51.493 2070 0
-48.697 22.449 -2.0027 53.623 2080 0
-54.744 15.75 -1.8509 56.965 2090 0
-54.399 8.1414 -1.7194 55.005 2100 0
-56.177 4.1009 -1.6437 56.326 2110 0
-56.959 1.4224 -1.5958 56.977 2120 0
-55.345 0.29415 -1.5761 55.346 2130 0
-51.963 -1.1668 -1.5483 51.976 2140 0
-50.011 1.2379 -1.5955 50.027 2150 0
-49.142 2.3446 -1.6185 49.197 2160 0
-49.139 8.7186 -1.7464 49.907 2170 0
-48.577 24.457 -2.0372 54.387 2180 0
-51.928 36.266 -2.1804 63.338 2190 0
-49.99 37.75 -2.2176 62.642 2200 0
-50.714 38.281 -2.2174 63.54 2210 0
-51.555 35.437 -2.173 62.56 2220 0
-50.824 32.518 -2.14 60.336 2230 0
-51.205 29.583 -2.0947 59.136 2240 0
-50.95 27.398 -2.0642 57.85 2250 0
-49.322 23.704 -2.0188 54.722 2260 0
-47.413 22.693 -2.0172 52.564 2270 0
-47.915 21.662 -1.9954 52.584 2280 0
-47.057 22.293 -2.0132 52.071 2290 0
-44.814 25.747 -2.0923 51.684 2300 0
-40.904 29.469 -2.1951 50.414 2310 0
-36.528 38.657 -2.3845 53.186 2320 0
-32.91 54.644 -2.5995 63.789 2330 0
-32.755 55.985 -2.6122 64.863 2340 0
-32.951 57.115 -2.6183 65.939 2350 0
-35.898 50.188 -2.5207 61.705 2360 0
-37.881 45.939 -2.452 59.543 2370 0
-40.57 40.047 -2.3497 57.006 2380 1
-45.914 31.22 -2.168 55.523 2390 1
-47.846 28.062 -2.1012 55.468 2400 1
-48.009 22.177 -2.0035 52.883 2410 1
-48.967 12.33 -1.8175 50.496 2420 1
-54.698 -9.7951 -1.3936 55.568 2430 1
-55.299 -18.974 -1.2403 58.463 2440 1
-50.146 -23.185 -1.1377 55.246 2450 1
-44.883 -26.713 -1.0339 52.231 2460 1
-41.902 -29.603 -0.95572 51.304 2470 1
-41.527 -30.142 -0.94294 51.313 2480 1
-39.58 -32.758 -0.87943 51.377 2490 1
-34.05 -43.597 -0.66307 55.318 2500 1
-29.954 -45.838 -0.57881 54.757 2510 1
-26.75 -47.634 -0.51169 54.631 2520 1
-27.444 -41.833 -0.5806 50.031 2530 1
-30.355 -36.372 -0.69546 47.375 2540 1
-38.929 -31.181 -0.89546 49.877 2550 1
-57.045 -12.081 -1.3621 58.31 2560 0
