# Supplementary material for: Inducible microRNA-200c decreases motility of breast cancer cells and reduces filamin A
Source: PLoS One. 2019 Nov 20;14(11):e0224314. doi: 10.1371/journal.pone.0224314 (PMC6867627; doi:10.1371/journal.pone.0224314)
Supplement: S1 Raw Data — (ZIP) [file pone.0224314.s007.zip › MDA-MB-231-200c_Dox/cell105.txt]

34.033 -52.212 6.8608 62.324 10 0
35.318 -53.127 6.8699 63.795 20 0
35.157 -53.666 6.8631 64.156 30 0
34.698 -53.602 6.8577 63.852 40 0
33.917 -52.994 6.8525 62.919 50 0
33.216 -53.062 6.8425 62.601 60 0
33.538 -53.817 6.8405 63.412 70 0
34.021 -53.068 6.8533 63.037 80 0
34.365 -52.867 6.8596 63.054 90 0
34.311 -53.116 6.8567 63.234 100 0
35.028 -52.49 6.8716 63.104 110 0
34.522 -52.829 6.862 63.108 120 0
35.747 -52.092 6.8846 63.178 130 0
34.215 -51.704 6.8678 61.999 140 0
34.372 -51.745 6.8695 62.121 150 0
34.698 -51.916 6.8724 62.444 160 0
34.832 -50.722 6.8849 61.531 170 0
35.275 -51.941 6.8798 62.787 180 0
35.006 -52.821 6.8685 63.368 190 0
37.034 -51.616 6.9056 63.527 200 0
38.726 -50.169 6.9406 63.377 210 0
39.865 -48.237 6.9738 62.578 220 0
40.324 -47.388 6.9882 62.223 230 0
41.925 -47.057 7.011 63.024 240 0
40.026 -46.864 6.99 61.63 250 0
41.293 -45.996 7.0148 61.812 260 0
41.74 -47.035 7.009 62.885 270 0
41.841 -46.93 7.0113 62.874 280 0
42.287 -45.952 7.0271 62.448 290 0
42.135 -45.604 7.0291 62.089 300 0
42.077 -45.97 7.0244 62.319 310 0
41.388 -46.251 7.0131 62.065 320 0
40.452 -46.947 6.9944 61.971 330 0
41.899 -45.616 7.0261 61.938 340 0
39.723 -47.779 6.9768 62.136 350 0
40.821 -46.648 7.0021 61.987 360 0
40.175 -48.046 6.9796 62.629 370 0
39.707 -47.22 6.9824 61.696 380 0
39.672 -47.869 6.9752 62.172 390 0
38.851 -48.793 6.9556 62.371 400 0
38.949 -49.326 6.9516 62.85 410 0
39.997 -47.254 6.9856 61.909 420 0
38.899 -48.706 6.9571 62.333 430 0
38.54 -48.332 6.9563 61.816 440 0
40.646 -47.108 6.9951 62.219 450 0
38.103 -48.087 6.9533 61.353 460 0
39.067 -47.368 6.9728 61.4 470 0
39.297 -45.316 6.9976 59.981 480 0
37.69 -48.518 6.9436 61.437 490 0
35.835 -50.067 6.9044 61.57 500 0
40.757 -48.652 6.9805 63.468 510 0
36.605 -49.616 6.9188 61.658 520 0
40.139 -46.726 6.9929 61.599 530 0
37.434 -47.761 6.948 60.683 540 0
38.184 -48.525 6.9499 61.747 550 0
36.93 -48.087 6.9381 60.631 560 0
37.26 -48.578 6.9375 61.222 570 0
37.657 -48.639 6.942 61.512 580 0
37.212 -48.228 6.9403 60.915 590 0
34.789 -48.319 6.9072 59.54 600 0
35.892 -47.38 6.9315 59.44 610 0
33.701 -47.493 6.9003 58.235 620 0
34.368 -46.281 6.9219 57.646 630 0
35.426 -45.052 6.9495 57.312 640 0
36.257 -44.086 6.9715 57.08 650 0
36.353 -43.773 6.9762 56.9 660 0
34.878 -44.087 6.9525 56.215 670 0
32.282 -46.034 6.8948 56.225 680 0
31.175 -45.546 6.8834 55.194 690 0
34.424 -44.019 6.9469 55.881 700 0
34.743 -43.693 6.955 55.823 710 0
35.946 -42.645 6.9836 55.774 720 0
32.792 -43.82 6.9256 54.732 730 0
28.498 -45.208 6.8456 53.441 740 0
29.681 -45.81 6.8581 54.585 750 0
29.702 -45.336 6.8632 54.199 760 0
29.949 -44.378 6.8768 53.538 770 0
33.266 -42.607 6.9461 54.055 780 0
38.16 -40.93 7.0336 55.959 790 0
39.602 -39.542 7.0693 55.963 800 0
36.745 -39.888 7.0276 54.233 810 1
29.972 -42.036 6.9026 51.627 820 1
22.218 -45.397 6.7383 50.542 830 1
15.848 -47.198 6.6071 49.788 840 1
8.0517 -49.918 6.4431 50.564 850 1
8.2846 -51.178 6.4437 51.844 860 1
17.969 -47.063 6.6479 50.377 870 1
30.066 -41.233 6.9132 51.031 880 1
41.941 -35.019 7.1583 54.639 890 1
48.424 -32.261 7.2663 58.186 900 1
40.186 -38.122 7.0949 55.391 910 1
36.937 -40.017 7.0286 54.458 920 1
37.683 -39.911 7.0399 54.89 930 0
39.281 -37.379 7.0934 54.224 940 0
40.588 -36.365 7.1234 54.496 950 0
42.648 -36.603 7.1447 56.201 960 0
43.549 -35.8 7.1659 56.375 970 0
44.172 -35.247 7.1805 56.511 980 0
43.36 -34.619 7.1802 55.485 990 0
41.824 -35.902 7.1446 55.12 1000 0
42.09 -34.992 7.1604 54.736 1010 0
40.712 -34.126 7.1564 53.123 1020 0
41.4 -33.452 7.1744 53.226 1030 0
43.914 -30.91 7.2407 53.702 1040 0
42.834 -32.646 7.2027 53.857 1050 0
43.046 -31.415 7.2235 53.29 1060 0
44.766 -30.853 7.2505 54.368 1070 0
44.803 -30.746 7.2525 54.338 1080 0
42.156 -33.153 7.1876 53.63 1090 0
40.397 -33.854 7.1565 52.706 1100 0
39.369 -33.926 7.1427 51.97 1110 0
39.896 -33.201 7.1599 51.904 1120 0
45.549 -28.176 7.3 53.559 1130 0
47.032 -26.776 7.3364 54.121 1140 0
54.273 -21.818 7.4717 58.495 1150 0
57.688 -21.671 7.4946 61.624 1160 0
58.318 -18.294 7.55 61.12 1170 0
56.895 -18.449 7.5404 59.811 1180 0
55.119 -19.394 7.5157 58.432 1190 0
55.858 -22.581 7.4698 60.25 1200 0
53.358 -23.881 7.4332 58.459 1210 0
52.626 -25.425 7.4039 58.446 1220 0
54.949 -22.909 7.459 59.533 1230 0
54.599 -22.882 7.4571 59.2 1240 0
53.958 -23.926 7.4366 59.025 1250 0
54.585 -24.418 7.4333 59.797 1260 0
53.082 -24.552 7.4208 58.485 1270 0
53.369 -26.357 7.3953 59.523 1280 0
54.334 -25.709 7.412 60.109 1290 0
56.6 -29.809 7.3692 63.969 1300 0
54.468 -33.774 7.2989 64.089 1310 0
51.023 -37.306 7.2227 63.207 1320 0
50.008 -39.189 7.1893 63.534 1330 0
45.129 -40.474 7.1229 60.62 1340 0
49.81 -37.015 7.2149 62.057 1350 0
46.779 -36.744 7.1882 59.484 1360 0
42.826 -39.123 7.1137 58.005 1370 0
42.072 -41.227 7.0787 58.905 1380 0
40.75 -42.728 7.0449 59.045 1390 0
42.727 -39.886 7.103 58.451 1400 0
47.489 -37.085 7.191 60.254 1410 0
47.937 -35.558 7.2158 59.686 1420 0
48.212 -35.977 7.2129 60.156 1430 0
47.766 -36.156 7.2061 59.907 1440 0
46.104 -34.651 7.2095 57.674 1450 0
47.849 -38.936 7.1709 61.689 1460 0
45.057 -40.831 7.1177 60.806 1470 0
43.494 -41.434 7.0928 60.071 1480 0
42.855 -41.591 7.0836 59.719 1490 0
42.184 -41.786 7.0733 59.376 1500 0
42.237 -43.043 7.0591 60.305 1510 0
43.578 -42.151 7.0852 60.628 1520 0
43.545 -41.542 7.0921 60.182 1530 0
42.943 -42.665 7.0718 60.535 1540 0
42.961 -42.047 7.0793 60.113 1550 0
41.005 -42.931 7.0456 59.368 1560 0
43.092 -44.993 7.047 62.301 1570 0
42.06 -46.106 7.0227 62.408 1580 0
43.718 -46.545 7.0373 63.857 1590 0
44.226 -49.136 7.016 66.108 1600 1
42.575 -51.438 6.9746 66.772 1610 1
40.858 -53.104 6.939 67.003 1620 1
40.31 -54.577 6.9193 67.849 1630 1
37.222 -56.128 6.8688 67.348 1640 1
27.42 -57.748 6.7265 63.927 1650 1
20.369 -58.79 6.6167 62.219 1660 1
19.414 -58.086 6.6057 61.244 1670 1
18.441 -57.95 6.5913 60.813 1680 1
18.619 -58.027 6.5937 60.94 1690 0
18.351 -58.337 6.588 61.156 1700 0
18.597 -60.732 6.5803 63.515 1710 0
22.184 -61.893 6.6274 65.748 1720 0
20.411 -61.936 6.6015 65.213 1730 0
19.478 -61.642 6.5892 64.646 1740 0
20.477 -61.953 6.6024 65.249 1750 0
21.477 -61.204 6.6207 64.863 1760 0
24.263 -58.628 6.6756 63.45 1770 1
31.282 -57.881 6.7787 65.794 1780 1
32.138 -56.604 6.7996 65.091 1790 1
32.036 -56.084 6.8022 64.589 1800 1
34.458 -53.12 6.8586 63.317 1810 1
33.571 -51.785 6.8583 61.715 1820 0
32.222 -50.486 6.8512 59.892 1830 0
32.191 -51.914 6.8382 61.085 1840 0
31.578 -51.354 6.8345 60.286 1850 0
32.202 -51.858 6.8389 61.043 1860 0
27.856 -52.112 6.7741 59.09 1870 1
21.255 -53.131 6.6637 57.225 1880 1
13.371 -53.145 6.5297 54.801 1890 1
9.8621 -52.297 6.4696 53.218 1900 1
6.9346 -51.202 6.4178 51.67 1910 1
0.63282 -50.408 6.2957 50.412 1920 1
-2.3701 -50.563 6.2363 50.619 1930 1
-7.7767 -49.633 6.1278 50.239 1940 1
-13.765 -47.933 6.0035 49.87 1950 1
-20.685 -47.081 5.8692 51.424 1960 1
-29.571 -44.319 5.6948 53.279 1970 1
-37.949 -42.61 5.5556 57.059 1980 1
-45.804 -40.571 5.4373 61.189 1990 1
-51.743 -37.995 5.3458 64.194 2000 1
-54.181 -37.451 5.3172 65.865 2010 1
-55.993 -35.517 5.2777 66.307 2020 1
-54.637 -34.205 5.2717 64.461 2030 0
-52.356 -39.433 5.3579 65.545 2040 0
-41.455 -44.915 5.5378 61.121 2050 0
-39.9 -45.637 5.5648 60.62 2060 0
-39.645 -47.383 5.5865 61.78 2070 0
-43.485 -47.369 5.5405 64.302 2080 0
-46.209 -45.046 5.485 64.532 2090 0
-43.505 -45.893 5.5245 63.236 2100 0
-45.605 -43.663 5.476 63.137 2110 0
-47.031 -42.685 5.4494 63.513 2120 0
-46.397 -42.786 5.4573 63.113 2130 0
-47.724 -42.414 5.4389 63.848 2140 0
-47.371 -41.261 5.429 62.821 2150 0
-47.69 -40.824 5.4204 62.777 2160 0
-47.098 -41.887 5.4393 63.03 2170 0
-47.054 -41.184 5.4314 62.531 2180 0
-46.404 -38.802 5.4088 60.489 2190 0
-48.351 -36.383 5.3575 60.51 2200 0
-47.33 -37.049 5.3765 60.106 2210 0
-45.686 -37.016 5.3933 58.799 2220 0
-45.495 -36.715 5.3914 58.462 2230 0
-46.342 -35.369 5.3643 58.297 2240 0
-46.423 -34.955 5.3578 58.111 2250 0
-44.035 -36.589 5.4057 57.253 2260 0
-42.878 -38.543 5.4446 57.655 2270 0
-38.182 -41.369 5.5378 56.296 2280 0
-33.953 -43.141 5.6164 54.9 2290 0
-33.119 -44.933 5.648 55.82 2300 0
-33.396 -45.447 5.6495 56.398 2310 0
-33.984 -45.64 5.6431 56.903 2320 0
-34.449 -43.675 5.6153 55.626 2330 0
-33.633 -44.408 5.635 55.707 2340 0
-34.312 -45.48 5.6368 56.972 2350 0
-34.107 -44.675 5.6311 56.206 2360 0
-35.828 -44.456 5.6048 57.097 2370 0
-35.929 -44.097 5.5995 56.881 2380 0
-35.902 -44.923 5.6089 57.507 2390 0
-36.939 -44.779 5.5934 58.049 2400 0
-33.369 -47.204 5.6678 57.807 2410 0
-32.939 -48.835 5.6898 58.905 2420 0
-32.705 -48.784 5.6926 58.732 2430 0
-31.409 -49.765 5.7202 58.848 2440 0
-32.53 -49.844 5.705 59.52 2450 0
-33.804 -48.413 5.6736 59.046 2460 0
-33.115 -48.231 5.6815 58.505 2470 0
-33.848 -47.433 5.6634 58.272 2480 0
-33.439 -48.147 5.6761 58.619 2490 0
-32.121 -49.538 5.7079 59.041 2500 0
-31.957 -48.895 5.7043 58.412 2510 0
-33.014 -48.878 5.6891 58.983 2520 0
-32.835 -48.536 5.6884 58.599 2530 0
-33.269 -48.924 5.686 59.164 2540 0
-33.42 -48.652 5.6813 59.024 2550 0
-33.436 -49.145 5.6858 59.44 2560 0
-33.789 -49.509 5.6843 59.941 2570 0
-32.777 -49.937 5.7023 59.733 2580 0
-33.149 -49.904 5.6968 59.911 2590 0
-31.485 -51.041 5.7305 59.971 2600 0
-34.002 -49.86 5.6847 60.35 2610 0
-34.018 -49.232 5.6785 59.841 2620 0
-33.188 -49.425 5.6919 59.534 2630 0
-33.279 -49.171 5.6882 59.374 2640 0
-31.086 -49.817 5.7253 58.721 2650 0
-30.984 -49.5 5.7239 58.398 2660 0
-31.352 -49.68 5.7202 58.745 2670 0
-31.335 -49.18 5.7159 58.315 2680 0
-30.187 -50.226 5.742 58.599 2690 0
-30.42 -50.14 5.7379 58.647 2700 0
-30.738 -50.205 5.7338 58.868 2710 0
-30.428 -50.124 5.7376 58.636 2720 0
-31.026 -50.327 5.7307 59.122 2730 0
-32.57 -49.847 5.7044 59.545 2740 0
-32.323 -49.522 5.7049 59.137 2750 0
-32.447 -49.873 5.7064 59.499 2760 0
-33.007 -48.897 5.6894 58.995 2770 0
-32.563 -49.46 5.7009 59.217 2780 0
-30.864 -49.634 5.7269 58.447 2790 0
-32.063 -49.7 5.7102 59.145 2800 0
-33.172 -50.538 5.7023 60.452 2810 0
-33.085 -51.419 5.7114 61.143 2820 0
-32.729 -51.014 5.7128 60.61 2830 0
-34.215 -50.916 5.6915 61.344 2840 0
-32.272 -52.668 5.7335 61.769 2850 0
-32.571 -51.789 5.7218 61.18 2860 0
-33.144 -51.435 5.7108 61.189 2870 0
