# Supplementary material for: Inducible microRNA-200c decreases motility of breast cancer cells and reduces filamin A
Source: PLoS One. 2019 Nov 20;14(11):e0224314. doi: 10.1371/journal.pone.0224314 (PMC6867627; doi:10.1371/journal.pone.0224314)
Supplement: S1 Raw Data — (ZIP) [file pone.0224314.s007.zip › MDA-MB-231-200c_Dox/cell106.txt]

-36.837 50.522 3.7716 62.525 1430 1
-40.677 45.35 3.8727 60.92 1440 1
-55.447 36.227 4.1336 66.232 1450 1
-59.962 34.862 4.1858 69.36 1460 1
-63.626 37.23 4.183 73.718 1470 1
-67.913 28.054 4.3207 73.479 1480 1
-68.379 18.239 4.4517 70.77 1490 1
-68.328 14.5 4.5033 69.85 1500 1
-68.676 15.453 4.4911 70.393 1510 1
-67.974 -0.81984 4.7244 67.979 1520 1
-67.474 -18.98 4.9866 70.092 1530 1
-64.146 -25.548 5.0914 69.046 1540 1
-63.856 -27.54 5.1196 69.542 1550 1
-65.456 -27.257 5.107 70.904 1560 0
-63.545 -27.017 5.1144 69.049 1570 0
-63.725 -26.521 5.1068 69.023 1580 0
-64.539 -26.299 5.0993 69.692 1590 0
-65.611 -24.369 5.068 69.99 1600 0
-65.873 -21.973 5.0343 69.442 1610 0
-67.45 -8.0495 4.8312 67.928 1620 0
-64.189 -13.029 4.9127 65.498 1630 0
-64.52 -8.084 4.837 65.024 1640 0
-64.1 -5.5171 4.7982 64.337 1650 0
-63.303 1.1962 4.6935 63.315 1660 0
-62.917 17.732 4.4377 65.368 1670 0
-62.209 6.1245 4.6143 62.51 1680 1
-61.637 -10.782 4.8856 62.573 1690 1
-60.458 -22.29 5.0656 64.437 1700 1
-61.601 -19.216 5.0148 64.529 1710 0
-60.216 -16.87 4.9855 62.534 1720 0
-60.831 -18.11 5.0018 63.469 1730 0
-63.814 -18.048 4.988 66.317 1740 0
-64.314 -12.613 4.906 65.54 1750 0
-64.912 -6.1025 4.8061 65.199 1760 0
-64.739 -7.4135 4.8264 65.162 1770 0
-64.346 -4.8244 4.7872 64.527 1780 0
-62.496 -8.1753 4.8425 63.028 1790 0
-62.012 -9.6771 4.8672 62.762 1800 0
-60.406 -11.086 4.8939 61.415 1810 0
-59.515 -12.789 4.9241 60.873 1820 0
-58.917 -13.902 4.9441 60.535 1830 0
-57.36 -13.836 4.9491 59.005 1840 0
-54.465 -21.735 5.0921 58.642 1850 0
-51.188 -28.789 5.2247 58.729 1860 0
-50.588 -23.848 5.1529 55.927 1870 0
-53.13 -5.3972 4.8136 53.404 1880 0
-51.642 -9.9649 4.903 52.594 1890 0
-52.723 -9.4301 4.8894 53.559 1900 0
-53.7 -3.1906 4.7717 53.794 1910 0
-58.312 16.911 4.4301 60.714 1920 0
-59.616 27.587 4.279 65.689 1930 0
-60.306 30.93 4.2385 67.775 1940 0
-60.744 31.477 4.2343 68.415 1950 0
-59.541 32.497 4.2128 67.832 1960 0
-60.103 33.568 4.203 68.842 1970 0
-56.094 36.78 4.132 67.077 1980 0
-46.066 47.433 3.9124 66.121 1990 0
-36.762 53.801 3.741 65.161 2000 0
-26.325 59.118 3.5605 64.714 2010 0
-20.353 59.775 3.4698 63.145 2020 0
-19.995 59.741 3.4646 62.998 2030 0
-20.065 60.943 3.4597 64.161 2040 0
-19.268 60.044 3.4521 63.06 2050 0
-19.761 59.832 3.4606 63.011 2060 0
-18.942 60.881 3.4432 63.759 2070 0
-18.099 60.62 3.4317 63.264 2080 0
-19.375 61.975 3.4446 64.933 2090 0
-28.432 59.673 3.5862 66.1 2100 0
-31.878 57.889 3.6449 66.086 2110 0
-33.579 56.113 3.6808 65.393 2120 0
-30.993 57.616 3.6351 65.423 2130 0
-30.35 57.107 3.6301 64.671 2140 0
-29.705 56.939 3.6224 64.222 2150 0
-30.886 56.868 3.6391 64.714 2160 0
-30.902 58.534 3.6273 66.19 2170 0
-30.216 58.441 3.6188 65.791 2180 0
-30.838 55.8 3.6465 63.754 2190 0
-28.004 56.773 3.5998 63.304 2200 0
-28.659 56.019 3.6145 62.925 2210 0
-30.445 53.537 3.6587 61.588 2220 0
-30.153 54.224 3.6491 62.044 2230 0
-29.594 56.808 3.6219 64.054 2240 0
-30.575 57.404 3.631 65.039 2250 0
-33.398 56.617 3.6745 65.734 2260 0
-32.959 55.726 3.6757 64.743 2270 0
-35.783 54.12 3.7258 64.88 2280 0
-31.289 58.91 3.6298 66.704 2290 0
-33.56 54.681 3.692 64.158 2300 0
-35.397 55.231 3.7115 65.6 2310 0
-37.382 56.41 3.7268 67.672 2320 0
-33.482 57.658 3.6677 66.674 2330 0
-34.392 57.511 3.6805 67.01 2340 0
-36.853 56.998 3.7156 67.874 2350 0
-34.901 56.952 3.6914 66.795 2360 0
-33.123 55.585 3.679 64.706 2370 0
-33.21 56.716 3.6713 65.724 2380 0
-35.702 55.573 3.7126 66.053 2390 0
-35.629 55.754 3.7102 66.165 2400 0
-37.212 52.296 3.76 64.184 2410 0
-36.209 53.684 3.735 64.754 2420 0
-34.155 57.419 3.6782 66.809 2430 0
-35.786 57.715 3.6966 67.91 2440 0
-36.053 57.497 3.7017 67.865 2450 0
-38.471 55.091 3.7512 67.194 2460 1
-39.818 55.093 3.7674 67.976 2470 1
-41.04 55.149 3.7813 68.744 2480 1
-47.229 44.957 3.9516 65.205 2490 1
-54.658 29.568 4.2165 62.143 2500 1
-61.192 9.154 4.5639 61.872 2510 1
-60.987 -9.108 4.8606 61.663 2520 1
-60.448 -12.139 4.9106 61.654 2530 1
-55.463 -32.116 5.2373 64.09 2540 1
-50.588 -42.332 5.4092 65.963 2550 1
-53.649 -40.038 5.3535 66.942 2560 0
-52.969 -40.67 5.3672 66.782 2570 0
-52.393 -39.392 5.3571 65.549 2580 0
-52.891 -40.039 5.3604 66.337 2590 0
-52.981 -41.134 5.3726 67.074 2600 0
-54.476 -39.811 5.3435 67.473 2610 0
-54.978 -40.211 5.3439 68.114 2620 0
-54.232 -41.586 5.3666 68.341 2630 0
-52.795 -42.07 5.3852 67.507 2640 0
-52.595 -42.007 5.3863 67.311 2650 0
-52.859 -41.646 5.3797 67.294 2660 0
-52.4 -42.069 5.3889 67.198 2670 0
-52.879 -41.477 5.3775 67.205 2680 0
-51.982 -41.529 5.3865 66.534 2690 0
-52.253 -41.891 5.3882 66.972 2700 0
-52.566 -42.128 5.388 67.364 2710 0
-52.427 -42.558 5.3943 67.526 2720 0
-52.402 -42.502 5.3939 67.471 2730 0
-52.957 -42.431 5.3879 67.859 2740 0
-53.221 -42.746 5.3891 68.262 2750 0
-53.834 -42.628 5.3821 68.668 2760 0
-53.997 -42.522 5.3795 68.729 2770 0
-53.866 -39.528 5.3455 66.813 2780 0
-53.338 -33.814 5.2774 63.153 2790 0
-51.223 -34.028 5.2988 61.496 2800 0
-50.626 -33.652 5.299 60.79 2810 0
-47.655 -39.371 5.4029 61.815 2820 0
-49.274 -38.919 5.3809 62.79 2830 0
-45.822 -44.563 5.4839 63.918 2840 0
-50.295 -34.536 5.3141 61.011 2850 0
-54.153 -25.86 5.1579 60.011 2860 0
-52.858 -27.342 5.1898 59.511 2870 0
