# Supplementary material for: Inducible microRNA-200c decreases motility of breast cancer cells and reduces filamin A
Source: PLoS One. 2019 Nov 20;14(11):e0224314. doi: 10.1371/journal.pone.0224314 (PMC6867627; doi:10.1371/journal.pone.0224314)
Supplement: S1 Raw Data — (ZIP) [file pone.0224314.s007.zip › MDA-MB-231-200c_Dox/cell107.txt]

4.7485 -59.748 6.3625 59.937 10 0
4.4574 -59.858 6.3575 60.023 20 0
5.1161 -60.105 6.3681 60.322 30 0
4.9612 -60.03 6.3656 60.234 40 0
5.2084 -60.385 6.3692 60.609 50 0
4.4457 -60.875 6.3561 61.037 60 0
4.6526 -60.911 6.3594 61.089 70 0
5.4205 -61.092 6.3717 61.332 80 0
5.497 -61.062 6.373 61.309 90 0
5.314 -60.523 6.3708 60.756 100 0
5.6112 -60.78 6.3752 61.038 110 0
4.726 -60.2 6.3615 60.385 120 0
5.0825 -59.802 6.368 60.018 130 0
5.2575 -60.092 6.3705 60.321 140 0
5.8711 -59.337 6.3818 59.627 150 0
6.985 -59.502 6.4 59.911 160 0
6.9142 -59.433 6.399 59.834 170 0
6.6809 -59.678 6.3947 60.051 180 0
6.5673 -59.525 6.3931 59.887 190 0
6.2138 -59.568 6.3871 59.892 200 0
6.0897 -59.531 6.3851 59.841 210 0
6.6747 -58.872 6.3961 59.249 220 0
5.7162 -59.502 6.379 59.776 230 0
4.6948 -59.827 6.3615 60.011 240 0
4.8081 -59.543 6.3638 59.736 250 0
4.3437 -59.599 6.3559 59.757 260 0
4.7026 -59.58 6.362 59.765 270 0
4.8112 -59.516 6.3638 59.71 280 0
4.7518 -59.214 6.3633 59.405 290 0
4.1016 -58.858 6.3528 59.001 300 0
4.5178 -58.799 6.3599 58.972 310 0
3.9206 -58.921 6.3496 59.051 320 0
3.5359 -59.496 6.3425 59.601 330 0
2.6562 -59.434 6.3278 59.493 340 0
1.816 -59.459 6.3137 59.486 350 0
2.1733 -59.581 6.3196 59.621 360 0
3.0815 -59.403 6.335 59.483 370 0
2.3897 -59.593 6.3233 59.641 380 0
3.2956 -59.364 6.3386 59.455 390 0
2.9147 -58.845 6.3327 58.917 400 0
2.1252 -59.476 6.3189 59.514 410 0
2.2449 -59.468 6.3209 59.51 420 0
1.9943 -59.345 6.3168 59.379 430 0
1.9715 -59.421 6.3164 59.454 440 0
2.7694 -59.4 6.3298 59.465 450 0
2.8654 -58.804 6.3319 58.874 460 0
1.8954 -58.37 6.3156 58.401 470 0
0.90123 -59.983 6.2982 59.989 480 0
0.57213 -59.93 6.2927 59.933 490 0
0.77442 -59.623 6.2962 59.628 500 0
0.13003 -59.352 6.2854 59.352 510 0
-0.91603 -58.744 6.2676 58.751 520 0
0.79772 -58.836 6.2967 58.841 530 0
0.22926 -58.622 6.2871 58.623 540 0
-1.0677 -58.527 6.2649 58.536 550 0
0.51975 -58.636 6.292 58.638 560 0
-1.666 -58.127 6.2545 58.151 570 0
-1.3553 -58.22 6.2599 58.235 580 0
-0.27982 -57.518 6.2783 57.519 590 0
0.66325 -57.448 6.2947 57.452 600 0
1.4879 -56.529 6.3095 56.549 610 0
2.7199 -56.959 6.3309 57.024 620 0
3.1464 -56.824 6.3385 56.911 630 0
-0.36886 -58.419 6.2769 58.42 640 0
-3.4489 -58.111 6.2239 58.213 650 0
-5.0123 -57.605 6.1964 57.822 660 0
-5.2724 -57.689 6.192 57.929 670 0
-2.2041 -57.169 6.2447 57.212 680 0
-0.71147 -57.421 6.2708 57.425 690 0
-0.9882 -56.953 6.2658 56.961 700 0
0.87755 -56.357 6.2988 56.363 710 0
2.5024 -56.296 6.3276 56.352 720 0
1.0896 -54.868 6.303 54.878 730 1
-1.1142 -57.085 6.2637 57.096 740 1
-4.271 -56.348 6.2075 56.51 750 1
-5.4204 -56.03 6.1867 56.291 760 1
-6.8788 -56.491 6.162 56.908 770 1
-6.6845 -56.529 6.1655 56.923 780 0
-5.7626 -55.611 6.1799 55.909 790 0
-6.81 -56.501 6.1632 56.91 800 0
-7.1922 -56.513 6.1566 56.969 810 0
-7.9437 -55.882 6.142 56.443 820 0
-10.582 -54.731 6.0922 55.744 830 0
-14.932 -54.808 6.0172 56.806 840 0
-17.863 -53.753 5.9623 56.643 850 0
-17.52 -53.664 5.9676 56.451 860 0
-21.275 -53.687 5.9059 57.749 870 0
-23.149 -53.063 5.8718 57.893 880 0
-25.766 -51.846 5.822 57.896 890 0
-24.254 -51.214 5.8409 56.667 900 0
-19.015 -50.975 5.9261 54.406 910 0
-14.843 -50.657 5.9982 52.787 920 0
-14.397 -50.479 6.0054 52.492 930 0
-13.039 -50.751 6.0317 52.399 940 0
-12.495 -51.666 6.0459 53.156 950 0
-13.133 -51.21 6.0321 52.867 960 0
-15.429 -49.98 5.9838 52.307 970 0
-15.763 -51.028 5.9836 53.407 980 0
-17.335 -50.695 5.9537 53.577 990 0
-15.921 -50.086 5.9754 52.556 1000 0
-16.741 -50.106 5.9607 52.828 1010 0
-16.891 -49.846 5.9565 52.63 1020 0
-17.779 -50.094 5.9421 53.156 1030 0
-18.825 -49.686 5.921 53.132 1040 0
-19.798 -49.356 5.9017 53.179 1050 0
-21.092 -49.771 5.8824 54.056 1060 0
-21.477 -49.578 5.8744 54.03 1070 0
-21.165 -49.527 5.8793 53.859 1080 0
-22.172 -48.593 5.8551 53.413 1090 0
-24.32 -48.786 5.8207 54.512 1100 0
-23.431 -48.34 5.8318 53.719 1110 0
-25.834 -47.985 5.7893 54.497 1120 0
-24.955 -48.187 5.8053 54.266 1130 0
-24.94 -48.651 5.8095 54.671 1140 0
-27.061 -47.591 5.7662 54.746 1150 0
-29.57 -47.585 5.7272 56.024 1160 0
-32.532 -47.38 5.6815 57.474 1170 0
-36.109 -48.182 5.64 60.211 1180 0
-34.589 -48.392 5.6626 59.482 1190 0
-32.276 -47.315 5.6845 57.276 1200 0
-30.69 -45.34 5.6881 54.751 1210 0
-31.894 -45.477 5.6716 55.546 1220 0
-33.314 -44.151 5.6368 55.309 1230 0
-34.953 -44.736 5.6199 56.772 1240 0
-34.031 -45.37 5.6396 56.714 1250 0
-30.163 -45.939 5.7022 54.956 1260 0
-30.047 -43.493 5.6786 52.863 1270 0
-34.271 -42.466 5.6042 54.57 1280 0
-36.052 -41.385 5.5666 54.886 1290 0
-35.298 -41.661 5.5803 54.604 1300 0
-34.585 -42.686 5.6023 54.938 1310 0
-31.482 -42.165 5.6418 52.621 1320 0
-31.262 -42.454 5.6485 52.722 1330 0
-34.694 -40.63 5.5764 53.427 1340 0
-35.988 -41.67 5.5708 55.059 1350 0
-36.69 -39.826 5.5388 54.151 1360 0
-37.181 -40.803 5.5442 55.202 1370 0
-37.285 -40.73 5.5419 55.219 1380 0
-34.135 -41.022 5.5892 53.367 1390 0
-30.079 -39.785 5.6358 49.876 1400 0
-34.699 -37.859 5.5413 51.355 1410 0
-36.584 -37.257 5.5069 52.215 1420 0
-37.172 -38.024 5.5091 53.175 1430 0
-35.901 -38.992 5.539 53.002 1440 0
-34.711 -39.59 5.5634 52.651 1450 0
-36.155 -38.077 5.5237 52.508 1460 0
-37.836 -34.744 5.4552 51.369 1470 0
-44.164 -30.7 5.3199 53.786 1480 0
-48.017 -30.682 5.281 56.982 1490 0
-51.42 -29.818 5.2379 59.44 1500 0
-51.34 -31.337 5.2604 60.148 1510 1
-50.514 -32.518 5.2844 60.076 1520 1
-47.086 -35.55 5.3591 58.999 1530 1
-39.473 -39.32 5.4958 55.715 1540 1
-33.339 -42.197 5.6145 53.778 1550 1
-23.867 -44.719 5.7929 50.689 1560 1
-2.1299 -51.505 6.2419 51.549 1570 1
13.643 -52.858 6.5358 54.591 1580 1
18.873 -52.832 6.6263 56.102 1590 0
19.525 -53.585 6.6326 57.031 1600 0
20.481 -52.828 6.653 56.659 1610 0
24.36 -49.891 6.7374 55.52 1620 0
27.159 -48.46 6.794 55.551 1630 0
26.384 -48.495 6.7815 55.208 1640 0
29.259 -45.234 6.8573 53.872 1650 0
30.017 -44.384 6.8778 53.581 1660 0
33.702 -41.991 6.9595 53.843 1670 0
36.098 -38.922 7.031 53.085 1680 0
33.349 -41.333 6.9621 53.109 1690 0
33.026 -42.077 6.9486 53.49 1700 0
32.932 -41.684 6.9518 53.123 1710 0
34.691 -39.63 7.0022 52.669 1720 0
37.2 -37.193 7.0687 52.604 1730 0
38.744 -36.208 7.1024 53.03 1740 0
38.534 -37.274 7.0852 53.612 1750 0
39.7 -36.139 7.1155 53.685 1760 0
38.266 -36.501 7.0922 52.883 1770 0
35.851 -39.026 7.0262 52.994 1780 0
33.649 -39.765 6.9855 52.091 1790 0
31.605 -40.74 6.943 51.562 1800 0
28.963 -40.687 6.9018 49.943 1810 0
29.052 -40.385 6.9068 49.749 1820 0
29.529 -40.098 6.9179 49.797 1830 0
30.693 -39.734 6.9409 50.208 1840 0
30.355 -39.352 6.9402 49.699 1850 0
31.119 -38.922 6.9576 49.833 1860 0
29.132 -39.654 6.9168 49.205 1870 0
28.563 -39.943 6.904 49.105 1880 0
27.92 -39.794 6.895 48.611 1890 0
27.362 -40.27 6.88 48.686 1900 0
26.903 -40.46 6.87 48.587 1910 0
26.368 -40.942 6.8554 48.698 1920 0
24.853 -41.827 6.8193 48.653 1930 0
26.791 -40.951 6.8625 48.936 1940 0
26.523 -40.641 6.8614 48.53 1950 0
26.305 -40.585 6.8583 48.364 1960 0
26.749 -39.49 6.8786 47.696 1970 0
28.152 -38.768 6.9113 47.911 1980 0
27.41 -38.923 6.8967 47.606 1990 0
27.181 -39.142 6.8902 47.654 2000 0
27.2 -38.946 6.8928 47.504 2010 0
26.001 -39.285 6.8679 47.11 2020 0
25.606 -39.006 6.8641 46.66 2030 0
25.146 -39.212 6.8534 46.583 2040 0
23.927 -39.739 6.8252 46.386 2050 1
22.561 -39.723 6.7997 45.682 2060 1
19.982 -40.279 6.7437 44.963 2070 1
17.069 -41.618 6.6724 44.982 2080 1
12.257 -43.947 6.5552 45.624 2090 1
8.8867 -44.984 6.4782 45.853 2100 1
8.4719 -46.071 6.465 46.844 2110 1
8.8534 -45.705 6.4745 46.555 2120 1
8.6148 -45.976 6.4684 46.776 2130 1
4.1711 -47.867 6.3701 48.048 2140 1
-1.7764 -50.863 6.2483 50.894 2150 1
-4.3633 -51.587 6.1988 51.771 2160 1
-4.5765 -51.982 6.1954 52.183 2170 1
-9.5502 -52.132 6.102 53 2180 1
-18.263 -52.928 5.9509 55.99 2190 1
-21.96 -51.703 5.8816 56.174 2200 1
-24.308 -50.2 5.8322 55.776 2210 1
-23.852 -49.173 5.8316 54.653 2220 1
-24.586 -48.004 5.8098 53.934 2230 1
-22.911 -46.368 5.8243 51.719 2240 0
-21.952 -44.585 5.8257 49.696 2250 0
-20.409 -45.493 5.8615 49.861 2260 0
-21.187 -46.956 5.8593 51.515 2270 0
-20.58 -45.88 5.8615 50.284 2280 0
-19.912 -46.569 5.8791 50.648 2290 0
-18.506 -45.532 5.8971 49.149 2300 0
-14.814 -46.119 5.9724 48.44 2310 0
-11.979 -47.607 6.0367 49.091 2320 0
-12.685 -48.959 6.0297 50.576 2330 0
-11.498 -49.719 6.0559 51.032 2340 0
-6.7575 -50.795 6.1509 51.243 2350 0
0.31402 -53.072 6.2891 53.073 2360 0
1.6687 -54.04 6.3141 54.066 2370 0
-0.41896 -55.275 6.2756 55.277 2380 0
-0.87761 -58.004 6.2681 58.011 2390 0
0.46556 -57.227 6.2913 57.229 2400 0
1.3535 -56.857 6.307 56.873 2410 0
-1.3117 -57.461 6.2604 57.476 2420 0
-2.3379 -56.592 6.2419 56.64 2430 0
1.1781 -56.829 6.3039 56.841 2440 0
2.9031 -57.49 6.3336 57.563 2450 0
9.2239 -55.637 6.4475 56.397 2460 1
20.09 -51.529 6.6549 55.307 2470 1
41.16 -34.58 7.1552 53.758 2480 1
46.653 -30.565 7.274 55.774 2490 1
48.992 -30.684 7.2944 57.808 2500 1
50.048 -23.662 7.4123 55.36 2510 1
52.428 -22.61 7.4468 57.096 2520 1
53.711 -19.355 7.5081 57.092 2530 1
52.732 -24.407 7.4205 58.106 2540 0
52.971 -25.608 7.4037 58.836 2550 0
53.591 -24.699 7.4221 59.008 2560 0
54.989 -24.323 7.4375 60.128 2570 0
54.566 -25.711 7.4136 60.32 2580 0
52.463 -25.851 7.3962 58.487 2590 0
52.714 -26.752 7.3844 59.114 2600 0
53.816 -26.25 7.4002 59.877 2610 0
54.487 -26.634 7.3993 60.648 2620 0
53.385 -27.033 7.3852 59.84 2630 0
53.286 -25.915 7.4013 59.253 2640 0
53.449 -24.796 7.4196 58.92 2650 0
54.343 -23.92 7.4393 59.374 2660 0
55.123 -24.923 7.4293 60.496 2670 0
54.748 -27.006 7.3957 61.046 2680 0
54.076 -28.098 7.3748 60.94 2690 0
54.902 -27.119 7.3952 61.234 2700 0
52.696 -28.109 7.364 59.724 2710 0
52.186 -28.618 7.3524 59.518 2720 0
52.603 -25.681 7.3998 58.538 2730 0
50.865 -25.371 7.3913 56.842 2740 0
51.067 -25.431 7.3919 57.049 2750 0
49.318 -23.746 7.4052 54.737 2760 0
47.831 -23.058 7.4048 53.098 2770 0
47.396 -21.797 7.4229 52.167 2780 0
47.144 -21.623 7.424 51.866 2790 0
43.392 -22.495 7.3757 48.877 2800 1
40.713 -28.3 7.2465 49.583 2810 1
20.577 -41.867 6.74 46.65 2820 1
13.756 -47.854 6.5631 49.792 2830 1
10.369 -51.933 6.4803 52.958 2840 1
-3.0153 -53.433 6.2268 53.518 2850 1
-10.214 -51.171 6.0862 52.18 2860 1
-14.961 -51.073 5.9982 53.219 2870 0
