# Supplementary material for: Inducible microRNA-200c decreases motility of breast cancer cells and reduces filamin A
Source: PLoS One. 2019 Nov 20;14(11):e0224314. doi: 10.1371/journal.pone.0224314 (PMC6867627; doi:10.1371/journal.pone.0224314)
Supplement: S1 Raw Data — (ZIP) [file pone.0224314.s007.zip › MDA-MB-231-200c_Dox/cell108.txt]

62.432 31.867 2.0428 70.095 10 0
63.529 31.657 2.0331 70.979 20 0
63.462 31.921 2.0368 71.038 30 0
62.898 32.852 2.0521 70.961 40 0
63.881 29.928 2.0089 70.544 50 0
62.859 32.574 2.0489 70.798 60 0
61.818 35.276 2.0893 71.175 70 0
60.555 37.53 2.1256 71.242 80 0
59.948 39.4 2.1522 71.737 90 0
58.287 41.12 2.1852 71.331 100 0
56.416 43.348 2.226 71.146 110 0
55.024 44.805 2.2542 70.959 120 0
54.514 45.429 2.2655 70.962 130 0
51.732 47.895 2.3177 70.499 140 0
49.197 49.722 2.3615 69.947 150 0
48.932 50.08 2.3678 70.017 160 0
48.505 50.283 2.3742 69.865 170 0
47.456 50.579 2.388 69.356 180 0
46.311 50.78 2.4022 68.727 190 0
43.066 54.009 2.4685 69.077 200 0
40.783 55.52 2.508 68.889 210 0
41.589 54.266 2.4877 68.37 220 0
39.531 55.876 2.5259 68.446 230 0
39.559 54.857 2.5168 67.633 240 0
39.597 55.497 2.5219 68.175 250 0
37.418 57.556 2.5651 68.65 260 0
41.57 55.479 2.4985 69.325 270 0
41.82 54.451 2.4867 68.658 280 0
39.559 56.01 2.5267 68.571 290 0
35.434 59.723 2.6061 69.443 300 0
40.817 58.043 2.5287 70.958 310 0
27.987 67.396 2.748 72.976 320 0
36.822 59.145 2.5847 69.67 330 0
31.96 64.52 2.6817 72.002 340 0
34.702 63.389 2.6407 72.266 350 0
33.865 61.48 2.6381 70.19 360 0
32.466 60.398 2.6484 68.571 370 0
30.112 61.351 2.6853 68.343 380 0
39.236 53.32 2.5072 66.201 390 0
40.074 53.63 2.4999 66.949 400 0
42.341 51.123 2.4499 66.38 410 0
56.033 40.833 2.2005 69.333 420 0
56.03 39.988 2.1907 68.836 430 0
56.421 38.696 2.172 68.416 440 0
57.596 38.766 2.1632 69.427 450 0
57.647 38.6 2.1608 69.377 460 0
55.936 37.373 2.1598 67.272 470 0
59.658 39.888 2.1601 71.764 480 0
54.881 48 2.2894 72.91 490 0
53.168 48.325 2.3085 71.848 500 0
53.715 47.754 2.2975 71.874 510 0
53.733 49.025 2.3104 72.737 520 0
53.838 48.597 2.3051 72.527 530 0
53.186 51.307 2.3382 73.899 540 0
44.152 54.896 2.4643 70.448 550 0
38.952 57.014 2.5422 69.05 560 0
38.714 57.722 2.5508 69.503 570 0
38.089 58.308 2.5629 69.646 580 0
37.838 57.696 2.5611 68.997 590 0
36.892 54.049 2.5427 65.44 600 0
37.236 53.343 2.5322 65.054 610 0
39.645 53.183 2.501 66.334 620 0
38.601 53.554 2.5171 66.016 630 0
35.943 53.81 2.5527 64.71 640 0
33.501 56.595 2.6071 65.767 650 0
36.927 56.565 2.5632 67.552 660 0
41.394 53.948 2.4871 67.999 670 0
37.604 56.061 2.5508 67.505 680 0
35.818 51.152 2.5307 62.446 690 0
32.853 50.211 2.5622 60.003 700 0
33.429 52.439 2.5741 62.188 710 0
33.191 49.087 2.547 59.255 720 0
28.878 53.136 2.6438 60.476 730 0
30.682 54.51 2.6289 62.551 740 0
36.744 60.967 2.5992 71.184 750 0
44.113 56.839 2.4816 71.949 760 0
41.468 58.71 2.5266 71.878 770 0
22.997 65.626 2.8045 69.538 780 0
22.642 67.364 2.8173 71.067 790 0
24.028 66.954 2.797 71.135 800 0
31.083 63.454 2.6861 70.659 810 0
31.685 63.299 2.6775 70.786 820 0
24.175 65.686 2.7889 69.993 830 0
25.267 65.566 2.7738 70.266 840 0
24.844 66.16 2.7824 70.671 850 0
16.672 71.135 2.9114 73.062 860 0
16.073 71.396 2.9202 73.183 870 0
12.766 72.639 2.9676 73.752 880 0
22.476 69.209 2.8276 72.767 890 0
25.809 68.621 2.7819 73.314 900 0
27.155 66.535 2.7541 71.863 910 0
31.54 65.31 2.6917 72.527 920 0
24.085 69.148 2.8064 73.222 930 0
24.348 69.632 2.8052 73.766 940 0
24.666 67.692 2.7922 72.046 950 0
23.618 66.085 2.7984 70.179 960 0
15.237 69.936 2.9271 71.576 970 0
21.986 69.184 2.8339 72.593 980 0
19.43 68.226 2.8642 70.939 990 0
17.389 68 2.8912 70.188 1000 0
17.926 66.138 2.8769 68.524 1010 0
20.616 70.603 2.8575 73.552 1020 0
19.44 68.023 2.8632 70.747 1030 0
22.732 67.134 2.8151 70.878 1040 0
19.246 68.001 2.8658 70.672 1050 0
22.241 65.991 2.8165 69.638 1060 0
19.045 67.885 2.8681 70.506 1070 0
20.693 70.299 2.8553 73.281 1080 0
18.517 65.787 2.8672 68.343 1090 0
19.094 67.154 2.8646 69.816 1100 0
16.616 67.88 2.9015 69.884 1110 0
18.864 64.592 2.8574 67.29 1120 0
21.123 67.842 2.8398 71.054 1130 0
20.751 67.796 2.8446 70.9 1140 0
18.508 65.458 2.866 68.025 1150 0
22.923 65.327 2.8041 69.232 1160 0
22.199 63.841 2.807 67.59 1170 0
25.411 65.222 2.7701 69.997 1180 0
22.033 65.342 2.8164 68.957 1190 0
23.764 64.669 2.7894 68.897 1200 0
24.831 64.773 2.7755 69.369 1210 0
24.08 63.987 2.7817 68.368 1220 0
25.882 64.912 2.7622 69.882 1230 0
22.52 64.574 2.806 68.388 1240 0
19.625 64.537 2.8464 67.455 1250 0
26.249 66.79 2.7671 71.763 1260 0
22.155 64.712 2.8117 68.4 1270 0
18.106 65.232 2.8709 67.698 1280 0
22.817 68.133 2.8184 71.852 1290 0
25.249 67.554 2.7839 72.119 1300 0
21.715 66.039 2.8239 69.518 1310 0
21.673 65.764 2.8232 69.243 1320 0
23.909 65.453 2.7914 69.683 1330 0
21.464 64.777 2.8216 68.241 1340 0
21.613 65.773 2.8241 69.233 1350 0
22.978 67.926 2.8154 71.707 1360 0
23.492 66.449 2.8018 70.48 1370 0
21.504 68.121 2.8358 71.434 1380 0
22.066 67.544 2.8258 71.057 1390 0
23.124 71.084 2.8271 74.751 1400 0
23.958 68.629 2.8057 72.691 1410 0
25.553 70.379 2.7933 74.875 1420 0
19.595 69.765 2.8678 72.464 1430 0
10.682 70.307 2.9908 71.114 1440 0
2.4218 69.591 3.1068 69.633 1450 0
5.0272 68.184 3.068 68.369 1460 0
2.9955 68.947 3.0982 69.012 1470 0
-0.19737 69.015 3.1445 69.016 1480 0
4.0134 69.253 3.0837 69.369 1490 0
-13.048 67.157 3.3335 68.412 1500 0
-13.726 67.968 3.3409 69.34 1510 0
-12.946 68.65 3.328 69.86 1520 0
-15.434 69.992 3.3586 71.674 1530 0
-11.056 69.676 3.299 70.547 1540 0
-12.327 68.704 3.3191 69.801 1550 0
-14.516 70.558 3.3445 72.036 1560 0
-15.132 70.751 3.3523 72.351 1570 0
-16.324 69.939 3.3709 71.819 1580 0
-16.726 68.004 3.3828 70.031 1590 0
-16.22 67.892 3.3761 69.803 1600 0
-19.533 64.996 3.4335 67.867 1610 0
-18.962 66.528 3.4192 69.178 1620 0
-20.945 66.004 3.4489 69.247 1630 0
-19.615 66.484 3.4285 69.317 1640 0
-21.492 63.167 3.4695 66.723 1650 0
-22.618 63.861 3.482 67.748 1660 0
-26.232 61.933 3.5422 67.26 1670 0
-26.84 61.882 3.5508 67.452 1680 0
-29.474 60.31 3.5962 67.127 1690 0
-30.429 60.269 3.6091 67.515 1700 0
-26.164 61.171 3.5458 66.532 1710 0
-26.132 61.78 3.5418 67.079 1720 0
-22.615 62.323 3.4897 66.299 1730 0
-27.764 60.973 3.5689 66.997 1740 0
-25.427 63.661 3.5216 68.551 1750 0
-25.347 62.191 3.5286 67.158 1760 0
-23.917 63.085 3.504 67.467 1770 0
-24.072 61.819 3.5129 66.34 1780 0
-23.971 62.342 3.5087 66.791 1790 0
-24.121 63.004 3.5072 67.463 1800 0
-24.207 62.405 3.5116 66.935 1810 0
-24.961 62.491 3.5216 67.291 1820 0
-23.523 64.904 3.4893 69.035 1830 0
-25.67 62.421 3.5318 67.493 1840 0
-24.14 63.327 3.5058 67.772 1850 0
-25.928 62.434 3.5352 67.604 1860 0
-24.901 63.578 3.5149 68.28 1870 0
-25.407 62.495 3.5277 67.462 1880 0
-25.255 62.371 3.5263 67.29 1890 0
-27.633 61.717 3.5626 67.621 1900 0
-26.06 62.415 3.5371 67.636 1910 0
-27.764 62.501 3.5596 68.39 1920 0
-26.585 60.272 3.557 65.875 1930 0
-27.818 60.101 3.5751 66.227 1940 0
-26.458 59.527 3.5598 65.142 1950 0
-28.297 59.699 3.5842 66.066 1960 0
-29.11 60.915 3.5874 67.513 1970 0
-28.436 61.508 3.5746 67.763 1980 0
-26.087 62.105 3.5393 67.361 1990 0
-25.247 63.412 3.5205 68.253 2000 0
-27.311 61.029 3.5624 66.861 2010 0
-30.228 62.349 3.593 69.29 2020 0
-29.547 64.676 3.5701 71.106 2030 0
-26.26 64.186 3.5299 69.35 2040 0
-26.012 65.651 3.5188 70.617 2050 0
-26.874 65.651 3.5301 70.939 2060 0
-25.155 64.112 3.5155 68.87 2070 0
-26.417 63.997 3.5331 69.235 2080 0
-25.027 63.981 3.5145 68.702 2090 0
-26.632 63.857 3.5367 69.188 2100 0
-27.049 64.107 3.5409 69.58 2110 0
-28.702 63.757 3.5646 69.92 2120 0
-33.287 61.15 3.6401 69.623 2130 0
-29.912 60.705 3.5994 67.674 2140 0
-31.51 60.574 3.6213 68.279 2150 0
-37.242 64.142 3.6676 74.17 2160 0
-34.548 65.569 3.6265 74.114 2170 0
-33.225 65.925 3.6084 73.824 2180 0
-33.866 65.812 3.6168 74.015 2190 0
-32.73 65.788 3.6032 73.48 2200 0
-31.305 65.752 3.5859 72.824 2210 0
-30.567 66.11 3.5747 72.835 2220 0
-29.38 66.727 3.5563 72.909 2230 0
-29.582 64.678 3.5706 71.122 2240 0
-31.486 64.107 3.5981 71.422 2250 0
-28.888 61.931 3.578 68.337 2260 0
-29.805 63.52 3.5803 70.165 2270 0
-32.124 63.772 3.6082 71.406 2280 0
-32.962 65.435 3.6082 73.269 2290 0
-30.996 67.284 3.5733 74.081 2300 0
-31.213 65.996 3.5834 73.005 2310 0
-31.522 63.325 3.6035 70.737 2320 0
-29.232 64.832 3.5652 71.117 2330 0
-30.12 64.605 3.5779 71.281 2340 0
-31.611 64.358 3.5982 71.702 2350 0
-30.467 63.199 3.5908 70.16 2360 0
-30.842 62.415 3.6005 69.619 2370 0
-28.947 63.831 3.5673 70.088 2380 0
-28.586 61.396 3.5773 67.724 2390 0
-31.067 63.851 3.5944 71.008 2400 0
-31.302 66.739 3.5802 73.715 2410 0
-30.239 67.053 3.5653 73.557 2420 0
-30.811 66.09 3.5778 72.919 2430 0
-31.091 63.092 3.5995 70.336 2440 0
-33.323 64.032 3.6214 72.184 2450 0
-36.219 64.712 3.6518 74.158 2460 0
-34.929 66.002 3.6283 74.675 2470 0
-34.074 65.322 3.6224 73.675 2480 0
-33.449 65.086 3.6163 73.178 2490 0
-31.687 65.373 3.5929 72.647 2500 0
-34.123 65.325 3.623 73.701 2510 0
-33.838 66.002 3.6153 74.171 2520 0
-32.388 65.605 3.6002 73.164 2530 0
-33.141 64.674 3.6151 72.671 2540 0
-32.762 65.825 3.6034 73.527 2550 0
-30.203 67.136 3.5643 73.617 2560 0
-30.227 65.637 3.5732 72.263 2570 0
-31.436 65.169 3.591 72.355 2580 0
-30.074 64.112 3.5802 70.815 2590 0
-31.424 62.681 3.6063 70.117 2600 0
-30.866 61.729 3.6053 69.015 2610 0
-32.008 61.697 3.6202 69.506 2620 0
-31.275 62.099 3.6081 69.53 2630 0
-31.651 60.526 3.6234 68.302 2640 0
-32.459 61.974 3.6241 69.96 2650 0
-30.849 61.697 3.6052 68.98 2660 0
-30.022 64.368 3.578 71.025 2670 0
-30.39 60.382 3.6079 67.599 2680 0
-31.955 62.119 3.6167 69.856 2690 0
-28.003 61.024 3.5718 67.142 2700 0
-29.322 59.486 3.5996 66.32 2710 0
-29.496 62.794 3.5807 69.377 2720 0
-28.732 59.288 3.5929 65.884 2730 0
-28.614 60.948 3.5805 67.331 2740 0
-30.036 61.7 3.5946 68.622 2750 0
-30.054 59.938 3.6064 67.051 2760 0
-30.835 58.98 3.6233 66.555 2770 0
-30.197 59.792 3.6093 66.984 2780 0
-37.665 56.807 3.7271 68.16 2790 0
-37.934 53.239 3.7607 65.371 2800 0
-36.097 58.673 3.6931 68.888 2810 0
-36.254 57.843 3.7015 68.265 2820 0
-39.37 56.313 3.7517 68.711 2830 0
-42.451 54.046 3.8074 68.724 2840 0
-46.162 53.214 3.8561 70.447 2850 0
-42.59 52.617 3.8221 67.694 2860 0
-42.794 51.706 3.833 67.118 2870 0
