# Supplementary material for: Inducible microRNA-200c decreases motility of breast cancer cells and reduces filamin A
Source: PLoS One. 2019 Nov 20;14(11):e0224314. doi: 10.1371/journal.pone.0224314 (PMC6867627; doi:10.1371/journal.pone.0224314)
Supplement: S1 Raw Data — (ZIP) [file pone.0224314.s007.zip › MDA-MB-231-200c_Dox/cell109.txt]

-33.278 52.658 3.7052 62.292 10 0
-32.107 50.768 3.7055 60.069 20 0
-33.217 50.403 3.7243 60.364 30 0
-30.066 55.255 3.6399 62.906 40 0
-29.374 57.254 3.6156 64.349 50 0
-29.883 57.818 3.6186 65.084 60 0
-29.855 56.032 3.6312 63.49 70 0
-29.292 56.945 3.6167 64.037 80 0
-29.133 57.1 3.6134 64.103 90 0
-28.844 55.951 3.6176 62.948 100 0
-28.717 56.222 3.6138 63.131 110 0
-26.489 56.376 3.5808 62.289 120 0
-23.929 56.955 3.5393 61.778 130 0
-23.749 55.645 3.545 60.501 140 0
-21.734 56.124 3.5111 60.186 150 0
-22.315 55.761 3.5223 60.061 160 0
-23.766 56.109 3.5422 60.935 170 0
-23.515 56.927 3.5333 61.593 180 0
-21.745 57.972 3.5005 61.916 190 0
-21.06 57.459 3.4929 61.196 200 0
-22.866 56.802 3.5243 61.231 210 0
-20.445 56.888 3.4866 60.45 220 0
-18.658 59.502 3.4454 62.358 230 0
-18.416 59.055 3.4439 61.86 240 0
-20.312 57.504 3.4811 60.986 250 0
-21.265 57.824 3.494 61.61 260 0
-23.705 55.574 3.5448 60.419 270 0
-20.913 55.892 3.4996 59.676 280 0
-19.712 53.045 3.4974 56.589 290 0
-19.205 57.65 3.4632 60.765 300 0
-20.42 54.404 3.5007 58.11 310 0
-21.629 50.967 3.5429 55.366 320 0
-21 52.784 3.5202 56.808 330 0
-21.78 55.318 3.5167 59.451 340 0
-22.845 55.558 3.5317 60.071 350 0
-22.969 55.122 3.5364 59.716 360 0
-22.48 55.277 3.5278 59.673 370 0
-21.847 55.146 3.5188 59.316 380 0
-20.491 54.309 3.5024 58.047 390 0
-21.101 54.156 3.5131 58.122 400 0
-20.595 52.916 3.5128 56.782 410 0
-20.524 53.624 3.5071 57.417 420 0
-19.878 52.985 3.5005 56.591 430 0
-19.518 53.675 3.4904 57.114 440 0
-19.561 52.892 3.4958 56.393 450 0
-19.144 53.95 3.4826 57.246 460 0
-18.764 53.487 3.479 56.683 470 0
-18.875 53.852 3.4787 57.064 480 0
-17.74 53.532 3.4616 56.395 490 0
-18.159 52.698 3.4734 55.739 500 0
-18.36 53.274 3.4735 56.349 510 0
-17.985 52.982 3.4688 55.952 520 0
-17.597 53.162 3.4613 55.999 530 0
-17.795 52.616 3.4677 55.543 540 0
-17.775 52.51 3.468 55.437 550 0
-17.589 51.637 3.4699 54.55 560 0
-17.324 52.605 3.4597 55.384 570 0
-16.716 52.496 3.4499 55.094 580 0
-16.709 51.92 3.4529 54.543 590 0
-16.708 51.423 3.4558 54.07 600 0
-17.315 51.443 3.4663 54.278 610 0
-17.614 50.571 3.4767 53.551 620 0
-17.27 50.449 3.4714 53.323 630 0
-15.993 50.666 3.4474 53.13 640 0
-16.373 50.948 3.4525 53.514 650 0
-15.702 50.633 3.4423 53.012 660 0
-15.989 51.344 3.4435 53.776 670 0
-15.794 50.422 3.4451 52.838 680 0
-15.611 50.215 3.443 52.586 690 0
-14.883 51.796 3.4214 53.892 700 1
-14.395 51.557 3.4139 53.529 710 1
-13.87 51.764 3.4034 53.59 720 1
-13.306 52.136 3.3915 53.807 730 1
-13.233 52.504 3.3885 54.146 740 1
-12.395 53.358 3.3698 54.778 750 1
-12.488 53.144 3.3724 54.591 760 1
-11.586 52.974 3.3569 54.226 770 1
-11.169 54.014 3.3455 55.157 780 1
-9.1701 54.264 3.309 55.033 790 1
-9.4047 55.289 3.3101 56.083 800 1
-8.9072 55.664 3.3003 56.372 810 1
-9.1636 56.563 3.3022 57.3 820 1
-8.1542 56.076 3.286 56.666 830 1
-7.9403 56.68 3.2808 57.233 840 1
-7.2046 57.521 3.2662 57.97 850 1
-6.2529 57.218 3.2504 57.558 860 1
-4.1253 58.644 3.2118 58.788 870 1
-1.7689 65.849 3.1684 65.873 880 1
-0.40046 64.512 3.1478 64.513 890 1
2.1865 63.195 3.107 63.233 900 1
0.77274 62.484 3.1292 62.489 910 1
4.0152 60.912 3.0758 61.044 920 1
3.2051 59.125 3.0874 59.211 930 0
2.834 59.341 3.0939 59.408 940 0
4.3287 59.866 3.0694 60.022 950 0
4.8432 59.231 3.06 59.428 960 0
3.6095 62.163 3.0836 62.267 970 0
3.5433 62.792 3.0852 62.891 980 0
3.9097 63.461 3.0801 63.582 990 0
4.0641 62.371 3.0765 62.504 1000 0
3.5446 60.998 3.0835 61.101 1010 0
3.6791 61.443 3.0818 61.553 1020 0
3.3376 61.859 3.0877 61.949 1030 0
3.5303 63.181 3.0858 63.28 1040 0
2.7126 63.818 3.0991 63.876 1050 0
3.6299 66.441 3.087 66.54 1060 0
5.7789 65.121 3.0531 65.377 1070 0
5.3981 63.713 3.0571 63.941 1080 0
5.6237 63.186 3.0528 63.436 1090 0
5.5122 63.414 3.0549 63.654 1100 0
7.1893 62.193 3.0265 62.607 1110 0
8.2803 62.277 3.0094 62.825 1120 0
9.2494 61.738 2.9929 62.427 1130 0
6.6081 60.832 3.0334 61.19 1140 0
8.6166 61.443 3.0023 62.044 1150 1
11.196 60.245 2.9578 61.276 1160 1
11.484 60.278 2.9533 61.362 1170 1
15.019 59.06 2.8926 60.94 1180 1
17.77 58.427 2.8463 61.07 1190 1
20.579 57.657 2.7988 61.219 1200 1
21.57 56.518 2.777 60.495 1210 1
23.724 57.96 2.7531 62.628 1220 1
24.445 58.547 2.7461 63.446 1230 1
30.463 55.224 2.6375 63.069 1240 1
35.75 49.492 2.516 61.054 1250 1
33.66 48.542 2.5353 59.071 1260 1
32.252 48.114 2.5511 57.924 1270 1
33.577 46.93 2.5206 57.705 1280 1
34.712 46.475 2.5001 58.007 1290 1
35.998 45.955 2.4771 58.376 1300 1
35.277 45.443 2.4815 57.528 1310 1
34.671 43.19 2.4652 55.384 1320 1
35.138 41.316 2.4368 54.238 1330 1
36.074 40.674 2.4161 54.367 1340 1
39.962 38.979 2.3437 55.824 1350 1
40.477 39.044 2.3382 56.238 1360 1
42.429 36.122 2.2761 55.722 1370 1
43.499 37.345 2.2802 57.33 1380 1
42.739 36.641 2.2795 56.295 1390 1
43.335 33.351 2.2267 54.683 1400 1
42.983 34.279 2.244 54.978 1410 1
44.344 33.356 2.2157 55.489 1420 1
43.348 34.55 2.2437 55.433 1430 1
43.269 34.796 2.2481 55.525 1440 1
47.891 31.868 2.1579 57.525 1450 1
50.616 28.808 2.0882 58.24 1460 1
51.859 21.193 1.9588 56.022 1470 1
51.593 22.929 1.989 56.459 1480 1
52.418 20.124 1.9374 56.148 1490 1
52.686 22.485 1.9742 57.284 1500 1
52.127 19.998 1.9371 55.831 1510 1
53.051 18.357 1.9039 56.137 1520 1
53.857 18.948 1.9091 57.093 1530 1
54.511 17.72 1.8851 57.319 1540 1
54.492 16.906 1.8716 57.054 1550 1
54.457 16.147 1.859 56.801 1560 1
55.469 13.334 1.8067 57.049 1570 1
54.733 14.267 1.8258 56.562 1580 1
54.143 14.98 1.8407 56.177 1590 1
53.995 16.523 1.8678 56.466 1600 1
56.858 12.769 1.7917 58.274 1610 1
57.428 10.712 1.7552 58.418 1620 1
58.323 7.389 1.6968 58.789 1630 1
58.813 5.4082 1.6625 59.061 1640 1
59.439 5.828 1.6685 59.724 1650 0
59.804 6.08 1.6721 60.112 1660 0
58.94 7.4858 1.6971 59.413 1670 0
59.144 8.6185 1.7155 59.769 1680 0
59.656 8.487 1.7121 60.257 1690 0
58.721 9.387 1.7293 59.466 1700 0
58.522 7.4305 1.6971 58.992 1710 0
59.281 4.0636 1.6392 59.42 1720 0
59.398 4.1119 1.6399 59.54 1730 0
59.303 6.7718 1.6845 59.688 1740 0
58.973 8.5968 1.7156 59.597 1750 0
59.097 6.6001 1.682 59.465 1760 0
58.671 6.9253 1.6883 59.078 1770 0
59.343 4.5614 1.6475 59.518 1780 0
60.222 3.0153 1.6208 60.298 1790 0
59.191 5.6082 1.6653 59.456 1800 0
59.348 7.4788 1.6962 59.818 1810 0
59.452 7.6306 1.6984 59.94 1820 0
59.467 7.4373 1.6952 59.931 1830 0
59.881 6.8133 1.6841 60.267 1840 0
60.66 5.9247 1.6682 60.949 1850 0
60.918 7.671 1.6961 61.399 1860 0
59.506 6.9033 1.6863 59.905 1870 0
59.566 7.7838 1.7007 60.072 1880 0
60.295 7.3273 1.6917 60.738 1890 0
59.028 7.1548 1.6914 59.46 1900 0
58.904 8.5031 1.7142 59.514 1910 0
57.73 9.1602 1.7282 58.452 1920 0
58.234 9.9766 1.7405 59.083 1930 0
57.694 7.7473 1.7043 58.212 1940 0
58.829 7.5979 1.6992 59.318 1950 0
57.356 10.207 1.7469 58.257 1960 0
60.026 8.6555 1.714 60.647 1970 0
58.3 8.8445 1.7214 58.967 1980 0
58.558 7.32 1.6952 59.014 1990 0
59.628 6.9832 1.6874 60.036 2000 0
60.165 8.9936 1.7192 60.834 2010 0
63.353 10.49 1.7349 64.216 2020 0
62.087 8.4454 1.706 62.659 2030 0
60.462 7.28 1.6906 60.899 2040 0
59.963 6.8494 1.6845 60.352 2050 0
60.753 4.7284 1.6485 60.937 2060 0
62.106 9.3839 1.7208 62.811 2070 0
61.608 8.9604 1.7152 62.257 2080 0
61.019 6.0931 1.6703 61.323 2090 0
60.187 9.2514 1.7233 60.894 2100 0
60.171 7.8441 1.7004 60.68 2110 0
58.801 5.2823 1.6604 59.038 2120 0
58.545 6.1214 1.675 58.864 2130 0
58.075 4.338 1.6454 58.237 2140 0
61.214 5.2174 1.6558 61.436 2150 0
64.474 8.3171 1.6991 65.008 2160 0
67.67 9.686 1.713 68.36 2170 0
66.455 7.5258 1.6836 66.88 2180 0
56.999 9.0423 1.7281 57.712 2190 0
63.628 6.3322 1.67 63.943 2200 0
61.802 7.217 1.687 62.222 2210 0
60.815 5.445 1.6601 61.059 2220 0
63.195 5.6287 1.6596 63.445 2230 0
59.926 6.2087 1.674 60.247 2240 0
61.126 8.3384 1.7064 61.692 2250 0
63.899 5.8384 1.6619 64.165 2260 0
55.083 11.263 1.7725 56.222 2270 0
61.165 8.4396 1.7079 61.745 2280 0
60.123 6.7541 1.6827 60.502 2290 0
55.044 7.1859 1.7006 55.511 2300 0
56.054 5.2958 1.665 56.304 2310 0
56.337 5.9904 1.6767 56.655 2320 0
59.721 4.3189 1.643 59.877 2330 0
58.151 7.2811 1.6954 58.605 2340 0
63.313 3.3258 1.6233 63.4 2350 0
56.315 9.807 1.7432 57.163 2360 0
57.397 8.6779 1.7209 58.049 2370 0
58.194 4.9282 1.6553 58.402 2380 0
58.428 6.1665 1.6759 58.752 2390 0
61.08 2.52 1.612 61.132 2400 0
55.092 0.48123 1.5795 55.094 2410 0
56.689 2.9187 1.6222 56.764 2420 0
59.112 2.6085 1.6149 59.17 2430 0
57.748 3.32 1.6282 57.843 2440 0
58.966 3.2338 1.6256 59.054 2450 0
57.612 1.4838 1.5965 57.631 2460 0
60.593 5.0469 1.6539 60.803 2470 0
59.881 2.9004 1.6192 59.951 2480 0
61.908 4.1229 1.6373 62.045 2490 0
60.695 6.9196 1.6843 61.088 2500 0
59.115 4.5183 1.6471 59.287 2510 0
58.924 5.9068 1.6707 59.219 2520 0
59.051 8.21 1.7089 59.619 2530 0
59.321 4.1566 1.6408 59.466 2540 0
57.692 5.2664 1.6618 57.932 2550 0
56.466 5.3054 1.6645 56.714 2560 0
57.534 3.4601 1.6309 57.638 2570 0
57.176 5.7581 1.6712 57.466 2580 0
58.598 5.2534 1.6602 58.833 2590 0
59.868 5.7455 1.6665 60.144 2600 0
60.479 6.8368 1.6834 60.864 2610 0
59.547 6.8647 1.6856 59.941 2620 0
56.661 10.017 1.7458 57.539 2630 0
53.243 7.699 1.7144 53.797 2640 0
52.059 7.8464 1.7204 52.647 2650 0
51.319 7.6859 1.7195 51.891 2660 0
53.744 8.6797 1.7309 54.441 2670 0
55.705 8.8281 1.728 56.4 2680 0
57.676 7.0594 1.6926 58.106 2690 0
57.689 6.2788 1.6792 58.03 2700 0
56.688 6.5868 1.6865 57.069 2710 0
57.529 5.7904 1.6711 57.82 2720 0
57.978 4.5562 1.6492 58.157 2730 0
56.554 4.7558 1.6547 56.754 2740 0
55.441 6.4459 1.6865 55.814 2750 0
57.228 4.099 1.6423 57.374 2760 0
57.444 5.7891 1.6712 57.735 2770 0
56.318 6.7232 1.6896 56.718 2780 0
57.889 5.9291 1.6729 58.192 2790 0
60.006 6.3501 1.6762 60.341 2800 0
57.842 9.0318 1.7257 58.543 2810 0
56.871 11.127 1.764 57.949 2820 0
58.603 8.0856 1.7079 59.158 2830 0
57.105 10.821 1.7581 58.122 2840 0
56.945 11.308 1.7668 58.057 2850 0
57.111 11.505 1.7696 58.258 2860 0
57.138 11.451 1.7686 58.274 2870 0
