# Supplementary material for: Inducible microRNA-200c decreases motility of breast cancer cells and reduces filamin A
Source: PLoS One. 2019 Nov 20;14(11):e0224314. doi: 10.1371/journal.pone.0224314 (PMC6867627; doi:10.1371/journal.pone.0224314)
Supplement: S1 Raw Data — (ZIP) [file pone.0224314.s007.zip › MDA-MB-231-200c_Dox/cell11.txt]

2.0952 55.111 3.1036 55.15 340 0
4.3026 53.364 3.0611 53.538 350 0
4.3085 52.891 3.0603 53.066 360 0
6.3343 53.414 3.0236 53.788 370 0
13.707 52.176 2.8847 53.947 380 1
26.329 49.598 2.6536 56.153 390 1
30.397 45.796 2.5556 54.966 400 1
34.602 42.065 2.4532 54.467 410 1
38.767 39.848 2.3699 55.594 420 1
40.585 39.175 2.3385 56.408 430 1
40.557 38.801 2.3341 56.129 440 1
39.129 37.771 2.3385 54.385 450 1
41.244 36.144 2.2904 54.84 460 1
42.759 34.299 2.2468 54.816 470 1
44.118 30.953 2.1826 53.893 480 1
44.5 28.556 2.1413 52.874 490 1
45.478 27.54 2.1153 53.167 500 1
47.457 26.016 2.0723 54.12 510 1
48.462 25.197 2.0503 54.621 520 1
49.714 25.851 2.0503 56.034 530 1
50.022 23.838 2.0155 55.412 540 1
49.621 19.273 1.9413 53.233 550 1
50.26 15.383 1.8678 52.561 560 1
51.124 12.023 1.8018 52.519 570 1
52.289 10.122 1.762 53.259 580 1
52.011 9.4337 1.7502 52.86 590 1
52.054 9.3083 1.7477 52.879 600 1
52.167 8.1866 1.7265 52.805 610 1
54.262 3.2588 1.6308 54.36 620 1
54.95 -0.5839 1.5602 54.953 630 1
56.823 -3.5216 1.5089 56.932 640 1
56.289 -4.6681 1.4881 56.482 650 1
55.91 -5.2624 1.4769 56.157 660 1
56.932 -6.0306 1.4653 57.251 670 1
57.702 -7.3286 1.4445 58.165 680 1
58.52 -10.232 1.3977 59.408 690 1
57.958 -11.981 1.3669 59.184 700 1
57.491 -12.711 1.3532 58.879 710 0
57.253 -12.381 1.3578 58.577 720 0
56.291 -15 1.3104 58.255 730 0
55.623 -15.414 1.3005 57.72 740 0
55.001 -16.252 1.2835 57.352 750 0
54.912 -15.963 1.2879 57.185 760 0
54.462 -15.017 1.3018 56.494 770 0
53.924 -14.991 1.2996 55.969 780 0
54.294 -14.93 1.3024 56.309 790 0
53.028 -14.165 1.3098 54.887 800 0
53.587 -14.606 1.3047 55.542 810 0
53.846 -15.308 1.2938 55.98 820 0
54.01 -14.192 1.3138 55.843 830 0
55.595 -12.92 1.3425 57.076 840 0
55.859 -9.3615 1.4047 56.638 850 0
55.979 -5.9711 1.4645 56.297 860 0
56.178 -2.2184 1.5313 56.222 870 0
56.231 -1.8736 1.5375 56.262 880 0
56.659 -2.3111 1.53 56.706 890 0
56.998 -2.3712 1.5292 57.047 900 0
55.695 -1.547 1.543 55.717 910 0
55.772 -2.1414 1.5324 55.814 920 0
55.504 -2.4888 1.526 55.56 930 0
54.725 -2.705 1.5214 54.792 940 0
54.393 -5.904 1.4627 54.713 950 0
53.204 -8.7973 1.4069 53.926 960 0
53.457 -9.6105 1.3929 54.314 970 0
55.058 -6.9459 1.4453 55.494 980 0
54.759 -5.3999 1.4725 55.025 990 0
54.296 -3.2097 1.5118 54.391 1000 0
54.378 -3.6671 1.5035 54.502 1010 0
52.572 -8.7514 1.4058 53.296 1020 0
52.516 -12.109 1.3442 53.894 1030 0
53.816 -6.5449 1.4498 54.213 1040 0
54.327 -9.8676 1.3911 55.216 1050 0
57.019 -10.181 1.3941 57.921 1060 0
52.388 -9.5413 1.3906 53.25 1070 0
54.658 -10.985 1.3725 55.751 1080 0
52.109 -11.075 1.3614 53.273 1090 0
52.688 -9.8964 1.3851 53.609 1100 0
51.915 -9.0992 1.3973 52.707 1110 0
54.095 -8.7436 1.4105 54.797 1120 0
52.9 -6.4844 1.4488 53.296 1130 0
52.595 -8.3635 1.4131 53.255 1140 0
52.755 -8.8856 1.4039 53.498 1150 0
54.191 -10.613 1.3774 55.22 1160 0
53.438 -8.9371 1.4051 54.181 1170 0
54.099 -9.2553 1.4014 54.885 1180 0
51.876 -8.021 1.4174 52.493 1190 0
53.461 -6.2172 1.455 53.821 1200 0
51.914 -7.8209 1.4213 52.5 1210 0
53.122 -6.498 1.4491 53.518 1220 0
52.659 -6.4064 1.4497 53.047 1230 0
53.465 -6.3498 1.4526 53.841 1240 0
54.99 -7.8106 1.4297 55.541 1250 0
51.304 -8.6063 1.4046 52.02 1260 0
52.877 -10.122 1.3817 53.837 1270 0
54.122 -9.2053 1.4023 54.899 1280 0
53.381 -7.3649 1.4337 53.887 1290 0
54.018 -8.0623 1.4226 54.616 1300 0
54.001 -7.0107 1.4417 54.454 1310 0
53.523 -7.2723 1.4358 54.015 1320 0
51.76 -7.925 1.4189 52.363 1330 0
51.661 -10.348 1.3731 52.688 1340 0
51.796 -11.801 1.3468 53.123 1350 0
51.087 -13.97 1.3039 52.963 1360 0
51.608 -12.132 1.3399 53.015 1370 0
52.646 -10.219 1.3791 53.629 1380 0
53.353 -9.3309 1.3977 54.163 1390 0
52.635 -9.7 1.3886 53.521 1400 0
51.704 -11.788 1.3466 53.03 1410 0
51.462 -13.228 1.3192 53.135 1420 0
52.368 -11.454 1.3555 53.606 1430 0
53.303 -10.18 1.3821 54.266 1440 0
53.331 -11.55 1.3575 54.567 1450 0
52.021 -12.739 1.3307 53.558 1460 0
51.949 -12.49 1.3349 53.43 1470 0
52.421 -11.246 1.3595 53.614 1480 0
52.792 -11.02 1.365 53.93 1490 0
51.739 -12.197 1.3393 53.157 1500 0
50.976 -11.896 1.3415 52.346 1510 0
50.118 -14.548 1.2883 52.187 1520 0
50.019 -14.456 1.2895 52.066 1530 0
50.523 -12.964 1.3196 52.159 1540 0
51.765 -12.314 1.3373 53.209 1550 0
51.799 -9.1458 1.396 52.6 1560 0
51.87 -7.8256 1.4211 52.457 1570 0
24.547 -49.83 0.45772 55.548 1570 0
51.526 -7.8248 1.4201 52.117 1580 0
51.633 -7.8902 1.4192 52.232 1590 0
51.71 -9.8156 1.3832 52.634 1600 0
51.834 -12.709 1.3303 53.369 1610 0
51.167 -14.735 1.2904 53.246 1620 0
51.888 -15.075 1.288 54.033 1630 0
52.728 -14.57 1.3012 54.704 1640 0
52.284 -13.098 1.3253 53.899 1650 0
52.243 -13.26 1.3222 53.899 1660 0
52.246 -13.253 1.3224 53.9 1670 0
51.662 -11.908 1.3443 53.017 1680 0
49.573 -11.161 1.3493 50.814 1690 0
49.754 -10.98 1.3536 50.951 1700 0
51.03 -12.469 1.3311 52.531 1710 0
52.033 -12.217 1.3402 53.448 1720 0
52.287 -13.515 1.3179 54.006 1730 0
51.422 -13.38 1.3162 53.134 1740 0
50.672 -14.279 1.2961 52.646 1750 0
50.459 -15.473 1.2732 52.778 1760 0
