# Supplementary material for: Inducible microRNA-200c decreases motility of breast cancer cells and reduces filamin A
Source: PLoS One. 2019 Nov 20;14(11):e0224314. doi: 10.1371/journal.pone.0224314 (PMC6867627; doi:10.1371/journal.pone.0224314)
Supplement: S1 Raw Data — (ZIP) [file pone.0224314.s007.zip › MDA-MB-231-200c_Dox/cell110.txt]

61.117 28.995 2.0138 67.646 290 0
57.599 38.23 2.1568 69.132 300 0
55.699 39.497 2.1876 68.282 310 0
56.828 37.148 2.1498 67.893 320 0
55.719 37.406 2.162 67.111 330 0
57.074 33.975 2.1077 66.421 340 0
55.566 34.838 2.1308 65.583 350 0
55.502 34.231 2.1234 65.21 360 0
54.288 35.766 2.1533 65.011 370 0
54.8 35.059 2.1399 65.055 380 0
54.291 34.762 2.1403 64.467 390 0
53.666 32.896 2.1207 62.946 400 0
54.694 32.683 2.1094 63.715 410 0
51.508 34.361 2.1591 61.918 420 0
49.657 37.625 2.2192 62.301 430 0
51.442 36.41 2.1867 63.024 440 0
50.285 35.115 2.1804 61.332 450 0
50.841 34.147 2.1622 61.244 460 0
51.073 32.671 2.1399 60.629 470 0
53.341 30.968 2.0968 61.679 480 0
54.071 29.458 2.0696 61.575 490 0
54.491 25.75 2.0123 60.269 500 0
57.535 19.735 1.9012 60.826 510 0
59.127 16.343 1.8405 61.344 520 0
58.568 16.647 1.8477 60.888 530 0
58.503 16.529 1.8462 60.793 540 0
56.263 15.995 1.8478 58.493 550 0
55.869 19.209 1.902 59.079 560 0
55.684 18.798 1.8964 58.772 570 0
55.294 19.164 1.9044 58.521 580 0
54.427 19.648 1.9172 57.864 590 0
52.636 23.795 1.9954 57.764 600 0
51.567 26.343 2.0431 57.906 610 0
57.108 16.644 1.8544 59.484 620 0
58.207 13.461 1.7981 59.743 630 0
54.373 20.269 1.9276 58.028 640 0
49.106 31.005 2.134 58.075 650 0
47.776 32.124 2.1628 57.572 660 0
49.972 27.39 2.0722 56.986 670 0
58.851 9.6833 1.7339 59.643 680 0
60.029 8.0576 1.7042 60.568 690 0
62.101 4.0042 1.6352 62.23 700 0
63.09 -1.6693 1.5443 63.113 710 0
61.649 1.6806 1.5981 61.672 720 0
61.578 1.1418 1.5893 61.589 730 0
61.868 3.4232 1.6261 61.962 740 0
61.047 4.8207 1.6496 61.237 750 0
60.459 8.6355 1.7127 61.072 760 0
60.139 10.289 1.7402 61.013 770 0
59.412 13.406 1.7927 60.906 780 0
57.996 18.751 1.8835 60.952 790 0
58.307 19.139 1.888 61.367 800 0
58.801 18.758 1.8796 61.721 810 0
58.541 19.692 1.8953 61.765 820 0
58.684 19.3 1.8885 61.776 830 0
58.39 17.839 1.8673 61.054 840 0
59.636 15.249 1.8211 61.554 850 0
59.022 13.924 1.8025 60.642 860 0
58.097 18.739 1.8828 61.044 870 0
58.267 18.539 1.8788 61.145 880 0
58.46 16.792 1.8505 60.824 890 0
58.664 15.399 1.8275 60.652 900 0
57.698 15.033 1.8257 59.624 910 0
56.347 16.57 1.8568 58.733 920 0
55.038 19.945 1.9185 58.541 930 0
54.278 22.851 1.9693 58.892 940 0
52.579 25.109 2.0163 58.266 950 0
51.733 23.776 2.0016 56.935 960 0
51.874 21.817 1.9689 56.275 970 0
53.493 18.677 1.9067 56.659 980 0
53.998 19.563 1.9184 57.432 990 0
51.319 26.948 2.0543 57.964 1000 0
50.605 28.852 2.089 58.252 1010 0
51.738 26.343 2.0417 58.059 1020 0
52.978 20.629 1.9421 56.853 1030 0
54.729 16.952 1.8712 57.295 1040 0
57.835 9.8167 1.7389 58.663 1050 0
60.219 3.9931 1.637 60.351 1060 0
60.899 1.3674 1.5932 60.914 1070 0
60.204 -0.74386 1.5584 60.209 1080 0
59.758 -0.16444 1.568 59.758 1090 0
59.322 0.41428 1.5778 59.324 1100 0
54.198 17.539 1.8838 56.965 1110 1
44.711 38.189 2.2777 58.8 1120 1
36.656 47.202 2.4813 59.764 1130 1
31.623 52.952 2.6032 61.676 1140 0
25.084 58.432 2.7361 63.588 1150 0
23.124 60.376 2.7758 64.653 1160 0
23.449 60.438 2.7715 64.828 1170 0
31.163 56.526 2.6378 64.547 1180 1
35.651 53.03 2.5497 63.9 1190 1
34.497 53.255 2.5668 63.452 1200 0
34.268 53.818 2.5746 63.802 1210 0
34.82 53.429 2.564 63.774 1220 0
35.108 52.708 2.554 63.33 1230 0
33.631 53.912 2.5838 63.542 1240 0
31.308 56.159 2.633 64.297 1250 0
28.72 58.218 2.6833 64.917 1260 0
27.901 59.132 2.7007 65.384 1270 0
32.203 55.16 2.6132 63.872 1280 0
35.52 52.636 2.548 63.5 1290 0
36.522 54.174 2.5484 65.335 1300 0
36.436 55.601 2.5615 66.476 1310 0
33.218 54.753 2.5963 64.041 1320 0
33.985 55.277 2.5903 64.888 1330 0
35.801 56.338 2.5755 66.751 1340 0
38.879 53.872 2.5165 66.436 1350 1
49.441 43.547 2.2929 65.885 1360 1
57.283 29.338 2.0441 64.359 1370 1
63.18 11.795 1.7554 64.271 1380 1
66.652 -6.7749 1.4695 66.995 1390 1
68.432 -17.462 1.321 70.625 1400 1
65.963 -17.608 1.3099 68.273 1410 1
65.851 -9.7517 1.4238 66.57 1420 1
64.966 9.5139 1.7162 65.659 1430 1
59.629 27.53 2.0033 65.678 1440 1
57.154 36.641 2.1409 67.89 1450 1
54.142 41.817 2.2285 68.411 1460 1
44.059 50.954 2.4286 67.361 1470 1
34.794 56.416 2.589 66.282 1480 1
34.961 55.806 2.5819 65.852 1490 0
33.786 54.774 2.5889 64.356 1500 0
33.091 54.083 2.5925 63.404 1510 0
32.307 55.272 2.6126 64.021 1520 0
31.292 54.327 2.619 62.694 1530 0
32.126 53.948 2.6045 62.789 1540 0
31.099 53.661 2.6164 62.021 1550 0
29.746 52.873 2.6291 60.667 1560 0
28.349 52.133 2.6435 59.342 1570 0
28.873 53.011 2.6428 60.364 1580 0
37.999 52.367 2.5139 64.702 1590 1
53.383 34.227 2.1409 63.413 1600 1
61.293 21.045 1.9015 64.806 1610 1
64.234 7.4649 1.6865 64.666 1620 1
68.317 -11.223 1.408 69.232 1630 1
67.721 -20.09 1.2824 70.639 1640 1
67.109 -20.439 1.2752 70.153 1650 0
66.759 -19.576 1.2856 69.57 1660 0
66.371 -19.006 1.2919 69.038 1670 0
65.592 -19.368 1.2837 68.392 1680 0
65.706 -19.922 1.2764 68.66 1690 0
66.221 -18.302 1.3011 68.703 1700 0
66.077 -16.636 1.3242 68.139 1710 0
65.949 -16.924 1.3196 68.086 1720 0
65.331 -14.976 1.3455 67.025 1730 0
65.7 -14.21 1.3578 67.219 1740 0
63.913 -17.273 1.3068 66.205 1750 0
63.116 -19.335 1.2735 66.011 1760 0
61.532 -22.753 1.2166 65.604 1770 0
59.668 -28.116 1.1305 65.961 1780 0
59.954 -30.381 1.1018 67.212 1790 0
59.805 -28.781 1.1223 66.37 1800 0
60.914 -23.992 1.1956 65.469 1810 0
62.364 -21.354 1.2409 65.919 1820 0
62.665 -21.217 1.2443 66.16 1830 0
62.063 -23.231 1.2126 66.269 1840 0
60.35 -26.251 1.1605 65.812 1850 0
58.824 -29.405 1.1073 65.764 1860 0
58.26 -30.62 1.0869 65.817 1870 0
58.981 -29.928 1.1012 66.14 1880 0
57.654 -30.425 1.0852 65.189 1890 0
56.84 -29.09 1.0978 63.851 1900 0
56.227 -28.317 1.1043 62.955 1910 0
55.943 -29.835 1.0809 63.402 1920 0
56.465 -29.244 1.0929 63.589 1930 0
55.259 -28.857 1.0895 62.34 1940 0
55.224 -29.035 1.0867 62.392 1950 0
54.5 -29.676 1.0722 62.055 1960 0
54.02 -30.577 1.0557 62.073 1970 0
50.842 -31.156 1.021 59.629 1980 0
49.443 -32.27 0.99254 59.042 1990 0
48.17 -32.881 0.97185 58.323 2000 0
46.013 -36.67 0.89792 58.838 2010 0
44.454 -38.922 0.85165 59.085 2020 0
44.264 -40.079 0.83497 59.713 2030 0
42.766 -40.598 0.81141 58.967 2040 0
43.407 -39.263 0.83548 58.53 2050 0
42.408 -38.76 0.83032 57.452 2060 0
40.942 -38.873 0.81132 56.457 2070 0
38.529 -38.677 0.78348 54.593 2080 0
38.226 -38.499 0.78184 54.253 2090 0
35.575 -38.398 0.74725 52.345 2100 0
35.508 -37.675 0.75578 51.771 2110 0
34.906 -38.392 0.73787 51.888 2120 0
31.804 -40.029 0.67139 51.126 2130 0
28.301 -42.748 0.58479 51.267 2140 0
25.872 -46.518 0.50756 53.229 2150 0
21.306 -50.47 0.39945 54.783 2160 0
17.584 -53.495 0.31757 56.311 2170 0
11.887 -55.421 0.21129 56.681 2180 0
10.581 -54.831 0.19062 55.843 2190 0
10.253 -56.477 0.17959 57.4 2200 0
13.029 -54.111 0.23629 55.657 2210 0
9.6722 -54.098 0.17692 54.956 2220 0
-1.8996 -58.747 -0.032325 58.778 2230 0
-4.3899 -63.021 -0.069545 63.173 2240 0
-3.7728 -63.209 -0.059617 63.321 2250 0
-4.3927 -62.258 -0.070438 62.413 2260 0
-6.5508 -61.494 -0.10613 61.842 2270 0
-6.9343 -61.705 -0.11191 62.093 2280 0
-3.8031 -61.624 -0.061637 61.741 2290 0
-1.5777 -61.257 -0.025749 61.278 2300 0
-3.1294 -61.182 -0.051104 61.262 2310 0
-7.2179 -59.091 -0.12155 59.53 2320 0
-12.847 -57.108 -0.22127 58.535 2330 0
-15.798 -56.485 -0.27271 58.653 2340 0
-19.172 -54.861 -0.33619 58.114 2350 0
-25.134 -51.022 -0.45772 56.876 2360 0
-26.84 -50.447 -0.48896 57.142 2370 0
-17.504 -55.803 -0.30396 58.484 2380 0
9.3937 -64.275 0.14512 64.958 2390 0
15.527 -64.197 0.23731 66.048 2400 0
13.012 -62.737 0.2045 64.072 2410 0
11.801 -62.739 0.18592 63.839 2420 0
10.742 -64.52 0.16498 65.408 2430 0
9.1419 -64.632 0.14051 65.275 2440 0
10.768 -64.133 0.16635 65.031 2450 0
7.6642 -63.971 0.11924 64.429 2460 0
6.8687 -63.586 0.10761 63.956 2470 0
7.1976 -64.579 0.111 64.979 2480 0
6.9217 -64.685 0.1066 65.054 2490 0
6.7099 -65.148 0.10263 65.492 2500 0
3.3004 -64.919 0.050795 65.003 2510 0
3.5046 -64.888 0.053958 64.982 2520 0
5.9678 -64.974 0.091591 65.248 2530 0
3.3709 -63.786 0.052798 63.875 2540 0
1.256 -63.109 0.019899 63.121 2550 0
3.2609 -64.361 0.050623 64.444 2560 0
3.1664 -64.038 0.049405 64.116 2570 0
3.86 -63.893 0.06034 64.01 2580 0
4.0119 -64.091 0.062515 64.217 2590 0
2.602 -64.048 0.040604 64.101 2600 0
2.4573 -65.066 0.037748 65.113 2610 0
4.4685 -65.144 0.068487 65.297 2620 0
3.5176 -65.666 0.053518 65.76 2630 0
4.1644 -66.35 0.062683 66.48 2640 0
3.6559 -65.859 0.055455 65.96 2650 0
3.1575 -66.647 0.047341 66.722 2660 0
3.3515 -66.11 0.050653 66.195 2670 0
4.1396 -66.744 0.061943 66.872 2680 0
3.1163 -66.569 0.046778 66.642 2690 0
3.7811 -66.54 0.056762 66.648 2700 0
3.1334 -66.002 0.047439 66.077 2710 0
4.0222 -66.349 0.060547 66.471 2720 0
4.7039 -65.698 0.071478 65.866 2730 0
4.1505 -65.63 0.063158 65.761 2740 0
5.0808 -66.105 0.076709 66.3 2750 0
71.455 13.641 1.7594 72.745 2760 0
68.923 6.0908 1.6589 69.192 2770 0
70.702 14.753 1.7765 72.224 2780 0
77.46 -1.5528 1.5508 77.476 2790 0
7.3181 -66.841 0.10905 67.24 2800 0
7.2158 -66.808 0.10759 67.197 2810 0
6.6803 -66.382 0.1003 66.717 2820 0
5.9435 -65.926 0.089912 66.193 2830 0
5.5788 -65.913 0.084437 66.149 2840 0
7.4722 -65.505 0.11358 65.93 2850 0
7.7684 -65.699 0.1177 66.157 2860 0
6.4743 -65.753 0.098148 66.071 2870 0
