# Supplementary material for: Inducible microRNA-200c decreases motility of breast cancer cells and reduces filamin A
Source: PLoS One. 2019 Nov 20;14(11):e0224314. doi: 10.1371/journal.pone.0224314 (PMC6867627; doi:10.1371/journal.pone.0224314)
Supplement: S1 Raw Data — (ZIP) [file pone.0224314.s007.zip › MDA-MB-231-200c_Dox/cell111.txt]

8.9245 64.5 3.0041 65.115 10 0
10.687 65.229 2.9792 66.099 20 0
9.4441 65.04 2.9974 65.722 30 0
7.4267 64.798 3.0275 65.222 40 0
7.4301 64.211 3.0264 64.639 50 0
12.724 62.289 2.9401 63.575 60 0
13.36 60.813 2.9253 62.263 70 0
19.786 57.444 2.8099 60.756 80 1
26.84 54.903 2.6869 61.113 90 1
32.598 53.611 2.5953 62.743 100 1
36.162 51.502 2.5294 62.93 110 1
40.208 47.613 2.4403 62.32 120 1
44.604 43.989 2.3493 62.647 130 1
48.486 38.405 2.2407 61.854 140 1
55.99 27.828 2.0321 62.524 150 1
60.473 16.753 1.8411 62.751 160 1
60.465 7.5885 1.6956 60.94 170 1
61.397 -4.4244 1.4989 61.556 180 1
58.013 -17.191 1.2827 60.506 190 1
51.165 -25.361 1.1106 57.105 200 1
49.17 -29.047 1.0372 57.109 210 1
49.944 -31.498 1.0081 59.047 220 1
49.455 -32.173 0.99403 58.999 230 1
50.537 -33.722 0.98237 60.755 240 1
48.82 -39.127 0.89517 62.565 250 1
43.051 -44.678 0.76685 62.045 260 1
32.134 -53.573 0.54028 62.471 270 1
30.156 -56.916 0.48722 64.411 280 1
31.353 -56.326 0.50792 64.464 290 1
40.855 -49.215 0.69285 63.963 300 1
51.004 -32.38 1.0051 60.415 310 1
51.125 -34.432 0.97809 61.639 320 1
54.279 -29.264 1.0763 61.665 330 1
61.666 -9.254 1.4218 62.357 340 1
61.968 5.3407 1.6568 62.198 350 1
57.709 24.624 1.9741 62.742 360 1
58.057 27.181 2.0087 64.105 370 1
57.575 28.256 2.027 64.135 380 1
57.445 28.318 2.0288 64.046 390 0
57.772 29.173 2.0384 64.72 400 0
56.57 28.856 2.0425 63.505 410 0
57.472 29.429 2.044 64.569 420 0
58.416 30.205 2.048 65.763 430 0
58.506 29.907 2.0433 65.707 440 0
58.243 30.468 2.0528 65.731 450 0
58.915 30.277 2.0455 66.24 460 1
58.24 29.036 2.0333 65.077 470 1
59.481 22.521 1.9327 63.602 480 0
61.728 4.7265 1.6472 61.909 490 0
61.334 -2.7444 1.5261 61.396 500 0
59.234 -9.7848 1.4071 60.037 510 0
50.382 -29.85 1.0359 58.561 520 0
47.959 -34.576 0.94615 59.123 530 0
50.34 -33.221 0.98747 60.314 540 0
49.715 -32.733 0.98853 59.523 550 0
49.098 -33.343 0.97423 59.35 560 0
50.07 -33.246 0.98465 60.103 570 0
50.172 -34.427 0.9694 60.848 580 0
49.194 -34.575 0.95817 60.129 590 0
48.913 -33.842 0.96553 59.479 600 0
49.528 -33.391 0.97762 59.733 610 0
52.418 -27.89 1.0818 59.376 620 1
57.885 -13.703 1.3384 59.484 630 1
60.001 15.228 1.8194 61.903 640 1
59.801 25.875 1.9792 65.159 650 1
60.082 26.55 1.9869 65.687 660 1
59.827 25.988 1.9806 65.228 670 1
59.025 26.551 1.9935 64.722 680 1
58.673 25.265 1.9774 63.881 690 1
57.84 25.366 1.9841 63.158 700 1
57.215 25.331 1.9876 62.572 710 1
46.863 37.196 2.2417 59.831 720 1
40.36 46.635 2.4282 61.675 730 1
28.284 54.458 2.6626 61.365 740 1
21.048 56.516 2.7851 60.308 750 1
23.818 56.614 2.7434 61.421 760 0
21.682 57.546 2.7813 61.495 770 0
22.189 58.229 2.7775 62.313 780 0
24.172 56.589 2.7379 61.535 790 0
35.381 50.861 2.5338 61.957 800 0
36.264 48.616 2.5007 60.652 810 0
37.821 48.043 2.4747 61.144 820 0
38 47.952 2.4715 61.183 830 0
38.55 49.29 2.4779 62.575 840 0
37.491 48.807 2.4866 61.544 850 0
38.724 49.131 2.4741 62.557 860 0
39.38 50.107 2.4755 63.73 870 0
36.662 51.461 2.5226 63.185 880 0
27.848 53.852 2.6643 60.626 890 0
27.249 54.305 2.6765 60.758 900 0
27.189 53.925 2.6746 60.392 910 0
27.299 53.89 2.6727 60.41 920 0
27.016 54.706 2.6829 61.013 930 0
28.061 53.237 2.6565 60.179 940 0
28.614 52.443 2.6421 59.742 950 0
28.358 56.391 2.6756 63.12 960 0
28.131 53.839 2.6601 60.745 970 0
28.299 54.143 2.66 61.092 980 0
29.706 53.774 2.6369 61.434 990 0
26.507 52.66 2.6753 58.955 1000 0
27.781 51.363 2.6458 58.395 1010 0
27.691 52.482 2.6561 59.339 1020 0
27.489 55.21 2.6796 61.675 1030 0
25.691 53.262 2.6922 59.135 1040 0
25.986 53.039 2.686 59.063 1050 0
25.828 52.04 2.6809 58.097 1060 0
25.796 54.261 2.6978 60.081 1070 0
25.614 54.385 2.7014 60.114 1080 0
24.578 52.553 2.7041 58.016 1090 0
24.183 52.921 2.713 58.184 1100 0
25.069 53.753 2.7052 59.312 1110 0
25.478 54.353 2.7033 60.028 1120 0
27.512 53.366 2.6656 60.04 1130 0
28.152 53.88 2.6601 60.791 1140 0
28.433 52.545 2.6456 59.745 1150 0
27.964 53.217 2.6578 60.117 1160 0
28.219 53.587 2.6569 60.563 1170 0
27.716 54.469 2.6709 61.115 1180 0
28.329 55.562 2.6701 62.367 1190 0
27.537 55.488 2.6809 61.945 1200 0
27.15 55.94 2.6897 62.181 1210 0
30.186 53.598 2.6287 61.514 1220 0
30.229 52.772 2.6214 60.817 1230 0
29.095 51.754 2.6294 59.372 1240 0
26.513 53.909 2.6845 60.076 1250 0
24.02 55.891 2.7357 60.834 1260 0
25.567 55.283 2.7084 60.909 1270 0
27.187 55.394 2.6853 61.706 1280 0
27.794 53.211 2.6602 60.033 1290 0
27.716 53.652 2.6648 60.388 1300 0
27.231 53.872 2.6736 60.364 1310 0
26.382 54.065 2.6876 60.159 1320 0
25.341 56.182 2.7179 61.632 1330 0
21.352 58.969 2.7942 62.715 1340 0
19.392 59.835 2.8282 62.899 1350 0
13.596 62.772 2.9283 64.227 1360 0
10.451 64.223 2.9803 65.068 1370 0
11.242 65.38 2.9713 66.339 1380 0
10.638 64.083 2.9771 64.96 1390 0
11.035 63.34 2.9691 64.294 1400 0
10.635 63.398 2.9754 64.284 1410 0
10.92 62.914 2.9697 63.855 1420 0
10.613 64.409 2.9783 65.277 1430 0
12.054 64.098 2.9557 65.221 1440 0
13.413 62.964 2.9317 64.377 1450 0
13.518 62.899 2.9299 64.336 1460 0
16.835 60.388 2.8697 62.691 1470 0
16.983 58.219 2.8578 60.646 1480 0
16.532 57.914 2.8635 60.228 1490 0
16.339 58.658 2.8699 60.891 1500 0
16.085 59.524 2.8777 61.659 1510 0
16.512 59.913 2.8727 62.147 1520 0
15.545 60.707 2.8909 62.666 1530 0
14.258 60.042 2.9084 61.712 1540 0
15.017 60.475 2.8982 62.312 1550 0
15.366 60.529 2.893 62.449 1560 0
15.473 60.348 2.8906 62.3 1570 0
15.952 61.414 2.8875 63.452 1580 0
15.498 60.9 2.8924 62.842 1590 0
14.245 60.294 2.9096 61.954 1600 0
15.389 60.609 2.8929 62.532 1610 0
15.411 62.185 2.8987 64.066 1620 0
15.207 60.307 2.8946 62.194 1630 0
13.82 60.926 2.9185 62.474 1640 0
13.906 60.322 2.915 61.904 1650 0
14.142 60.083 2.9104 61.725 1660 0
13.479 60.956 2.924 62.429 1670 0
14.53 61.221 2.9086 62.922 1680 0
15.246 59.935 2.8925 61.843 1690 0
15.902 59.959 2.8823 62.031 1700 0
15.579 61.117 2.892 63.071 1710 0
15.262 59.989 2.8925 61.9 1720 0
15.872 60.109 2.8834 62.169 1730 0
15.768 60.176 2.8853 62.208 1740 0
15.356 60.284 2.8922 62.209 1750 0
14.509 59.742 2.9033 61.479 1760 0
13.638 57.265 2.9078 58.866 1770 0
14.079 58.665 2.9061 60.331 1780 0
13.823 60.136 2.9156 61.704 1790 0
14.673 59.974 2.9017 61.743 1800 0
13.77 60.258 2.9169 61.812 1810 0
14.9 61.566 2.9041 63.343 1820 0
15.502 61.417 2.8944 63.343 1830 0
14.53 61.761 2.9105 63.447 1840 0
13.952 62.925 2.9234 64.453 1850 0
14.776 63.291 2.9122 64.993 1860 0
14.376 60.615 2.9087 62.297 1870 0
15.203 61.736 2.9001 63.58 1880 0
14.074 59.324 2.9087 60.971 1890 0
13.419 60.402 2.923 61.875 1900 0
14.164 58.865 2.9055 60.545 1910 0
13.76 58.178 2.9094 59.783 1920 0
14.968 58.142 2.8896 60.038 1930 0
13.654 56.376 2.904 58.006 1940 0
14.828 57.625 2.8897 59.503 1950 0
14.837 57.6 2.8895 59.48 1960 0
14.782 58.147 2.8927 59.997 1970 0
13.803 57.408 2.9056 59.044 1980 0
15.149 57.715 2.8849 59.67 1990 0
15.485 57.255 2.8775 59.312 2000 0
14.851 57.078 2.8871 58.978 2010 0
15.417 56.757 2.8764 58.814 2020 0
16.571 55.124 2.8496 57.561 2030 0
16.509 53.802 2.8439 56.278 2040 0
16.54 53.947 2.8441 56.425 2050 0
16.301 54.752 2.8522 57.128 2060 0
15.859 54.862 2.8602 57.108 2070 0
16.109 55.373 2.8585 57.668 2080 0
14.913 54.894 2.8763 56.884 2090 0
15.338 55.021 2.8697 57.119 2100 0
14.401 54.866 2.8849 56.725 2110 0
14.439 55.326 2.8863 57.179 2120 0
15.003 55.013 2.8754 57.022 2130 0
15.886 55.399 2.8623 57.631 2140 0
16.342 55.938 2.8574 58.276 2150 0
16.182 56.046 2.8605 58.336 2160 0
15.223 56.697 2.8793 58.705 2170 0
15.798 56.712 2.8699 58.872 2180 0
16.021 56.44 2.865 58.67 2190 0
16.366 56.664 2.8604 58.98 2200 0
16.31 56.901 2.8624 59.192 2210 0
15.685 57.094 2.8735 59.209 2220 0
15.262 56.123 2.8761 58.161 2230 0
15.886 55.764 2.8641 57.983 2240 0
15.926 55.483 2.8621 57.723 2250 0
16.34 56.059 2.858 58.392 2260 0
16.548 56.955 2.8588 59.31 2270 0
15.692 56.289 2.8697 58.436 2280 0
16.591 57.347 2.86 59.699 2290 0
15.688 57.436 2.875 59.54 2300 0
15.201 57.159 2.8817 59.146 2310 0
13.915 57.332 2.9035 58.996 2320 0
14.317 56.923 2.8952 58.695 2330 0
14.963 56.357 2.8821 58.31 2340 0
17.573 56.172 2.8384 58.857 2350 0
20.775 56.986 2.792 60.654 2360 0
21.051 57.862 2.7927 61.572 2370 0
19.473 58.486 2.8202 61.643 2380 0
16.661 59.347 2.8679 61.642 2390 0
17.112 58.246 2.8558 60.708 2400 0
16.938 58.739 2.8608 61.132 2410 0
17.626 59.091 2.8517 61.663 2420 0
18.594 58.228 2.8325 61.125 2430 0
17.945 57.301 2.8381 60.045 2440 0
16.282 57.029 2.8635 59.308 2450 0
15.9 58.178 2.8748 60.311 2460 0
15.639 57.662 2.8767 59.745 2470 0
15.596 57.178 2.8753 59.266 2480 0
15.431 56.852 2.8766 58.909 2490 0
16.744 57.701 2.8592 60.081 2500 0
16.782 58.231 2.861 60.601 2510 0
16.428 58.78 2.8691 61.033 2520 0
16.463 58.975 2.8694 61.23 2530 0
14.478 58.196 2.8978 59.97 2540 0
14.091 58.214 2.9041 59.895 2550 0
12.483 59.462 2.9347 60.758 2560 0
12.021 60.287 2.9448 61.474 2570 0
11.38 61.801 2.9595 62.84 2580 0
10.757 61.606 2.9687 62.539 2590 0
10.537 61.484 2.9719 62.38 2600 0
9.3199 61.088 2.9902 61.795 2610 0
9.4243 61.363 2.9892 62.083 2620 0
9.9591 61.237 2.9804 62.041 2630 0
4.7177 62.363 3.0661 62.541 2640 0
2.843 63.044 3.0965 63.108 2650 0
1.9243 63.192 3.1112 63.222 2660 0
-0.86821 63.624 3.1552 63.63 2670 0
-1.0677 63.486 3.1584 63.495 2680 0
-1.1072 63.663 3.159 63.672 2690 0
-2.6278 63.239 3.1831 63.293 2700 0
-4.1927 63.807 3.2072 63.945 2710 0
-5.5031 63.022 3.2287 63.262 2720 0
-6.3944 62.126 3.2442 62.455 2730 0
-7.7605 61.983 3.2661 62.466 2740 0
-8.2011 62.552 3.272 63.087 2750 0
-8.5194 62.553 3.277 63.131 2760 0
-9.6777 61.507 3.2977 62.264 2770 0
-9.6173 62.394 3.2945 63.131 2780 0
-10.063 62.461 3.3013 63.266 2790 0
-9.782 62.011 3.2981 62.778 2800 0
-9.3928 61.103 3.2941 61.82 2810 0
-9.2725 61.954 3.2902 62.644 2820 0
-9.5274 61.704 3.2948 62.435 2830 0
-9.3075 61.999 3.2906 62.694 2840 0
-8.5609 62.262 3.2782 62.848 2850 0
-10.318 61.614 3.3075 62.472 2860 0
-11.049 60.715 3.3216 61.712 2870 0
