# Supplementary material for: Inducible microRNA-200c decreases motility of breast cancer cells and reduces filamin A
Source: PLoS One. 2019 Nov 20;14(11):e0224314. doi: 10.1371/journal.pone.0224314 (PMC6867627; doi:10.1371/journal.pone.0224314)
Supplement: S1 Raw Data — (ZIP) [file pone.0224314.s007.zip › MDA-MB-231-200c_Dox/cell112.txt]

-65.331 14.464 4.4945 66.912 10 0
-65.206 15.719 4.4758 67.074 20 0
-65.227 14.717 4.4905 66.867 30 0
-60.055 19.7 4.3954 63.203 40 0
-54.902 26.129 4.2682 60.802 50 0
-50.063 29.955 4.1732 58.341 60 0
-57.52 27.57 4.2654 63.786 70 1
-64.147 10.056 4.5569 64.93 80 1
-69.733 0.88682 4.6997 69.739 90 1
-68.449 8.3525 4.591 68.956 100 0
-66.254 9.2405 4.5738 66.895 110 0
-69.517 9.1585 4.5814 70.117 120 0
-70.145 5.5629 4.6332 70.365 130 1
-64.508 -3.3131 4.7637 64.593 140 1
-64.858 -5.3624 4.7949 65.08 150 1
-63.167 -7.874 4.8364 63.656 160 1
-62.64 -4.4204 4.7828 62.796 170 1
-65.359 2.3416 4.6766 65.401 180 1
-60.965 20.75 4.3843 64.4 190 1
-59.229 28.237 4.2675 65.615 200 1
-57.147 29.78 4.232 64.441 210 1
-55.514 30.166 4.2146 63.18 220 0
-55.236 31.242 4.1976 63.459 230 0
-54.087 30.612 4.1974 62.149 240 0
-54.177 30.401 4.201 62.123 250 0
-54.697 30.045 4.2101 62.406 260 0
-53.528 30.294 4.1974 61.506 270 0
-52.817 29.738 4.1996 60.614 280 0
-53.362 29.623 4.2056 61.033 290 0
-52.728 29.184 4.2069 60.266 300 0
-52.956 29.189 4.2086 60.468 310 0
-53.263 31.002 4.1853 61.629 320 0
-50.501 35.018 4.1061 61.454 330 0
-52.015 32.64 4.152 61.408 340 0
-51.124 31.575 4.1591 60.088 350 0
-53.586 28.737 4.2201 60.806 360 1
-56.56 21.83 4.344 60.627 370 1
-59.458 3.6007 4.6519 59.567 380 1
-60.275 -9.5464 4.8695 61.027 390 1
-59.749 -19.191 5.0232 62.756 400 1
-58.59 -20.606 5.0506 62.108 410 1
-51.554 -32.423 5.2738 60.902 420 1
-49.976 -35.126 5.325 61.085 430 1
-52.08 -36.645 5.3255 63.681 440 1
-51.151 -37.187 5.341 63.24 450 1
-50.776 -38.264 5.3582 63.579 460 1
-39.84 -51.347 5.6233 64.99 470 1
-33.903 -56.609 5.7436 65.984 480 1
-35.935 -56.746 5.7187 67.168 490 1
-29.963 -60.007 5.8201 67.072 500 1
-25.969 -60.54 5.878 65.874 510 1
-14.347 -61.455 6.0538 63.108 520 1
-14.063 -61.622 6.0588 63.206 530 0
-10.991 -61.087 6.1052 62.068 540 0
-11.617 -60.867 6.0946 61.965 550 0
-15.881 -60.263 6.0255 62.32 560 0
-13.336 -59.115 6.0613 60.601 570 0
-10.101 -60.564 6.1179 61.4 580 0
-8.6129 -60.528 6.1418 61.137 590 0
-6.366 -59.839 6.1772 60.177 600 0
-3.5804 -60.437 6.224 60.543 610 0
5.7949 -58.035 6.3827 58.324 620 0
9.5003 -57.57 6.4467 58.348 630 0
15.914 -56.89 6.5559 59.074 640 0
11.613 -56.127 6.4872 57.316 650 0
-19.027 -58.97 5.9711 61.963 660 0
-31.686 -58.673 5.788 66.682 670 0
-26.364 -57.977 5.8564 63.69 680 0
-29.334 -56.842 5.8068 63.965 690 0
-32.568 -56.788 5.7625 65.463 700 0
-23.21 -60.595 5.9174 64.888 710 0
1.7584 -62.514 6.3113 62.539 720 0
24.741 -57.033 6.6925 62.168 730 0
25.881 -56.261 6.7143 61.928 740 0
27.206 -55.742 6.7372 62.026 750 0
24.985 -57.522 6.693 62.714 760 0
25.239 -55.126 6.7125 60.629 770 0
26.792 -52.885 6.7521 59.284 780 0
28.426 -54.173 6.7664 61.178 790 0
38.942 -50.797 6.9372 64.006 800 0
36.522 -51.249 6.9023 62.93 810 0
30.426 -53.283 6.802 61.358 820 0
29.953 -52.554 6.8012 60.49 830 0
36.911 -50.043 6.9187 62.182 840 0
42.047 -47.843 7.0042 63.694 850 0
39.957 -49.938 6.958 63.955 860 0
36.792 -49.811 6.9194 61.926 870 0
41.217 -47.39 6.999 62.806 880 0
38.482 -52.257 6.9179 64.897 890 0
39.927 -51.996 6.938 65.557 900 0
40.761 -47.761 6.9897 62.79 910 0
41.108 -47.593 6.9956 62.889 920 0
40.929 -47.759 6.9917 62.897 930 0
39.82 -49.527 6.9604 63.55 940 0
41.751 -46.252 7.0175 62.309 950 0
41.133 -47.944 6.9923 63.171 960 0
39.833 -50.012 6.9558 63.937 970 0
38.636 -50.05 6.9406 63.228 980 0
41.73 -48.789 6.9908 64.201 990 0
42.19 -46.678 7.0181 62.919 1000 0
40.419 -47.782 6.9853 62.585 1010 0
39.086 -47.205 6.9748 61.286 1020 0
40.919 -48.971 6.9792 63.816 1030 0
41.516 -47.699 6.9994 63.236 1040 0
38.793 -45.5 6.9892 59.792 1050 0
41.932 -48.786 6.9932 64.33 1060 0
42.411 -47.982 7.007 64.039 1070 0
43.212 -46.033 7.037 63.137 1080 0
44.135 -44.388 7.0657 62.595 1090 0
43.894 -43.232 7.0762 61.609 1100 0
45.152 -45.494 7.0648 64.096 1110 0
43.07 -44.359 7.0538 61.828 1120 0
41.241 -48.096 6.992 63.356 1130 0
43.869 -45.515 7.0502 63.214 1140 0
43.636 -46.069 7.0415 63.454 1150 0
41.632 -45.249 7.027 61.488 1160 0
43.667 -46.414 7.0381 63.726 1170 0
42.138 -47.395 7.0099 63.418 1180 0
43.584 -46.184 7.0396 63.503 1190 0
43.382 -46.5 7.0339 63.595 1200 0
42.335 -47.423 7.012 63.571 1210 0
42.939 -47.718 7.0159 64.193 1220 0
44.902 -47.906 7.0362 65.659 1230 0
43.477 -45.61 7.0446 63.012 1240 0
42.497 -46.469 7.024 62.972 1250 0
42.001 -47.679 7.0054 63.54 1260 0
40.933 -47.839 6.9909 62.961 1270 0
42.269 -46.714 7.0187 62.999 1280 0
41.565 -48.891 6.9878 64.172 1290 0
39.085 -49.75 6.9491 63.267 1300 0
44.526 -50.313 7.0076 67.186 1310 0
42.792 -50.944 6.9818 66.532 1320 0
39.572 -50.433 6.9485 64.105 1330 0
41.058 -51.092 6.9601 65.545 1340 0
41.922 -50.206 6.9789 65.407 1350 0
41.748 -50.747 6.9716 65.713 1360 0
40.319 -50.371 6.9582 64.52 1370 0
43.334 -48.692 7.0104 65.182 1380 0
41.133 -48.204 6.9896 63.368 1390 0
39.226 -50.86 6.9402 64.23 1400 0
42.795 -49.787 6.9932 65.652 1410 0
40.34 -49.703 6.965 64.013 1420 0
38.256 -49.718 6.939 62.733 1430 0
39.987 -48.237 6.9753 62.656 1440 0
40 -50.121 6.9568 64.126 1450 0
42.183 -48.992 6.994 64.649 1460 0
41.087 -48.393 6.9871 63.483 1470 0
40.922 -48.761 6.9814 63.657 1480 0
40.505 -48.085 6.9832 62.872 1490 0
41.712 -48.572 6.9927 64.024 1500 0
41.445 -48.662 6.9887 63.92 1510 0
42.826 -48.417 7.0074 64.639 1520 0
40.915 -48.712 6.9818 63.616 1530 0
39.274 -48.252 6.9664 62.215 1540 0
40.266 -48.245 6.9787 62.84 1550 0
40.857 -47.845 6.99 62.916 1560 0
40.583 -46.765 6.9979 61.919 1570 0
39.498 -47.389 6.978 61.691 1580 0
40.622 -47.196 6.9939 62.271 1590 0
41.514 -48.411 6.992 63.773 1600 0
41.626 -48.13 6.9962 63.633 1610 0
40.082 -48.768 6.9711 63.126 1620 0
40.432 -48.182 6.9814 62.899 1630 0
39.785 -48.065 6.9746 62.394 1640 0
39.894 -46.796 6.9891 61.493 1650 0
38.855 -48.739 6.9562 62.331 1660 0
42.095 -48.915 6.9938 64.534 1670 0
42.536 -48.027 7.008 64.156 1680 0
41.228 -47.912 6.9937 63.208 1690 0
41 -49.438 6.9756 64.228 1700 0
42.196 -49.288 6.9912 64.883 1710 0
41.991 -48.528 6.9965 64.173 1720 0
39.93 -48.409 6.9729 62.752 1730 0
40.988 -49.419 6.9756 64.205 1740 0
42.068 -50.459 6.9781 65.695 1750 0
41.399 -49.55 6.9792 64.569 1760 0
40.12 -49.108 6.9682 63.413 1770 0
40.161 -50.301 6.957 64.367 1780 0
40.592 -49.273 6.9723 63.84 1790 0
40.191 -49.119 6.969 63.467 1800 0
41.123 -49.692 6.9745 64.501 1810 0
39.472 -50.798 6.9438 64.331 1820 0
39.341 -52.036 6.9305 65.234 1830 0
38.537 -50.154 6.9383 63.25 1840 0
39.766 -50.082 6.9543 63.949 1850 0
41.332 -50.714 6.967 65.423 1860 0
40.39 -49.777 6.9649 64.102 1870 0
40.14 -51.769 6.9427 65.508 1880 0
40.265 -51.178 6.9498 65.119 1890 0
41.561 -50.497 6.9718 65.401 1900 0
41.926 -50.295 6.9781 65.478 1910 0
42.423 -51.139 6.9757 66.445 1920 0
41.578 -51.029 6.9669 65.823 1930 0
41.952 -50.842 6.9731 65.916 1940 0
40.61 -52.369 6.9428 66.27 1950 0
41.007 -51.153 6.9589 65.561 1960 0
41.559 -51.538 6.9618 66.206 1970 0
41.498 -51.649 6.96 66.255 1980 0
42.618 -50.858 6.9807 66.353 1990 0
42.305 -50.734 6.9782 66.058 2000 0
41.778 -49.899 6.9802 65.079 2010 0
40.631 -49.295 6.9725 63.882 2020 0
41.543 -48.342 6.9931 63.74 2030 0
41.34 -48.282 6.9913 63.563 2040 0
42.106 -50.326 6.9799 65.617 2050 0
42.23 -49.646 6.988 65.177 2060 0
42.486 -49.471 6.9928 65.211 2070 0
42.477 -50.457 6.9829 65.956 2080 0
42.878 -49.322 6.9988 65.354 2090 0
42.176 -50.296 6.981 65.64 2100 0
41.17 -51.165 6.9608 65.672 2110 0
42.496 -50.605 6.9817 66.082 2120 0
40.901 -50.261 6.9663 64.801 2130 0
41.184 -49.969 6.9725 64.753 2140 0
39.448 -49.011 6.9609 62.914 2150 0
41.974 -49.206 6.9894 64.676 2160 0
42.884 -47.648 7.016 64.104 2170 0
43.064 -46.66 7.0285 63.495 2180 0
42.516 -48.96 6.9983 64.843 2190 0
43.472 -48.759 7.0113 65.325 2200 0
42.784 -50.093 6.99 65.876 2210 0
43.664 -51.267 6.9887 67.341 2220 0
42.425 -51.558 6.9717 66.769 2230 0
42.31 -50.222 6.9833 65.669 2240 0
41.454 -48.419 6.9912 63.74 2250 0
41.769 -49.803 6.9811 65 2260 0
41.274 -49.436 6.9789 64.401 2270 0
39.513 -49.218 6.9596 63.116 2280 0
39.382 -48.731 6.9629 62.655 2290 0
38.73 -47.873 6.9634 61.578 2300 0
40.082 -48.983 6.969 63.292 2310 0
41.043 -48.526 6.9852 63.556 2320 0
40.31 -49.949 6.9622 64.186 2330 0
41.046 -49.67 6.9738 64.435 2340 0
41.058 -51.443 6.9568 65.819 2350 0
40.404 -48.783 6.9749 63.342 2360 0
40.76 -50.251 6.9647 64.703 2370 0
39.872 -50.136 6.955 64.058 2380 0
39.494 -50.405 6.9478 64.035 2390 0
40.031 -51.262 6.9462 65.04 2400 0
39.294 -50.692 6.9426 64.138 2410 0
38.824 -51.369 6.9304 64.39 2420 0
39.439 -50.009 6.951 63.689 2430 0
38.472 -51.254 6.9271 64.087 2440 0
39.177 -50.301 6.9449 63.757 2450 0
40.122 -50.257 6.9569 64.308 2460 0
40.207 -49.066 6.9697 63.435 2470 0
41.449 -49.626 6.979 64.659 2480 0
40.597 -48.815 6.9769 63.49 2490 0
40.01 -49.475 6.9632 63.629 2500 0
39.825 -49.559 6.9601 63.577 2510 0
40.874 -50.097 6.9675 64.656 2520 0
41.147 -49.54 6.9763 64.4 2530 0
39.269 -47.675 6.9722 61.765 2540 0
39.072 -48.219 6.9642 62.062 2550 0
40.789 -48.059 6.9869 63.035 2560 0
39.771 -47.657 6.9786 62.072 2570 0
39.278 -48.415 6.9648 62.344 2580 0
38.729 -47.837 6.9638 61.549 2590 0
38.17 -47.853 6.9565 61.212 2600 0
38.424 -48.244 6.9558 61.676 2610 0
37.638 -47.979 6.9484 60.981 2620 0
38.139 -46.942 6.9655 60.483 2630 0
38.753 -48.273 6.9596 61.904 2640 0
38.337 -47.853 6.9586 61.315 2650 0
38.85 -47.922 6.9644 61.691 2660 0
37.368 -49.329 6.9315 61.884 2670 0
38.622 -45.849 6.9832 59.948 2680 0
39.93 -46.925 6.9882 61.615 2690 0
39.879 -47.864 6.9778 62.3 2700 0
40.024 -47.711 6.9812 62.276 2710 0
39.093 -48.582 6.9608 62.358 2720 0
38.692 -49.718 6.9445 63 2730 0
37.551 -48.849 6.9386 61.614 2740 0
38.043 -48.049 6.9529 61.286 2750 0
37.943 -48.339 6.9487 61.452 2760 0
38.287 -49.684 6.9397 62.725 2770 0
40.008 -46.971 6.9887 61.7 2780 0
40.544 -47.456 6.9902 62.417 2790 0
38.562 -49.534 6.9447 62.775 2800 0
40.547 -50.456 6.9601 64.73 2810 0
39.557 -48.301 6.9694 62.432 2820 0
39.585 -50.639 6.9467 64.275 2830 0
38.479 -47.889 6.96 61.433 2840 0
39.294 -48.096 6.9682 62.107 2850 0
38.227 -49.185 6.9439 62.293 2860 0
38.745 -48.191 6.9604 61.835 2870 0
