# Supplementary material for: Inducible microRNA-200c decreases motility of breast cancer cells and reduces filamin A
Source: PLoS One. 2019 Nov 20;14(11):e0224314. doi: 10.1371/journal.pone.0224314 (PMC6867627; doi:10.1371/journal.pone.0224314)
Supplement: S1 Raw Data — (ZIP) [file pone.0224314.s007.zip › MDA-MB-231-200c_Dox/cell113.txt]

-59.761 32.751 4.2111 68.147 10 0
-59.456 32.171 4.2164 67.602 20 0
-55.058 41.685 4.0644 69.058 30 0
-63.515 31.085 4.2573 70.714 40 0
-43.061 43.237 3.9249 61.022 50 0
-39.377 45.224 3.858 59.965 60 0
-38.058 43.431 3.8611 57.746 70 0
-39.517 42.543 3.8901 58.064 80 0
-41.751 46.159 3.8769 62.24 90 0
-48.557 29.612 4.1648 56.874 100 0
-58.44 -2.1278 4.7488 58.479 110 0
-56.408 -3.7771 4.7792 56.534 120 0
-53.643 -12.591 4.9429 55.101 130 0
-55.628 -22.341 5.0943 59.946 140 0
-57.354 -7.0014 4.8339 57.78 150 0
-57.424 -8.4385 4.8583 58.04 160 0
-56.778 -20.51 5.059 60.369 170 0
-59.236 -15.517 4.9686 61.235 180 0
-54.299 13.482 4.469 55.947 190 0
-56.45 26.321 4.2761 62.285 200 0
-58.463 20.221 4.3794 61.861 210 0
-60.595 -1.0023 4.7289 60.603 220 0
-58.423 -15.457 4.971 60.433 230 0
-58.64 -15.948 4.9779 60.77 240 0
-51.472 -24.044 5.1494 56.811 250 0
-47.581 -33.284 5.3228 58.067 260 0
-54.865 -15.986 4.9959 57.147 270 0
-58.152 1.8149 4.6812 58.18 280 0
-60.297 9.9478 4.5489 61.112 290 0
-57.27 -9.57 4.878 58.064 300 0
-55.798 -29.651 5.2008 63.187 310 0
-58.452 -31.167 5.2023 66.243 320 0
-57.1 -16.84 4.9992 59.532 330 0
-46.942 -38.018 5.3931 60.406 340 0
-39.073 -52.357 5.6421 65.329 350 0
-34.782 -56.469 5.7311 66.321 360 0
-35.931 -54.761 5.7025 65.497 370 0
-53.016 -28.841 5.2106 60.354 380 0
-59.428 -4.5222 4.7883 59.6 390 0
-58.212 5.7195 4.6145 58.492 400 0
-55.562 -25.958 5.1494 61.327 410 0
-40.151 -47.375 5.5801 62.101 420 0
-39.231 -47.275 5.5905 61.433 430 0
-38.661 -46.183 5.5862 60.229 440 0
-39.17 -46.815 5.5865 61.04 450 0
-37.886 -47.945 5.6144 61.107 460 0
-36.484 -47.274 5.6259 59.715 470 0
-36.552 -47.298 5.6253 59.776 480 0
-37.312 -47.528 5.6176 60.424 490 0
-35.889 -47.227 5.6334 59.316 500 0
-34.557 -48.649 5.6656 59.673 510 0
-37.114 -49.651 5.6413 61.989 520 0
-44.911 -45.525 5.5046 63.949 530 0
-49.477 -33.87 5.3127 59.96 540 0
-56.069 -4.652 4.7952 56.262 550 0
-54.784 4.4121 4.632 54.961 560 0
-57.98 -13.184 4.936 59.46 570 0
-49.976 -30.429 5.2593 58.512 580 0
-43.984 -39.089 5.4389 58.843 590 0
-37.249 -44.61 5.5875 58.116 600 0
-38.486 -43.583 5.5598 58.143 610 0
-55.451 -17.441 5.0171 58.129 620 0
-61.547 -7.1554 4.8281 61.962 630 0
-62.543 -5.5867 4.8015 62.792 640 0
-65.934 6.0625 4.6207 66.212 650 0
-67.338 15.078 4.4921 69.006 660 0
-65.639 21.261 4.3991 68.997 670 0
-64.664 16.369 4.4645 66.704 680 0
-61.18 26.501 4.3036 66.673 690 0
-48.896 40.943 4.0153 63.775 700 0
-28.651 52.202 3.6436 59.547 710 0
-15.845 56.368 3.4156 58.553 720 0
-15.835 57.17 3.4118 59.322 730 0
-16.583 58.473 3.4179 60.779 740 0
-17.778 59.265 3.433 61.874 750 0
-20.515 57.789 3.4827 61.323 760 0
-31.665 49.318 3.7124 58.608 770 0
-37.911 44.965 3.8421 58.814 780 0
-36.327 46.413 3.8057 58.939 790 0
-16.39 56.757 3.4227 59.076 800 0
-20.96 53.981 3.512 57.908 810 0
-30.686 46.593 3.724 55.79 820 0
-36.389 40.854 3.8693 54.71 830 0
-36.906 40.618 3.8792 54.881 840 0
-37.774 39.298 3.9072 54.509 850 0
-28.982 46.75 3.6965 55.005 860 0
-28.299 45.875 3.6943 53.901 870 0
-37.125 38.69 3.9064 53.62 880 0
-28.748 47.508 3.6858 55.529 890 0
-34.592 45.365 3.7931 57.049 900 0
-34.927 45.201 3.7995 57.123 910 0
-31.921 48.1 3.7275 57.729 920 0
-35.308 46.057 3.7956 58.034 930 0
-32.869 47.821 3.7438 58.028 940 0
-34.042 46.751 3.771 57.832 950 0
-34.255 46.629 3.7752 57.859 960 0
-35.957 45.399 3.8115 57.914 970 0
-38.33 43.051 3.869 57.642 980 0
-38.98 41.977 3.89 57.284 990 0
-37.962 43.435 3.8599 57.686 1000 0
-34.453 50.409 3.7411 61.059 1010 0
-42.215 40.303 3.9502 58.365 1020 0
-35.614 47.425 3.7857 59.308 1030 0
-37.826 43.678 3.8553 57.78 1040 0
-39.855 41.368 3.9084 57.444 1050 0
-37.2 45.863 3.8231 59.053 1060 0
-36.819 45.332 3.8237 58.4 1070 0
-38.397 42.601 3.8751 57.352 1080 0
-38.757 42.72 3.8784 57.68 1090 0
-37.08 44.215 3.8395 57.706 1100 0
-35.245 45.204 3.8038 57.32 1110 0
-37.836 42.279 3.8716 56.737 1120 0
-36.873 43.415 3.8457 56.96 1130 0
-33.36 50.705 3.7235 60.695 1140 0
-32.874 55.652 3.6752 64.636 1150 0
-32.266 55 3.6721 63.766 1160 0
-37.589 46.8 3.8183 60.027 1170 0
-36.836 47.318 3.8031 59.966 1180 0
-33.643 54.768 3.6924 64.275 1190 0
-30.225 57.802 3.6234 65.227 1200 0
-35.275 50.895 3.7477 61.925 1210 0
-37.137 47.149 3.8088 60.018 1220 0
-33.34 55.104 3.6857 64.405 1230 0
-23.073 63.246 3.4914 67.323 1240 0
-5.2403 69.172 3.2172 69.37 1250 0
1.7498 68.412 3.116 68.434 1260 0
0.52461 68.594 3.1339 68.596 1270 0
1.3292 67.902 3.122 67.915 1280 0
3.3275 67.467 3.0923 67.549 1290 0
12.177 67.069 2.962 68.166 1300 0
7.023 66.226 3.0359 66.597 1310 0
0.13333 68.52 3.1396 68.52 1320 0
6.2783 67.618 3.049 67.909 1330 0
17.965 65.248 2.8729 67.676 1340 0
18.249 63.288 2.8609 65.867 1350 0
21.62 59.73 2.7943 63.523 1360 0
24.384 58.994 2.7496 63.835 1370 0
27.977 55.489 2.6746 62.142 1380 0
25.538 54.445 2.703 60.137 1390 0
25.068 54.045 2.7073 59.576 1400 0
23.015 56.188 2.7528 60.719 1410 0
26.765 54.17 2.6827 60.422 1420 0
25.68 55.231 2.7064 60.909 1430 0
24.137 55.71 2.7327 60.715 1440 0
25.062 53.043 2.7002 58.666 1450 0
19.704 57.93 2.8137 61.19 1460 0
26.464 52.437 2.6742 58.737 1470 0
21.569 57.778 2.7843 61.673 1480 0
31.37 50.274 2.5837 59.258 1490 0
36.523 46.235 2.473 58.92 1500 0
24.183 54.144 2.7215 59.299 1510 0
21.895 58.56 2.7838 62.519 1520 0
20.599 58.53 2.8032 62.049 1530 0
18.583 59.061 2.8368 61.916 1540 0
21.248 57.576 2.7881 61.372 1550 0
23.465 54.55 2.7354 59.383 1560 0
25.671 53.416 2.6936 59.264 1570 0
30.285 49.638 2.5938 58.147 1580 0
35.594 45.487 2.4776 57.758 1590 0
30.613 48.852 2.5818 57.651 1600 0
32.568 49.298 2.5578 59.085 1610 0
25.175 51.254 2.685 57.103 1620 0
29.024 47.495 2.5931 55.661 1630 0
31.136 48.718 2.5729 57.818 1640 0
28.064 49.574 2.6265 56.967 1650 0
29.773 49.522 2.6003 57.783 1660 0
32.363 46.88 2.5374 56.966 1670 0
30.873 48.603 2.5757 57.579 1680 0
31.653 48.774 2.5659 58.144 1690 0
33.28 49.184 2.5467 59.385 1700 0
32.75 49.651 2.5585 59.479 1710 0
34.034 49.852 2.5426 60.362 1720 0
35.952 51.789 2.5348 63.045 1730 0
35.384 52.26 2.5464 63.112 1740 0
36.544 51.218 2.5219 62.918 1750 0
36.16 52.207 2.5358 63.507 1760 0
35.512 52.4 2.546 63.3 1770 0
35.273 51.897 2.5446 62.749 1780 0
35.384 52.631 2.5497 63.42 1790 0
36.516 52.888 2.5373 64.269 1800 0
36.786 52.612 2.5314 64.196 1810 0
35.502 53.82 2.5585 64.474 1820 0
36.392 53.385 2.5433 64.61 1830 0
35.615 53.484 2.5541 64.257 1840 0
36.54 52.897 2.5371 64.29 1850 0
35.849 52.936 2.5463 63.932 1860 0
35.049 53.928 2.5653 64.317 1870 0
35.042 54.407 2.5694 64.715 1880 0
34.101 54.97 2.5863 64.688 1890 0
35.291 54.394 2.5661 64.84 1900 0
35.99 53.205 2.5469 64.234 1910 0
35.863 53.873 2.5543 64.718 1920 0
36.098 52.185 2.5364 63.453 1930 0
36.345 53.388 2.5439 64.585 1940 0
35.811 52.767 2.5453 63.771 1950 0
33.476 52.932 2.5777 62.629 1960 0
33.885 53.411 2.5762 63.253 1970 0
34.445 54.486 2.5778 64.46 1980 0
35.569 53.667 2.5563 64.384 1990 0
36.078 53.178 2.5455 64.261 2000 0
35.488 52.908 2.5508 63.708 2010 0
34.635 53.463 2.5667 63.702 2020 0
30.496 54.226 2.6293 62.213 2030 0
32.846 52.177 2.5798 61.655 2040 0
29.533 49.988 2.608 58.061 2050 0
32.832 50.659 2.5666 60.368 2060 0
29.955 50.039 2.6022 58.319 2070 0
31.704 49.052 2.5678 58.406 2080 0
31.506 50.399 2.5829 59.436 2090 0
32.933 53.523 2.59 62.843 2100 0
28.593 51.77 2.637 59.141 2110 0
36.756 49.075 2.4987 61.313 2120 0
34.751 50.203 2.5361 61.057 2130 0
34.947 53.345 2.5616 63.773 2140 0
35.499 53.996 2.56 64.62 2150 0
34.61 52.103 2.5553 62.551 2160 0
32.84 50.709 2.5669 60.414 2170 0
32.83 53.005 2.5871 62.348 2180 0
32.641 52.667 2.5868 61.962 2190 0
33.581 49.774 2.5481 60.043 2200 0
33.81 48.945 2.5371 59.488 2210 0
34.112 49.695 2.54 60.276 2220 0
34.676 50.059 2.5358 60.896 2230 0
36.631 49.025 2.4999 61.199 2240 0
31.642 50.791 2.5845 59.841 2250 0
34.358 49.942 2.539 60.619 2260 0
32.441 48.176 2.5489 58.081 2270 0
34.053 48.366 2.5281 59.151 2280 0
31.256 48.286 2.5671 57.52 2290 0
27.56 48.957 2.6289 56.181 2300 0
27.137 49.261 2.6381 56.241 2310 0
27.961 49.306 2.6257 56.682 2320 0
27.905 49.481 2.6281 56.808 2330 0
29.17 49.318 2.6075 57.298 2340 0
29.043 50.039 2.6157 57.857 2350 0
27.622 50.139 2.6381 57.245 2360 0
30.745 49.767 2.5882 58.498 2370 0
28.559 49.366 2.6171 57.032 2380 0
30.24 49.095 2.5895 57.661 2390 0
32.307 47.972 2.5489 57.836 2400 0
31.139 48.375 2.5697 57.53 2410 0
31.143 47.922 2.5653 57.152 2420 0
30.667 47.461 2.5679 56.507 2430 0
29.764 49.112 2.5967 57.427 2440 0
29.926 49.39 2.5968 57.749 2450 0
29.928 48.894 2.5923 57.326 2460 0
29.755 48.48 2.5911 56.883 2470 0
27.601 50.825 2.6441 57.836 2480 0
29.412 49.46 2.6051 57.544 2490 0
28.799 50.08 2.6197 57.77 2500 0
29.299 49.12 2.6038 57.194 2510 0
28.139 49.266 2.6227 56.736 2520 0
29.766 49.318 2.5986 57.605 2530 0
30.69 48.901 2.5811 57.734 2540 0
30.251 49.475 2.5928 57.99 2550 0
30.902 49.886 2.587 58.682 2560 0
31.084 48.693 2.5734 57.769 2570 0
30.857 49.225 2.5817 58.097 2580 0
32.029 49.777 2.5698 59.192 2590 0
31.255 49.584 2.5792 58.612 2600 0
31.919 50.037 2.5738 59.35 2610 0
32.382 50.605 2.5724 60.079 2620 0
31.7 50.088 2.5773 59.276 2630 0
32.719 49.862 2.5609 59.639 2640 0
31.807 50.15 2.5764 59.386 2650 0
32.129 50.127 2.5716 59.539 2660 0
32.22 50.36 2.5724 59.785 2670 0
33.028 50.756 2.5647 60.556 2680 0
30.913 51.129 2.5978 59.748 2690 0
31.516 50.981 2.5879 59.936 2700 0
31.681 49.551 2.5727 58.813 2710 0
34.128 49.508 2.5381 60.131 2720 0
33.758 51.736 2.5635 61.776 2730 0
35.229 51.385 2.5406 62.302 2740 0
37.119 49.726 2.5004 62.052 2750 0
36.236 50.426 2.5185 62.096 2760 0
34.702 47.896 2.5146 59.146 2770 0
33.601 47.538 2.5263 58.214 2780 0
34.792 46.254 2.4967 57.879 2790 0
30.107 50.726 2.606 58.988 2800 0
31.782 46.666 2.5437 56.46 2810 0
33.697 45.369 2.5028 56.514 2820 0
36.851 44.352 2.4483 57.664 2830 0
38.128 44.958 2.4382 58.949 2840 0
38.061 45.477 2.4447 59.303 2850 0
39.214 46.136 2.4371 60.55 2860 0
37.938 46.845 2.4609 60.281 2870 0
