# Supplementary material for: Inducible microRNA-200c decreases motility of breast cancer cells and reduces filamin A
Source: PLoS One. 2019 Nov 20;14(11):e0224314. doi: 10.1371/journal.pone.0224314 (PMC6867627; doi:10.1371/journal.pone.0224314)
Supplement: S1 Raw Data — (ZIP) [file pone.0224314.s007.zip › MDA-MB-231-200c_Dox/cell114.txt]

33.62 -42.425 6.9533 54.131 10 0
34.465 -43.2 6.9566 55.264 20 0
33.396 -43.842 6.9342 55.113 30 0
33.133 -45.262 6.9151 56.093 40 0
33.118 -46.751 6.8995 57.293 50 0
32.484 -46.405 6.8939 56.645 60 0
31.885 -46.386 6.8854 56.288 70 0
29.574 -46.367 6.851 54.995 80 0
28.941 -46.047 6.8443 54.387 90 0
28.778 -45.963 6.8426 54.229 100 0
27.976 -44.05 6.849 52.183 110 0
27.6 -44.642 6.8369 52.485 120 0
29.57 -44.457 6.8701 53.393 130 0
30.843 -43.794 6.8968 53.566 140 0
29.165 -45.15 6.8567 53.75 150 0
30.507 -44.573 6.8834 54.013 160 0
32.773 -44.928 6.9134 55.611 170 0
35.073 -42.821 6.9694 55.351 180 0
33.504 -43.224 6.9426 54.688 190 0
30.596 -46.571 6.8645 55.722 200 0
32.241 -46.24 6.8921 56.371 210 0
35.126 -43.907 6.9579 56.228 220 0
33.096 -44.199 6.9259 55.217 230 0
36.613 -42.829 6.9905 56.345 240 0
35.924 -43.731 6.9709 56.594 250 0
36.56 -43.004 6.9878 56.445 260 0
35.886 -43.025 6.9784 56.027 270 0
35.566 -43.109 6.973 55.887 280 0
36.262 -43.57 6.9773 56.685 290 0
36.293 -43.125 6.9828 56.365 300 0
35.946 -43.336 6.9756 56.304 310 0
36.575 -43.056 6.9874 56.493 320 0
36.585 -44.298 6.9735 57.453 330 0
36.946 -43.101 6.9918 56.769 340 0
36.825 -42.813 6.9935 56.471 350 0
37.418 -43.802 6.9901 57.609 360 0
37.608 -44.012 6.9903 57.892 370 0
38.151 -43.869 6.999 58.138 380 0
37.628 -44.412 6.9861 58.209 390 0
37.441 -43.774 6.9908 57.602 400 0
37.844 -44.397 6.9891 58.337 410 0
37.96 -44.518 6.9892 58.505 420 0
37.903 -45.244 6.9805 59.023 430 0
37.265 -45.379 6.9707 58.719 440 0
37.801 -45.52 6.9762 59.169 450 0
37.948 -44.795 6.986 58.709 460 0
37.514 -44.105 6.988 57.902 470 0
36.922 -42.919 6.9936 56.615 480 0
37.089 -42.489 7.0008 56.4 490 0
36.959 -43.626 6.986 57.177 500 0
37.539 -43.945 6.9901 57.796 510 0
38.063 -42.697 7.0113 57.2 520 0
37.687 -43.414 6.9981 57.49 530 0
36.728 -43.963 6.9792 57.286 540 0
37.856 -43.748 6.9965 57.853 550 0
36.901 -44.079 6.9802 57.486 560 0
36.203 -45.348 6.9569 58.026 570 0
35.829 -45.656 6.9486 58.036 580 0
33.609 -45.56 6.9188 56.615 590 0
32.664 -46.074 6.8999 56.477 600 0
29.357 -46.254 6.8487 54.784 610 0
26.834 -47.688 6.7957 54.719 620 0
25.795 -49.725 6.7617 56.018 630 0
26.269 -48.947 6.7757 55.55 640 0
26.148 -49.581 6.7685 56.054 650 0
26.932 -48.267 6.7921 55.273 660 0
25.023 -48.807 6.7569 54.848 670 0
27.69 -49.011 6.7975 56.292 680 0
26.693 -50.018 6.7734 56.695 690 0
22.626 -50.526 6.7042 55.361 700 0
18.69 -51.151 6.6335 54.458 710 0
14.57 -51.703 6.5579 53.716 720 0
11.231 -51.543 6.4977 52.753 730 0
9.3779 -51.88 6.462 52.721 740 0
11.15 -51.18 6.4977 52.38 750 0
15.07 -49.733 6.5774 51.966 760 0
14.854 -50.312 6.5703 52.459 770 0
11.369 -50.375 6.5052 51.642 780 0
11.024 -50.474 6.4982 51.664 790 0
9.9399 -50.167 6.4788 51.142 800 0
9.825 -50.405 6.4757 51.354 810 0
10.62 -50.463 6.4906 51.568 820 0
11.95 -50.078 6.5174 51.484 830 0
10.975 -50.47 6.4973 51.65 840 0
10.174 -50.688 6.4813 51.699 850 0
8.7312 -50.739 6.4536 51.485 860 0
9.2737 -50.339 6.4654 51.186 870 0
9.2969 -50.449 6.4654 51.298 880 0
9.3006 -50.267 6.4661 51.12 890 0
9.7646 -49.732 6.4771 50.682 900 0
9.1231 -50.425 6.4622 51.243 910 0
6.3173 -50.168 6.4084 50.564 920 0
8.5919 -50.413 6.452 51.14 930 0
8.9252 -49.83 6.4604 50.623 940 0
7.027 -49.603 6.4239 50.098 950 0
6.9837 -50.332 6.4211 50.815 960 0
7.6122 -49.91 6.4345 50.488 970 0
9.0406 -49.819 6.4627 50.633 980 0
10.216 -49.796 6.4855 50.833 990 0
8.8841 -49.958 6.4592 50.742 1000 0
8.867 -49.691 6.4598 50.475 1010 0
10.035 -49.679 6.4825 50.682 1020 0
11.04 -48.984 6.5049 50.213 1030 0
9.8526 -49.575 6.4794 50.544 1040 0
9.3388 -49.963 6.468 50.828 1050 0
7.1041 -50.128 6.424 50.629 1060 0
7.1865 -50.153 6.4255 50.665 1070 0
7.8206 -50.328 6.4373 50.932 1080 0
8.7504 -50.014 6.4564 50.774 1090 0
10.883 -49.25 6.5007 50.438 1100 0
11.94 -49.596 6.5194 51.013 1110 0
12.783 -49.179 6.5375 50.813 1120 0
12.463 -49.625 6.5292 51.166 1130 0
6.416 -50.628 6.4092 51.033 1140 0
2.9358 -49.924 6.3419 50.01 1150 0
-15.519 -55.722 6.0116 57.843 1160 0
-15.177 -55.712 6.0172 57.742 1170 0
-13.282 -55.531 6.0484 57.097 1180 0
-9.7768 -56.231 6.111 57.075 1190 0
-7.1729 -56.205 6.1563 56.661 1200 0
-6.5938 -56.491 6.167 56.874 1210 0
-6.2547 -57.088 6.1741 57.43 1220 0
-7.9777 -56.448 6.1428 57.009 1230 0
-6.8734 -56.208 6.1615 56.627 1240 0
-7.1124 -56.45 6.1579 56.896 1250 0
-6.3139 -56.192 6.1713 56.546 1260 0
-5.3342 -57.278 6.1903 57.526 1270 0
-4.2488 -57.694 6.2097 57.85 1280 0
-3.5437 -56.087 6.2201 56.199 1290 0
-6.4634 -53.821 6.1637 54.207 1300 0
-9.0121 -55.848 6.1232 56.571 1310 0
-10.205 -57.462 6.1074 58.361 1320 0
-8.7432 -59.031 6.1361 59.675 1330 0
-5.7885 -58.324 6.1843 58.61 1340 0
-3.3677 -57.816 6.225 57.914 1350 0
-1.6784 -57.206 6.2539 57.231 1360 0
-5.1919 -58.115 6.1941 58.347 1370 0
-6.1232 -57.995 6.178 58.318 1380 0
-8.4211 -57.89 6.1387 58.499 1390 0
-6.1494 -57.523 6.1767 57.851 1400 0
-4.7282 -57.176 6.2007 57.371 1410 0
-2.596 -57.398 6.238 57.457 1420 0
-4.7187 -58.776 6.2031 58.965 1430 0
-6.1465 -59.573 6.1804 59.889 1440 0
-5.894 -60.162 6.1855 60.45 1450 0
-4.271 -60.653 6.2129 60.803 1460 0
-2.4791 -57.827 6.2403 57.881 1470 0
-3.0067 -58.685 6.232 58.762 1480 0
-2.4498 -59.4 6.242 59.451 1490 0
-2.6986 -59.896 6.2382 59.957 1500 0
-1.8355 -60.424 6.2528 60.452 1510 0
-1.4847 -58.888 6.258 58.907 1520 0
-2.5986 -55.392 6.2363 55.453 1530 0
-7.6 -54.763 6.1453 55.288 1540 0
-6.5222 -61.032 6.1767 61.38 1550 0
-3.4137 -58.934 6.2253 59.032 1560 0
-4.8258 -57.378 6.1993 57.581 1570 0
-7.1479 -56.957 6.1583 57.404 1580 0
-6.7285 -57.415 6.1665 57.808 1590 0
-5.5173 -57.869 6.1881 58.132 1600 0
-4.524 -58.149 6.2055 58.325 1610 0
-4.6131 -56.263 6.2014 56.452 1620 0
-3.2184 -55.476 6.2252 55.57 1630 0
-6.5381 -52.507 6.1593 52.913 1640 0
-10.041 -54.42 6.1007 55.338 1650 0
-11.181 -57.07 6.0897 58.155 1660 0
-15.537 -55.772 6.0115 57.895 1670 0
-19.072 -55.313 5.9511 58.509 1680 0
-18.57 -55.476 5.9602 58.502 1690 0
-18.716 -54.527 5.9525 57.65 1700 0
-19.27 -54.381 5.9426 57.695 1710 0
-18.161 -54.797 5.9632 57.728 1720 0
-18.332 -54.513 5.9588 57.513 1730 0
-19.38 -53.809 5.9375 57.193 1740 0
-21.221 -53.176 5.9035 57.254 1750 0
-22.05 -53.124 5.8898 57.519 1760 0
-22.505 -53.478 5.8849 58.02 1770 0
-27.498 -50.836 5.7873 57.797 1780 0
-29.473 -49.96 5.7502 58.006 1790 0
-29.397 -48.985 5.7427 57.129 1800 0
-29.31 -48.167 5.7365 56.384 1810 0
-29.861 -47.871 5.7255 56.42 1820 0
-29.556 -47.475 5.7263 55.924 1830 0
-30.903 -46.759 5.6992 56.048 1840 0
-29.082 -47.128 5.7303 55.378 1850 0
-28.774 -46.785 5.7318 54.925 1860 0
-31.125 -45.417 5.6824 55.059 1870 0
-34.445 -43.205 5.6101 55.255 1880 0
-35.069 -42.475 5.593 55.081 1890 0
-35.777 -43.427 5.5941 56.266 1900 0
-34.035 -43.459 5.6188 55.201 1910 0
-33.444 -43.435 5.627 54.819 1920 0
-34.407 -41.808 5.5946 54.146 1930 0
-35.272 -41.73 5.5815 54.639 1940 0
-36.403 -39.98 5.5446 54.07 1950 0
-37.4 -38.365 5.5105 53.578 1960 0
-38.185 -38.17 5.4976 53.991 1970 0
-39.945 -37.067 5.4604 54.493 1980 0
-40.34 -36.501 5.4479 54.402 1990 0
-41.793 -34.19 5.3981 53.997 2000 0
-43.607 -32.613 5.3545 54.454 2010 0
-44.638 -30.705 5.3149 54.179 2020 0
-45.023 -29.83 5.2975 54.009 2030 0
-46.791 -27.871 5.2496 54.463 2040 0
-45.773 -28.361 5.2671 53.847 2050 0
-46.188 -28.739 5.269 54.399 2060 0
-45.572 -29.539 5.2875 54.308 2070 0
-47.425 -27.384 5.236 54.763 2080 0
-47.742 -27.389 5.2332 55.041 2090 0
-49.05 -25.299 5.1886 55.19 2100 0
-48.711 -23.476 5.1615 54.073 2110 0
-50.117 -22.215 5.1296 54.82 2120 0
-51.175 -21.327 5.1072 55.441 2130 0
-51.141 -20.857 5.0996 55.23 2140 0
-51.157 -20.698 5.0969 55.186 2150 0
-51.012 -20.331 5.0916 54.914 2160 0
-50.434 -20.967 5.1064 54.619 2170 0
-50.681 -20.574 5.098 54.698 2180 0
-51.156 -20.453 5.0927 55.093 2190 0
-49.841 -21.661 5.1224 54.345 2200 0
-51.106 -21.631 5.1128 55.495 2210 0
-50.085 -21.056 5.1104 54.331 2220 0
-50.45 -20.576 5.0996 54.484 2230 0
-50.733 -19.902 5.0862 54.497 2240 0
-49.447 -21.149 5.1166 53.78 2250 0
-49.644 -21.09 5.1141 53.938 2260 0
-49.329 -22.3 5.137 54.136 2270 0
-50.009 -20.943 5.109 54.217 2280 0
-53.17 -20.995 5.0885 57.165 2290 0
-54.375 -22.411 5.1033 58.812 2300 0
-55.173 -23.283 5.1117 59.885 2310 0
-55.191 -23.198 5.1103 59.868 2320 0
-54.58 -23.399 5.1174 59.385 2330 0
-54.953 -23.769 5.1206 59.873 2340 0
-54.485 -24.477 5.1346 59.731 2350 0
-54.529 -24.352 5.1324 59.719 2360 0
-54.36 -24.702 5.1389 59.709 2370 0
-53.418 -25.734 5.1613 59.294 2380 0
-53.909 -25.099 5.1481 59.465 2390 0
-53.726 -24.973 5.1475 59.246 2400 0
-52.798 -24.761 5.1509 58.316 2410 0
-52.117 -26.011 5.1753 58.248 2420 0
-52.564 -26.144 5.1739 58.706 2430 0
-51.972 -25.6 5.1701 57.935 2440 0
-52.633 -24.811 5.1529 58.188 2450 0
-52.079 -24.096 5.1457 57.383 2460 0
-52.228 -23.66 5.1377 57.337 2470 0
-52.007 -23.548 5.1376 57.09 2480 0
-51.886 -22.826 5.1268 56.685 2490 0
-51.067 -22.757 5.1316 55.908 2500 0
-51.313 -23.424 5.1406 56.407 2510 0
-50.71 -24.398 5.1608 56.274 2520 0
-51.36 -23.811 5.1465 56.611 2530 0
-50.454 -23.43 5.1471 55.628 2540 0
-50.656 -22.393 5.1286 55.385 2550 0
-50.262 -22.66 5.1359 55.134 2560 0
-50.847 -22.832 5.1344 55.738 2570 0
-50.863 -23.799 5.15 56.156 2580 0
-50.603 -23.612 5.149 55.841 2590 0
-50.296 -22.7 5.1364 55.182 2600 0
-50.497 -22.064 5.1243 55.107 2610 0
-50.475 -21.491 5.1149 54.86 2620 0
-50.205 -21.236 5.1126 54.511 2630 0
-49.392 -21.532 5.1235 53.881 2640 0
-49.189 -21.479 5.1241 53.674 2650 0
-49.461 -22.201 5.1343 54.215 2660 0
-49.892 -21.363 5.117 54.273 2670 0
-49.882 -20.192 5.097 53.814 2680 0
-49.149 -20.469 5.107 53.241 2690 0
-48.055 -20.567 5.1168 52.271 2700 0
-48.261 -20.676 5.1172 52.504 2710 0
-48.071 -20.412 5.1139 52.225 2720 0
-48.321 -19.556 5.097 52.128 2730 0
-48.348 -20.27 5.1094 52.425 2740 0
-47.841 -21.359 5.1323 52.393 2750 0
-49.032 -20.803 5.1136 53.262 2760 0
-48.755 -21.024 5.1195 53.095 2770 0
-48.571 -20.316 5.1086 52.649 2780 0
-48.949 -19.407 5.0898 52.655 2790 0
-49.285 -18.982 5.08 52.814 2800 0
-49.669 -18.531 5.0695 53.013 2810 0
-50.003 -18.007 5.0581 53.147 2820 0
-50.608 -16.101 5.0204 53.107 2830 0
-51.881 -15.364 5.0003 54.108 2840 0
-52.759 -14.387 4.9786 54.686 2850 0
-52.135 -12.762 4.9525 53.674 2860 0
-52.497 -12.566 4.9473 53.98 2870 0
