# Supplementary material for: Inducible microRNA-200c decreases motility of breast cancer cells and reduces filamin A
Source: PLoS One. 2019 Nov 20;14(11):e0224314. doi: 10.1371/journal.pone.0224314 (PMC6867627; doi:10.1371/journal.pone.0224314)
Supplement: S1 Raw Data — (ZIP) [file pone.0224314.s007.zip › MDA-MB-231-200c_Dox/cell115.txt]

-49.771 -44.313 5.4398 66.639 10 0
-50.233 -44.596 5.4384 67.173 20 0
-48.882 -44.688 5.453 66.23 30 0
-51.124 -44.122 5.4244 67.531 40 0
-51.56 -44.333 5.4226 67.999 50 0
-51.138 -43.93 5.4221 67.416 60 0
-52.778 -43.419 5.4008 68.343 70 0
-51.671 -41.417 5.3881 66.221 80 0
-51.433 -43.794 5.4177 67.551 90 0
-52.957 -44.026 5.406 68.867 100 0
-55.063 -41.395 5.357 68.888 110 0
-55.9 -35.963 5.2841 66.469 120 0
-53.73 -39.096 5.3414 66.449 130 0
-54.963 -39.943 5.3408 67.944 140 0
-54.899 -39.864 5.3404 67.846 150 0
-53.007 -41.374 5.3751 67.243 160 0
-54.566 -40.777 5.3542 68.12 170 0
-53.523 -41.459 5.3715 67.702 180 0
-51.68 -41.808 5.3926 66.474 190 0
-52.161 -41.894 5.3891 66.902 200 0
-51.54 -41.585 5.3913 66.225 210 0
-51.066 -42.778 5.4097 66.616 220 0
-49.02 -44.851 5.4534 66.442 230 0
-48.019 -46.086 5.4773 66.556 240 0
-47.805 -47.65 5.4962 67.497 250 0
-44.412 -50.807 5.5648 67.482 260 0
-43.872 -50.41 5.567 66.828 270 0
-46.92 -45.855 5.4863 65.606 280 0
-46.197 -47.119 5.5077 65.987 290 0
-45.321 -46.9 5.5149 65.22 300 0
-43.139 -50.458 5.5758 66.385 310 0
-42.585 -48.809 5.5658 64.775 320 0
-44.134 -45.661 5.5148 63.504 330 0
-43.431 -47.157 5.5389 64.109 340 0
-42.665 -47.66 5.553 63.967 350 0
-41.913 -47.919 5.5645 63.663 360 0
-41.794 -47.814 5.5649 63.505 370 0
-42.291 -46.888 5.5493 63.143 380 0
-41.783 -47.171 5.5583 63.015 390 0
-40.647 -48.772 5.5884 63.489 400 0
-38.387 -53.601 5.6617 65.929 410 0
-42.87 -46.035 5.5334 62.905 420 0
-41.532 -45.353 5.5417 61.496 430 0
-39.341 -48.184 5.5985 62.204 440 0
-39.72 -47.082 5.5824 61.599 450 0
-39.176 -47.82 5.5968 61.819 460 0
-39.017 -47.834 5.599 61.729 470 0
-39.592 -46.266 5.5754 60.893 480 0
-38.807 -47.84 5.6017 61.601 490 0
-40.288 -46.166 5.5657 61.274 500 0
-41.348 -44.96 5.5396 61.082 510 0
-35.66 -51.086 5.6738 62.301 520 0
-36.571 -51.065 5.6617 62.81 530 0
-40.411 -43.906 5.5392 59.673 540 0
-38.42 -46.328 5.5908 60.187 550 0
-39.351 -44.578 5.56 59.462 560 0
-38.924 -44.96 5.5696 59.468 570 0
-38.316 -46.108 5.5898 59.95 580 0
-36.901 -47.644 5.6242 60.263 590 0
-37.824 -45.031 5.5846 58.809 600 0
-37.364 -46.481 5.6061 59.637 610 0
-37.223 -45.789 5.6006 59.01 620 0
-35.665 -47.667 5.6408 59.532 630 0
-32.86 -52.532 5.7242 61.963 640 0
-39.529 -45.923 5.5725 60.593 650 0
-49.164 -31.821 5.2868 58.564 660 0
-50.289 -28.974 5.2351 58.038 670 0
-51.282 -28.485 5.2194 58.662 680 0
-52.612 -26.057 5.1722 58.711 690 0
-53.079 -28.027 5.1982 60.024 700 0
-52.069 -32 5.2635 61.116 710 0
-47.473 -39.481 5.4061 61.745 720 0
-47.225 -41.033 5.4277 62.562 730 0
-46.077 -41.736 5.4484 62.169 740 0
-46.744 -41.074 5.4333 62.226 750 0
-46.989 -42.73 5.4504 63.512 760 0
-47.25 -42.255 5.442 63.388 770 0
-46.478 -41.137 5.4369 62.068 780 0
-46.401 -40.775 5.4333 61.771 790 0
-46.371 -39.81 5.4218 61.115 800 0
-52.242 -31.868 5.2601 61.195 810 0
-60.04 -23.992 5.0925 64.656 820 0
-59.621 -22.168 5.0684 63.608 830 0
-58.679 -22.544 5.0792 62.86 840 0
-55.623 -25.815 5.1469 61.322 850 0
-56.391 -29.137 5.1893 63.474 860 0
-55.79 -27.688 5.1731 62.283 870 0
-56.248 -27.623 5.1689 62.664 880 0
-56.568 -24.393 5.1195 61.603 890 0
-55.888 -22.773 5.0993 60.349 900 0
-55.919 -25.984 5.1474 61.662 910 0
-56.212 -26.246 5.1492 62.038 920 0
-62.154 -14.899 4.9477 63.915 930 0
-62.77 -10.207 4.8736 63.595 940 0
-62.302 -9.3192 4.8609 62.995 950 0
-61.101 -12.907 4.9206 62.449 960 0
-59.484 -19.576 5.0303 62.623 970 0
-58.403 -21.564 5.0661 62.256 980 0
-56.903 -24.02 5.1118 61.765 990 0
-56.062 -23.026 5.1021 60.607 1000 0
-56.185 -22.788 5.0977 60.63 1010 0
-56.818 -22.845 5.0947 61.239 1020 0
-55.486 -23.519 5.1133 60.264 1030 0
-61.883 -16.761 4.9769 64.112 1040 0
-62.886 -18.656 5.0008 65.595 1050 0
-62.317 -18.706 5.004 65.064 1060 0
-62.31 -15.974 4.9633 64.324 1070 0
-63.483 -15.357 4.9497 65.314 1080 0
-62.351 -15.234 4.952 64.185 1090 0
-62.034 -15.148 4.9519 63.857 1100 0
-62.463 -15.068 4.9491 64.254 1110 0
-62.201 -15.144 4.9512 64.018 1120 0
-61.487 -14.991 4.9515 63.288 1130 0
-61.248 -15.249 4.9564 63.118 1140 0
-60.31 -14.436 4.9473 62.014 1150 0
-59.778 -13.619 4.9364 61.309 1160 0
-61.052 -3.7357 4.7735 61.166 1170 0
-61.107 -2.7039 4.7566 61.166 1180 0
-60.449 -6.2563 4.8155 60.772 1190 0
-58.497 -16.188 4.9824 60.696 1200 0
-60.157 -13.047 4.926 61.555 1210 0
-60.073 -10.744 4.8894 61.026 1220 0
-60.742 -9.2056 4.8628 61.436 1230 0
-64.641 -10.693 4.8763 65.52 1240 0
-65.876 -12.953 4.9065 67.138 1250 0
-62.949 -13.282 4.9203 64.335 1260 0
-63.074 -13.839 4.9284 64.574 1270 0
-61.345 -11.882 4.9037 62.485 1280 0
-61.139 -9.6817 4.8694 61.901 1290 0
-67.905 1.0451 4.697 67.913 1300 0
-63.848 3.3651 4.6597 63.937 1310 0
-62.452 1.5734 4.6872 62.472 1320 0
-62.73 -1.2586 4.7324 62.743 1330 0
-63.478 -0.90538 4.7267 63.485 1340 0
-65.214 2.2 4.6787 65.251 1350 0
-65.465 3.8056 4.6543 65.576 1360 0
-64.961 5.8296 4.6229 65.223 1370 0
-66.005 4.3224 4.647 66.147 1380 0
-66.661 0.52216 4.7046 66.663 1390 0
-66.836 -3.0096 4.7574 66.904 1400 0
-66.598 4.3941 4.6465 66.743 1410 0
-66.234 11.871 4.535 67.29 1420 0
-65.876 8.1741 4.5889 66.381 1430 0
-65.054 10.654 4.5501 65.921 1440 0
-64.796 17.117 4.4541 67.019 1450 0
-63.82 20.2 4.4059 66.94 1460 0
-61.673 20.337 4.3939 64.94 1470 0
-61.031 21.217 4.3778 64.614 1480 0
-60.689 22.391 4.3589 64.688 1490 0
-58.479 24.82 4.311 63.528 1500 0
-58.311 19.843 4.3844 61.595 1510 0
-58.418 20.798 4.3704 62.01 1520 0
-53.547 34.461 4.1405 63.677 1530 0
-52.703 41.485 4.0455 67.072 1540 0
-53.638 45.282 4.0113 70.197 1550 0
-54.183 36.412 4.1207 65.281 1560 0
-54.186 38.7 4.0922 66.587 1570 0
-52.428 36.382 4.1057 63.815 1580 0
-55.693 38.818 4.1037 67.886 1590 0
-49.111 43.841 3.9836 65.832 1600 0
-42.816 50.75 3.8424 66.398 1610 0
-39.001 48.413 3.8197 62.169 1620 0
-39.451 47.807 3.8315 61.983 1630 0
-37.347 46.678 3.8164 59.78 1640 0
-35.359 46.524 3.7915 58.436 1650 0
-32.979 48.693 3.7369 58.81 1660 0
-31.572 55.623 3.6579 63.958 1670 0
-32.018 56.601 3.6564 65.029 1680 0
-30.659 55.969 3.6427 63.816 1690 0
-27.841 57.142 3.595 63.564 1700 0
-18.818 57.087 3.46 60.109 1710 0
-17.064 57.739 3.4289 60.208 1720 0
-16.25 57.625 3.4164 59.872 1730 0
-12.185 57.859 3.3492 59.129 1740 0
-9.0663 58.08 3.2964 58.783 1750 0
-7.6236 55.991 3.2769 56.507 1760 0
3.1926 59.459 3.0879 59.545 1770 0
5.5346 61.272 3.0515 61.521 1780 0
6.6829 60.877 3.0323 61.243 1790 0
15.483 60.496 2.891 62.446 1800 0
12.054 62.192 2.9502 63.35 1810 0
10.858 63.158 2.9713 64.084 1820 0
8.9426 59.78 2.9931 60.445 1830 0
19.206 57.266 2.818 60.401 1840 0
18.204 61.656 2.8545 64.287 1850 0
17.934 61.982 2.8599 64.524 1860 0
18.39 61.671 2.8518 64.355 1870 0
19.777 62.297 2.8342 65.36 1880 0
17.671 61.332 2.8611 63.827 1890 0
20.116 60.232 2.8193 63.503 1900 0
20.89 59.362 2.8032 62.931 1910 0
20.625 58.671 2.8036 62.191 1920 0
19.241 59.117 2.8269 62.17 1930 0
20.147 59.452 2.8149 62.773 1940 0
23.367 59.831 2.7693 64.232 1950 0
27.312 58.381 2.704 64.453 1960 0
32.039 56.789 2.6279 65.203 1970 0
32.3 55.516 2.6147 64.228 1980 0
31.59 55.026 2.6204 63.449 1990 0
31.057 54.93 2.627 63.102 2000 0
31.574 55.118 2.6214 63.521 2010 0
31.825 54.172 2.6104 62.828 2020 0
31.191 53.455 2.6134 61.89 2030 0
31.206 52.702 2.607 61.248 2040 0
31.522 52.089 2.5974 60.884 2050 0
31.744 51.179 2.5864 60.224 2060 0
34.682 49.412 2.5296 60.368 2070 0
38.735 45.591 2.4373 59.824 2080 0
39.656 45.755 2.4275 60.549 2090 0
36.958 46.838 2.4736 59.663 2100 0
35.349 50.134 2.5274 61.343 2110 0
41.067 48.566 2.4397 63.602 2120 0
43.402 48.491 2.4115 65.077 2130 0
44.462 47.291 2.387 64.91 2140 0
45.671 45.941 2.3591 64.78 2150 0
45.039 46.365 2.3707 64.64 2160 0
45.024 47.253 2.3804 65.269 2170 0
43.423 50.348 2.4299 66.487 2180 0
40.892 46.063 2.4156 61.595 2190 0
44.141 46.281 2.3799 63.955 2200 0
44.907 47.058 2.3796 65.047 2210 0
44.791 47.299 2.3834 65.142 2220 0
43.985 46.759 2.3867 64.196 2230 0
43.846 47.221 2.3932 64.439 2240 0
43.696 46.431 2.3865 63.759 2250 0
43.502 46.556 2.3901 63.717 2260 0
43.522 46.731 2.3917 63.859 2270 0
43.673 46.225 2.3846 63.593 2280 0
43.144 45.929 2.3874 63.015 2290 0
42.866 46.426 2.396 63.189 2300 0
42.402 46.071 2.3976 62.613 2310 0
41.672 46.713 2.4132 62.599 2320 0
41.322 46.22 2.4121 61.999 2330 0
41.951 46.762 2.4104 62.822 2340 0
41.959 46.137 2.4036 62.363 2350 0
41.296 46.062 2.4107 61.863 2360 0
41.928 46.149 2.4041 62.352 2370 0
42.151 46.374 2.4039 62.668 2380 0
42.478 46.582 2.4022 63.042 2390 0
42.185 46.155 2.4011 62.529 2400 0
43.748 43.011 2.3477 61.351 2410 0
52.027 43.931 2.272 68.093 2420 0
49.056 41.533 2.2733 64.277 2430 0
48.683 43.913 2.3047 65.562 2440 0
50.492 43.087 2.2772 66.377 2450 0
48.531 42.054 2.2848 64.216 2460 0
46.263 44.513 2.3369 64.2 2470 0
47.552 43.445 2.3111 64.41 2480 0
49.311 43.872 2.2979 66.003 2490 0
47.753 46.121 2.3388 66.389 2500 0
47.983 45.885 2.3338 66.392 2510 0
49.115 46.553 2.3294 67.672 2520 0
50.937 45.34 2.2981 68.193 2530 0
52.391 43.126 2.2595 67.858 2540 0
54.937 41.478 2.2175 68.837 2550 0
52.698 42.851 2.2535 67.921 2560 0
52.286 43.122 2.2604 67.775 2570 0
51.498 44.481 2.2832 68.049 2580 0
51.999 44.077 2.2739 68.167 2590 0
51.295 42.825 2.2664 66.822 2600 0
51.226 42.927 2.2683 66.835 2610 0
52.358 42.493 2.2526 67.432 2620 0
52.237 42.847 2.2578 67.561 2630 0
53.002 43.395 2.2569 68.5 2640 0
54.416 42.625 2.2353 69.123 2650 0
54.871 40.955 2.212 68.47 2660 0
53.106 39.93 2.2155 66.442 2670 0
54.168 39.454 2.2003 67.013 2680 0
54.741 35.291 2.1434 65.131 2690 0
54.295 33.945 2.1295 64.034 2700 0
55.346 31.864 2.0932 63.863 2710 0
55.481 30.829 2.078 63.471 2720 0
55.174 30.157 2.071 62.878 2730 0
55.083 28.718 2.0514 62.12 2740 0
54.873 29.599 2.0655 62.347 2750 0
53.96 29.913 2.077 61.697 2760 0
53.25 30.314 2.0883 61.274 2770 0
52.844 30.566 2.0952 61.047 2780 0
52.496 30.105 2.0915 60.516 2790 0
52.067 30.178 2.0961 60.18 2800 0
52.304 29.627 2.0862 60.112 2810 0
52.896 29.452 2.0788 60.542 2820 0
54.815 25.72 2.0095 60.549 2830 0
55.712 16.494 1.8586 58.102 2840 0
57.881 11.933 1.7741 59.098 2850 0
56.72 12.589 1.7892 58.1 2860 0
56.7 11.735 1.7749 57.901 2870 0
