# Supplementary material for: Inducible microRNA-200c decreases motility of breast cancer cells and reduces filamin A
Source: PLoS One. 2019 Nov 20;14(11):e0224314. doi: 10.1371/journal.pone.0224314 (PMC6867627; doi:10.1371/journal.pone.0224314)
Supplement: S1 Raw Data — (ZIP) [file pone.0224314.s007.zip › MDA-MB-231-200c_Dox/cell116.txt]

54.978 -14.334 7.5989 56.816 10 0
54.908 -14.201 7.6009 56.714 20 0
55.727 -13.483 7.6166 57.335 30 0
55.009 -14.11 7.6029 56.79 40 0
55.413 -14.866 7.5919 57.373 50 0
55.502 -14.338 7.6012 57.324 60 0
55.151 -13.442 7.6149 56.765 70 0
55.153 -14.516 7.5966 57.031 80 0
55.781 -13.425 7.6178 57.374 90 0
55.591 -14.532 7.5983 57.459 100 0
55.007 -14.593 7.5947 56.91 110 0
55.031 -14.27 7.6003 56.851 120 0
55.677 -13.184 7.6215 57.216 130 0
54.578 -14.71 7.5907 56.525 140 0
54.973 -14.356 7.5985 56.817 150 0
55.308 -13.926 7.6073 57.034 160 0
54.898 -13.437 7.6139 56.519 170 0
54.629 -14.993 7.5861 56.649 180 0
54.109 -15.76 7.5706 56.358 190 0
53.159 -17.052 7.5436 55.827 200 0
54.288 -16.574 7.5577 56.762 210 0
52.175 -18.187 7.5186 55.254 220 0
52.909 -19.385 7.5028 56.348 230 0
51.209 -21.09 7.4633 55.382 240 0
51.933 -19.755 7.4905 55.563 250 0
52.235 -15.037 7.5737 54.357 260 0
52.853 -15.889 7.5619 55.19 270 0
51.779 -17.666 7.5252 54.71 280 0
50.851 -20.972 7.4628 55.005 290 0
49.537 -23.9 7.4045 55.001 300 0
49.114 -26.218 7.3637 55.674 310 0
49.57 -25.456 7.3796 55.724 320 0
49.178 -24.246 7.3959 54.83 330 0
51.533 -18.245 7.5137 54.667 340 0
51.515 -18.172 7.5149 54.626 350 0
51.764 -16.103 7.5524 54.211 360 0
50.887 -15.652 7.5556 53.239 370 0
51.655 -16.286 7.5486 54.161 380 0
50.651 -18.934 7.4963 54.074 390 0
50.085 -20.179 7.471 53.997 400 0
48.463 -23.156 7.4083 53.711 410 0
48.074 -24.966 7.375 54.171 420 0
48.466 -27.073 7.3446 55.515 430 0
47.982 -29.219 7.307 56.179 440 0
49.951 -22.352 7.4332 54.724 450 0
49.304 -23.34 7.4119 54.55 460 0
47.504 -26.876 7.3391 54.58 470 0
44.346 -35.718 7.1759 56.942 480 0
44.493 -38.067 7.1463 58.556 490 0
45.66 -34.45 7.2076 57.198 500 0
46.88 -31.855 7.2571 56.678 510 0
47.926 -29.028 7.3094 56.031 520 0
48.681 -26.629 7.3534 55.489 530 0
47.57 -25.599 7.3603 54.02 540 0
47.015 -27.894 7.3185 54.667 550 0
46.553 -27.598 7.3188 54.118 560 0
49.014 -23.373 7.409 54.302 570 0
49.304 -21.824 7.4373 53.918 580 0
48.114 -25.338 7.3693 54.378 590 0
41.265 -38.783 7.0996 56.63 600 0
42.144 -38.989 7.1075 57.413 610 0
46.087 -35.86 7.1927 58.395 620 0
44.122 -33.947 7.1982 55.67 630 0
42.162 -33.799 7.1782 54.037 640 0
42.367 -37.532 7.129 56.6 650 0
41.226 -38.599 7.1015 56.475 660 0
44.191 -36.671 7.1613 57.425 670 0
45.187 -36.801 7.1705 58.277 680 0
43.111 -36.137 7.1564 56.253 690 0
41.479 -36.765 7.1288 55.427 700 0
43.604 -35.885 7.1654 56.472 710 0
42.575 -36.071 7.1511 55.801 720 0
43.773 -36.524 7.1586 57.009 730 0
45.295 -35.851 7.1844 57.767 740 0
44.516 -34.057 7.2009 56.049 750 0
44.743 -35.064 7.1893 56.846 760 0
44.866 -34.43 7.1994 56.554 770 0
47.243 -34.104 7.2287 58.266 780 0
47.845 -31.961 7.265 57.538 790 0
48.39 -33.556 7.2477 58.887 800 0
47.051 -33.423 7.2363 57.714 810 0
45.26 -34.38 7.2044 56.837 820 0
47.157 -34.85 7.2175 58.637 830 0
47.309 -34.212 7.2279 58.384 840 0
47.623 -32.287 7.2582 57.536 850 0
49.703 -31.374 7.2909 58.777 860 0
50.382 -31.34 7.2975 59.334 870 0
51.923 -29.74 7.3338 59.837 880 0
52.626 -26.181 7.3924 58.779 890 0
53.212 -23.43 7.4392 58.142 900 0
54.255 -20.461 7.4934 57.985 910 0
55.858 -12.256 7.638 57.187 920 0
56.873 6.8076 7.9731 57.279 930 0
58.138 6.0068 7.9569 58.448 940 1
59.111 6.3132 7.9604 59.448 950 1
59.045 7.8466 7.9861 59.564 960 1
57.878 8.3558 7.9974 58.478 970 1
58.833 8.5559 7.9984 59.452 980 1
58.673 8.0759 7.9908 59.226 990 1
59.009 8.324 7.9941 59.593 1000 1
58.939 9.4639 8.0132 59.694 1010 1
56.58 12.173 8.0659 57.875 1020 1
55.473 12.427 8.0744 56.848 1030 1
57.414 13.716 8.0885 59.029 1040 1
56.99 14.097 8.0965 58.708 1050 1
55.62 15.22 8.1211 57.665 1060 1
54.658 16.525 8.1476 57.101 1070 1
54.667 16.777 8.1517 57.183 1080 1
53.767 17.982 8.1767 56.694 1090 1
53.134 17.938 8.1796 56.08 1100 1
52.836 18.597 8.1924 56.014 1110 1
53.031 19.31 8.2032 56.437 1120 1
51.982 20.087 8.2227 55.728 1130 1
51.591 19.949 8.223 55.313 1140 1
50.842 19.96 8.2281 54.62 1150 1
49.937 19.655 8.229 53.666 1160 1
49.569 21.292 8.2597 53.948 1170 1
48.968 24.435 8.3168 54.726 1180 1
48.194 27.549 8.3733 55.512 1190 1
49.105 28.095 8.3737 56.574 1200 0
48.668 26.949 8.3597 55.631 1210 0
49.082 26.959 8.3563 55.999 1220 0
48.674 26.479 8.3522 55.41 1230 0
48.031 27.538 8.3746 55.365 1240 0
47.84 27.891 8.3818 55.376 1250 0
47.173 28.653 8.3998 55.193 1260 0
47.76 28.661 8.3945 55.7 1270 0
48.26 28.924 8.3939 56.264 1280 0
47.511 29.545 8.4103 55.948 1290 0
47.667 30.568 8.4242 56.626 1300 0
47.214 30.729 8.431 56.333 1310 0
48.369 29.451 8.4009 56.63 1320 0
49.37 25.195 8.3259 55.427 1330 0
49.679 26.783 8.3484 56.438 1340 0
49.705 27.177 8.3543 56.65 1350 0
51.087 23.922 8.2919 56.41 1360 0
52.237 19.15 8.2054 55.636 1370 0
51.264 17.037 8.1748 54.02 1380 0
48.649 27.717 8.3718 55.991 1390 0
47.305 29.464 8.411 55.73 1400 0
47.963 28.614 8.3919 55.85 1410 0
46.754 29.268 8.4133 55.159 1420 0
45.81 31.411 8.455 55.545 1430 0
46.306 31.373 8.4494 55.933 1440 0
46.678 30.919 8.439 55.989 1450 0
46.999 29.957 8.4215 55.734 1460 0
47.052 30.752 8.4329 56.21 1470 0
44.605 33.602 8.4996 55.845 1480 0
45.043 32.775 8.483 55.705 1490 0
44.414 33.562 8.5011 55.669 1500 0
43.797 31.638 8.4796 54.029 1510 0
43.739 31.867 8.4836 54.117 1520 0
43.669 31.364 8.4768 53.765 1530 0
42.485 33.676 8.5242 54.213 1540 0
41.252 35.247 8.561 54.26 1550 0
42.052 33.269 8.5233 53.62 1560 0
41.876 32.953 8.5207 53.287 1570 0
41.766 34.661 8.5467 54.275 1580 0
42.737 34.055 8.5268 54.645 1590 0
42.58 33.598 8.522 54.239 1600 0
43.558 33.278 8.5064 54.815 1610 0
44.212 33.585 8.5036 55.522 1620 0
44.37 33.507 8.5008 55.6 1630 0
45.589 33.52 8.488 56.586 1640 0
45.641 34.391 8.4997 57.147 1650 0
45.587 35.893 8.521 58.021 1660 0
45.457 36.211 8.5266 58.117 1670 0
46.546 36.154 8.5144 58.938 1680 0
45.415 37.014 8.5378 58.588 1690 0
44.993 37.496 8.5487 58.569 1700 0
45.037 36.452 8.5344 57.941 1710 0
43.89 35.447 8.5334 56.417 1720 0
43.782 36.151 8.5442 56.778 1730 0
43.192 34.527 8.5283 55.296 1740 0
43.837 35.253 8.5313 56.253 1750 0
44.431 36.154 8.537 57.282 1760 0
43.739 36.259 8.5461 56.814 1770 0
44.13 37.818 8.5625 58.117 1780 0
45.258 37.2 8.542 58.585 1790 0
44.654 38.979 8.5716 59.273 1800 0
44.655 38.53 8.5659 58.98 1810 0
45.751 36.178 8.5231 58.327 1820 0
44.358 37.296 8.5531 57.954 1830 0
40.34 42.609 8.6667 58.676 1840 0
43.603 38.353 8.5754 58.07 1850 0
43.022 39.033 8.5908 58.09 1860 0
44.255 40.146 8.5907 59.751 1870 0
35.88 46.702 8.7697 58.894 1880 0
40.372 44.983 8.6933 60.443 1890 0
44.449 40.372 8.5914 60.047 1900 0
44.611 38.293 8.5633 58.792 1910 0
44.247 39.326 8.5806 59.198 1920 0
45.428 39.205 8.566 60.006 1930 0
44.127 38.558 8.5721 58.6 1940 0
42.964 36.753 8.5616 56.54 1950 0
43.626 36.815 8.5549 57.084 1960 0
43.528 37.563 8.566 57.495 1970 0
45.397 37.493 8.5443 58.878 1980 0
44.725 37.232 8.5482 58.194 1990 0
45.817 36.135 8.5218 58.352 2000 0
45.434 36.538 8.5313 58.304 2010 0
43.783 35.26 8.532 56.216 2020 0
43.667 36.751 8.5536 57.074 2030 0
44.947 35.91 8.5281 57.531 2040 0
45.227 36.136 8.5281 57.891 2050 0
44.887 37.62 8.5515 58.567 2060 0
45.738 36.286 8.5246 58.383 2070 0
45.753 38.279 8.5507 59.654 2080 0
44.347 36.734 8.5458 57.585 2090 0
44.417 37.028 8.5489 57.827 2100 0
41.186 39.074 8.6131 56.772 2110 0
33.236 43.328 8.7704 54.607 2120 0
34.368 43.106 8.7517 55.129 2130 0
34.619 42.929 8.7461 55.148 2140 0
34.03 43.561 8.7616 55.277 2150 0
33.441 46.394 8.8002 57.19 2160 0
33.751 45.378 8.7853 56.553 2170 0
33.211 45.505 8.7943 56.336 2180 0
34.693 44.625 8.764 56.524 2190 0
34.464 44.915 8.7703 56.614 2200 0
34.562 47.399 8.7947 58.662 2210 0
30.922 49.323 8.8648 58.214 2220 0
31.147 48.234 8.8514 57.416 2230 0
31.032 48.607 8.8566 57.669 2240 0
31.396 48.963 8.8546 58.164 2250 0
32.359 48.408 8.8355 58.227 2260 0
32.833 47.949 8.8244 58.113 2270 0
33.299 47.431 8.8127 57.953 2280 0
33.436 46.498 8.8013 57.272 2290 0
33.129 47.299 8.8138 57.747 2300 0
33.568 46.552 8.8 57.392 2310 0
32.494 47.279 8.8226 57.369 2320 0
33.586 47.085 8.8052 57.836 2330 0
32.726 47.714 8.8236 57.859 2340 0
31.973 48.136 8.8385 57.788 2350 0
31.6 48.446 8.8468 57.841 2360 0
31.481 48.386 8.848 57.726 2370 0
29.917 49.156 8.8781 57.544 2380 0
29.801 49.339 8.8814 57.64 2390 0
32.296 48.695 8.8392 58.432 2400 0
31.857 49.785 8.8555 59.105 2410 0
30.969 49.363 8.8645 58.274 2420 0
29.564 48.855 8.8806 57.104 2430 0
28.816 48.791 8.8913 56.665 2440 0
29.786 47.307 8.8628 55.903 2450 0
30.954 47.606 8.8483 56.784 2460 0
30.737 47.959 8.8548 56.963 2470 0
31.609 45.965 8.8224 55.785 2480 0
31.026 46.051 8.8319 55.527 2490 0
31.329 46.5 8.8319 56.069 2500 0
30.743 45.654 8.8321 55.04 2510 0
29.243 47.264 8.8707 55.579 2520 0
29.669 46.615 8.858 55.256 2530 0
29.161 46.057 8.8603 54.513 2540 0
30.938 45.168 8.8242 54.748 2550 0
31.241 46.107 8.8293 55.694 2560 0
31.494 45.748 8.8219 55.541 2570 0
31.028 44.446 8.8153 54.204 2580 0
31.52 45.366 8.8176 55.241 2590 0
32.764 45.171 8.7973 55.802 2600 0
32.185 44.188 8.7953 54.667 2610 0
33.564 43.274 8.7651 54.765 2620 0
33.398 43.423 8.7692 54.781 2630 0
33.925 42.569 8.7519 54.434 2640 0
34.871 42.33 8.7357 54.843 2650 0
35.161 43.022 8.7396 55.563 2660 0
36.222 42.246 8.716 55.648 2670 0
35.707 42.292 8.7236 55.35 2680 0
34.954 41.523 8.7251 54.276 2690 0
34.67 42.126 8.7362 54.559 2700 0
35.166 41.223 8.7185 54.184 2710 0
34.815 40.688 8.717 53.55 2720 0
35.66 40.142 8.6984 53.694 2730 0
34.791 39.759 8.7059 52.832 2740 0
35.515 40.348 8.703 53.752 2750 0
36.154 40.242 8.6928 54.098 2760 0
36.4 40.08 8.6875 54.143 2770 0
36.437 40.759 8.6953 54.671 2780 0
36.174 40.556 8.6964 54.345 2790 0
37.189 40.402 8.6808 54.913 2800 0
37.069 40.024 8.6777 54.553 2810 0
36.767 39.916 8.6804 54.269 2820 0
37.25 38.393 8.6545 53.494 2830 0
36.983 38.758 8.6628 53.572 2840 0
37.915 38.457 8.6465 54.005 2850 0
38.032 39.734 8.6613 55.002 2860 0
37.92 39.008 8.6535 54.401 2870 0
