# Supplementary material for: Inducible microRNA-200c decreases motility of breast cancer cells and reduces filamin A
Source: PLoS One. 2019 Nov 20;14(11):e0224314. doi: 10.1371/journal.pone.0224314 (PMC6867627; doi:10.1371/journal.pone.0224314)
Supplement: S1 Raw Data — (ZIP) [file pone.0224314.s007.zip › MDA-MB-231-200c_Dox/cell117.txt]

10.15 -63.01 6.4429 63.822 10 0
9.6725 -64.125 6.4329 64.85 20 0
9.2216 -65.457 6.4231 66.103 30 0
8.9253 -64.987 6.4197 65.597 40 0
9.4661 -65.268 6.4272 65.951 50 0
9.5224 -64.755 6.4292 65.451 60 0
10.144 -63.537 6.4415 64.342 70 0
10.491 -64.269 6.445 65.12 80 0
11.27 -65.41 6.4538 66.374 90 0
10.393 -65.584 6.4404 66.402 100 0
10.701 -64.75 6.447 65.629 110 0
9.752 -63.863 6.4347 64.604 120 0
10.471 -63.227 6.4473 64.088 130 0
10.016 -63.449 6.4397 64.235 140 0
10.431 -63.067 6.4471 63.924 150 0
11.206 -63.479 6.4579 64.46 160 0
12.445 -64.911 6.4726 66.094 170 0
17.444 -64.75 6.5463 67.058 180 0
27.685 -63.825 6.6925 69.57 190 0
27.932 -64.005 6.6947 69.834 200 0
28.863 -63.157 6.7118 69.44 210 0
27.564 -63.539 6.6925 69.26 220 0
27.138 -64.503 6.6814 69.979 230 0
27.095 -67.569 6.6645 72.799 240 0
28.536 -66.203 6.6902 72.091 250 0
30.604 -65.191 6.7221 72.017 260 0
30.494 -65.535 6.7187 72.282 270 0
31.627 -63.893 6.7428 71.292 280 0
31.43 -62.921 6.7464 70.334 290 0
31.619 -63.577 6.7447 71.006 300 0
14.262 -63.469 6.5042 65.051 310 1
2.1115 -63.477 6.3164 63.513 320 1
-0.96186 -63.625 6.2681 63.632 330 0
-5.3568 -62.508 6.1977 62.737 340 0
-8.7309 -62.625 6.1447 63.231 350 0
-10.891 -63.821 6.1142 64.743 360 0
-12.642 -63.373 6.0863 64.622 370 0
-15.026 -63.402 6.0505 65.158 380 0
-4.9483 -64.375 6.2065 64.565 390 1
18.518 -64.21 6.564 66.827 400 1
30.757 -62.943 6.7377 70.056 410 1
38.864 -59.708 6.8602 71.242 420 1
42.058 -56.838 6.9202 70.706 430 1
41.432 -57.048 6.9113 70.506 440 0
41.12 -57.122 6.9071 70.384 450 0
36.074 -58.983 6.8321 69.139 460 0
34.103 -59.658 6.8025 68.717 470 0
33.586 -60.891 6.7872 69.54 480 0
35.046 -59.991 6.8119 69.478 490 0
38.185 -59.067 6.8571 70.335 500 0
39.661 -56.67 6.8938 69.17 510 0
41.343 -55.884 6.9201 69.515 520 0
43.518 -53.219 6.9686 68.747 530 0
40.225 -55.232 6.9126 68.327 540 0
44.261 -49.256 7.0152 66.221 550 0
44.351 -47.011 7.0395 64.63 560 0
45.13 -46.247 7.0564 64.618 570 0
44.519 -46.776 7.0439 64.575 580 0
41.158 -49.308 6.9787 64.228 590 0
46.387 -45.044 7.0833 64.659 600 0
44.602 -47.809 7.0339 65.384 610 0
44.342 -48.808 7.0207 65.942 620 0
46.306 -44.828 7.0848 64.45 630 1
45.894 -44.338 7.0858 63.813 640 1
46.78 -42.557 7.1158 63.241 650 1
56.602 -35.146 7.2983 66.626 660 0
60.54 -30.044 7.3933 67.585 670 0
68.157 -17.558 7.6019 70.382 680 0
69.155 -12.963 7.6687 70.36 690 0
72.468 -5.4583 7.7788 72.674 700 0
71.878 -2.3264 7.8216 71.916 710 0
70.236 -2.8272 7.8138 70.293 720 0
67.426 -5.3096 7.7754 67.634 730 0
68.465 -1.9773 7.8251 68.494 740 0
68.728 0.45007 7.8605 68.73 750 0
68.121 -0.21632 7.8508 68.121 760 0
66.915 -1.0626 7.8381 66.924 770 0
67.267 -3.1166 7.8077 67.339 780 0
66.896 -4.2134 7.7911 67.029 790 0
66.805 -3.3684 7.8036 66.89 800 0
67.797 -2.1666 7.822 67.831 810 0
67.031 -1.7071 7.8285 67.053 820 0
67.534 -1.3662 7.8338 67.547 830 0
67.602 -4.5831 7.7863 67.757 840 0
67.995 -3.4827 7.8028 68.084 850 0
67.934 -3.6343 7.8005 68.031 860 0
66.612 -3.3058 7.8044 66.694 870 0
66.209 -3.2393 7.8051 66.288 880 0
65.598 -0.6165 7.8446 65.6 890 0
65.924 -0.83255 7.8414 65.93 900 0
65.252 1.4546 7.8763 65.268 910 0
66.318 3.0581 7.9001 66.389 920 0
66.491 3.4753 7.9062 66.582 930 0
65.784 6.3548 7.9503 66.09 940 0
64.792 7.4541 7.9685 65.219 950 0
64.252 9.87 8.0064 65.006 960 0
63.737 10.942 8.024 64.67 970 0
63.381 11.635 8.0355 64.44 980 0
63.223 11.031 8.0267 64.178 990 0
62.744 12.434 8.0496 63.964 1000 0
61.862 12.654 8.0557 63.143 1010 0
61.235 15.765 8.106 63.232 1020 0
61.403 15.211 8.0968 63.259 1030 0
61.545 15.266 8.0971 63.41 1040 0
61.008 17.906 8.1395 63.581 1050 0
60.069 17.578 8.1387 62.589 1060 0
59.57 17.9 8.1459 62.201 1070 0
60.227 18.538 8.1526 63.016 1080 0
59.4 21.748 8.205 63.256 1090 0
59.243 19.198 8.1674 62.275 1100 0
59.405 20.186 8.1815 62.741 1110 0
59.416 21.429 8.2001 63.162 1120 0
59.248 21.385 8.2004 62.99 1130 0
58.334 21.642 8.2092 62.22 1140 0
56.812 24.092 8.2551 61.709 1150 0
55.89 26.574 8.2978 61.886 1160 0
55.329 27.781 8.3193 61.912 1170 0
55.861 29.424 8.3388 63.136 1180 0
55.712 32.084 8.3765 64.29 1190 0
55.174 37.392 8.4496 66.65 1200 0
52.608 41.24 8.5188 66.846 1210 0
51.551 43.142 8.5508 67.222 1220 0
53.623 45.083 8.5531 70.056 1230 0
53.85 45.448 8.555 70.465 1240 0
52.852 44.838 8.5575 69.309 1250 0
52.991 43.804 8.5448 68.752 1260 0
57.592 43.581 8.5018 72.223 1270 0
56.108 42.278 8.4997 70.253 1280 0
55.529 41.231 8.4927 69.163 1290 0
52.828 43.648 8.5445 68.527 1300 0
50.933 44.098 8.5676 67.37 1310 0
49.524 45.487 8.5969 67.243 1320 0
49.648 49.176 8.6346 69.88 1330 0
50.66 48.703 8.6197 70.273 1340 0
49.159 46.668 8.6134 67.783 1350 0
52.879 42.394 8.5298 67.775 1360 0
53.853 43.324 8.5315 69.117 1370 0
53.054 44.078 8.5472 68.975 1380 0
49.397 47.094 8.6155 68.248 1390 0
47.865 49.625 8.6574 68.947 1400 0
49.35 45.67 8.6007 67.239 1410 0
47.583 44.572 8.6067 65.198 1420 0
49.2 42.709 8.5689 65.151 1430 0
49.386 44.491 8.5873 66.472 1440 0
50.382 44.704 8.5797 67.356 1450 0
50.686 44.507 8.5746 67.453 1460 0
50.374 43.969 8.5716 66.864 1470 0
48.774 45.866 8.6087 66.952 1480 0
50.153 46.986 8.6068 68.724 1490 0
50.4 45.927 8.593 68.187 1500 0
48.217 45.179 8.6069 66.076 1510 0
45.753 47.236 8.6553 65.761 1520 0
46.226 47.144 8.6492 66.026 1530 0
47.287 47.811 8.6449 67.245 1540 0
46.937 47.347 8.6437 66.67 1550 0
47.698 47.348 8.6357 67.208 1560 0
46.354 45.54 8.6305 64.982 1570 0
46.544 44.726 8.6195 64.551 1580 0
45.121 45.714 8.6459 64.231 1590 0
46.988 47.331 8.643 66.694 1600 0
48.58 45.359 8.6051 66.464 1610 0
51.008 42.253 8.5458 66.235 1620 0
53.795 37.05 8.4571 65.319 1630 0
55.168 34.291 8.4101 64.957 1640 0
54.955 32.817 8.3923 64.008 1650 0
54.792 29.017 8.341 62.001 1660 0
55.495 29.086 8.3367 62.656 1670 0
55.529 27.084 8.3078 61.782 1680 0
58.198 23.912 8.2438 62.919 1690 0
58.355 24.695 8.2543 63.365 1700 0
56.618 26.559 8.2926 62.537 1710 0
53.423 30.231 8.3689 61.383 1720 0
53.584 29.002 8.3501 60.929 1730 0
54.729 28.143 8.3289 61.54 1740 0
54.649 28.903 8.3405 61.821 1750 0
56.19 26.015 8.2876 61.92 1760 0
59.193 18.83 8.162 62.116 1770 0
58.898 18.429 8.1572 61.714 1780 0
59.938 15.851 8.1125 61.999 1790 0
62.251 9.9508 8.0125 63.041 1800 0
62.492 7.5171 7.9737 62.943 1810 0
64.665 7.4027 7.968 65.087 1820 0
69.128 -1.8695 7.8269 69.153 1830 0
71.665 -4.5986 7.7899 71.813 1840 0
71.066 -0.4549 7.8476 71.067 1850 0
70.996 -0.45146 7.8476 70.998 1860 0
72.037 -3.4861 7.8056 72.122 1870 0
73.672 -5.3408 7.7816 73.865 1880 0
72.272 -4.2905 7.7947 72.399 1890 0
70.527 -10.783 7.7023 71.346 1900 0
70.614 -12.915 7.6731 71.786 1910 0
69.72 -11.358 7.6925 70.639 1920 0
71.19 -9.7768 7.7175 71.858 1930 0
71.289 -12.69 7.6778 72.41 1940 0
69.426 -14.221 7.6519 70.868 1950 0
70.483 -15.178 7.6419 72.098 1960 0
69.611 -12.439 7.6772 70.714 1970 0
70.183 -13.462 7.6645 71.463 1980 0
69.721 -13.223 7.6666 70.964 1990 0
69.714 -13.388 7.6642 70.988 2000 0
70.436 -15.32 7.6398 72.083 2010 0
70.262 -18.576 7.5955 72.677 2020 0
66.612 -24.273 7.5045 70.896 2030 0
64.09 -28.648 7.4336 70.201 2040 0
62.572 -30.014 7.4067 69.398 2050 0
62.349 -26.368 7.4539 67.695 2060 0
62.607 -23.522 7.4946 66.879 2070 0
63.703 -25.039 7.4795 68.448 2080 0
62.667 -24.27 7.4845 67.202 2090 0
62.009 -25.257 7.4672 66.955 2100 0
62.704 -23.682 7.4929 67.027 2110 0
61.846 -24.405 7.4781 66.487 2120 0
61.698 -25.214 7.466 66.651 2130 0
61.637 -26.286 7.4509 67.008 2140 0
60.959 -26.996 7.4371 66.669 2150 0
59.407 -27.841 7.4157 65.607 2160 0
58.836 -29.049 7.3954 65.616 2170 0
56.575 -31.482 7.3462 64.745 2180 0
57.103 -31.371 7.3516 65.153 2190 0
56.686 -32.163 7.3379 65.174 2200 0
56.112 -32.061 7.3349 64.626 2210 0
56.554 -32.092 7.3378 65.025 2220 0
57.401 -31.521 7.3518 65.486 2230 0
57.114 -31.409 7.3512 65.181 2240 0
54.632 -31.726 7.3279 63.175 2250 0
55.034 -32.013 7.3271 63.667 2260 1
54.314 -30.895 7.3368 62.486 2270 1
54.049 -29.891 7.3488 61.764 2280 1
55.691 -27.625 7.3935 62.166 2290 1
56.198 -26.823 7.4087 62.271 2300 1
57.575 -25.63 7.4352 63.022 2310 1
58.817 -24.133 7.4646 63.575 2320 1
60.122 -20.331 7.5279 63.466 2330 1
61.186 -17.868 7.5699 63.741 2340 1
59.82 -18.558 7.5532 62.632 2350 1
59.979 -19.316 7.5424 63.013 2360 1
62.446 -16.843 7.5905 64.678 2370 1
62.251 -15.98 7.6027 64.269 2380 1
62.579 -15.667 7.6087 64.51 2390 1
63.224 -13.553 7.6428 64.66 2400 1
63.181 -12.029 7.6659 64.316 2410 1
63.064 -10.284 7.6923 63.897 2420 1
64.321 -7.5858 7.7366 64.767 2430 1
66.267 -5.3953 7.7727 66.486 2440 1
66.545 -3.9837 7.7942 66.665 2450 1
66.419 -3.9368 7.7948 66.536 2460 1
65.956 -1.7842 7.8269 65.98 2470 1
66.455 -1.5423 7.8308 66.472 2480 1
65.899 -0.37831 7.8482 65.901 2490 1
65.644 -2.326 7.8186 65.685 2500 1
65.5 -2.2555 7.8196 65.538 2510 1
64.312 2.3899 7.8911 64.357 2520 0
64.965 8.5843 7.9854 65.53 2530 0
64.661 10.42 8.0138 65.495 2540 0
60.968 13.553 8.0727 62.456 2550 0
61.089 14.752 8.0909 62.845 2560 0
60.163 13.904 8.0811 61.748 2570 0
59.525 12.571 8.0621 60.838 2580 0
59.171 14.262 8.0905 60.866 2590 0
57.84 15.432 8.1147 59.864 2600 0
56.782 31.578 8.3615 64.972 2610 0
54.164 37.957 8.4652 66.14 2620 0
54.231 41.769 8.5103 68.452 2630 0
56.543 39.716 8.4663 69.097 2640 0
56.769 35.187 8.4089 66.789 2650 0
52.831 37.409 8.4701 64.734 2660 0
55.993 39.747 8.4713 68.666 2670 0
56.53 41.742 8.49 70.271 2680 0
57.033 41.885 8.4874 70.761 2690 0
56.584 42.022 8.4928 70.481 2700 0
55.061 43.395 8.5214 70.106 2710 0
56.636 42.993 8.5033 71.106 2720 0
57.577 42.747 8.4926 71.711 2730 0
56.186 42.179 8.4979 70.256 2740 0
56.227 41.609 8.4911 69.948 2750 0
57.567 40.364 8.4655 70.308 2760 0
58.262 40.759 8.4644 71.104 2770 0
57.24 41.004 8.4756 70.411 2780 0
56.949 41.371 8.4822 70.39 2790 0
57.21 41.912 8.4863 70.92 2800 0
56.746 40.719 8.4764 69.844 2810 0
56.885 40.937 8.4778 70.084 2820 0
56.909 42.049 8.4903 70.759 2830 0
57.743 41.415 8.4762 71.059 2840 0
57.195 41.58 8.4826 70.711 2850 0
57.308 41.857 8.4848 70.966 2860 0
58.362 41.536 8.4725 71.634 2870 0
