# Supplementary material for: Inducible microRNA-200c decreases motility of breast cancer cells and reduces filamin A
Source: PLoS One. 2019 Nov 20;14(11):e0224314. doi: 10.1371/journal.pone.0224314 (PMC6867627; doi:10.1371/journal.pone.0224314)
Supplement: S1 Raw Data — (ZIP) [file pone.0224314.s007.zip › MDA-MB-231-200c_Dox/cell12.txt]

72.301 -28.844 7.4744 77.842 10 0
71.349 -33.86 7.4109 78.976 20 0
70.827 -35.084 7.3941 79.04 30 0
70.878 -36.599 7.3773 79.77 40 0
72.101 -37.09 7.3789 81.082 50 0
70.227 -39.005 7.347 80.332 60 0
69.89 -40.821 7.3253 80.938 70 0
67.898 -43.871 7.2803 80.838 80 0
66.798 -42.341 7.289 79.087 90 0
67.111 -44.43 7.2692 80.486 100 0
66.736 -43.457 7.2768 79.638 110 0
65.142 -46.897 7.23 80.267 120 0
65.008 -46.885 7.2292 80.152 130 0
64.944 -46.104 7.2366 79.645 140 0
63.869 -48.976 7.1998 80.485 150 0
63.348 -46.592 7.2198 78.637 160 0
64.208 -42.796 7.2661 77.163 170 0
62.357 -49.985 7.1783 79.918 180 0
61.264 -54.527 7.1267 82.015 190 0
64.187 -50.021 7.192 81.376 200 0
59.343 -53.153 7.1235 79.667 210 0
58.052 -56.17 7.0851 80.778 220 0
56.97 -56.843 7.0697 80.478 230 0
55.61 -59.397 7.0357 81.366 240 0
52.705 -61.763 6.9896 81.194 250 0
50.188 -63.61 6.9512 81.025 260 0
49.532 -64.653 6.9369 81.445 270 0
48.845 -65.077 6.9271 81.369 280 0
52.642 -60.489 6.9993 80.188 290 0
50.071 -60.416 6.9752 78.468 300 0
48.815 -65.809 6.9214 81.937 310 0
48.106 -64.813 6.9217 80.715 320 0
55.748 -55.934 7.0669 78.972 330 0
59.864 -50.894 7.1494 78.574 340 0
53.567 -57.369 7.0343 78.49 350 0
51.522 -59.574 6.9962 78.763 360 0
50.421 -60.499 6.978 78.755 370 0
47.6 -63.479 6.9266 79.343 380 0
44.06 -65.93 6.8723 79.298 390 0
44.316 -66.376 6.8719 79.81 400 0
45.263 -65.731 6.8862 79.808 410 0
45.452 -65.446 6.8902 79.681 420 0
41.864 -69.624 6.8246 81.241 430 0
40.313 -72.598 6.7901 83.039 440 0
40.415 -72.993 6.7889 83.434 450 0
41.106 -70.843 6.8089 81.905 460 0
47.446 -64.958 6.914 80.44 470 0
47.801 -62.117 6.9391 78.38 480 0
47.707 -59.857 6.9561 76.543 490 0
48.727 -57.938 6.9824 75.704 500 0
43.959 -62.088 6.8993 76.074 510 0
41.603 -65.365 6.85 77.482 520 0
40.194 -66.069 6.8297 77.335 530 0
41.392 -64.632 6.8528 76.75 540 0
40.445 -63.666 6.8491 75.426 550 0
42.866 -62.717 6.8827 75.966 560 0
41.483 -64.303 6.8561 76.523 570 0
30.61 -73.115 6.6797 79.264 580 0
34.837 -72.362 6.7319 80.311 590 0
42.127 -67.547 6.8408 79.607 600 0
46.478 -64.452 6.908 79.463 610 0
36.498 -69.704 6.7655 78.681 620 0
34.239 -72.468 6.7246 80.149 630 0
35.533 -73.265 6.7348 81.427 640 0
30.943 -73.614 6.6811 79.853 650 0
30.687 -73.827 6.6771 79.951 660 0
29.984 -73.167 6.6721 79.073 670 0
28.982 -73.745 6.6576 79.236 680 0
31.686 -73.394 6.6907 79.942 690 0
31.944 -72.355 6.6989 79.092 700 0
28.09 -72.894 6.651 78.119 710 0
31.271 -72.877 6.6885 79.303 720 0
32.177 -72.671 6.7 79.476 730 0
30.555 -72.749 6.6808 78.905 740 0
30.48 -73.241 6.6775 79.33 750 0
32.568 -72.418 6.7058 79.404 760 0
31.01 -72.283 6.6884 78.654 770 0
28.278 -71.902 6.6579 77.263 780 0
31.061 -72.904 6.6859 79.246 790 0
28.114 -74.558 6.6438 79.682 800 0
27.017 -74.926 6.6293 79.648 810 0
28.937 -74.5 6.6537 79.923 820 0
28.416 -74.726 6.6466 79.946 830 0
27.563 -74.62 6.637 79.548 840 0
29.906 -74.906 6.663 80.655 850 0
26.186 -74.743 6.6202 79.197 860 0
27.839 -73.844 6.6437 78.917 870 0
28.844 -74.49 6.6526 79.879 880 0
27.51 -74.949 6.635 79.839 890 0
27.838 -75.633 6.6359 80.594 900 0
26.519 -75.845 6.6195 80.348 910 0
28.993 -75.612 6.6493 80.98 920 0
27.561 -75.704 6.6323 80.565 930 0
26.604 -78.152 6.6113 82.556 940 0
25.377 -77.426 6.5999 81.479 950 0
25.218 -77.72 6.5969 81.709 960 0
24.654 -77.281 6.592 81.118 970 0
26.435 -77.461 6.6121 81.848 980 0
27.665 -77.598 6.6256 82.382 990 0
27.33 -78.147 6.6196 82.788 1000 0
27.107 -78.3 6.6165 82.859 1010 0
27.724 -76.598 6.6305 81.461 1020 0
27.348 -77.079 6.6241 81.787 1030 0
27.679 -76.7 6.6295 81.542 1040 0
28.768 -75.615 6.6467 80.903 1050 0
30.029 -75.022 6.6639 80.809 1060 0
30.087 -74.303 6.6679 80.164 1070 0
28.743 -73.821 6.6545 79.219 1080 0
29.183 -72.911 6.6639 78.534 1090 0
28.587 -72.203 6.6602 77.656 1100 0
28.142 -71.324 6.659 76.675 1110 0
29.584 -72.222 6.672 78.046 1120 0
28.076 -71.625 6.6568 76.931 1130 0
26.621 -72.291 6.636 77.037 1140 0
29.513 -71.327 6.6755 77.192 1150 0
31.839 -72.111 6.699 78.827 1160 0
32.048 -73.001 6.6969 79.726 1170 0
31.687 -73.778 6.6889 80.294 1180 0
33.89 -73.339 6.7161 80.791 1190 0
31.26 -73.547 6.6851 79.914 1200 0
31.672 -72.791 6.6936 79.383 1210 0
32.224 -74.342 6.6922 81.025 1220 0
28.899 -75.161 6.6503 80.525 1230 0
30.893 -74.89 6.6744 81.012 1240 0
29.18 -75.807 6.6506 81.229 1250 0
30.655 -73.984 6.676 80.083 1260 0
29.45 -75.14 6.6567 80.706 1270 0
27.593 -73.765 6.6411 78.757 1280 0
29.375 -72.802 6.6667 78.505 1290 0
28.927 -72.523 6.6627 78.079 1300 0
27.386 -71.546 6.6488 76.608 1310 0
28.434 -71.811 6.6602 77.235 1320 0
28.566 -71.632 6.6626 77.118 1330 0
28.044 -71.273 6.6581 76.592 1340 0
29.645 -71.213 6.6776 77.137 1350 0
29.646 -70.92 6.6791 76.867 1360 0
29.829 -72.265 6.6747 78.179 1370 0
29.189 -72.533 6.6658 78.186 1380 0
30.608 -73.004 6.6802 79.16 1390 0
31.828 -72.265 6.6981 78.963 1400 0
34.058 -71.941 6.7253 79.595 1410 0
31.54 -70.947 6.7015 77.642 1420 0
34.49 -69.718 6.7426 77.783 1430 0
32.28 -70.76 6.7112 77.776 1440 0
34.966 -72.135 6.7345 80.162 1450 0
36.597 -71.637 6.7555 80.444 1460 0
33.5 -70.822 6.725 78.345 1470 0
34.912 -69.331 6.7497 77.625 1480 0
37.154 -69.526 6.774 78.831 1490 0
38.039 -70.469 6.7782 80.08 1500 0
40.353 -70.156 6.8052 80.934 1510 0
39.575 -72.072 6.7853 82.223 1520 0
42.974 -71.258 6.8259 83.213 1530 0
41.716 -69.97 6.8208 81.462 1540 0
41.333 -69.965 6.8168 81.262 1550 0
39.01 -70.393 6.7892 80.479 1560 0
37.711 -70.378 6.7751 79.845 1570 0
37.997 -69.182 6.7854 78.929 1580 0
35.9 -70.351 6.755 78.981 1590 0
40.271 -69.551 6.808 80.369 1600 0
39.646 -69.704 6.8003 80.19 1610 0
40.632 -69.452 6.8125 80.464 1620 0
40.865 -69.486 6.8148 80.612 1630 0
39.666 -70.032 6.7985 80.485 1640 0
39.807 -71.211 6.7929 81.582 1650 0
41.233 -70.262 6.8139 81.467 1660 0
41.935 -69.557 6.8257 81.22 1670 0
40.653 -70.409 6.8068 81.303 1680 0
40.82 -71.013 6.8049 81.909 1690 0
42.11 -68.872 6.832 80.726 1700 0
40.53 -68.331 6.8185 79.447 1710 0
42.371 -67.132 6.8462 79.386 1720 0
41.675 -68.276 6.8312 79.99 1730 0
41.989 -67.32 6.8409 79.341 1740 0
43.205 -67.285 6.854 79.962 1750 0
43.976 -66.664 6.8663 79.863 1760 0
