# Supplementary material for: Inducible microRNA-200c decreases motility of breast cancer cells and reduces filamin A
Source: PLoS One. 2019 Nov 20;14(11):e0224314. doi: 10.1371/journal.pone.0224314 (PMC6867627; doi:10.1371/journal.pone.0224314)
Supplement: S1 Raw Data — (ZIP) [file pone.0224314.s007.zip › MDA-MB-231-200c_Dox/cell13.txt]

-46.87 -55.691 5.5836 72.789 390 0
-48.741 -54.009 5.549 72.75 400 0
-48.16 -52.669 5.5425 71.368 410 0
-50.389 -49.572 5.4896 70.685 420 0
-49.269 -49.414 5.4992 69.78 430 0
-50.527 -48.55 5.4778 70.072 440 0
-51.871 -46.932 5.4478 69.952 450 0
-55.879 -42.693 5.3648 70.322 460 0
-54.572 -44.562 5.3971 70.455 470 0
-53.458 -43.346 5.3937 68.823 480 0
-53.605 -43.067 5.3892 68.762 490 0
-52.954 -42.719 5.3912 68.037 500 0
-52.45 -42.669 5.3953 67.614 510 0
-55.543 -39.259 5.3277 68.017 520 1
-64.74 -29.165 5.1357 71.006 530 1
-73.271 -18.336 4.9576 75.531 540 1
-76.197 -16.282 4.9229 77.917 550 1
-73.706 -16.96 4.9386 75.632 560 0
-73.065 -22.069 5.0057 76.325 570 0
-71.099 -26.155 5.0649 75.757 580 0
-69.779 -26.952 5.081 74.804 590 0
-68.338 -25.897 5.0746 73.08 600 0
-68.668 -24.823 5.0593 73.017 610 0
-70.968 -18.34 4.9653 73.299 620 0
-70.67 -14.067 4.9089 72.057 630 0
-69.458 -15.24 4.9284 71.11 640 0
-68.782 -14.846 4.925 70.365 650 0
-68.786 -13.215 4.9022 70.044 660 0
-68.855 -14.188 4.9156 70.302 670 0
-69.278 -14.71 4.9216 70.822 680 0
-69.076 -11.675 4.8798 70.056 690 0
-69.804 -5.1671 4.7863 69.995 700 0
-69.341 -4.3964 4.7757 69.48 710 0
-69.959 -5.8945 4.7964 70.207 720 0
-69.991 -8.1752 4.8287 70.467 730 0
-69.485 -8.4238 4.833 69.994 740 0
-68.923 -5.5758 4.7931 69.148 750 0
-68.795 -3.822 4.7679 68.901 760 0
-68.524 -2.76 4.7526 68.579 770 0
-69.517 -4.9648 4.7837 69.694 780 0
-69.371 -2.3117 4.7457 69.41 790 0
-69.05 -2.0779 4.7425 69.082 800 0
-69.229 1.467 4.6912 69.244 810 0
-68.543 1.244 4.6942 68.555 820 0
-68.724 1.0654 4.6969 68.732 830 0
-67.709 0.73151 4.7016 67.713 840 0
-66.686 2.2755 4.6783 66.725 850 0
-66.989 1.5673 4.689 67.007 860 0
-67.364 3.0901 4.6665 67.435 870 0
-67.394 3.2496 4.6642 67.472 880 0
-68.23 3.377 4.6629 68.314 890 0
-68.246 2.8351 4.6709 68.305 900 0
-66.867 4.9239 4.6389 67.048 910 0
-66.824 9.4446 4.572 67.488 920 0
-67.732 14.798 4.4973 69.33 930 0
-65.887 22.568 4.3824 69.645 940 0
-67.807 16.58 4.4726 69.805 950 0
-68.447 14.156 4.5084 69.895 960 0
-66.754 13.23 4.5167 68.053 970 0
-68.673 8.3325 4.5916 69.177 980 0
-66.634 10.96 4.5494 67.53 990 0
-65.332 11.766 4.5342 66.383 1000 0
-66.253 11.407 4.5419 67.228 1010 0
-67.592 5.713 4.6281 67.833 1020 0
-68.09 -1.0437 4.7277 68.098 1030 0
-67.475 16.016 4.4793 69.35 1040 0
-68.337 14.707 4.5004 69.901 1050 0
-70.631 7.6946 4.6039 71.049 1060 0
-71.599 5.1931 4.64 71.787 1070 0
-71.067 5.4383 4.636 71.275 1080 0
-71.082 5.4935 4.6353 71.294 1090 0
-70.02 8.752 4.588 70.565 1100 0
-71.181 7.6038 4.606 71.586 1110 0
-71.161 6.2918 4.6242 71.439 1120 0
-70.117 13.512 4.522 71.407 1130 0
-70.561 13.438 4.5242 71.829 1140 0
-68.467 22.195 4.3989 71.974 1150 0
-64.206 30.044 4.2747 70.888 1160 0
-63.816 30.792 4.2628 70.856 1170 0
-65.507 29.351 4.2911 71.782 1180 0
-65.38 29.293 4.2912 71.643 1190 0
-62.109 27.089 4.3011 67.759 1200 0
-61.733 29.282 4.2695 68.325 1210 0
-65.979 32.237 4.2579 73.433 1220 0
-62.426 33.004 4.226 70.613 1230 0
-64.939 22.262 4.3821 68.649 1240 0
-63.713 23.228 4.3628 67.815 1250 0
-65.391 30.264 4.2789 72.055 1260 0
-65.185 26.877 4.3213 70.508 1270 0
-67.631 18.519 4.4451 70.12 1280 0
-68.39 17.66 4.4597 70.633 1290 0
-67.475 18.26 4.4481 69.903 1300 0
-66.417 16.333 4.4713 68.396 1310 0
-67.205 13.222 4.5181 68.493 1320 0
-67.138 9.9925 4.5646 67.877 1330 0
-69.124 6.2238 4.6226 69.404 1340 0
-70.571 10.166 4.5693 71.3 1350 0
-70.483 8.7253 4.5892 71.021 1360 0
-66.695 16.663 4.4676 68.745 1370 0
-69.355 23.793 4.3819 73.323 1380 0
-69.412 20.324 4.4276 72.326 1390 0
-71.436 17.367 4.4739 73.517 1400 0
-70.965 17.526 4.4703 73.097 1410 0
-71.184 18.596 4.4569 73.572 1420 0
-69.892 18.336 4.4558 72.257 1430 0
-72.001 17.412 4.4751 74.077 1440 0
-72.807 8.4039 4.5975 73.291 1450 0
-68.692 9.8389 4.5701 69.393 1460 0
-66.613 14.708 4.4951 68.217 1470 0
-65.689 14.272 4.4984 67.222 1480 0
-66.618 16.53 4.4692 68.638 1490 0
-69.127 16.002 4.4849 70.955 1500 0
-67.066 18.01 4.45 69.442 1510 0
-67.803 18.927 4.4402 70.395 1520 0
-69.994 19.715 4.4378 72.718 1530 0
-73.402 12.519 4.5435 74.462 1540 0
-74.193 16.879 4.4887 76.089 1550 0
-70.496 17.265 4.4722 72.579 1560 0
-70.883 18.398 4.4584 73.231 1570 0
-71.746 16.32 4.4887 73.579 1580 0
-71.943 12.233 4.544 72.976 1590 0
-72.185 15.091 4.5063 73.746 1600 0
-71.448 15.854 4.494 73.185 1610 0
-71.113 15.714 4.4949 72.828 1620 0
-71.91 15.942 4.4942 73.656 1630 0
-72.704 13.034 4.535 73.863 1640 0
-73.716 11.748 4.5543 74.646 1650 0
-71.746 13.547 4.5258 73.014 1660 0
-69.168 14.955 4.4995 70.767 1670 0
-68.908 12.655 4.5308 70.06 1680 0
-71.622 11.752 4.5498 72.58 1690 0
-72.801 13.709 4.5263 74.081 1700 0
-72.832 14.104 4.5211 74.185 1710 0
-70.865 14.41 4.5118 72.315 1720 0
-69.516 11.68 4.5459 70.49 1730 0
-69.562 12.144 4.5396 70.614 1740 0
-68.803 13.87 4.5135 70.187 1750 0
-71.979 17.638 4.4721 74.109 1760 0
