# Supplementary material for: Inducible microRNA-200c decreases motility of breast cancer cells and reduces filamin A
Source: PLoS One. 2019 Nov 20;14(11):e0224314. doi: 10.1371/journal.pone.0224314 (PMC6867627; doi:10.1371/journal.pone.0224314)
Supplement: S1 Raw Data — (ZIP) [file pone.0224314.s007.zip › MDA-MB-231-200c_Dox/cell14.txt]

-60.846 9.0782 4.5643 61.52 10 0
-62.555 8.088 4.5838 63.076 20 0
33.727 -45.615 6.9199 56.729 30 0
-62.366 3.2876 4.6597 62.453 40 0
-62.702 -0.19423 4.7155 62.702 50 0
-62.316 -2.7035 4.7557 62.375 60 0
-63.59 -7.5018 4.8298 64.031 70 0
-62.558 -12.064 4.9029 63.711 80 0
-63.409 -20.427 5.024 66.618 90 0
-62.427 -21.031 5.0373 65.875 100 0
-61.595 -21.691 5.051 65.302 110 0
-59.393 -23.836 5.094 63.998 120 0
-58.516 -26.172 5.133 64.102 130 0
-57.939 -27.7 5.1583 64.22 140 0
-57.808 -26.627 5.144 63.645 150 0
-57.324 -28.198 5.1695 63.884 160 0
-57.16 -29.192 5.1846 64.183 170 0
-55.024 -37.741 5.3136 66.723 180 0
-53.835 -42.674 5.3827 68.697 190 0
-51.549 -46.272 5.4439 69.27 200 0
-50.587 -48.712 5.4789 70.228 210 0
-51.043 -48.436 5.4716 70.366 220 0
-46.766 -53.168 5.5618 70.809 230 0
-41.062 -56.302 5.653 69.685 240 0
-31.543 -63.301 5.8209 70.725 250 0
-25.247 -66.662 5.9211 71.283 260 0
-31.373 -61.707 5.8128 69.224 270 0
-34.483 -57.256 5.7411 66.838 280 0
-34.012 -56.855 5.7441 66.252 290 0
-37.407 -53.556 5.6735 65.326 300 0
-39.734 -52.921 5.6392 66.177 310 0
-40.921 -50.178 5.5991 64.749 320 0
-47.809 -44.356 5.4603 65.216 330 0
-47.619 -46.309 5.4838 66.423 340 0
-41.864 -52.347 5.6086 67.028 350 0
-37.912 -54.442 5.6749 66.341 360 0
-32.285 -55.796 5.7586 64.464 370 0
-31.437 -57.149 5.7803 65.225 380 0
-35.224 -54.33 5.708 64.75 390 0
-36.824 -53.464 5.68 64.918 400 0
-34.362 -55.509 5.7289 65.284 410 0
-32.452 -56.73 5.7636 65.356 420 0
-26.629 -60.444 5.8682 66.05 430 0
-27.397 -58.571 5.8457 64.662 440 0
-23.128 -60.984 5.9207 65.223 450 0
-27.188 -56.493 5.8346 62.695 460 0
-27.991 -56.443 5.8228 63.002 470 0
-27.45 -56.406 5.8303 62.731 480 0
-26.003 -56.593 5.8525 62.281 490 0
-26.325 -56.57 5.8476 62.396 500 0
-26.487 -55.864 5.8404 61.825 510 0
-26.752 -55.679 5.8353 61.772 520 0
-23.309 -57.038 5.8952 61.617 530 0
-22.735 -57.394 5.906 61.733 540 0
-22.639 -56.705 5.9033 61.057 550 0
-20.558 -58.037 5.9428 61.571 560 0
-17.675 -58.66 5.9905 61.265 570 0
-15.135 -60.456 6.0379 62.322 580 0
-12.223 -61.974 6.0885 63.168 590 0
-13.747 -61.072 6.0618 62.6 600 0
-17.271 -58.967 5.9983 61.444 610 0
-17.182 -58.941 5.9995 61.394 620 0
-15.951 -58.845 6.0185 60.968 630 0
-16.395 -59.051 6.0124 61.285 640 0
-13.705 -60.402 6.0601 61.937 650 0
-11.208 -61.855 6.1039 62.862 660 0
-6.1948 -63.668 6.1862 63.968 670 0
-2.6468 -65.461 6.2428 65.514 680 0
0.90601 -66.063 6.2969 66.069 690 0
0.42588 -65.797 6.2897 65.799 700 0
1.7744 -66.142 6.31 66.166 710 0
2.2842 -66.15 6.3177 66.19 720 0
5.2557 -65.364 6.3634 65.575 730 0
12.184 -68.809 6.4584 69.879 740 0
9.2116 -69.152 6.4156 69.763 750 0
10.16 -68.603 6.4302 69.351 760 0
9.5798 -67.67 6.4238 68.344 770 0
8.9443 -68.595 6.4128 69.175 780 0
17.62 -66.625 6.5417 68.916 790 0
18.889 -66.102 6.5615 68.747 800 0
18.369 -64.801 6.5594 67.355 810 0
16.459 -66.181 6.5269 68.197 820 0
15.214 -65.628 6.511 67.369 830 0
18.804 -64.775 6.5657 67.449 840 0
22.292 -64.426 6.6163 68.174 850 0
21.529 -64.387 6.6059 67.891 860 0
23.282 -63.679 6.6337 67.801 870 0
19.369 -64.135 6.5765 66.996 880 0
20.267 -63.426 6.5925 66.585 890 0
19.917 -63.35 6.5878 66.407 900 0
24.744 -61.874 6.6636 66.638 910 0
25.701 -60.876 6.6827 66.079 920 0
24.893 -61.532 6.6676 66.377 930 0
22.722 -62.578 6.6315 66.575 940 0
22.416 -62.183 6.6292 66.1 950 0
19.592 -62.52 6.5869 65.518 960 0
16.198 -63.424 6.5332 65.46 970 0
15.714 -63.073 6.5274 65.001 980 0
15.72 -62.894 6.5281 64.829 990 0
14.654 -63.427 6.5102 65.098 1000 0
14.524 -63.856 6.5068 65.487 1010 0
9.1731 -65.67 6.422 66.308 1020 0
0.50785 -66.817 6.2908 66.819 1030 0
-0.98452 -67.501 6.2686 67.508 1040 0
-0.7344 -66.173 6.2721 66.177 1050 0
2.9286 -65.639 6.3278 65.704 1060 0
6.0427 -64.679 6.3763 64.96 1070 0
5.963 -63.939 6.3762 64.216 1080 0
4.7046 -63.092 6.3576 63.268 1090 0
4.0196 -64.094 6.3458 64.22 1100 0
4.9429 -64.133 6.3601 64.324 1110 0
7.6588 -62.806 6.4045 63.271 1120 0
5.0719 -63.973 6.3623 64.174 1130 0
4.9828 -63.81 6.3611 64.004 1140 0
4.9457 -63.557 6.3608 63.749 1150 0
7.7068 -63.244 6.4044 63.711 1160 0
8.0439 -63.659 6.4089 64.165 1170 0
6.2446 -64.089 6.3803 64.392 1180 0
10.61 -63.496 6.4488 64.376 1190 0
12.672 -62.249 6.484 63.526 1200 0
11.173 -63.844 6.4564 64.815 1210 0
5.7631 -65.114 6.3715 65.368 1220 0
7.315 -64.016 6.397 64.433 1230 0
9.1808 -64.712 6.4241 65.36 1240 0
7.9078 -64.767 6.4047 65.248 1250 0
7.5754 -64.921 6.3993 65.361 1260 0
8.1553 -64.878 6.4082 65.389 1270 0
14.071 -64.692 6.4974 66.205 1280 0
17.318 -62.291 6.5544 64.653 1290 0
6.5547 -63.618 6.3859 63.955 1300 0
9.896 -61.827 6.4419 62.614 1310 0
9.3435 -61.238 6.4346 61.947 1320 0
9.2396 -62.004 6.4311 62.689 1330 0
3.3046 -62.144 6.3363 62.232 1340 0
3.4141 -63.103 6.3372 63.195 1350 0
3.3169 -63.439 6.3354 63.526 1360 0
3.38 -63.168 6.3366 63.258 1370 0
4.1525 -63.266 6.3487 63.403 1380 0
1.9128 -63.905 6.3131 63.934 1390 0
-2.3322 -65.476 6.2476 65.517 1400 0
-1.1074 -65.107 6.2662 65.116 1410 0
9.482 -63.233 6.432 63.94 1420 0
13.066 -62.073 6.4907 63.434 1430 0
12.239 -62.867 6.4755 64.048 1440 0
12.418 -62.303 6.4799 63.529 1450 0
11.176 -62.758 6.4594 63.745 1460 0
7.8293 -63.246 6.4064 63.729 1470 0
6.4655 -62.381 6.3865 62.715 1480 0
5.8477 -63.429 6.3751 63.698 1490 0
2.675 -63.821 6.3251 63.877 1500 0
3.5726 -63.883 6.3391 63.983 1510 0
4.479 -63.022 6.3541 63.181 1520 0
5.2433 -62.429 6.367 62.649 1530 0
5.2392 -62.582 6.3667 62.801 1540 0
5.1581 -62.346 6.3657 62.559 1550 0
2.3108 -62.848 6.3199 62.89 1560 0
1.2687 -62.642 6.3034 62.655 1570 0
-0.46292 -63.144 6.2759 63.145 1580 0
0.35488 -62.598 6.2889 62.599 1590 0
0.88356 -62.068 6.2974 62.074 1600 0
1.1491 -61.962 6.3017 61.972 1610 0
-0.57812 -61.933 6.2739 61.936 1620 0
0.62292 -61.871 6.2933 61.874 1630 0
2.362 -61.884 6.3213 61.929 1640 0
1.9184 -61.776 6.3142 61.806 1650 0
-0.41568 -61.248 6.2764 61.249 1660 0
0.79776 -62.157 6.296 62.162 1670 0
-2.193 -62.834 6.2483 62.872 1680 0
-1.9626 -62.721 6.2519 62.751 1690 0
-2.1584 -61.854 6.2483 61.892 1700 0
-2.6963 -62.779 6.2403 62.837 1710 0
-3.8639 -62.388 6.2213 62.508 1720 0
-5.5116 -62.387 6.1951 62.63 1730 0
-5.6086 -63.143 6.1946 63.391 1740 0
-5.8529 -62.228 6.1894 62.502 1750 0
-6.2771 -62.176 6.1826 62.492 1760 0
