# Supplementary material for: Inducible microRNA-200c decreases motility of breast cancer cells and reduces filamin A
Source: PLoS One. 2019 Nov 20;14(11):e0224314. doi: 10.1371/journal.pone.0224314 (PMC6867627; doi:10.1371/journal.pone.0224314)
Supplement: S1 Raw Data — (ZIP) [file pone.0224314.s007.zip › MDA-MB-231-200c_Dox/cell15.txt]

-0.99201 -72.415 6.2695 72.422 170 0
2.1498 -73.41 6.3125 73.441 180 0
8.5441 -73.84 6.3984 74.333 190 0
8.5996 -74.055 6.3988 74.553 200 0
17.745 -73.046 6.5215 75.17 210 0
13.81 -71.157 6.4749 72.485 220 1
9.6328 -71.989 6.4162 72.63 230 1
-1.6444 -76.416 6.2617 76.434 240 1
0.54158 -73.329 6.2906 73.331 250 1
13.005 -72.624 6.4604 73.779 260 1
22.058 -71.626 6.5819 74.945 270 1
27.447 -68.633 6.6636 73.918 280 1
35.373 -61.375 6.806 70.839 290 1
41.737 -60.903 6.884 73.832 300 1
44.873 -59.591 6.9286 74.597 310 1
45.603 -58.933 6.9417 74.517 320 1
46.931 -55.484 6.9853 72.67 330 1
49.538 -52.513 7.0394 72.192 340 1
50.782 -51.579 7.0608 72.382 350 1
50.52 -52.472 7.0496 72.84 360 0
48.276 -55.102 7.0026 73.259 370 0
48.413 -55.138 7.0037 73.376 380 0
50.062 -52.991 7.0402 72.899 390 0
49.807 -54.209 7.0263 73.617 400 0
46.686 -56.147 6.9768 73.021 410 0
34.359 -66.601 6.7595 74.942 420 0
31.133 -67.737 6.714 74.549 430 0
31.999 -67.728 6.7246 74.907 440 0
26.295 -69.715 6.6439 74.509 450 0
19.835 -71.703 6.5531 74.396 460 0
19.109 -71.012 6.5461 73.538 470 0
13.743 -71.646 6.4727 72.952 480 0
0.051327 -72.41 6.2839 72.41 490 0
2.6743 -71.912 6.3204 71.962 500 0
10.417 -72.442 6.426 73.187 510 0
12.681 -71.147 6.4596 72.268 520 0
24.723 -68.982 6.6273 73.279 530 0
35.105 -66.503 6.7689 75.2 540 0
36.767 -68.087 6.7783 77.38 550 0
29.584 -69.824 6.684 75.832 560 0
27.282 -69.944 6.6551 75.076 570 0
34.4 -67.604 6.7539 75.853 580 0
24.795 -69.436 6.6262 73.73 590 0
33.399 -68.158 6.7388 75.901 600 0
38.08 -64.264 6.8181 74.699 610 0
42.436 -62.134 6.8824 75.242 620 0
31.075 -70.42 6.6988 76.971 630 0
34.056 -67.241 6.752 75.374 640 0
55.414 -55.881 7.0644 78.698 650 0
44.548 -63.045 6.8983 77.196 660 0
40.162 -65.88 6.8307 77.157 670 0
38.79 -65.53 6.8177 76.15 680 0
49.212 -58.052 6.9864 76.105 690 0
58.997 -49.418 7.1567 76.96 700 0
50.169 -54.508 7.0272 74.081 710 0
46.149 -58.554 6.9507 74.554 720 0
46.658 -58.397 6.9573 74.748 730 0
55.765 -49.278 7.1303 74.418 740 0
53.352 -48.877 7.1123 72.356 750 0
50.382 -53.959 7.0343 73.823 760 0
52.004 -53.322 7.0561 74.483 770 0
51.487 -56.115 7.0256 76.156 780 0
54.582 -51.943 7.0934 75.347 790 0
54.803 -49.728 7.1171 74.001 800 0
55.923 -49.481 7.1296 74.671 810 0
57.94 -49.834 7.1437 76.423 820 0
52.653 -52.035 7.0745 74.027 830 0
52.995 -51.095 7.0868 73.614 840 0
57.305 -50.49 7.1317 76.375 850 0
56.309 -51.842 7.1099 76.539 860 0
52.519 -54.799 7.0473 75.902 870 0
54.328 -51.088 7.0993 74.576 880 0
54.421 -52.404 7.0875 75.551 890 0
55.968 -51 7.115 75.719 900 0
55.674 -49.95 7.1227 74.797 910 0
53.283 -51.655 7.0841 74.211 920 0
53.151 -52.382 7.0759 74.625 930 0
54.927 -51.092 7.1047 75.016 940 0
55.544 -49.519 7.1259 74.413 950 0
56.892 -46.963 7.1639 73.771 960 0
58.492 -44.117 7.2078 73.265 970 0
59.62 -42.426 7.2355 73.174 980 0
60.446 -41.314 7.2544 73.216 990 0
59.275 -44.344 7.2117 74.026 1000 0
58.269 -45.54 7.1906 73.954 1010 0
57.775 -46.952 7.1716 74.448 1020 0
52.005 -53.92 7.0505 74.913 1030 0
53.983 -52.632 7.0813 75.394 1040 0
59.463 -44.716 7.2092 74.4 1050 0
58.173 -44.498 7.201 73.24 1060 0
55.559 -47.12 7.1506 72.85 1070 0
55.73 -47.07 7.1526 72.948 1080 0
53.904 -49.502 7.1111 73.185 1090 0
54.704 -49.118 7.1223 73.52 1100 0
54.186 -49.582 7.1129 73.447 1110 0
52.22 -53.231 7.059 74.569 1120 0
52.695 -51.266 7.0823 73.519 1130 0
52.363 -50.342 7.0883 72.638 1140 0
46.889 -54.372 6.9948 71.798 1150 0
43.543 -59.824 6.9124 73.992 1160 0
44.736 -57.899 6.941 73.169 1170 0
50.926 -53.553 7.0434 73.902 1180 0
51.572 -52.601 7.0587 73.664 1190 0
50.892 -52.642 7.0517 73.22 1200 0
50.195 -53.08 7.0407 73.055 1210 0
52.138 -52.066 7.0693 73.684 1220 0
50.63 -53.039 7.0454 73.325 1230 0
49.665 -53.239 7.0339 72.808 1240 0
49.591 -52.899 7.0363 72.509 1250 0
50.648 -53.05 7.0454 73.345 1260 0
51.086 -53.489 7.0456 73.965 1270 0
50.449 -53.988 7.0347 73.89 1280 0
49.284 -55.406 7.0102 74.154 1290 0
49.004 -54.361 7.0168 73.188 1300 0
49.254 -53.679 7.0256 72.852 1310 0
49.419 -54.496 7.0198 73.567 1320 0
47.71 -55.799 6.9906 73.415 1330 0
45.05 -58.475 6.9396 73.817 1340 0
45.1 -58.121 6.9431 73.567 1350 0
46.107 -56.693 6.966 73.075 1360 0
48.024 -56.138 6.9908 73.877 1370 0
48.759 -55.631 7.0029 73.975 1380 0
49.443 -56.753 6.9999 75.269 1390 0
47.831 -57.109 6.9804 74.493 1400 0
48.176 -56.328 6.9907 74.12 1410 0
45.41 -57.63 6.9505 73.371 1420 0
43.856 -59.17 6.921 73.651 1430 0
43.202 -59.317 6.9127 73.382 1440 0
44.013 -58.182 6.9308 72.954 1450 0
43.73 -58.077 6.9286 72.699 1460 0
43.072 -59.342 6.911 73.326 1470 0
42.654 -59.068 6.9086 72.859 1480 0
43.636 -58.473 6.9243 72.96 1490 0
44.698 -57.544 6.9436 72.864 1500 0
45.407 -55.991 6.9646 72.088 1510 0
46.909 -55.691 6.9832 72.814 1520 0
46.786 -55.723 6.9816 72.76 1530 0
47.327 -55.491 6.9893 72.932 1540 0
47.643 -55.659 6.9911 73.265 1550 0
47.662 -55.207 6.9954 72.935 1560 0
45.393 -56.071 6.9637 72.142 1570 0
45.147 -57.499 6.9488 73.106 1580 0
45.707 -56.789 6.9609 72.898 1590 0
44.693 -56.413 6.9532 71.972 1600 0
44.621 -57.289 6.9449 72.616 1610 0
44.427 -57.341 6.9424 72.539 1620 0
44.556 -57.041 6.9463 72.38 1630 0
44.879 -56.538 6.9541 72.185 1640 0
44.603 -56.638 6.9503 72.093 1650 0
45.204 -56.443 6.9585 72.313 1660 0
46.942 -55.864 6.982 72.968 1670 0
46.9 -55.578 6.9841 72.722 1680 0
46.36 -55.142 6.9823 72.041 1690 0
45.325 -55.802 6.9653 71.891 1700 0
44.587 -56.373 6.9524 71.875 1710 0
43.774 -56.161 6.9453 71.205 1720 0
44.568 -55.954 6.9558 71.534 1730 0
43.919 -55.344 6.954 70.653 1740 0
45.653 -55.274 6.9735 71.69 1750 0
44.792 -55.59 6.9614 71.39 1760 0
