# Supplementary material for: Inducible microRNA-200c decreases motility of breast cancer cells and reduces filamin A
Source: PLoS One. 2019 Nov 20;14(11):e0224314. doi: 10.1371/journal.pone.0224314 (PMC6867627; doi:10.1371/journal.pone.0224314)
Supplement: S1 Raw Data — (ZIP) [file pone.0224314.s007.zip › MDA-MB-231-200c_Dox/cell16.txt]

73.803 -5.659 7.7775 74.019 70 0
73.031 -6.5501 7.7645 73.325 80 0
72.285 -3.7562 7.8021 72.382 90 0
71.968 -5.1522 7.7825 72.152 100 0
68.89 -3.8184 7.7986 68.995 110 0
67.736 -4.8312 7.7828 67.908 120 1
67.075 -6.7974 7.753 67.418 130 1
66.266 -7.6269 7.7394 66.703 140 1
65.99 -9.8568 7.7057 66.722 150 1
65.272 -12.579 7.6636 66.473 160 1
64.444 -16.364 7.6053 66.489 170 1
62.337 -24.4 7.4809 66.942 180 1
61.081 -31.223 7.3814 68.598 190 1
57.595 -40.535 7.2407 70.429 200 1
51.936 -51.155 7.0762 72.898 210 1
49.401 -54.261 7.0217 73.38 220 1
49.49 -52.34 7.0406 72.032 230 1
50.251 -50.718 7.064 71.397 240 1
53.509 -45.755 7.1465 70.404 250 1
54.727 -42.868 7.1895 69.518 260 1
57.66 -37.528 7.277 68.797 270 1
67.002 -24.302 7.506 71.273 280 1
73.832 -14.673 7.6578 75.276 290 1
75.945 -9.3925 7.7309 76.523 300 1
73.468 -10.548 7.7114 74.222 310 0
72.223 -9.5062 7.7231 72.846 320 0
71.05 -6.2767 7.7659 71.327 330 0
70.464 -0.44191 7.8477 70.465 340 1
70.054 4.3462 7.9159 70.189 350 1
70.003 9.6767 7.9913 70.669 360 1
69.217 17.125 8.0965 71.304 370 1
68.227 15.768 8.0811 70.025 380 0
67.317 17.079 8.1025 69.45 390 0
65.733 17.615 8.1158 68.052 400 0
64.084 16.518 8.1062 66.179 410 0
64.211 15.192 8.0863 65.984 420 0
64.019 15.675 8.0941 65.91 430 0
64.444 12.141 8.0402 65.577 440 0
64.635 9.5733 8.001 65.34 450 0
64.181 9.886 8.0068 64.938 460 0
64.118 13.258 8.0579 65.474 470 0
63.779 14.763 8.0814 65.465 480 0
64.627 10.254 8.0113 65.435 490 0
64.174 10.898 8.0222 65.093 500 0
62.661 28.819 8.2851 68.971 510 1
61.932 33.606 8.3511 70.462 520 1
60.35 37.049 8.4046 70.815 530 1
60.305 38.322 8.4201 71.451 540 0
60.476 35.409 8.3837 70.08 550 0
59.366 37.829 8.4213 70.394 560 0
58.02 40.441 8.4627 70.723 570 0
58.633 42.292 8.4789 72.294 580 0
56.091 44.61 8.5259 71.668 590 0
58.687 42.399 8.4796 72.401 600 0
59.784 41.217 8.4576 72.615 610 0
62.406 40.653 8.4314 74.479 620 0
67.154 32.011 8.2988 74.394 630 0
69.553 25.59 8.2065 74.112 640 0
74.773 20.897 8.1265 77.638 650 0
73.421 19.485 8.1134 75.963 660 0
72.705 23.602 8.1679 76.44 670 0
71.681 24.978 8.1893 75.908 680 0
70.758 28.193 8.2331 76.168 690 0
65.039 32.594 8.3185 72.749 700 0
62.552 40.764 8.4315 74.663 710 0
60.997 43.688 8.4755 75.028 720 0
60.925 42.85 8.4669 74.484 730 0
61.153 43.549 8.4728 75.075 740 0
60.29 44.374 8.4885 74.86 750 0
60.244 44.285 8.4879 74.77 760 0
58.999 42.393 8.477 72.65 770 0
64.079 34.575 8.3488 72.812 780 0
65.296 29.981 8.2844 71.85 790 0
66.543 28.512 8.2588 72.394 800 0
66.581 26.184 8.2287 71.544 810 0
61.871 32.847 8.342 70.05 820 0
52.615 40.914 8.5149 66.651 830 0
55.848 44.172 8.5232 71.205 840 0
58.258 40.599 8.4626 71.009 850 0
58.474 39.875 8.4525 70.775 860 0
60.497 40.337 8.442 72.712 870 0
60.467 40.809 8.4477 72.95 880 0
60.905 40.659 8.4426 73.23 890 0
61.481 39.986 8.4306 73.34 900 0
62.956 38.727 8.4055 73.914 910 0
63.048 39.476 8.4134 74.386 920 0
64.209 39.221 8.4023 75.24 930 0
65.224 40.482 8.4095 76.766 940 0
64.979 41.446 8.4218 77.072 950 0
64.317 42.335 8.4361 76.999 960 0
65.108 41.95 8.4263 77.452 970 0
63.223 40.983 8.4291 75.344 980 0
60.268 38.394 8.4212 71.459 990 0
46.973 40.28 8.5628 61.879 1000 0
44.704 47.858 8.6734 65.489 1010 0
47.612 48.312 8.6467 67.83 1020 0
46.077 48.075 8.6606 66.59 1030 0
47.142 47.554 8.6437 66.961 1040 0
57.812 38.142 8.4372 69.261 1050 0
62.685 30.634 8.3085 69.771 1060 0
60.783 34.867 8.3748 70.073 1070 0
56.119 37.828 8.4471 67.678 1080 0
54.32 40.105 8.49 67.521 1090 0
53.667 41.347 8.5104 67.748 1100 0
49.551 39.145 8.5226 63.147 1110 0
59.381 36.199 8.4014 69.544 1120 0
56.301 38.797 8.4574 68.374 1130 0
48.977 41.28 8.5543 64.053 1140 0
54.412 40.116 8.4893 67.601 1150 0
56.735 41.1 8.4809 70.058 1160 0
56.746 43.238 8.5051 71.341 1170 0
55.267 42.931 8.5144 69.982 1180 0
55.337 43.405 8.5191 70.329 1190 0
55.402 44.652 8.5323 71.156 1200 0
59.082 42.784 8.4807 72.946 1210 0
58.061 42.866 8.49 72.17 1220 0
58.684 42.912 8.4854 72.699 1230 0
59.413 42.818 8.4785 73.234 1240 0
61.134 40.7 8.4413 73.443 1250 0
64.288 40.297 8.4139 75.874 1260 0
61.816 39.975 8.428 73.615 1270 0
59.563 39.236 8.4365 71.325 1280 0
55.451 39.603 8.4742 68.141 1290 0
58.115 39.023 8.4453 70.001 1300 0
59.14 36.686 8.4092 69.594 1310 0
57.98 35.545 8.4039 68.009 1320 0
57.982 36.069 8.4105 68.285 1330 0
58.987 36.741 8.411 69.494 1340 0
59.429 36.279 8.4021 69.627 1350 0
53.834 36.543 8.4504 65.065 1360 0
54.707 33.836 8.4079 64.325 1370 0
58.054 35.828 8.4069 68.22 1380 0
58.907 36.46 8.4082 69.277 1390 0
57.765 34.571 8.3933 67.32 1400 0
53.812 35.946 8.4429 64.713 1410 0
55.472 35.323 8.421 65.764 1420 0
56.745 35.386 8.4116 66.874 1430 0
55.811 37.235 8.4423 67.091 1440 0
55.325 34.648 8.4135 65.279 1450 0
55.805 37.206 8.442 67.071 1460 0
55.29 37.82 8.4539 66.988 1470 0
60.8 33.704 8.3602 69.517 1480 0
61.065 33.261 8.3527 69.536 1490 0
58.789 35.845 8.4015 68.855 1500 0
56.023 36.041 8.4256 66.615 1510 0
60.573 34.634 8.3734 69.775 1520 0
58.252 36.381 8.4123 68.679 1530 0
61.028 35.499 8.3808 70.602 1540 0
