# Supplementary material for: Inducible microRNA-200c decreases motility of breast cancer cells and reduces filamin A
Source: PLoS One. 2019 Nov 20;14(11):e0224314. doi: 10.1371/journal.pone.0224314 (PMC6867627; doi:10.1371/journal.pone.0224314)
Supplement: S1 Raw Data — (ZIP) [file pone.0224314.s007.zip › MDA-MB-231-200c_Dox/cell17.txt]

-2.788 61.113 3.1872 61.177 10 0
1.8756 58.8 3.1097 58.83 20 0
9.0741 61.232 2.9945 61.901 30 0
6.8283 58.199 3.0248 58.598 40 0
5.0836 57.666 3.0537 57.89 50 0
5.2881 57.39 3.0497 57.633 60 0
5.3085 55.955 3.047 56.206 70 0
2.0455 55.242 3.1046 55.279 80 0
13.399 56.057 2.907 57.636 90 0
11.239 55.842 2.943 56.961 100 0
12.901 55.456 2.913 56.936 110 0
15.709 54.506 2.861 56.724 120 0
23.384 53.562 2.7299 58.444 130 0
26.607 53.473 2.6799 59.727 140 0
27.033 53.123 2.6709 59.606 150 0
27.677 54.202 2.6695 60.859 160 0
28.85 53.6 2.6478 60.871 170 0
35.098 51.558 2.5439 62.371 180 0
36.083 50.457 2.5208 62.031 190 0
36.019 49.885 2.5162 61.529 200 0
31.95 49.619 2.5695 59.016 210 0
28.344 50.66 2.6315 58.05 220 0
26.21 51.023 2.6671 57.362 230 0
23.11 51.013 2.7162 56.003 240 0
21.425 52.299 2.7528 56.517 250 0
18.424 53.213 2.8083 56.313 260 0
14.641 54.383 2.8786 56.319 270 0
9.2408 53.804 2.9715 54.592 280 0
6.8072 51.022 3.009 51.474 290 0
-15.616 53.835 3.4239 56.054 300 0
-30.774 57.587 3.6324 65.294 310 0
-22.597 58.604 3.5096 62.81 320 0
5.86 64.088 3.0504 64.356 330 0
8.6776 62.112 3.0028 62.716 340 0
-6.0303 67.357 3.2309 67.626 350 0
-23.327 59.011 3.518 63.455 360 0
-39.934 51.448 3.8016 65.128 370 0
-45.533 49.39 3.8864 67.176 380 0
-46.898 46.006 3.9366 65.697 390 0
-49.361 40.889 4.0206 64.097 400 0
-51.659 37.564 4.0837 63.872 410 0
-51.822 33.454 4.1391 61.682 420 0
-51.48 31.657 4.1611 60.434 430 0
-50.85 30.971 4.1653 59.539 440 0
-49.604 31.661 4.1443 58.847 450 0
-47.969 32.923 4.1109 58.18 460 0
-46.653 33.466 4.0901 57.415 470 0
-45.235 32.434 4.0903 55.661 480 0
-46.677 31.951 4.1121 56.565 490 0
-48.441 31.022 4.1428 57.524 500 0
-49.6 28.995 4.1834 57.453 510 0
-49.564 26.632 4.2193 56.266 520 0
-49.721 25.506 4.2384 55.881 530 0
-48.943 26.561 4.2152 55.686 540 0
-49.879 24.862 4.25 55.732 550 0
-49.36 25.574 4.2344 55.592 560 0
-49.355 24.997 4.2436 55.325 570 0
-49.339 24.392 4.2533 55.039 580 0
-49.977 21.904 4.2993 54.567 590 0
-51.158 18.885 4.3588 54.533 600 0
-52.839 11.834 4.4921 54.148 610 0
-58.339 -8.92 4.8641 59.017 620 0
-59.816 -11.889 4.9086 60.986 630 0
-61.168 -10.056 4.8753 61.989 640 0
-62.189 -8.2296 4.844 62.731 650 0
-62.469 -6.4225 4.8148 62.798 660 0
-61.3 -5.6009 4.8035 61.555 670 0
-59.776 -4.4599 4.7869 59.942 680 0
-58.8 -4.8142 4.7941 58.996 690 0
-57.938 -6.293 4.8206 58.278 700 0
-57.255 -6.8947 4.8322 57.669 710 0
-56.535 -7.6164 4.8463 57.046 720 0
-55.617 -11.906 4.9233 56.877 730 0
-55.603 -10.761 4.9036 56.634 740 0
-54.366 -12.937 4.946 55.885 750 0
-53.982 -14.035 4.9668 55.776 760 0
-53.516 -11.731 4.9282 54.787 770 0
-53.233 -11.275 4.9211 54.414 780 0
-53.465 -11.045 4.9161 54.594 790 0
-52.74 -10.462 4.9082 53.768 800 0
-53.351 -12.788 4.9476 54.862 810 0
-52.378 -13.547 4.9655 54.102 820 0
-50.96 -16.52 5.0259 53.571 830 0
-51.453 -16.336 5.0198 53.984 840 0
-52.154 -14.712 4.9873 54.189 850 0
-51.765 -14.813 4.9911 53.842 860 0
-51.388 -14.417 4.9859 53.372 870 0
-50.463 -13.955 4.9822 52.357 880 0
-49.703 -15.916 5.0223 52.189 890 0
-46.994 -23.928 5.1833 52.735 900 0
-42.168 -53.15 5.6125 67.846 910 0
-40.805 -49.288 5.5917 63.988 920 0
-51.77 -33.581 5.2878 61.707 930 0
-54.846 -29.876 5.2112 62.455 940 0
-55.591 -27.945 5.1782 62.22 950 0
-57.236 -24.361 5.1148 62.205 960 0
-57.763 -21.093 5.0625 61.494 970 0
-56.147 -15.923 4.9887 58.361 980 0
-56.433 -12.977 4.9384 57.906 990 0
-55.906 -13.447 4.9484 57.501 1000 0
-56.503 -12.611 4.932 57.893 1010 0
-56.787 -10.694 4.8985 57.785 1020 0
-54.282 -9.3298 4.8826 55.078 1030 0
-54.01 -5.9937 4.8229 54.342 1040 0
-53.227 -3.6118 4.7801 53.349 1050 0
-53.581 -2.3495 4.7562 53.632 1060 0
-50.4 3.3302 4.6464 50.51 1070 1
-50.972 20.568 4.3289 54.966 1080 1
-48.26 39.202 4.0302 62.176 1090 1
-38.032 48.005 3.8116 61.245 1100 1
-33.572 48.677 3.7454 59.131 1110 1
-33.584 50.675 3.7269 60.793 1120 1
-28.286 51.642 3.6427 58.881 1130 1
-29.904 57.854 3.6187 65.125 1140 1
-29.549 59.399 3.6032 66.343 1150 1
-31.343 60.606 3.6189 68.231 1160 1
-31.599 59.757 3.628 67.597 1170 1
-35.84 56.094 3.7101 66.566 1180 0
-44.01 47.376 3.8902 64.663 1190 0
-58.277 27.057 4.2777 64.252 1200 0
-58.182 26.406 4.2863 63.894 1210 0
-56.261 25.225 4.2909 61.657 1220 0
-56.505 29.358 4.2332 63.677 1230 0
-57.902 30.204 4.2316 65.306 1240 0
-58.713 30.106 4.2386 65.982 1250 0
-57.108 33.21 4.1857 66.062 1260 0
-57.818 35.431 4.1626 67.81 1270 0
-57.459 35.547 4.1584 67.566 1280 0
-57.508 35.226 4.1628 67.439 1290 0
-56.891 31.058 4.2127 64.817 1300 0
-60.675 15.49 4.4624 62.621 1310 0
-66.313 3.0328 4.6667 66.383 1320 0
-64.059 -1.3279 4.7331 64.073 1330 0
-63.075 -2.8129 4.757 63.137 1340 0
-62.464 -3.0023 4.7604 62.536 1350 0
-62.629 -10.166 4.8733 63.449 1360 0
-58.712 -20.528 5.0487 62.197 1370 0
-52.044 -25.42 5.1667 57.92 1380 0
-60.702 -16.052 4.9709 62.789 1390 0
-62.475 -6.9567 4.8233 62.861 1400 0
-62.539 -3.7678 4.7726 62.652 1410 0
-61.999 -3.6156 4.7706 62.104 1420 0
-61.71 -2.915 4.7596 61.779 1430 0
-62.629 -2.9888 4.7601 62.7 1440 0
-59.992 -4.8592 4.7932 60.188 1450 0
-59.658 -6.7104 4.8244 60.035 1460 0
-59.112 -11.819 4.9097 60.282 1470 0
-59.167 -14.09 4.9462 60.822 1480 0
-54.892 -22.075 5.0948 59.164 1490 0
-52.545 -26.832 5.1845 58.999 1500 0
-54.203 -29.775 5.2147 61.843 1510 0
-55.722 -29.463 5.1988 63.032 1520 0
-56.308 -27.254 5.1632 62.557 1530 0
-54.23 -28.364 5.1943 61.199 1540 0
-55.488 -29.394 5.1995 62.793 1550 0
-55.497 -30.519 5.2152 63.335 1560 0
-55.028 -31.944 5.2384 63.628 1570 0
-55.665 -30.505 5.2137 63.475 1580 0
-50.608 -38.801 5.3665 63.771 1590 0
-38.763 -47.941 5.6032 61.652 1600 0
-34.75 -48.848 5.6649 59.947 1610 0
-35.49 -50.264 5.6684 61.531 1620 0
-34.54 -51.18 5.6895 61.745 1630 0
-33.336 -54.639 5.7354 64.005 1640 0
-32.316 -55.454 5.7555 64.183 1650 0
-28.175 -57.472 5.8274 64.007 1660 0
-26.797 -55.801 5.8355 61.902 1670 0
-26.524 -56.549 5.8446 62.46 1680 0
-26.73 -55.939 5.8374 61.997 1690 0
-26.931 -55.181 5.8291 61.402 1700 0
-24.547 -55.894 5.8694 61.047 1710 0
-22.776 -55.741 5.8953 60.215 1720 0
-22.81 -56.744 5.901 61.157 1730 0
-21.833 -57.498 5.9203 61.504 1740 0
-20.508 -58.309 5.945 61.81 1750 0
-19.612 -59.61 5.9653 62.753 1760 0
