# Supplementary material for: Inducible microRNA-200c decreases motility of breast cancer cells and reduces filamin A
Source: PLoS One. 2019 Nov 20;14(11):e0224314. doi: 10.1371/journal.pone.0224314 (PMC6867627; doi:10.1371/journal.pone.0224314)
Supplement: S1 Raw Data — (ZIP) [file pone.0224314.s007.zip › MDA-MB-231-200c_Dox/cell18.txt]

55.312 27.184 2.0276 61.631 260 0
57.534 23.186 1.9539 62.03 270 0
60.649 15.904 1.8273 62.7 280 0
63.88 5.0195 1.6492 64.077 290 0
62.06 -12.694 1.369 63.345 300 0
41.281 -44.507 0.74781 60.704 310 0
57.588 -24.498 1.1686 62.582 320 1
63.795 1.8497 1.5998 63.821 330 1
54.098 29.822 2.0746 61.773 340 1
50.08 42.987 2.2801 66 350 1
56.343 26.573 2.0115 62.295 360 0
62.09 10.503 1.7384 62.972 370 0
54.446 39.161 2.1943 67.066 380 0
54.785 34.053 2.1269 64.506 390 0
56.527 31.126 2.0741 64.53 400 0
55.653 28.578 2.0452 62.562 410 0
64.414 -5.9419 1.4788 64.687 420 0
63.601 -15.157 1.3368 65.382 430 0
63.278 -15.209 1.3349 65.08 440 0
61.978 -24.619 1.1927 66.688 450 0
35.081 -53.648 0.57912 64.1 460 0
32.538 -56.033 0.5261 64.795 470 0
27.973 -58.217 0.44792 64.589 480 0
24.978 -56.816 0.41419 62.065 490 0
31.112 -52.139 0.538 60.716 500 0
9.1906 -62.024 0.14711 62.701 510 0
29.6 -54.228 0.49964 61.78 520 0
54.005 -31.839 1.0381 62.691 530 0
35.494 -53.753 0.5836 64.414 540 0
28.76 -54.642 0.4845 61.749 550 0
35.263 -51.283 0.60236 62.237 560 0
4.3397 -65.529 0.066129 65.672 570 0
6.7003 -64.416 0.10364 64.764 580 0
6.621 -66.801 0.098792 67.128 590 0
5.8553 -66.643 0.087635 66.9 600 0
4.7006 -66.818 0.070233 66.983 610 0
5.3681 -67.609 0.079233 67.822 620 0
6.357 -66.886 0.094757 67.188 630 0
5.2146 -68.094 0.07643 68.293 640 0
5.9289 -67.353 0.0878 67.614 650 0
5.2441 -67.893 0.077087 68.095 660 0
5.7559 -67.662 0.084865 67.906 670 0
6.4971 -67.137 0.096473 67.451 680 0
6.5396 -66.877 0.097476 67.196 690 0
6.4237 -67.764 0.094513 68.068 700 0
6.7841 -68.333 0.098955 68.669 710 0
5.4627 -69.008 0.078995 69.224 720 0
5.376 -68.861 0.077912 69.071 730 0
7.1518 -69.025 0.10324 69.394 740 0
7.8734 -68.98 0.11365 69.428 750 0
6.7375 -71.077 0.094509 71.395 760 0
8.6744 -70.369 0.12265 70.902 770 0
15.821 -61.869 0.25035 63.86 780 0
20.908 -59.68 0.33698 63.236 790 0
20.091 -59.365 0.32634 62.673 800 0
17.907 -59.88 0.29058 62.5 810 0
14.854 -59.415 0.24498 61.243 820 0
6.3338 -58.695 0.1075 59.035 830 0
3.6925 -58.761 0.062758 58.876 840 0
0.53483 -58.51 0.0091406 58.512 850 0
1.6568 -57.682 0.028715 57.705 860 0
1.679 -56.36 0.029781 56.385 870 0
1.029 -56.145 0.018325 56.154 880 0
-4.0347 -53.008 -0.075969 53.161 890 0
-5.868 -52.084 -0.11219 52.414 900 0
-8.6599 -51.756 -0.16579 52.476 910 0
-13.918 -51.229 -0.26528 53.086 920 0
-14 -51.491 -0.26547 53.36 930 0
-14.777 -47.603 -0.30099 49.843 940 0
-22.949 -45.297 -0.46894 50.778 950 0
-36.894 -39.614 -0.74987 54.133 960 0
-44.283 -46.451 -0.76151 64.176 970 0
-42.066 -48.889 -0.71052 64.496 980 0
-41.951 -48.885 -0.7092 64.418 990 0
-45.246 -48.353 -0.75222 66.222 1000 0
-43.1 -49.273 -0.71866 65.463 1010 0
-45.31 -48.421 -0.75222 66.314 1020 0
-46.974 -45.205 -0.80459 65.192 1030 0
-46.208 -44.823 -0.80061 64.377 1040 0
-45.818 -45.342 -0.79061 64.461 1050 0
-46.896 -46.597 -0.7886 66.11 1060 0
-47.654 -44.579 -0.81873 65.255 1070 0
-50.619 -38.105 -0.92551 63.358 1080 0
-52.695 -34.547 -0.99049 63.01 1090 0
-58.595 -24.447 -1.1755 63.49 1100 0
-59.843 -21.166 -1.2308 63.476 1110 0
-60.743 -19.853 -1.2549 63.905 1120 0
-62.22 -19.219 -1.2712 65.121 1130 0
-61.792 -19.349 -1.2673 64.75 1140 1
-62.479 -19.774 -1.2643 65.534 1150 1
-62.902 -20.441 -1.2566 66.14 1160 1
-59.247 -22.034 -1.2147 63.211 1170 1
-54.515 -33.947 -1.0139 64.221 1180 1
-57.024 -31.078 -1.0718 64.942 1190 1
-58.744 -30.501 -1.0919 66.191 1200 1
-58.515 -29.466 -1.1043 65.516 1210 1
-58.011 -29.546 -1.0997 65.102 1220 1
-57.696 -29.636 -1.0963 64.862 1230 1
-57.874 -31.297 -1.0751 65.794 1240 1
-57.597 -31.149 -1.075 65.481 1250 1
-56.507 -31.827 -1.0578 64.854 1260 1
-57.398 -30.749 -1.079 65.116 1270 0
-58.745 -29.246 -1.1089 65.623 1280 0
-57.356 -26.38 -1.1397 63.131 1290 0
-58.625 -25.821 -1.1559 64.06 1300 0
-58.934 -25.832 -1.1577 64.347 1310 0
-58.637 -23.73 -1.1862 63.257 1320 0
-58.611 -24.236 -1.1787 63.424 1330 0
-58.21 -23.747 -1.1835 62.867 1340 0
-59.605 -24.665 -1.1784 64.507 1350 0
-59.897 -24.171 -1.1872 64.59 1360 0
-60.837 -25.101 -1.1795 65.812 1370 0
-60.98 -26.226 -1.1646 66.38 1380 0
-61.348 -25.3 -1.1796 66.36 1390 0
-61.558 -24.143 -1.197 66.123 1400 0
-59.671 -23.155 -1.2006 64.006 1410 0
-59.455 -22.99 -1.2018 63.745 1420 0
-60.269 -21.496 -1.2282 63.988 1430 0
-60.085 -20.885 -1.2363 63.611 1440 0
-60.026 -21.496 -1.2269 63.759 1450 0
-59.411 -19.911 -1.2474 62.659 1460 0
-58.798 -20.046 -1.2422 62.121 1470 0
-59.88 -20.208 -1.2453 63.197 1480 0
-58.465 -21.758 -1.2145 62.383 1490 0
-59.268 -21.523 -1.2225 63.055 1500 0
-58.071 -22.287 -1.2043 62.2 1510 0
-59.092 -22.616 -1.2053 63.272 1520 0
-59.927 -22.011 -1.2188 63.841 1530 0
-58.884 -22.76 -1.202 63.13 1540 0
-58.578 -22.623 -1.2022 62.795 1550 0
-59.414 -22.898 -1.2029 63.674 1560 0
-59.413 -22.491 -1.2089 63.527 1570 0
-59.533 -22.169 -1.2143 63.527 1580 0
-59.141 -21.978 -1.215 63.093 1590 0
-59.549 -22.714 -1.2064 63.733 1600 0
-59.049 -22.576 -1.2056 63.217 1610 0
-59.204 -22.939 -1.2011 63.493 1620 0
-57.574 -22.675 -1.1956 61.878 1630 0
-58.442 -21.999 -1.2108 62.445 1640 0
-59.233 -22.556 -1.2069 63.382 1650 0
-59.353 -23.111 -1.1995 63.694 1660 0
-58.851 -23.315 -1.1936 63.301 1670 0
-57.966 -23.547 -1.1849 62.566 1680 0
-58.818 -21.688 -1.2175 62.689 1690 0
-59.146 -22.277 -1.2106 63.202 1700 0
-60.54 -23.108 -1.2062 64.8 1710 0
-60.24 -22.821 -1.2087 64.418 1720 0
-60.595 -22.909 -1.2093 64.781 1730 0
-61.369 -22.328 -1.2219 65.305 1740 0
-60.283 -22.615 -1.2119 64.385 1750 0
-61.31 -21.711 -1.2305 65.041 1760 0
