# Supplementary material for: Inducible microRNA-200c decreases motility of breast cancer cells and reduces filamin A
Source: PLoS One. 2019 Nov 20;14(11):e0224314. doi: 10.1371/journal.pone.0224314 (PMC6867627; doi:10.1371/journal.pone.0224314)
Supplement: S1 Raw Data — (ZIP) [file pone.0224314.s007.zip › MDA-MB-231-200c_Dox/cell19.txt]

-24.701 -49.453 5.82 55.279 160 0
-23.467 -50.985 5.8518 56.126 170 0
-22.592 -51.577 5.8703 56.308 180 0
-22.57 -51.624 5.871 56.342 190 0
-19.586 -51.595 5.9204 55.187 200 0
-16.416 -53.246 5.9841 55.719 210 0
-10.597 -55.54 6.0947 56.542 220 0
1.8784 -57.964 6.3156 57.995 230 0
1.6677 -57.049 6.3124 57.073 240 0
0.84021 -57.268 6.2979 57.274 250 0
1.9344 -57.612 6.3167 57.644 260 0
-1.085 -55.782 6.2637 55.793 270 0
-13.659 -54.819 6.039 56.495 280 0
-35.592 -47.66 5.6417 59.483 290 0
-27.761 -50.231 5.7783 57.392 300 0
-12.369 -62.269 6.0871 63.486 310 0
4.921 -58.845 6.3666 59.051 320 0
17.105 -57.526 6.5722 60.015 330 0
23.568 -53.128 6.7007 58.12 340 0
28.186 -50.757 6.7901 58.058 350 0
30.452 -52.781 6.8065 60.935 360 0
18.771 -55.77 6.6079 58.844 370 0
-8.9094 -58.062 6.1309 58.741 380 0
-18.128 -55.607 5.968 58.487 390 0
-19.199 -55.527 5.9503 58.752 400 0
-13.893 -58.194 6.0488 59.83 410 0
13.136 -57.792 6.5067 59.266 420 0
33.934 -51.39 6.8668 61.583 430 0
39.41 -46.737 6.9837 61.135 440 0
23.849 -53.083 6.7054 58.194 450 0
-2.9897 -57.634 6.2314 57.711 460 0
-16.059 -57.017 6.0086 59.235 470 0
-17.06 -56.338 5.9891 58.864 480 0
-17.938 -53.903 5.9619 56.809 490 0
-14.885 -53.451 6.0116 55.485 500 0
-12.936 -53.563 6.0462 55.103 510 0
-9.7358 -54.587 6.1067 55.448 520 0
0.30744 -56.513 6.2886 56.514 530 0
17.64 -57.499 6.5809 60.144 540 0
21.268 -58 6.6346 61.776 550 0
13.268 -62.349 6.4929 63.745 560 0
3.5861 -62.704 6.3403 62.806 570 0
-7.8958 -60.606 6.1536 61.118 580 0
-13.372 -57.241 6.0537 58.782 590 0
-27.565 -51.067 5.7882 58.032 600 0
-37.201 -47.669 5.6205 60.467 610 0
-42.421 -43.273 5.5077 60.598 620 0
-42.634 -43.334 5.5059 60.79 630 0
-42.944 -42.67 5.4946 60.539 640 0
-45.271 -41.037 5.4488 61.102 650 0
-46.382 -38.818 5.4092 60.483 660 0
-41.308 -41.814 5.5039 58.777 670 0
-39.146 -42.576 5.5397 57.837 680 0
-40.453 -41.261 5.5077 57.784 690 0
-42.266 -37.767 5.4416 56.682 700 0
-53.629 -27.187 5.1816 60.126 710 0
-54.59 -23.188 5.1141 59.311 720 0
-52.732 -23.844 5.1371 57.873 730 1
-46.184 -36.329 5.3789 58.76 740 1
-43.185 -36.801 5.4181 56.739 750 1
-40.877 -36.687 5.4438 54.926 760 1
-40.955 -35.416 5.4254 54.144 770 1
-37.211 -38.357 5.5129 53.441 780 1
-30.248 -43.861 5.6795 53.28 790 1
-14.707 -55.766 6.0253 57.672 800 1
-7.2635 -58.955 6.1606 59.401 810 1
-5.2784 -61.232 6.1972 61.46 820 1
-3.7737 -62.652 6.223 62.766 830 1
-3.7959 -62.469 6.2225 62.584 840 1
1.3541 -59.067 6.3061 59.082 850 1
10.564 -58.252 6.4626 59.202 860 1
17.023 -56.735 6.5747 59.234 870 1
26.238 -52.39 6.7475 58.594 880 1
36.377 -47.339 6.9384 59.701 890 1
42.585 -40.985 7.0877 59.104 900 1
44.419 -37.712 7.1501 58.269 910 1
47.937 -35.231 7.2202 59.491 920 1
50.971 -31.319 7.303 59.824 930 1
53.487 -30.418 7.3369 61.532 940 1
50.005 -30.942 7.2999 58.804 950 0
45.853 -36.856 7.1769 58.83 960 0
43.026 -40.249 7.1019 58.917 970 0
38.128 -41.122 7.0308 56.079 980 0
37.138 -40.556 7.0246 54.991 990 0
36.835 -42.37 6.9988 56.143 1000 0
29.949 -45.366 6.8667 54.36 1010 0
18.607 -50.453 6.6365 53.775 1020 0
16.798 -52.69 6.5918 55.302 1030 0
19.546 -51.398 6.6466 54.989 1040 0
22.877 -50.736 6.7068 55.656 1050 0
33.288 -45.046 6.9196 56.011 1060 0
35.405 -42.909 6.9731 55.63 1070 0
35.089 -42.486 6.9735 55.103 1080 0
39.303 -39.146 7.0706 55.472 1090 0
38.961 -41.775 7.0337 57.124 1100 0
39.13 -42.022 7.033 57.42 1110 0
37.914 -43.385 7.0014 57.617 1120 0
39.659 -41.9 7.0411 57.693 1130 0
42.236 -39.704 7.0995 57.969 1140 0
43.643 -36.688 7.1549 57.015 1150 0
45.473 -32.263 7.2369 55.756 1160 0
54.43 -26.538 7.4003 60.555 1170 0
55.623 -23.991 7.4468 60.576 1180 0
55.339 -25.57 7.4211 60.961 1190 0
54.643 -25.579 7.4162 60.333 1200 0
55.89 -21.816 7.4818 59.997 1210 0
55.326 -19.784 7.5106 58.757 1220 0
55.481 -18.49 7.5323 58.481 1230 0
59.419 -14.336 7.6172 61.124 1240 0
58.665 -10.523 7.6765 59.601 1250 0
58.351 -9.0433 7.7002 59.048 1260 0
56.428 -15.036 7.5936 58.397 1270 0
54.987 -17.563 7.5448 57.724 1280 0
52.968 -20.234 7.4891 56.702 1290 0
52.396 -21.02 7.4725 56.456 1300 0
50.893 -26.585 7.3726 57.418 1310 0
48.361 -29.319 7.309 56.554 1320 0
47.591 -27.804 7.3252 55.118 1330 0
51.034 -21.133 7.4614 55.236 1340 0
54.513 -14.493 7.5941 56.406 1350 0
56.468 -12.242 7.6405 57.78 1360 0
57.872 -10.527 7.674 58.822 1370 0
58.3 -9.7153 7.6889 59.104 1380 0
58.665 -9.995 7.6852 59.51 1390 0
61.007 -6.497 7.7479 61.352 1400 0
61.789 -4.637 7.7791 61.962 1410 0
60.095 -5.789 7.7579 60.374 1420 0
56.471 -13.303 7.6226 58.017 1430 0
50.51 -22.639 7.4326 55.351 1440 0
53.045 -19.538 7.5011 56.529 1450 0
59.775 -9.1395 7.7023 60.47 1460 0
60.448 -7.8901 7.7242 60.961 1470 0
58.519 -16.292 7.5825 60.744 1480 0
56.867 -14.756 7.6001 58.75 1490 0
56.876 -13.221 7.6256 58.393 1500 0
56.44 -13.252 7.6234 57.975 1510 0
56.433 -12.354 7.6385 57.769 1520 0
56.123 -9.9442 7.6786 56.997 1530 0
55.823 -10.346 7.6707 56.774 1540 0
56.254 -11.697 7.649 57.457 1550 0
56.613 -11.05 7.6612 57.681 1560 0
54.799 -14.501 7.5953 56.686 1570 0
55.148 -13.456 7.6147 56.766 1580 0
56.394 -10.077 7.6772 57.287 1590 0
56.237 -12.323 7.6383 57.571 1600 0
55.507 -11.344 7.6524 56.654 1610 0
55.946 -9.7965 7.6806 56.798 1620 0
56.688 -7.0493 7.7303 57.125 1630 0
57.119 -4.2632 7.7795 57.278 1640 0
59.104 1.5814 7.8807 59.125 1650 0
57.082 -1.9283 7.8202 57.114 1660 0
57.129 -2.3412 7.813 57.177 1670 0
56.239 -3.9044 7.7847 56.374 1680 0
57.344 0.662 7.8655 57.347 1690 0
56.868 -0.53417 7.8446 56.87 1700 0
57.349 -1.5696 7.8266 57.37 1710 0
57.77 1.4605 7.8793 57.788 1720 0
56.803 1.5326 7.881 56.823 1730 0
56.824 1.4348 7.8792 56.842 1740 0
58.963 9.3626 8.0115 59.702 1750 0
58.799 7.0173 7.9728 59.216 1760 0
