# Supplementary material for: Inducible microRNA-200c decreases motility of breast cancer cells and reduces filamin A
Source: PLoS One. 2019 Nov 20;14(11):e0224314. doi: 10.1371/journal.pone.0224314 (PMC6867627; doi:10.1371/journal.pone.0224314)
Supplement: S1 Raw Data — (ZIP) [file pone.0224314.s007.zip › MDA-MB-231-200c_Dox/cell2.txt]

62.326 43.951 2.185 76.265 10 0
68.629 29.344 1.9749 74.639 20 0
63.911 33.741 2.0565 72.271 30 0
64.198 32.956 2.0451 72.163 40 0
64.256 32.177 2.0351 71.862 50 0
64.187 26.411 1.9611 69.408 60 0
67.099 19.839 1.8583 69.97 70 0
66.735 18.367 1.8394 69.216 80 0
68.321 16.409 1.8065 70.264 90 0
68.521 16.282 1.8041 70.429 100 0
69.752 11.815 1.7386 70.745 110 0
69.169 12.843 1.7544 70.351 120 0
70.481 9.9916 1.7116 71.186 130 0
70.6 9.5633 1.7054 71.245 140 0
71.306 7.3707 1.6738 71.686 150 0
71.113 6.7272 1.6651 71.431 160 0
71.644 7.6369 1.677 72.05 170 0
71.696 5.323 1.6449 71.893 180 0
73.964 0.50699 1.5777 73.965 190 0
76.601 -6.2304 1.4896 76.854 200 0
79.483 -13.537 1.4021 80.627 210 0
76.703 -8.1099 1.4655 77.131 220 0
76.694 -2.4118 1.5394 76.732 230 0
76.412 -3.534 1.5246 76.494 240 0
76.112 -0.35242 1.5662 76.112 250 0
74.009 4.654 1.6336 74.156 260 0
73.228 7.7952 1.6768 73.641 270 0
70.933 10.784 1.7217 71.748 280 0
70.088 12.383 1.7457 71.174 290 0
69.182 11.545 1.7362 70.138 300 0
68.341 12.282 1.7486 69.436 310 0
66.773 16.633 1.8149 68.814 320 0
67.774 12.149 1.7482 68.854 330 0
69.087 8.8718 1.6985 69.654 340 0
68.297 9.1968 1.7047 68.913 350 0
69.695 5.1204 1.6441 69.883 360 0
71.424 2.4655 1.6053 71.466 370 0
70.984 1.8489 1.5968 71.008 380 0
71.398 1.4349 1.5909 71.413 390 0
71.056 -0.37494 1.5655 71.057 400 0
70.51 3.0951 1.6147 70.578 410 0
70.256 2.4811 1.6061 70.3 420 0
70.353 2.2098 1.6022 70.388 430 0
70.611 2.0736 1.6002 70.641 440 0
69.743 7.3619 1.676 70.13 450 0
71.063 -3.3527 1.5237 71.142 460 0
72.281 -8.6533 1.4516 72.797 470 0
71.874 -5.4636 1.4949 72.081 480 0
72.21 -6.1619 1.4857 72.473 490 0
72.436 -7.6628 1.4654 72.84 500 0
71.821 -6.5961 1.4792 72.123 510 0
72.304 -5.6621 1.4926 72.525 520 0
71.292 -6.3969 1.4813 71.578 530 0
71.523 -5.95 1.4878 71.77 540 0
70.937 -6.688 1.4768 71.252 550 0
70.626 -3.6375 1.5193 70.72 560 0
71.271 -6.5912 1.4786 71.576 570 0
70.537 -5.8179 1.4885 70.776 580 0
70.848 -7.1855 1.4697 71.211 590 0
70.43 -5.9959 1.4859 70.684 600 0
70.868 -5.9178 1.4875 71.114 610 0
70.479 -8.9737 1.4442 71.048 620 0
70.248 -9.394 1.4379 70.874 630 0
69.933 -8.1922 1.4542 70.411 640 0
69.865 -7.7543 1.4603 70.294 650 0
69.607 -7.0978 1.4692 69.968 660 0
69.821 -9.0419 1.442 70.404 670 0
69.799 -9.028 1.4422 70.381 680 0
70.078 -7.2547 1.4676 70.453 690 0
69.287 -6.5263 1.4769 69.593 700 0
69.249 -6.9557 1.4707 69.597 710 0
70.585 -2.1746 1.54 70.619 720 0
70.64 -2.0394 1.5419 70.669 730 0
69.336 -3.8805 1.5149 69.445 740 0
69.462 -7.6035 1.4618 69.877 750 0
69.064 -6.2806 1.4801 69.349 760 0
69.353 -9.0169 1.4415 69.936 770 0
69.156 -8.434 1.4494 69.669 780 0
70.267 -9.4312 1.4374 70.897 790 0
69.821 -9.4714 1.436 70.461 800 0
69.178 -11.108 1.4116 70.064 810 0
70.783 -8.8655 1.4462 71.336 820 0
69.706 -6.5634 1.4769 70.014 830 0
69.731 -6.7354 1.4745 70.056 840 0
70.005 -6.693 1.4755 70.324 850 0
68.977 -6.3315 1.4793 69.266 860 0
69.252 -6.0915 1.4831 69.519 870 0
68.79 -7.05 1.4687 69.15 880 0
69.397 -7.5956 1.4618 69.811 890 0
69.342 -7.9185 1.4571 69.793 900 0
69.149 -7.6633 1.4604 69.572 910 0
69.684 -6.0203 1.4846 69.943 920 0
69.303 -2.6821 1.5321 69.355 930 0
69.758 -1.3177 1.5519 69.77 940 0
69.569 5.7381 1.6531 69.805 950 0
69.626 10.203 1.7163 70.369 960 0
69.962 7.7572 1.6812 70.39 970 0
70.635 10.277 1.7153 71.379 980 0
70.822 9.334 1.7018 71.435 990 0
71.774 11.503 1.7297 72.69 1000 0
72.258 10.904 1.7206 73.076 1010 0
71.187 14.337 1.7695 72.616 1020 0
71.959 16.029 1.79 73.723 1030 0
69.308 16.188 1.8002 71.173 1040 0
69.483 16.165 1.7994 71.339 1050 0
69.356 16.722 1.8074 71.343 1060 0
69.166 16.851 1.8098 71.189 1070 0
70.557 16.398 1.7991 72.437 1080 0
70.122 17.506 1.8154 72.274 1090 0
68.791 19.891 1.8523 71.609 1100 0
70.858 18.836 1.8306 73.319 1110 0
70.509 18.308 1.8248 72.847 1120 0
68.007 21.456 1.8764 71.312 1130 0
68.198 22.488 1.8893 71.81 1140 0
66.186 22.92 1.9042 70.042 1150 0
68.689 22.648 1.8893 72.326 1160 0
70.458 16.599 1.8022 72.387 1170 0
69.303 20.335 1.8562 72.224 1180 0
70.067 19.371 1.8405 72.695 1190 0
69.619 20.087 1.8517 72.459 1200 0
69.383 18.609 1.8328 71.836 1210 0
68.304 20.324 1.86 71.263 1220 0
69.685 19.791 1.8475 72.441 1230 0
68.165 22.98 1.896 71.935 1240 0
68.524 21.812 1.879 71.911 1250 0
68.841 18.983 1.8399 71.411 1260 0
69.629 20.194 1.8531 72.499 1270 0
69.984 20.694 1.8583 72.979 1280 0
68.388 21.535 1.8759 71.698 1290 0
68.774 21.625 1.8754 72.094 1300 0
68.672 23.168 1.8962 72.475 1310 0
68.863 23.837 1.904 72.872 1320 0
68.981 24.002 1.9057 73.038 1330 0
67.987 23.564 1.9044 71.955 1340 0
68.62 23.954 1.9066 72.681 1350 0
67.918 23.957 1.9099 72.019 1360 0
67.662 24.39 1.9168 71.923 1370 0
68.216 24.049 1.9097 72.331 1380 0
69.442 24.397 1.9087 73.603 1390 0
68.341 25.381 1.9264 72.902 1400 0
68.205 24.353 1.9137 72.422 1410 0
68.257 24.876 1.9203 72.648 1420 0
68.924 25.658 1.9272 73.545 1430 0
66.886 25.217 1.9313 71.482 1440 0
68.92 24.838 1.9167 73.259 1450 0
70.115 23.301 1.8916 73.885 1460 0
67.72 24.526 1.9183 72.024 1470 0
66.362 25.722 1.9406 71.172 1480 0
66.21 25.893 1.9436 71.093 1490 0
67.495 22.45 1.8919 71.131 1500 0
66.283 24.899 1.9301 70.805 1510 0
66.917 27.119 1.9558 72.203 1520 0
66.379 24.241 1.9209 70.667 1530 0
66.802 24.423 1.9213 71.126 1540 0
65.159 25.732 1.9469 70.056 1550 0
65.884 24.964 1.933 70.455 1560 0
65.278 28.027 1.9764 71.04 1570 0
65.279 28.79 1.9862 71.346 1580 0
63.914 28.149 1.9857 69.838 1590 0
63.942 27.871 1.9818 69.752 1600 0
65.19 27.339 1.9679 70.69 1610 0
65.025 28.107 1.9788 70.84 1620 0
64.929 27.286 1.9686 70.43 1630 0
64.494 29.287 1.9971 70.832 1640 0
64.258 28.667 1.9904 70.363 1650 0
62.954 30 2.0155 69.737 1660 0
62.367 30.825 2.0298 69.569 1670 0
62.162 31.777 2.0434 69.813 1680 0
62.403 30.705 2.0281 69.548 1690 0
61.897 31.81 2.0455 69.593 1700 0
61.557 31.103 2.0387 68.969 1710 0
62.275 30.623 2.0278 69.397 1720 0
61.948 31.914 2.0465 69.685 1730 0
62.048 32.332 2.0512 69.966 1740 0
61.416 33.519 2.0704 69.967 1750 0
60.886 33.856 2.0783 69.666 1760 0
