# Supplementary material for: Inducible microRNA-200c decreases motility of breast cancer cells and reduces filamin A
Source: PLoS One. 2019 Nov 20;14(11):e0224314. doi: 10.1371/journal.pone.0224314 (PMC6867627; doi:10.1371/journal.pone.0224314)
Supplement: S1 Raw Data — (ZIP) [file pone.0224314.s007.zip › MDA-MB-231-200c_Dox/cell20.txt]

-30.514 42.169 3.768 52.051 10 0
-29.985 41.822 3.7636 51.46 20 0
-30.557 39.659 3.7981 50.066 30 0
-31.863 37.79 3.8421 49.43 40 0
-32.064 38.547 3.8354 50.139 50 0
-29.97 39.063 3.796 49.236 60 0
-31.413 37.342 3.841 48.797 70 0
-32.171 35.282 3.8809 47.747 80 0
-34.893 33.592 3.946 48.435 90 0
-34.791 32.8 3.9564 47.815 100 0
-37.051 30.544 4.023 48.018 110 0
-40.231 27.067 4.1202 48.489 120 0
-47.24 19.232 4.3258 51.005 130 0
-47.265 17.526 4.3573 50.409 140 0
-47.399 15.835 4.39 49.974 150 0
-46.378 14.777 4.4039 48.675 160 0
-46.07 15.915 4.3798 48.742 170 0
-50.221 8.481 4.5451 50.932 180 0
-47.829 12.644 4.4539 49.472 190 0
-46.826 12.225 4.457 48.395 200 0
-47.492 9.9379 4.5061 48.521 210 0
-47.33 11.078 4.4825 48.61 220 0
-47.982 12.36 4.4603 49.549 230 0
-48.824 8.1625 4.5467 49.502 240 0
-49.681 6.922 4.574 50.161 250 0
-48.382 10.79 4.493 49.57 260 0
-47.799 11.94 4.4676 49.268 270 0
-54.415 -3.525 4.7771 54.529 280 0
-55.13 -2.7376 4.762 55.197 290 0
-51.402 3.6358 4.6418 51.531 300 0
-49.665 5.2762 4.6065 49.945 310 0
-47.76 3.545 4.6383 47.892 320 0
-53.676 -2.7344 4.7633 53.746 330 0
-49.897 2.3796 4.6647 49.954 340 0
-50.479 -1.3896 4.7399 50.498 350 0
-53.042 -13.395 4.9598 54.707 360 0
-51.405 -1.1651 4.7351 51.418 370 0
-45.404 15.338 4.3866 47.925 380 0
-51.681 -15.994 5.0125 54.099 390 0
-53.058 -22.832 5.1188 57.762 400 0
-51.455 -2.5023 4.761 51.516 410 0
-49.893 -1.2265 4.737 49.908 420 0
-53.28 -12.624 4.945 54.755 430 0
-52.098 -2.154 4.7537 52.142 440 0
-50.084 -0.9855 4.7321 50.094 450 0
-51.889 -7.6651 4.859 52.453 460 0
-51.852 -9.1941 4.8879 52.661 470 0
-49.994 -0.67482 4.7259 49.999 480 0
-50.867 -4.6929 4.8044 51.083 490 0
-50.575 -3.9375 4.7901 50.728 500 0
-51.64 -7.0536 4.8481 52.119 510 0
-50.363 -5.8975 4.829 50.708 520 0
-50.322 -4.9831 4.8111 50.568 530 0
-50.175 -7.8929 4.8684 50.792 540 0
-50.52 -6.373 4.8379 50.92 550 0
-51.668 -6.6326 4.8401 52.092 560 0
-50.604 -4.9462 4.8098 50.845 570 0
-49.763 -4.552 4.8036 49.971 580 0
-50.246 -5.3208 4.8179 50.527 590 0
-50.283 -5.1146 4.8138 50.542 600 0
-50.093 -4.977 4.8114 50.34 610 0
-50.103 -6.1987 4.8355 50.485 620 0
-50.121 -7.5767 4.8624 50.691 630 0
-50.877 -6.3633 4.8368 51.273 640 0
-50.41 -6.4999 4.8406 50.827 650 0
-49.766 -6.2473 4.8373 50.157 660 0
-49.584 -7.6448 4.8654 50.17 670 0
-49.6 -7.6063 4.8646 50.18 680 0
-50.015 -5.7886 4.8276 50.348 690 0
-49.392 -6.0779 4.8348 49.765 700 0
-49.543 -5.9056 4.831 49.894 710 0
-49.372 -6.6375 4.846 49.816 720 0
-49.442 -6.9124 4.8513 49.923 730 0
-48.974 -8.6378 4.887 49.73 740 0
-50.205 -6.7745 4.8465 50.66 750 0
-49.975 -5.3682 4.8194 50.263 760 0
-48.858 -5.5686 4.8259 49.174 770 0
-49.721 -5.3899 4.8204 50.012 780 0
-48.776 -7.0058 4.855 49.277 790 0
-50.279 -5.4456 4.8203 50.573 800 0
-50.515 -3.3915 4.7794 50.629 810 0
-49.388 -3.5178 4.7835 49.513 820 0
-48.94 -5.1405 4.817 49.209 830 0
-49.571 -6.9737 4.8522 50.059 840 0
-49.385 -5.3099 4.8195 49.67 850 0
-47.738 -4.0182 4.7964 47.907 860 0
-48.165 -3.4337 4.7836 48.287 870 0
-48.101 -4.9967 4.8159 48.36 880 0
-49.03 -8.6268 4.8866 49.783 890 0
-49.646 -12.364 4.9565 51.163 900 0
-50.477 -13.095 4.9662 52.148 910 0
-49.994 -10.663 4.9225 51.118 920 0
-49.803 -9.0093 4.8914 50.611 930 0
-50.658 -14.779 4.9963 52.77 940 0
-51.567 -19.659 5.0766 55.188 950 0
-51.776 -18.436 5.0545 54.96 960 0
-50.04 -15.973 5.0214 52.528 970 0
-50.239 -13.934 4.9829 52.135 980 0
-50.406 -12.62 4.9577 51.962 990 0
-50.331 -12.835 4.9621 51.941 1000 0
-50.159 -11.285 4.9337 51.413 1010 0
-49.5 -9.2022 4.8962 50.348 1020 0
-49.733 -9.0441 4.8923 50.548 1030 0
-49.533 -9.2945 4.8979 50.398 1040 0
-49.694 -8.5753 4.8833 50.429 1050 0
-49.641 -8.1041 4.8742 50.298 1060 0
-49.581 -8.4121 4.8805 50.289 1070 0
-49.386 -8.3869 4.8806 50.093 1080 0
-49.466 -8.4216 4.881 50.178 1090 0
-49.548 -11.645 4.9432 50.898 1100 0
-49.068 -10.394 4.9211 50.156 1110 0
-48.514 -9.182 4.8994 49.376 1120 0
-48.483 -8.7092 4.8901 49.259 1130 0
-47.513 -8.7187 4.8939 48.306 1140 0
-47.431 -8.9298 4.8985 48.265 1150 0
-48.25 -9.0226 4.8973 49.086 1160 0
-48.209 -8.9245 4.8954 49.029 1170 0
-48.67 -10.278 4.9205 49.744 1180 0
-49.419 -10.915 4.9298 50.61 1190 0
-49.889 -11.463 4.9382 51.189 1200 0
-48.595 -10.282 4.9209 49.67 1210 0
-48.146 -10.797 4.933 49.342 1220 0
-48.848 -11.333 4.9404 50.145 1230 0
-48.355 -11.55 4.9469 49.715 1240 0
-48.211 -11.384 4.9443 49.536 1250 0
-48.167 -10.932 4.9356 49.392 1260 0
-48.401 -11.423 4.9442 49.731 1270 0
-48.212 -10.796 4.9327 49.406 1280 0
-48.493 -10.659 4.9288 49.651 1290 0
-48.919 -10.852 4.9307 50.108 1300 0
-48.881 -10.824 4.9303 50.065 1310 0
-48.64 -12.225 4.9586 50.153 1320 0
-47.654 -12.231 4.9636 49.198 1330 0
-47.296 -12.348 4.9678 48.881 1340 0
-46.89 -12.492 4.9728 48.525 1350 0
-47.123 -12.132 4.9644 48.66 1360 0
-46.567 -12.366 4.9719 48.181 1370 0
-44.471 -13.144 4.9998 46.372 1380 0
-44.212 -13.074 4.9999 46.104 1390 0
-44.367 -12.948 4.9963 46.218 1400 0
-44.969 -13.416 5.0023 46.927 1410 0
-46.593 -13.343 4.9913 48.466 1420 0
-46.047 -14.056 5.0087 48.145 1430 0
-45.995 -13.031 4.9885 47.806 1440 0
-46.423 -11.371 4.9526 47.795 1450 0
-46.192 -9.2918 4.9109 47.117 1460 0
-46.253 -9.9426 4.9241 47.309 1470 0
-46.931 -10.714 4.9368 48.139 1480 0
-46.362 -10.536 4.9359 47.544 1490 0
-46.449 -10.192 4.9284 47.555 1500 0
-46.421 -10.402 4.9328 47.572 1510 0
-46.153 -10.542 4.937 47.342 1520 0
-44.782 -10.588 4.9446 46.017 1530 0
-44.834 -10.283 4.9378 45.998 1540 0
-44.966 -8.5261 4.8998 45.767 1550 0
-45.409 -8.632 4.9002 46.223 1560 0
-44.787 -8.9013 4.9086 45.663 1570 0
-45.509 -9.3722 4.9155 46.464 1580 0
-44.797 -9.9717 4.9314 45.893 1590 0
-44.035 -10.49 4.9463 45.268 1600 0
-44.364 -10.61 4.9471 45.615 1610 0
-44.127 -11.209 4.9611 45.528 1620 0
-43.647 -11.128 4.962 45.043 1630 0
-43.315 -10.419 4.9485 44.55 1640 0
-43.343 -9.5639 4.9296 44.386 1650 0
-43.606 -8.5572 4.9062 44.437 1660 0
-42.905 -9.3943 4.9279 43.922 1670 0
-42.676 -9.4403 4.9301 43.707 1680 0
-42.798 -9.479 4.9304 43.836 1690 0
-42.296 -8.678 4.9148 43.177 1700 0
-44.718 -9.1131 4.9134 45.637 1710 0
-45.781 -14.05 5.0102 47.889 1720 0
-45.879 -15.8 5.0441 48.524 1730 0
-45.071 -11.746 4.9673 46.577 1740 1
-44.087 -8.2795 4.898 44.858 1750 1
-43.836 -6.3021 4.8552 44.287 1760 0
