# Supplementary material for: Inducible microRNA-200c decreases motility of breast cancer cells and reduces filamin A
Source: PLoS One. 2019 Nov 20;14(11):e0224314. doi: 10.1371/journal.pone.0224314 (PMC6867627; doi:10.1371/journal.pone.0224314)
Supplement: S1 Raw Data — (ZIP) [file pone.0224314.s007.zip › MDA-MB-231-200c_Dox/cell21.txt]

-47.522 -68.368 5.6758 83.262 10 0
-42.137 -72.595 5.7573 83.938 20 0
-38.466 -77.237 5.8211 86.285 30 0
-35.873 -76.47 5.8446 84.466 40 0
-34.527 -76.079 5.8572 83.547 50 0
-32.431 -77.215 5.8856 83.749 60 0
-30.432 -78.924 5.9152 84.587 70 0
-17.932 -84.776 6.0747 86.652 80 0
-17.534 -84.069 6.0776 85.878 90 0
-20.169 -81.343 6.0401 83.807 100 0
-13.911 -84.011 6.1191 85.155 110 0
-13.144 -83.526 6.1271 84.554 120 0
-13.779 -83.733 6.1201 84.859 130 0
-14.554 -83.714 6.111 84.97 140 0
-12.222 -82.734 6.1365 83.632 150 0
-11.961 -84.274 6.1422 85.119 160 0
-12.33 -83.93 6.1373 84.831 170 0
-9.7054 -83.931 6.1681 84.49 180 0
-9.4075 -84.351 6.1721 84.873 190 0
-10.431 -85.361 6.1616 85.996 200 0
-9.0063 -84.938 6.1775 85.414 210 0
-7.0471 -84.382 6.1999 84.675 220 0
-4.2422 -84.565 6.2331 84.672 230 0
0.71888 -84.808 6.2917 84.811 240 0
-2.6793 -85.219 6.2518 85.261 250 0
-1.0115 -84.732 6.2712 84.738 260 0
-1.167 -84.652 6.2694 84.66 270 0
-0.65837 -84.756 6.2754 84.758 280 0
2.0254 -84.823 6.3071 84.847 290 0
2.6344 -84.979 6.3142 85.02 300 0
3.4809 -85.429 6.3239 85.5 310 0
5.824 -84.816 6.3517 85.015 320 0
6.1297 -84.458 6.3556 84.68 330 0
7.0716 -84.991 6.3662 85.285 340 0
7.6535 -85.225 6.3727 85.568 350 0
6.1309 -85.456 6.3548 85.676 360 0
12.155 -84.981 6.4253 85.846 370 0
6.4745 -86.18 6.3582 86.423 380 0
-7.4077 -84.914 6.1962 85.236 390 0
4.5181 -84.681 6.3365 84.801 400 0
9.8311 -84.679 6.3988 85.247 410 0
5.5327 -85.521 6.3478 85.699 420 0
6.2944 -86.045 6.3562 86.275 430 0
9.875 -86.179 6.3973 86.743 440 0
4.9504 -86.473 6.3404 86.614 450 0
5.5578 -86.987 6.347 87.164 460 0
4.6057 -86.026 6.3367 86.149 470 0
5.164 -85.276 6.3437 85.432 480 0
7.7503 -84.983 6.3741 85.336 490 0
3.2817 -85.518 6.3215 85.581 500 0
5.1543 -85.322 6.3435 85.478 510 0
5.9321 -84.568 6.3532 84.776 520 0
7.125 -84.919 6.3669 85.217 530 0
11.348 -84.681 6.4164 85.438 540 0
9.3142 -84.104 6.3935 84.618 550 0
9.099 -83.827 6.3913 84.319 560 0
7.6062 -84.937 6.3725 85.277 570 0
8.0893 -84.381 6.3788 84.768 580 0
7.796 -83.53 6.3762 83.893 590 0
8.126 -83.453 6.3803 83.847 600 0
8.5715 -83.469 6.3855 83.908 610 0
4.4494 -83.996 6.3361 84.114 620 0
6.6221 -83.876 6.362 84.137 630 0
7.6018 -83.993 6.3734 84.336 640 0
5.0091 -84.109 6.3427 84.258 650 0
4.9886 -84.355 6.3423 84.503 660 0
7.5197 -84.254 6.3722 84.589 670 0
7.2375 -84.286 6.3688 84.596 680 0
3.9045 -83.766 6.3298 83.857 690 0
7.5177 -83.414 6.3731 83.752 700 0
4.6182 -83.419 6.3385 83.547 710 0
4.7891 -82.603 6.3411 82.742 720 0
5.7006 -83.497 6.3514 83.691 730 0
10.879 -83.761 6.4123 84.465 740 0
4.1708 -83.733 6.333 83.836 750 0
7.9886 -83.759 6.3783 84.139 760 0
9.7755 -83.117 6.4003 83.69 770 0
4.5826 -82.994 6.3383 83.121 780 0
6.9817 -81.911 6.3682 82.208 790 0
5.1588 -82.333 6.3458 82.494 800 0
6.4233 -82.722 6.3607 82.971 810 0
4.218 -82.93 6.334 83.037 820 0
5.082 -83.08 6.3443 83.236 830 0
-0.96515 -82.085 6.2714 82.091 840 0
4.2405 -82.773 6.3344 82.881 850 0
4.6558 -82.177 6.3398 82.309 860 0
3.2605 -82.353 6.3228 82.417 870 0
4.5332 -82.748 6.3379 82.872 880 0
4.8446 -82.508 6.3418 82.65 890 0
6.4033 -83.447 6.3598 83.692 900 0
11.392 -84.048 6.4179 84.816 910 0
6.6163 -83.929 6.3619 84.189 920 0
7.8852 -82.424 6.3786 82.8 930 0
4.0906 -82.998 6.3324 83.099 940 0
5.2563 -83.269 6.3462 83.434 950 0
5.3058 -82.493 6.3474 82.664 960 0
1.7877 -82.654 6.3048 82.673 970 0
4.3942 -83.69 6.3356 83.806 980 0
5.3684 -84.091 6.3469 84.262 990 0
7.7787 -83.45 6.3761 83.812 1000 0
11.548 -85.003 6.4182 85.784 1010 0
4.8186 -83.105 6.3411 83.245 1020 0
12.142 -84.124 6.4265 84.996 1030 0
8.6058 -84.822 6.3843 85.257 1040 0
5.7919 -83.099 6.3528 83.3 1050 0
6.1744 -84.065 6.3565 84.291 1060 0
-0.041101 -83.567 6.2827 83.567 1070 0
3.1254 -81.879 6.3213 81.939 1080 0
5.6283 -82.422 6.3514 82.614 1090 0
6.2446 -82.128 6.3591 82.365 1100 0
8.6815 -82.957 6.3875 83.41 1110 0
11.425 -83.56 6.4191 84.338 1120 0
12.958 -83.299 6.4375 84.301 1130 0
11.272 -83.167 6.4179 83.927 1140 0
10.519 -83.727 6.4082 84.385 1150 0
11.208 -83.985 6.4159 84.729 1160 0
8.8511 -83.71 6.3885 84.177 1170 0
8.026 -84.274 6.3781 84.655 1180 0
7.2626 -84.337 6.3691 84.649 1190 0
9.4089 -84.468 6.3941 84.991 1200 0
16.759 -85.329 6.4771 86.959 1210 0
5.6078 -84.515 6.3494 84.701 1220 0
6.6343 -84.403 6.3616 84.664 1230 0
8.0566 -84.099 6.3787 84.484 1240 0
9.5047 -85.06 6.3945 85.589 1250 0
4.1883 -84.068 6.333 84.173 1260 0
5.6371 -85.355 6.3491 85.541 1270 0
9.0021 -83.952 6.39 84.434 1280 0
11.774 -85.047 6.4208 85.858 1290 0
11.656 -84.6 6.4201 85.399 1300 0
8.0928 -83.95 6.3793 84.339 1310 0
10.688 -83.914 6.4099 84.591 1320 0
9.676 -83.913 6.398 84.469 1330 0
10.393 -83.956 6.4063 84.597 1340 0
6.3716 -83.175 6.3596 83.418 1350 0
