# Supplementary material for: Inducible microRNA-200c decreases motility of breast cancer cells and reduces filamin A
Source: PLoS One. 2019 Nov 20;14(11):e0224314. doi: 10.1371/journal.pone.0224314 (PMC6867627; doi:10.1371/journal.pone.0224314)
Supplement: S1 Raw Data — (ZIP) [file pone.0224314.s007.zip › MDA-MB-231-200c_Dox/cell22.txt]

-25.901 -41.921 5.7298 49.277 10 1
-30.991 -38.122 5.6006 49.13 20 1
-33.011 -34.38 5.5181 47.663 30 1
-39.428 -29.261 5.3508 49.1 40 1
-39.627 -27.567 5.3202 48.272 50 1
-44.093 -23.565 5.2032 49.995 60 1
-45.261 -21.88 5.1627 50.273 70 1
-47.292 -19.301 5.0999 51.079 80 1
-59.294 -8.3887 4.8529 59.884 90 1
-58.506 -6.2329 4.8185 58.837 100 1
-61.751 -0.22099 4.716 61.752 110 1
-59.302 -8.4523 4.854 59.902 120 0
-60.594 -8.1783 4.8465 61.143 130 0
-57.489 -16.751 4.9959 59.88 140 0
-58.797 -14.329 4.9514 60.518 150 0
-61.741 -18.561 5.0044 64.47 160 0
-59.213 -20.23 5.0416 62.574 170 0
-64.61 -18.518 4.9915 67.211 180 0
-55.447 -21.758 5.0863 59.563 190 0
-56.58 -23.166 5.101 61.139 200 0
-55.231 -26.248 5.156 61.151 210 0
-52.492 -28.817 5.2144 59.882 220 0
-56.848 -28.102 5.1715 63.415 230 0
-53.082 -32.01 5.255 61.987 240 0
-54.488 -30.372 5.2209 62.381 250 0
-50.718 -27.558 5.2101 57.722 260 0
-49.56 -27.531 5.2195 56.693 270 0
-50.63 -29.583 5.2412 58.639 280 0
-47.288 -33.305 5.326 57.84 290 1
-39.159 -42.784 5.542 57.999 300 1
-35.905 -46.281 5.6234 58.575 310 1
-13.654 -54.397 6.0373 56.085 320 1
1.0275 -59.125 6.3006 59.134 330 1
3.1357 -59.218 6.3361 59.301 340 0
8.5279 -57.156 6.4313 57.789 350 0
9.9548 -58.424 6.452 59.267 360 0
3.5375 -60.188 6.3419 60.292 370 0
2.7203 -59.327 6.329 59.389 380 0
12.011 -59.62 6.482 60.818 390 1
12.908 -57.252 6.5049 58.689 400 1
19.679 -53.624 6.6349 57.121 410 1
24.235 -51.02 6.7266 56.483 420 1
30.198 -48.611 6.8391 57.227 430 1
28.334 -51.64 6.785 58.902 440 0
28.634 -52.253 6.7845 59.584 450 0
24.87 -54.081 6.7142 59.526 460 0
24.69 -54.073 6.7115 59.443 470 0
22.233 -54.651 6.6696 59 480 0
14.265 -57.383 6.5268 59.129 490 0
10.197 -57.781 6.4579 58.674 500 0
14.361 -56.674 6.5314 58.465 510 0
21.682 -53.649 6.6673 57.864 520 0
26.242 -52.439 6.7472 58.638 530 0
30.318 -48.733 6.8397 57.395 540 0
36.741 -43.329 6.9865 56.81 550 0
29.217 -47.412 6.8355 55.691 560 0
33.03 -46.391 6.9019 56.948 570 0
33.9 -45.243 6.9262 56.534 580 0
33.332 -46.23 6.9079 56.993 590 0
35.457 -44.512 6.9558 56.908 600 0
40.154 -42.585 7.0392 58.53 610 0
36.802 -44.131 6.9783 57.462 620 0
37.433 -43.67 6.9918 57.517 630 0
41.47 -40.123 7.0851 57.703 640 0
39.045 -42.143 7.0305 57.451 650 0
37.536 -43.24 6.9981 57.26 660 0
37.715 -42.418 7.01 56.76 670 0
38.47 -42.897 7.0142 57.62 680 0
37.083 -43.552 6.9885 57.201 690 0
44.791 -37.983 7.1506 58.728 700 0
44.107 -38.177 7.1405 58.334 710 0
38.843 -42.753 7.0207 57.763 720 0
48.86 -34.607 7.2377 59.874 730 0
43.737 -38.346 7.1342 58.166 740 0
38.352 -43.205 7.0091 57.772 750 0
39.597 -41.401 7.0463 57.288 760 0
41.384 -40.481 7.0796 57.891 770 0
42.698 -39.847 7.1031 58.403 780 0
42.103 -40.195 7.0918 58.21 790 0
41.012 -41.43 7.0635 58.296 800 0
47.976 -36.063 7.2094 60.018 810 0
45.158 -38.402 7.1493 59.279 820 0
41.903 -40.917 7.0805 58.567 830 0
42.489 -40.869 7.088 58.954 840 0
40.592 -41.825 7.0536 58.284 850 0
40.215 -42.004 7.0468 58.152 860 0
38.687 -43.331 7.012 58.088 870 0
39.708 -42.906 7.0299 58.461 880 0
37.099 -43.736 6.9867 57.351 890 0
37.105 -43.826 6.9857 57.424 900 0
38.338 -43.394 7.0068 57.904 910 0
38.368 -42.83 7.0137 57.502 920 0
36.749 -44.599 6.9724 57.789 930 0
37.418 -44.319 6.9843 58.003 940 0
37.205 -44.19 6.983 57.767 950 0
37.773 -43.772 6.9951 57.817 960 0
34.623 -46.619 6.922 58.069 970 0
32.945 -47.955 6.8851 58.181 980 0
33.747 -47.473 6.9012 58.246 990 0
34.744 -47.173 6.918 58.587 1000 0
34.977 -47.262 6.9203 58.797 1010 0
34.81 -46.502 6.9258 58.088 1020 0
34.864 -47.163 6.9197 58.65 1030 0
34.409 -47.735 6.9078 58.844 1040 0
35.021 -46.684 6.9268 58.36 1050 0
33.97 -47.886 6.9002 58.711 1060 0
31.295 -49.078 6.8508 58.207 1070 0
29.525 -50.793 6.8097 58.751 1080 0
27.953 -51.365 6.7816 58.478 1090 0
30.855 -49.874 6.8372 58.647 1100 0
30.817 -49.815 6.8372 58.577 1110 0
32.031 -49.322 6.8592 58.81 1120 0
32.209 -49.191 6.8629 58.798 1130 0
33.578 -48.966 6.8843 59.373 1140 0
30.749 -51.138 6.8246 59.671 1150 0
28.458 -52.953 6.7763 60.116 1160 0
29.608 -51.641 6.8038 59.527 1170 0
27.14 -52.827 6.7578 59.391 1180 0
27.102 -53.586 6.7514 60.05 1190 0
28.452 -52.033 6.7836 59.304 1200 0
28.341 -51.984 6.7823 59.208 1210 0
28.238 -52.495 6.7767 59.608 1220 0
28.648 -51.871 6.7878 59.256 1230 0
29.203 -51.542 6.7987 59.241 1240 0
29.486 -50.602 6.8108 58.566 1250 0
28.811 -50.892 6.7983 58.482 1260 0
28.28 -50.961 6.7898 58.282 1270 0
28.144 -50.624 6.7906 57.921 1280 0
27.96 -51.242 6.7827 58.373 1290 0
28.338 -52.22 6.7804 59.414 1300 0
29.103 -51.487 6.7977 59.143 1310 0
27.642 -52.079 6.7712 58.96 1320 0
25.787 -52.545 6.7394 58.532 1330 0
26.077 -52.33 6.7455 58.467 1340 0
28.156 -51.045 6.7873 58.295 1350 0
28.685 -50.741 6.7977 58.288 1360 0
28.975 -50.69 6.8025 58.387 1370 0
27.887 -50.853 6.7848 57.997 1380 0
26.515 -51.931 6.7553 58.308 1390 0
26.971 -51.589 6.7649 58.214 1400 0
27.702 -52.395 6.7695 59.268 1410 0
26.221 -52.311 6.7478 58.515 1420 0
26.911 -53.19 6.7516 59.61 1430 0
25.994 -53.185 6.7378 59.197 1440 0
24.422 -53.861 6.7089 59.139 1450 0
26.602 -53.608 6.7438 59.845 1460 0
25.353 -53.653 6.7246 59.342 1470 0
25.988 -54.832 6.7258 60.679 1480 0
25.372 -54.808 6.7167 60.396 1490 0
24.311 -55.155 6.6983 60.275 1500 0
25.175 -55.495 6.7091 60.938 1510 0
24.444 -55.728 6.6965 60.854 1520 0
24.9 -55.422 6.7054 60.759 1530 0
24.991 -57.241 6.6948 62.458 1540 0
26.148 -57.662 6.7089 63.314 1550 0
25.121 -59.428 6.6831 64.52 1560 0
25.009 -57.751 6.6918 62.934 1570 0
25.716 -58.278 6.6987 63.699 1580 0
25.152 -57.467 6.6957 62.73 1590 0
24.579 -57.477 6.6873 62.512 1600 0
23.58 -58.239 6.6679 62.831 1610 0
23.929 -57.648 6.6766 62.417 1620 0
23.096 -58.212 6.6609 62.626 1630 0
22.711 -56.755 6.6638 61.131 1640 0
23.161 -56.448 6.6726 61.015 1650 0
23.527 -56.522 6.6776 61.223 1660 0
23.639 -56.33 6.6805 61.089 1670 0
23.227 -56.394 6.6739 60.99 1680 0
23.465 -56.48 6.6769 61.16 1690 0
22.808 -55.638 6.6722 60.132 1700 0
22.286 -56.424 6.6594 60.666 1710 0
23.225 -56.255 6.6747 60.861 1720 0
24.243 -54.722 6.7002 59.852 1730 0
24.08 -54.441 6.6996 59.528 1740 0
23.857 -53.871 6.7001 58.917 1750 0
23.004 -54.035 6.6857 58.728 1760 0
