# Supplementary material for: Inducible microRNA-200c decreases motility of breast cancer cells and reduces filamin A
Source: PLoS One. 2019 Nov 20;14(11):e0224314. doi: 10.1371/journal.pone.0224314 (PMC6867627; doi:10.1371/journal.pone.0224314)
Supplement: S1 Raw Data — (ZIP) [file pone.0224314.s007.zip › MDA-MB-231-200c_Dox/cell23.txt]

-23.761 57.632 3.5326 62.338 10 1
-23.968 56.79 3.541 61.64 20 1
-24.518 57.014 3.5477 62.062 30 1
-26.297 56.374 3.5781 62.206 40 1
-27.672 55.955 3.6009 62.424 50 1
-29.927 54.285 3.6454 61.988 60 1
-37.988 50.565 3.7859 63.245 70 1
-48.967 37.753 4.0556 61.831 80 1
-60.763 16.119 4.4531 62.865 90 1
-66.509 0.77433 4.7007 66.513 100 1
-65.799 -1.6298 4.7372 65.819 110 1
-64.64 -2.9021 4.7573 64.706 120 1
-64.072 -3.0641 4.7602 64.145 130 1
-64.037 -3.1911 4.7622 64.116 140 1
-63.244 -6.2209 4.8104 63.549 150 1
-59.503 -12.969 4.927 60.9 160 1
-55.476 -15.688 4.988 57.652 170 1
-54.236 -16.547 5.0085 56.704 180 0
-54.72 -14.836 4.9771 56.696 190 0
-56.327 -11.662 4.9165 57.522 200 0
-58.349 -7.6525 4.8428 58.849 210 1
-59.182 -1.4863 4.7375 59.201 220 1
-60.761 3.4166 4.6562 60.857 230 1
-62.463 9.0928 4.5678 63.121 240 1
-58.705 14.246 4.4743 60.409 250 1
-58.002 17.757 4.4153 60.659 260 1
-50.427 23.217 4.2809 55.515 270 1
-51.837 23.687 4.2838 56.993 280 1
-58.168 16.025 4.4436 60.335 290 1
-65.237 6.3379 4.6155 65.544 300 1
-68.027 -8.5532 4.8375 68.562 310 1
-60.118 -30.607 5.1833 67.461 320 1
-52.556 -43.432 5.403 68.179 330 1
-47.788 -48.689 5.5071 68.223 340 1
-43.971 -52.255 5.5837 68.293 350 1
-42.295 -54.111 5.6197 68.679 360 1
-38.474 -55.769 5.6793 67.753 370 1
-37.747 -55.342 5.6846 66.989 380 1
-36.416 -55.452 5.7021 66.341 390 1
-31.323 -57.966 5.7878 65.888 400 1
-26.241 -60.02 5.871 65.506 410 1
-18.041 -62.638 6.0028 65.185 420 1
-16.187 -61.328 6.0251 63.429 430 1
-13.973 -62.271 6.0625 63.819 440 1
-6.3119 -63.884 6.1847 64.195 450 1
-5.1249 -64.618 6.204 64.821 460 1
-1.8259 -64.696 6.255 64.722 470 1
5.8333 -65.065 6.3726 65.325 480 1
2.8712 -65.372 6.3271 65.435 490 1
2.0251 -65.19 6.3142 65.221 500 1
0.64145 -64.909 6.2931 64.913 510 1
-1.9967 -64.83 6.2524 64.861 520 1
-4.0425 -63.846 6.22 63.974 530 1
-5.9279 -62.782 6.189 63.061 540 1
-7.363 -62.114 6.1652 62.549 550 1
-8.5411 -61.016 6.1441 61.611 560 1
-9.6022 -59.233 6.1225 60.006 570 1
-10.985 -58.738 6.0983 59.756 580 1
-14.62 -58.587 6.0386 60.384 590 1
-20.004 -57.606 5.949 60.981 600 1
-26.733 -55.254 5.8326 61.381 610 1
-32.316 -52.157 5.7285 61.357 620 1
-35.92 -48.184 5.6426 60.1 630 1
-42.215 -44.701 5.5264 61.484 640 1
-53.929 -38.006 5.3263 65.976 650 1
-62.006 -33.66 5.2097 70.553 660 1
-59.589 -33.822 5.2286 68.518 670 1
-56.323 -36.055 5.2818 66.874 680 1
-52.161 -38.186 5.3443 64.644 690 1
-50.191 -38.916 5.3719 63.51 700 1
-45.685 -42.545 5.4622 62.428 710 1
-41.836 -45.275 5.5372 61.644 720 1
-37.854 -48.94 5.6248 61.871 730 1
-34.163 -51.55 5.6979 61.843 740 1
-32.501 -52.643 5.7301 61.867 750 1
-30.405 -52.713 5.76 60.854 760 1
-28.002 -53.546 5.8014 60.426 770 1
-22.828 -54.365 5.8856 58.963 780 1
-17.641 -56.403 5.9801 59.098 790 1
1.1076 -64.349 6.3004 64.359 800 1
11.315 -64.527 6.4568 65.512 810 1
11.287 -63.696 6.4586 64.689 820 1
9.2693 -62.998 6.4293 63.677 830 0
8.9664 -62.496 6.4257 63.136 840 0
8.4855 -63.224 6.4166 63.791 850 0
8.8955 -62.659 6.4242 63.288 860 0
8.8348 -62.858 6.4228 63.476 870 0
8.1969 -62.842 6.4129 63.375 880 0
7.0353 -62.405 6.3954 62.801 890 0
4.0882 -62.271 6.3487 62.405 900 0
4.2168 -62.722 6.3503 62.864 910 0
3.573 -62.716 6.3401 62.818 920 0
1.5345 -61.986 6.3079 62.005 930 0
-2.5677 -62.032 6.2418 62.085 940 1
-7.9475 -61.337 6.1543 61.85 950 1
-10.828 -61.096 6.1078 62.048 960 1
-11.305 -60.367 6.0981 61.416 970 1
-13.301 -59.027 6.0615 60.507 980 1
-16.072 -55.885 6.0032 58.15 990 1
-19.42 -55.417 5.9461 58.721 1000 1
-24.264 -53.482 5.8573 58.728 1010 1
-28.035 -52.829 5.7953 59.807 1020 1
-30.018 -49.889 5.7415 58.223 1030 1
-34.878 -48.174 5.6565 59.475 1040 1
-39.507 -44.747 5.5599 59.692 1050 1
-42.469 -46.331 5.5413 62.85 1060 1
-45.268 -46.133 5.5073 64.633 1070 1
-47.278 -45.16 5.4749 65.38 1080 1
-46.865 -44.857 5.4759 64.872 1090 1
-46.911 -45.374 5.4811 65.264 1100 1
-46.351 -45.823 5.4921 65.178 1110 1
-46.569 -46.634 5.4985 65.904 1120 1
-45.506 -46.393 5.5074 64.985 1130 1
-45.72 -44.878 5.4885 64.065 1140 1
-46.55 -42.497 5.4523 63.031 1150 1
-46.695 -41.924 5.444 62.753 1160 1
-47.378 -40.57 5.4205 62.375 1170 1
-47.685 -39.778 5.4076 62.098 1180 1
-47.499 -40.397 5.4172 62.354 1190 0
-45.385 -41.589 5.4542 61.559 1200 0
-43.923 -42.809 5.4849 61.333 1210 0
-43.067 -43.969 5.5081 61.547 1220 0
-42.121 -43.869 5.5181 60.817 1230 0
-42.381 -43.869 5.515 60.997 1240 0
-42.985 -43.245 5.5008 60.974 1250 0
-41.277 -43.465 5.5236 59.942 1260 0
-38.962 -45.801 5.5783 60.131 1270 0
-35.758 -47.833 5.6412 59.721 1280 0
-36.485 -47.362 5.6268 59.786 1290 0
-38.926 -45.328 5.5736 59.748 1300 0
-39.136 -43.789 5.5538 58.729 1310 0
-37.375 -45.331 5.5937 58.752 1320 0
-35.31 -47.228 5.6412 58.968 1330 0
-33.65 -48.483 5.6765 59.016 1340 0
-32.858 -48.613 5.6888 58.676 1350 0
-33.097 -49.171 5.6907 59.272 1360 0
-32.959 -48.579 5.6871 58.704 1370 0
-32.809 -49.02 5.6934 58.986 1380 0
-33.064 -48.993 5.6895 59.106 1390 0
-33.48 -48.263 5.6767 58.739 1400 0
-34.558 -47.877 5.658 59.046 1410 0
-34.828 -47.546 5.651 58.937 1420 0
-34.768 -48.002 5.6563 59.27 1430 0
-35.674 -46.548 5.6293 58.646 1440 1
-38.067 -44.717 5.578 58.726 1450 1
-40.432 -42.831 5.5266 58.9 1460 1
-41.568 -43.868 5.5247 60.435 1470 0
-40.558 -44.681 5.5461 60.344 1480 0
-40.413 -44.787 5.5491 60.325 1490 0
-38.521 -45.364 5.5792 59.513 1500 0
-38.863 -45.403 5.5752 59.765 1510 0
-38.701 -45.502 5.5784 59.734 1520 0
-39.038 -44.647 5.5647 59.308 1530 0
-39.909 -44.178 5.5485 59.535 1540 1
-42.078 -42.907 5.5075 60.096 1550 1
-42.15 -42.461 5.5015 59.829 1560 1
-44.096 -41.731 5.4702 60.712 1570 1
-46.19 -40.108 5.4274 61.174 1580 1
-46.867 -39.522 5.413 61.307 1590 1
-48.155 -39.065 5.3939 62.008 1600 1
-49.886 -37.742 5.3601 62.555 1610 1
-51.426 -36.111 5.3246 62.838 1620 1
-53.201 -33.953 5.2804 63.112 1630 1
-54.632 -32.133 5.2441 63.382 1640 1
-55.559 -31.315 5.2256 63.776 1650 1
-56.912 -30.297 5.2016 64.474 1660 1
-57.779 -29.881 5.1897 65.049 1670 0
-58.092 -29.487 5.1821 65.148 1680 0
-58.351 -28.626 5.1685 64.995 1690 0
-58.757 -29.168 5.1732 65.599 1700 0
-59.782 -28.603 5.1587 66.272 1710 0
-60.253 -27.069 5.1346 66.055 1720 0
-59.71 -26.988 5.1369 65.526 1730 0
-60.289 -26.207 5.1224 65.738 1740 0
-60.35 -26.276 5.123 65.822 1750 0
-59.829 -24.938 5.1073 64.818 1760 0
