# Supplementary material for: Inducible microRNA-200c decreases motility of breast cancer cells and reduces filamin A
Source: PLoS One. 2019 Nov 20;14(11):e0224314. doi: 10.1371/journal.pone.0224314 (PMC6867627; doi:10.1371/journal.pone.0224314)
Supplement: S1 Raw Data — (ZIP) [file pone.0224314.s007.zip › MDA-MB-231-200c_Dox/cell24.txt]

-25.33 -57.392 5.8675 62.733 10 0
-24.268 -58.007 5.8869 62.879 20 0
-22.849 -58.262 5.9094 62.583 30 0
-21.717 -57.562 5.9224 61.523 40 0
-19.347 -59.553 5.9691 62.617 50 0
-14.935 -60.503 6.0412 62.319 60 0
-16.281 -59.572 6.0164 61.757 70 0
-7.8087 -61.819 6.1575 62.311 80 0
-5.3887 -59.974 6.1936 60.215 90 0
-7.3258 -60.87 6.1634 61.31 100 0
-10.572 -59.259 6.1066 60.195 110 0
-12.298 -58.826 6.0771 60.097 120 0
-9.9491 -57.755 6.1126 58.606 130 0
-16.518 -56.428 5.9984 58.796 140 1
-27.117 -52.78 5.8086 59.338 150 1
-28.97 -50.391 5.7614 58.125 160 1
-35.824 -46.847 5.6303 58.974 170 1
-43.058 -41.451 5.4788 59.767 180 1
-51.412 -36.083 5.3244 62.811 190 1
-55.979 -32.804 5.2425 64.883 200 1
-58.421 -28.274 5.1631 64.904 210 1
-60.249 -22.669 5.0723 64.372 220 1
-61.336 -16.637 4.9773 63.552 230 1
-64.466 -6.5298 4.8133 64.796 240 1
-63.581 0.94386 4.6975 63.588 250 1
-61.711 1.9468 4.6809 61.741 260 1
-61.129 14.696 4.4765 62.87 270 1
-58.625 25.719 4.299 64.018 280 1
-54.048 34.744 4.1411 64.252 290 1
-46.102 42.525 3.9673 62.719 300 1
-35.324 50.183 3.7549 61.368 310 1
-25.994 54.301 3.5881 60.202 320 1
-12.818 58.343 3.3579 59.734 330 1
-1.8996 59.599 3.1735 59.629 340 1
8.8067 59.498 2.9946 60.146 350 1
21.17 59.346 2.799 63.009 360 1
30.847 54.425 2.626 62.558 370 1
34.934 51.196 2.5428 61.98 380 1
42.668 43.422 2.365 60.877 390 1
66.876 33.498 2.0352 74.797 400 1
63.817 14.059 1.7876 65.347 410 1
71.361 12.337 1.742 72.42 420 1
63.971 16.036 1.8164 65.95 430 0
66.104 22.084 1.8932 69.695 440 0
57.587 31.117 2.0662 65.456 450 0
55.041 30.845 2.0816 63.095 460 0
47.96 46.882 2.3448 67.067 470 0
37.812 75.906 2.6794 84.803 480 0
40.023 49.928 2.4659 63.989 490 0
22.713 46.902 2.6906 52.113 500 0
29.92 38.142 2.4764 48.477 510 0
24.745 49.154 2.6752 55.031 520 0
17.226 47.448 2.7933 50.478 530 0
0.091432 45.632 3.1396 45.632 540 0
-25.389 40.114 3.7059 47.474 550 0
-38.887 45.124 3.8529 59.568 560 0
-58.568 31.709 4.2162 66.601 570 0
-62.302 16.928 4.4471 64.561 580 0
-62.905 4.462 4.6416 63.063 590 0
-63.652 0.14196 4.7102 63.652 600 1
-64.369 -4.3768 4.7803 64.517 610 1
-65.675 -5.2534 4.7922 65.885 620 0
-66.618 -4.779 4.784 66.789 630 0
-65.049 -2.1134 4.7449 65.083 640 1
-61.119 15.264 4.4676 62.996 650 1
-60.921 22.91 4.3527 65.087 660 1
-60.285 24.966 4.3198 65.25 670 1
-64.159 19.341 4.4196 67.011 680 1
-65.57 4.2961 4.647 65.711 690 1
-66.893 1.1451 4.6953 66.903 700 1
-68.734 -4.029 4.7709 68.852 710 1
-67.645 -5.4489 4.7928 67.864 720 1
-66.162 -10.249 4.8661 66.951 730 1
-58.116 -26.883 5.1456 64.033 740 1
-55.42 -39.855 5.3358 68.263 750 1
-53.808 -41.794 5.3728 68.133 760 1
-45.541 -48.324 5.5274 66.402 770 1
-41.229 -53.418 5.6259 67.478 780 1
-33.228 -55.308 5.7422 64.522 790 1
-31.572 -56.655 5.7748 64.859 800 0
-30.293 -56.18 5.7887 63.827 810 0
-30.353 -56.193 5.7879 63.866 820 0
-29.346 -57.584 5.8119 64.631 830 0
-28.884 -57.836 5.82 64.648 840 0
-28.892 -57.537 5.8178 64.384 850 0
-28.561 -57.357 5.8212 64.074 860 0
-31.372 -56.911 5.7794 64.985 870 0
-40.664 -51.61 5.6159 65.705 880 0
-42.283 -51.861 5.5992 66.913 890 0
-44.034 -49.152 5.5527 65.992 900 0
-44.354 -48.594 5.5434 65.793 910 0
-48.307 -43.542 5.446 65.034 920 0
-47.804 -43.141 5.4466 64.392 930 0
-49.07 -41.92 5.4194 64.538 940 0
-51.757 -37.06 5.3338 63.657 950 0
-49.135 -38.46 5.3765 62.397 960 0
-48.425 -38.317 5.3818 61.751 970 0
-48.98 -35.214 5.3357 60.325 980 0
-52.763 -29.485 5.222 60.442 990 0
-52.131 -29.319 5.2247 59.811 1000 0
-50.824 -29.01 5.2311 58.521 1010 0
-51.79 -27.889 5.2064 58.822 1020 0
-54.305 -23.518 5.1211 59.179 1030 0
-56.168 -15.415 4.9802 58.245 1040 0
-60.836 6.5587 4.605 61.188 1050 0
-57.505 6.5553 4.5989 57.877 1060 0
-55.179 6.5837 4.5936 55.571 1070 0
-53.884 1.781 4.6793 53.914 1080 0
-53.628 0.47048 4.7036 53.63 1090 0
-52.863 -5.0995 4.8086 53.109 1100 0
-48.659 -26.387 5.2093 55.354 1110 0
-46.32 -38.551 5.4065 60.264 1120 0
-47.348 -37.129 5.3774 60.17 1130 0
-49.967 -35.017 5.3237 61.016 1140 0
-54.074 -28.341 5.1951 61.051 1150 0
-48.789 -38.384 5.379 62.079 1160 0
-44.517 -49.239 5.5481 66.379 1170 0
-36.218 -53.405 5.6873 64.528 1180 0
-26.601 -61.918 5.8774 67.39 1190 0
-12.055 -62.363 6.0922 63.517 1200 0
2.8518 -65.098 6.327 65.161 1210 0
9.1849 -65.09 6.4234 65.735 1220 0
23.865 -61.451 6.6536 65.922 1230 0
35.445 -54.654 6.8585 65.142 1240 0
35.52 -53.796 6.8667 64.465 1250 0
34.494 -51.677 6.8718 62.132 1260 0
28.349 -53.448 6.7709 60.501 1270 0
7.6751 -64.031 6.4025 64.49 1280 0
4.1166 -64.781 6.3466 64.912 1290 0
0.20377 -63.625 6.2864 63.625 1300 0
0.23363 -62.071 6.2869 62.072 1310 0
5.2922 -61.564 6.3689 61.791 1320 1
16.048 -60.777 6.5413 62.86 1330 1
37.733 -48.756 6.9418 61.652 1340 1
44.204 -38.251 7.1407 58.456 1350 1
48.155 -38.575 7.1786 61.7 1360 1
53.191 -37.647 7.2381 65.166 1370 1
53.436 -26.615 7.3919 59.697 1380 1
57.68 -21.116 7.5031 61.424 1390 1
58.456 -23.775 7.4677 63.106 1400 0
56.815 -26.858 7.4124 62.844 1410 0
52.362 -34.918 7.2658 62.937 1420 0
52.696 -36.69 7.2458 64.21 1430 0
56.312 -21.27 7.4928 60.195 1440 0
56.612 -17.122 7.5603 59.144 1450 0
59.217 -9.3596 7.6972 59.952 1460 0
57.12 -15.464 7.5896 59.176 1470 0
56.195 -21.365 7.4907 60.119 1480 0
53.223 -29.289 7.3509 60.75 1490 0
56.66 -30.142 7.3651 64.178 1500 0
58.816 -27.166 7.4213 64.787 1510 0
59.038 -30.142 7.3819 66.287 1520 0
54.071 -24.493 7.4287 59.36 1530 0
54.866 -14.402 7.5973 56.724 1540 1
58.026 -14.725 7.6055 59.865 1550 1
57.992 -11.969 7.6505 59.214 1560 1
57.112 10.366 8.0335 58.045 1570 1
55.204 26.076 8.2953 61.052 1580 1
42.294 47.8 8.7004 63.825 1590 1
40.844 48.27 8.7225 63.232 1600 1
34.833 50.671 8.8225 61.489 1610 1
23.941 52.226 8.9949 57.451 1620 1
7.1749 59.866 9.3055 60.295 1630 1
-1.9992 67.242 9.4545 67.272 1640 1
-8.1627 64.767 9.5501 65.28 1650 1
-13.945 61.613 9.6474 63.171 1660 1
-13.351 63.465 9.6321 64.854 1670 1
-30.949 60.4 9.8983 67.868 1680 1
-39.737 57.072 10.033 69.543 1690 1
-40.233 53.937 10.066 67.289 1700 1
-46.315 47.391 10.199 66.264 1710 1
-48.418 41.693 10.285 63.895 1720 1
-48.536 30.538 10.434 57.344 1730 1
-52.824 21.463 10.61 57.018 1740 1
-53.374 18.684 10.659 56.55 1750 1
-63.127 -1.263 11.016 63.139 1760 0
