# Supplementary material for: Inducible microRNA-200c decreases motility of breast cancer cells and reduces filamin A
Source: PLoS One. 2019 Nov 20;14(11):e0224314. doi: 10.1371/journal.pone.0224314 (PMC6867627; doi:10.1371/journal.pone.0224314)
Supplement: S1 Raw Data — (ZIP) [file pone.0224314.s007.zip › MDA-MB-231-200c_Dox/cell25.txt]

55.98 -42.74 7.2019 70.431 10 0
56.396 -41.253 7.2224 69.873 20 0
54.433 -41.356 7.2043 68.362 30 0
54.529 -43.512 7.1805 69.761 40 0
55.834 -38.23 7.2536 67.668 50 0
57.304 -33.983 7.3187 66.623 60 0
64.785 -23.675 7.5036 68.975 70 0
66.075 -22.935 7.5199 69.942 80 0
66.135 -22.5 7.5261 69.858 90 0
69.057 -7.4796 7.7461 69.46 100 0
70.235 -10.254 7.709 70.98 110 0
72.547 -5.0808 7.7841 72.724 120 0
71.354 1.4149 7.8738 71.368 130 0
72.459 8.9518 7.9769 73.01 140 0
71.792 4.8611 7.9216 71.956 150 0
70.068 4.1884 7.9137 70.193 160 0
68.618 8.6107 7.9788 69.156 170 0
70.349 9.2652 7.9849 70.957 180 0
70.885 13.655 8.0443 72.188 190 0
65.88 19.816 8.1462 68.795 200 0
66.202 21.85 8.1728 69.715 210 0
64.552 25.992 8.2368 69.589 220 0
64.254 21.806 8.1812 67.854 230 0
62.333 27.402 8.2682 68.09 240 0
63.711 26.191 8.244 68.884 250 0
60.924 32.03 8.338 68.831 260 0
59.153 31.478 8.343 67.007 270 0
64.734 25.817 8.2335 69.692 280 0
60.934 23.899 8.2278 65.453 290 0
64.845 15.621 8.0904 66.7 300 0
64.497 18.561 8.1342 67.115 310 0
59.295 27.387 8.2867 65.314 320 0
56.797 42.092 8.4918 70.693 330 0
60.329 31.607 8.3366 68.107 340 0
56.229 35.026 8.4111 66.246 350 0
46.995 48.865 8.6589 67.797 360 0
68.852 14.886 8.0669 70.443 370 0
73.881 -15.96 7.6412 75.585 380 0
68.571 -16.352 7.6199 70.493 390 0
58.256 -14.765 7.6058 60.098 400 0
53.641 39.384 8.4873 66.547 410 0
40.129 48.32 8.7317 62.811 420 0
48.923 48.999 8.6402 69.241 430 0
62.731 23.515 8.2126 66.993 440 0
68.262 -15.744 7.6273 70.054 450 0
58.102 -42.361 7.224 71.905 460 0
41.421 -58.617 6.8983 71.775 470 0
41.337 -56.44 6.9153 69.959 480 0
48.259 -46.906 7.0828 67.299 490 0
59.824 -27.831 7.4185 65.981 500 0
56.721 -14.116 7.6101 58.451 510 0
58.313 37.662 8.4274 69.417 520 0
50.587 48.015 8.6133 69.746 530 0
48.206 51.701 8.6743 70.688 540 0
56.414 37.618 8.4421 67.806 550 0
50.281 47.049 8.6062 68.861 560 0
60.693 37.088 8.4025 71.128 570 0
64.628 14.399 8.0732 66.213 580 0
62.332 17.703 8.1307 64.797 590 0
56.514 10.738 8.0417 57.525 600 0
64.029 -18.437 7.5736 66.63 610 0
57.142 -12.197 7.6437 58.429 620 0
47.969 -4.3024 7.7645 48.162 630 0
36.371 -4.567 7.7291 36.657 640 0
41.497 3.4122 7.936 41.637 650 0
43.445 50.093 8.7103 66.308 660 0
66.536 -0.36002 7.8486 66.537 670 0
63.395 -27.173 7.449 68.974 680 0
57.485 -32.696 7.3368 66.133 690 0
54.668 -35.839 7.2737 65.368 700 0
42.878 -50.811 6.9841 66.485 710 0
69.3 -2.3064 7.8207 69.339 720 0
48.677 47.322 8.6253 67.889 730 0
39.275 56.397 8.8165 68.726 740 0
49.56 48.252 8.626 69.17 750 0
56.75 30.944 8.3532 64.638 760 0
66.466 -4.7288 7.783 66.634 770 0
61.796 -13.719 7.6355 63.301 780 0
40.465 -49.239 6.9711 63.733 790 0
62.998 -25.793 7.4654 68.073 800 0
66.898 22.7 8.1811 70.644 810 0
38.836 45.754 8.721 60.013 820 0
46.033 46.108 8.6402 65.153 830 0
73.239 3.1563 7.8971 73.307 840 0
60.052 -28.342 7.413 66.404 850 0
44.255 -50.835 6.9995 67.4 860 0
39.444 -59.027 6.8723 70.993 870 0
45.597 -45.498 7.0697 64.413 880 0
58.52 -28.468 7.4012 65.077 890 0
67.088 -3.6181 7.8001 67.185 900 0
66.441 29.39 8.2705 72.651 910 0
45.637 45.713 8.6402 64.595 920 0
57.662 34.445 8.3925 67.166 930 0
71.177 -8.3212 7.7376 71.662 940 0
72.299 -0.34561 7.8492 72.3 950 0
47.874 48.421 8.6451 68.092 960 0
46.739 51.539 8.6882 69.575 970 0
55.409 37.874 8.4536 67.116 980 0
59.322 24.998 8.2528 64.374 990 0
63.173 12.252 8.0456 64.35 1000 0
70.09 -3.4021 7.8055 70.173 1010 0
65.28 -0.97021 7.8391 65.287 1020 0
68.176 1.8836 7.8816 68.202 1030 0
65.75 -16.501 7.6081 67.789 1040 0
45.637 -49.575 7.0272 67.383 1050 0
53.796 -38.517 7.2326 66.163 1060 0
70.756 9.6284 7.9892 71.408 1070 0
53.226 43.748 8.542 68.898 1080 0
42.928 57.253 8.7814 71.56 1090 0
62.606 29.39 8.2929 69.161 1100 0
63.492 -16.599 7.5983 65.626 1110 0
44.258 -49.145 7.0163 66.136 1120 0
64.075 -17.176 7.5921 66.337 1130 0
62.836 9.6182 8.0059 63.568 1140 0
50.646 48.368 8.6164 70.032 1150 0
53.32 42.674 8.5289 68.294 1160 0
71.546 -4.5333 7.7907 71.689 1170 0
67.029 -15.091 7.6325 68.707 1180 0
56.767 -12.856 7.6313 58.204 1190 0
56.531 -23.885 7.4542 61.37 1200 0
67.521 -9.9871 7.7071 68.256 1210 0
63.372 -16.629 7.5974 65.518 1220 0
66.923 4.438 7.9202 67.07 1230 0
47.324 41.806 8.5776 63.145 1240 0
57.525 34.06 8.3886 66.852 1250 0
65.416 -4.5003 7.7853 65.57 1260 0
66.678 13.514 8.0539 68.034 1270 0
37.256 54.228 8.8228 65.793 1280 0
56.563 34.022 8.3955 66.007 1290 0
57.849 29.509 8.3257 64.941 1300 0
67.908 11.98 8.0286 68.956 1310 0
67.739 -15.181 7.6335 69.42 1320 0
40.314 -53.071 6.9328 66.646 1330 0
46.231 -47.729 7.0526 66.448 1340 0
52.768 -35.775 7.2582 63.752 1350 0
64.936 1.7678 7.8812 64.96 1360 0
62.089 4.3139 7.9234 62.239 1370 0
58.326 24.39 8.25 63.22 1380 0
50.809 37.841 8.4941 63.352 1390 0
57.73 25.828 8.2747 63.244 1400 0
61.667 18.729 8.1488 64.448 1410 0
67.889 -8.1668 7.7343 68.379 1420 0
49.29 -40.744 7.1632 63.95 1430 0
40.859 -55.432 6.9184 68.863 1440 0
62.876 -19.565 7.5523 65.85 1450 0
65.758 1.3369 7.8743 65.771 1460 0
65.13 3.7504 7.9115 65.238 1470 0
60.835 30.342 8.3166 67.982 1480 0
42.502 51.142 8.7314 66.498 1490 0
57.155 31.455 8.3571 65.239 1500 0
64.214 -7.437 7.7387 64.643 1510 0
66.845 6.9014 7.9569 67.2 1520 0
63.373 11.889 8.0394 64.478 1530 0
58.554 21.019 8.1986 62.212 1540 0
53.528 27.528 8.329 60.192 1550 0
57.298 34.089 8.3907 66.672 1560 0
57.221 31.772 8.3608 65.45 1570 0
62.859 29.97 8.2989 69.638 1580 0
65.281 20.65 8.1603 68.469 1590 0
55.187 19.817 8.1987 58.637 1600 0
53.946 33.242 8.4062 63.365 1610 0
63.266 30.689 8.3056 70.317 1620 0
56.927 34.612 8.4003 66.624 1630 0
52.832 39.361 8.4943 65.883 1640 0
58.845 35.893 8.4017 68.927 1650 0
56.352 38.038 8.4477 67.989 1660 0
53.434 37.977 8.4719 65.555 1670 0
64.371 24.907 8.2232 69.021 1680 0
63.073 25.828 8.2427 68.156 1690 0
59.945 27.312 8.2815 65.874 1700 0
47.296 48.979 8.6569 68.087 1710 0
51.452 44.55 8.5676 68.059 1720 0
56.117 38.717 8.4579 68.177 1730 0
61.767 23.996 8.2245 66.264 1740 0
62.935 21.79 8.1873 66.6 1750 0
54.792 41.952 8.5074 69.008 1760 0
