# Supplementary material for: Inducible microRNA-200c decreases motility of breast cancer cells and reduces filamin A
Source: PLoS One. 2019 Nov 20;14(11):e0224314. doi: 10.1371/journal.pone.0224314 (PMC6867627; doi:10.1371/journal.pone.0224314)
Supplement: S1 Raw Data — (ZIP) [file pone.0224314.s007.zip › MDA-MB-231-200c_Dox/cell26.txt]

18.667 65.024 2.862 67.651 10 0
16.529 63.561 2.8872 65.675 20 0
34.607 60.503 2.622 69.702 30 0
49.163 51.118 2.3757 70.923 40 0
30.321 58.955 2.6666 66.295 50 1
12.71 66.753 2.9534 67.952 60 1
11.425 66.806 2.9722 67.776 70 1
10.508 66.728 2.9854 67.55 80 1
9.296 67.528 3.0048 68.165 90 1
8.1742 67.954 3.0219 68.443 100 1
6.6885 66.948 3.042 67.281 110 1
7.7304 66.792 3.0264 67.238 120 1
33.352 56.703 2.6099 65.785 130 1
41.977 51.78 2.4604 66.658 140 1
43.621 50.582 2.43 66.793 150 1
48.116 47.81 2.353 67.83 160 1
61.271 34.64 2.0854 70.385 170 1
67.382 22.835 1.8975 71.146 180 1
68.62 17.352 1.8185 70.78 190 1
67.695 7.222 1.6771 68.079 200 1
70.726 -5.0643 1.4993 70.907 210 1
70.761 -17.506 1.3283 72.894 220 1
66.968 -29.281 1.1586 73.089 230 1
61.975 -40.488 0.99211 74.028 240 1
50.922 -53.103 0.76443 73.573 250 1
39.55 -61.962 0.5681 73.508 260 1
34.851 -65.357 0.48989 74.069 270 1
32.044 -66.154 0.45108 73.506 280 1
16.538 -66.098 0.24517 68.136 290 1
-4.323 -65.545 -0.06586 65.687 300 1
-7.3687 -66.508 -0.11034 66.915 310 1
-10.966 -65.66 -0.16549 66.57 320 1
-10.814 -65.815 -0.16285 66.698 330 1
-26.402 -59.843 -0.41551 65.408 340 1
-36.037 -49.948 -0.625 61.591 350 1
-43.416 -44.452 -0.77361 62.136 360 1
-47.422 -40.31 -0.86628 62.239 370 1
-53.209 -32.426 -1.0235 62.311 380 1
-55.857 -22.895 -1.1818 60.367 390 1
-32.534 -55.999 -0.52631 64.764 400 0
5.621 -67.888 0.082609 68.121 410 0
34.47 -64.983 0.4877 73.559 420 0
39.803 -59.895 0.58653 71.915 430 0
70.706 -24.176 1.2413 74.725 440 0
71.372 11.85 1.7353 72.349 450 0
65.045 24.14 1.9262 69.38 460 0
62.925 17.966 1.8489 65.44 470 0
65.345 10.759 1.734 66.225 480 0
64.741 22.487 1.9051 68.535 490 0
56.004 41.369 2.207 69.627 500 0
57.25 41.723 2.2006 70.841 510 0
56.802 41.206 2.1984 70.174 520 0
49.828 46.702 2.3238 68.293 530 0
53.397 42.827 2.2468 68.45 540 0
56.913 36.997 2.1472 67.881 550 0
55.472 33.014 2.1076 64.552 560 0
67.751 1.4519 1.5922 67.767 570 0
66.668 -12.354 1.3876 67.803 580 0
55.403 -33.366 1.0287 64.674 590 0
65.516 -0.32392 1.5659 65.517 600 0
59.566 38.123 2.1401 70.721 610 0
45.93 52.342 2.4214 69.636 620 0
43.87 52.8 2.4483 68.647 630 0
42.98 51.779 2.4488 67.293 640 0
39.253 56.846 2.5373 69.082 650 0
58.963 34.809 2.1041 68.471 660 0
65.487 7.2572 1.6812 65.888 670 0
65.855 7.8757 1.6898 66.324 680 0
65.86 12.02 1.7513 66.948 690 0
61.104 -32.126 1.0868 69.035 700 0
51.659 -48.171 0.82033 70.634 710 0
64.964 -14.47 1.3516 66.556 720 0
68.043 13.062 1.7605 69.285 730 0
51.148 46.481 2.3084 69.113 740 0
46.52 52.352 2.4151 70.034 750 0
47.66 52.056 2.4002 70.579 760 0
45.878 55.684 2.4525 72.149 770 0
66.544 14.897 1.791 68.192 780 0
68.196 -25.013 1.2192 72.638 790 0
59.166 -24.349 1.1804 63.98 800 0
64.079 -7.8096 1.4495 64.553 810 0
60.361 -2.281 1.533 60.404 820 0
58.645 -2.5749 1.5269 58.702 830 0
55.429 36.371 2.1515 66.296 840 0
65.436 28.75 1.9848 71.473 850 0
66.949 -11.902 1.3948 67.999 860 0
61.055 -27.095 1.1531 66.797 870 0
54.436 -49.592 0.83193 73.638 880 0
66.267 -17.064 1.3188 68.429 890 0
61.485 21.422 1.9061 65.11 900 0
42.744 53.374 2.4663 68.38 910 0
44.019 51.31 2.4325 67.605 920 0
60.484 35.659 2.1035 70.213 930 0
62.778 12.399 1.7658 63.991 940 0
58.667 -25.955 1.1543 64.152 950 0
47.278 -55.842 0.70254 73.168 960 0
49.749 -53.244 0.75147 72.869 970 0
39.783 -57.435 0.60578 69.868 980 0
34.98 -53.589 0.57831 63.995 990 0
32.964 -47.332 0.60834 57.68 1000 0
35.566 -37.439 0.75975 51.64 1010 0
69.39 4.5704 1.6366 69.54 1020 0
56.975 34.4 2.114 66.555 1030 0
64.918 -14.196 1.3555 66.452 1040 0
51.807 -48.021 0.82331 70.64 1050 0
63.658 -8.3831 1.4399 64.208 1060 0
61.458 28.125 2 67.587 1070 0
66.651 6.3443 1.6657 66.953 1080 0
57.016 -33.75 1.0363 66.257 1090 0
64.354 -27.087 1.1724 69.822 1100 0
63.473 9.3305 1.7167 64.155 1110 0
61.228 14.175 1.7983 62.847 1120 0
60.288 17.293 1.8501 62.719 1130 0
58.714 13.218 1.7922 60.184 1140 0
47.577 42.151 2.2958 63.563 1150 0
59.83 23.199 1.9407 64.171 1160 0
59.291 9.7567 1.7339 60.089 1170 0
56.062 30.732 2.0722 63.933 1180 0
54.383 32.841 2.1141 63.53 1190 0
66.217 -8.928 1.4368 66.816 1200 0
59.689 -17.039 1.2927 62.073 1210 0
60.388 -5.2935 1.4834 60.62 1220 0
55.883 3.0293 1.625 55.965 1230 0
51.102 -38.568 0.92428 64.023 1240 0
57.118 -31.178 1.0711 65.073 1250 0
55.092 -26.788 1.1182 61.259 1260 0
51.273 -44.879 0.85181 68.14 1270 0
64.186 0.71461 1.5819 64.19 1280 0
53.488 25.054 2.0088 59.065 1290 0
61.556 -0.79256 1.5579 61.561 1300 0
53.604 -40.483 0.92396 67.174 1310 0
56.039 -39.077 0.96187 68.319 1320 0
54.178 -27.916 1.095 60.948 1330 0
58.316 -24.805 1.1686 63.372 1340 0
61.651 -2.7921 1.5255 61.714 1350 0
54.941 -28.945 1.0859 62.099 1360 0
55.834 -33.804 1.0264 65.27 1370 0
55.476 -29.883 1.0767 63.013 1380 0
58.345 -22.961 1.1959 62.7 1390 0
39.974 -54.294 0.63464 67.422 1400 0
62.618 -36.76 1.04 72.611 1410 0
56.048 -29.609 1.0848 63.389 1420 0
56.72 -28.75 1.1017 63.59 1430 0
65.951 -6.6441 1.4704 66.285 1440 0
55.565 13.032 1.8012 57.073 1450 0
52.597 22.085 1.9683 57.045 1460 0
58.675 13.836 1.8024 60.284 1470 0
62.705 11.937 1.7589 63.831 1480 0
59.449 -29.811 1.106 66.504 1490 0
56.673 -44.69 0.90307 72.173 1500 0
65.079 -3.1774 1.522 65.157 1510 0
55.851 31.293 2.0815 64.02 1520 0
60.957 -5.2189 1.4854 61.18 1530 0
57.575 -23.659 1.1809 62.246 1540 0
33.605 -57.019 0.53256 66.185 1550 0
62.709 -25.648 1.1826 67.752 1560 0
63.284 -1.0111 1.5548 63.292 1570 0
46.616 -43.906 0.81533 64.038 1580 0
49.04 -45.645 0.82124 66.995 1590 0
62.913 -3.3542 1.5175 63.003 1600 0
60.197 26.333 1.9832 65.705 1610 0
67.692 -6.5045 1.475 68.004 1620 0
49.652 -40.36 0.88827 63.987 1630 0
53.867 -41.407 0.91544 67.942 1640 0
60.952 14.948 1.8113 62.758 1650 0
65.431 0.29263 1.5753 65.432 1660 0
61.723 -13.349 1.3578 63.15 1670 0
64.459 9.104 1.7111 65.099 1680 0
60.722 16.513 1.8363 62.927 1690 0
57.113 -31.1 1.0722 65.031 1700 0
58.044 -29.673 1.0982 65.189 1710 0
60.109 -17.474 1.2879 62.597 1720 0
58.546 24.157 1.9621 63.334 1730 0
64.6 8.1499 1.6963 65.112 1740 0
58.356 -34.545 1.0363 67.814 1750 0
66.731 -5.1228 1.4942 66.928 1760 0
