# Supplementary material for: Inducible microRNA-200c decreases motility of breast cancer cells and reduces filamin A
Source: PLoS One. 2019 Nov 20;14(11):e0224314. doi: 10.1371/journal.pone.0224314 (PMC6867627; doi:10.1371/journal.pone.0224314)
Supplement: S1 Raw Data — (ZIP) [file pone.0224314.s007.zip › MDA-MB-231-200c_Dox/cell27.txt]

-56.281 -31.434 5.2217 64.465 10 0
-57.919 -23.292 5.0947 62.427 20 0
-57.41 -19.095 5.0335 60.503 30 0
-58.37 -9.1014 4.8671 59.075 40 0
-56.598 -9.3596 4.8763 57.367 50 0
-57.432 -8.4711 4.8588 58.054 60 0
-56.274 -6.2959 4.8238 56.625 70 0
-57.884 2.6261 4.6671 57.944 80 0
-57.917 8.9579 4.5589 58.606 90 0
-56.402 17.449 4.4124 59.039 100 0
-55.421 12.683 4.4874 56.854 110 0
-53.377 12.19 4.4879 54.751 120 0
-52.709 18.181 4.3802 55.756 130 0
-51.127 21.442 4.3153 55.441 140 0
-45.789 33.251 4.0843 56.589 150 0
-39.768 42.067 3.8989 57.889 160 0
-42.641 40.113 3.9575 58.543 170 0
-37.127 42.419 3.8606 56.372 180 0
-27.07 51.876 3.6225 58.514 190 0
-26.051 47.41 3.644 54.096 200 0
-27.062 45.299 3.6801 52.766 210 0
-21.128 47.799 3.5578 52.26 220 0
-19.019 48.653 3.5142 52.238 230 0
-13.248 52.194 3.3902 53.849 240 0
1.5422 59.465 3.1157 59.485 250 0
3.1985 59.118 3.0875 59.204 260 0
6.6895 58.79 3.0283 59.169 270 0
13.089 57.211 2.9167 58.689 280 0
22.975 55.546 2.7494 60.11 290 0
22.708 55.289 2.7519 59.771 300 0
24.495 53.467 2.712 58.811 310 0
25.141 52.585 2.6956 58.286 320 0
5.717 56.2 3.0402 56.49 330 0
-5.0767 59.329 3.227 59.546 340 0
-2.1869 61.43 3.1772 61.468 350 0
1.9626 58.954 3.1083 58.987 360 0
29.332 56.27 2.6611 63.456 370 0
43.072 49.779 2.4283 65.827 380 0
41.987 54.021 2.4809 68.419 390 1
21.736 57.199 2.7784 61.19 400 1
9.9695 58.775 2.9736 59.615 410 1
5.9313 57.547 3.0389 57.851 420 1
5.9968 61.502 3.0444 61.794 430 1
4.1687 60.22 3.0725 60.364 440 1
2.6988 56.842 3.0941 56.906 450 1
6.0803 58.18 3.0375 58.497 460 0
12.587 60.755 2.9373 62.045 470 0
12.387 61.801 2.9438 63.03 480 0
15.158 60.53 2.8962 62.399 490 0
12.111 59.972 2.9423 61.183 500 1
10.065 63.088 2.9834 63.885 510 1
2.4135 61.267 3.1022 61.315 520 1
-7.7526 62.022 3.2659 62.504 530 1
-15.258 56.866 3.4037 58.878 540 1
-26.574 52.437 3.6107 58.786 550 1
-44.124 43.612 3.9328 62.04 560 1
-48.434 40.897 4.0112 63.391 570 0
-47.197 39.652 4.0136 61.643 580 0
-40.55 38.895 3.9478 56.188 590 0
-44.485 38.604 3.9977 58.9 600 0
-49.383 36.184 4.08 61.22 610 0
-54.856 32.435 4.1784 63.728 620 0
-52.666 33.529 4.1455 62.433 630 1
-47.446 36.489 4.0568 59.855 640 1
-43.649 39.832 3.9727 59.092 650 1
-39.118 49.622 3.8092 63.186 660 1
-27.443 54.499 3.6081 61.018 670 1
-20.681 56.748 3.4911 60.399 680 1
-22.55 60.799 3.4968 64.846 690 0
-21.703 58.699 3.4957 62.582 700 0
-20.896 60.888 3.4722 64.374 710 0
-18.421 59.631 3.4412 62.411 720 0
-18.457 59.456 3.4426 62.255 730 0
-20.171 57.022 3.4816 60.485 740 1
-21.228 56.102 3.5033 59.984 750 1
-28.738 57.081 3.608 63.907 760 1
-36.154 50.565 3.7623 62.16 770 1
-42.449 42.846 3.9223 60.314 780 1
-49.869 33.495 4.1209 60.073 790 1
-52.821 27.571 4.2313 59.584 800 1
-57.004 21.189 4.3565 60.815 810 1
-57.751 19.962 4.3796 61.104 820 0
-57.603 19.284 4.3893 60.745 830 0
-57.146 19.953 4.3765 60.529 840 0
-56.984 17.405 4.4159 59.583 850 0
-59.375 18.466 4.4109 62.181 860 0
-60.202 19.899 4.3932 63.405 870 1
-59.736 20.178 4.3866 63.052 880 1
-59.375 21.847 4.3598 63.266 890 1
-55.589 23.623 4.3106 60.4 900 1
-56.137 25.385 4.2877 61.61 910 1
-54.109 24.928 4.2807 59.575 920 1
-53.853 24.32 4.2882 59.09 930 1
-55.43 19.922 4.3674 58.902 940 0
-59.362 19.82 4.3901 62.583 950 0
-61.253 12.853 4.5056 62.587 960 0
-60.348 8.4854 4.5727 60.941 970 0
-63.943 -2.5119 4.7517 63.992 980 0
-63.307 -3.6862 4.7706 63.414 990 0
-63.621 4.8873 4.6357 63.808 1000 1
-62.254 14.025 4.4908 63.814 1010 1
-63.539 25.337 4.333 68.405 1020 1
-64.338 23.118 4.3674 68.365 1030 0
-64.52 24.586 4.3483 69.046 1040 0
-64.215 24.677 4.3455 68.793 1050 0
-62.827 25.584 4.3257 67.837 1060 0
-61.73 26.364 4.3087 67.124 1070 0
-62.061 26.763 4.3052 67.585 1080 0
-60.629 27.384 4.2882 66.527 1090 0
-62.882 19.358 4.4137 65.794 1100 1
-63.977 1.2369 4.6931 63.989 1110 1
-63.976 -6.9128 4.82 64.348 1120 1
-64.863 -11.961 4.8947 65.957 1130 1
-66.02 -14.857 4.9337 67.671 1140 1
-63.654 -13.147 4.9161 64.998 1150 0
-61.115 -10.402 4.881 61.994 1160 0
-60.166 -8.3037 4.8495 60.737 1170 0
-57.627 -8.0883 4.8518 58.192 1180 0
-58.601 -4.2464 4.7847 58.755 1190 0
-58.258 -4.0524 4.7818 58.399 1200 0
-59.089 -3.0101 4.7633 59.166 1210 0
-58.122 -4.1253 4.7832 58.269 1220 0
-58.023 -4.1082 4.7831 58.168 1230 0
-56.056 -4.8688 4.799 56.267 1240 0
-57.079 -8.7835 4.8651 57.751 1250 0
-57.121 -9.0117 4.8689 57.827 1260 0
-55.472 -8.1895 4.859 56.073 1270 0
-54.362 -8.028 4.859 54.951 1280 0
-54.658 -9.1041 4.8774 55.411 1290 0
-54.846 -9.4423 4.8829 55.653 1300 0
-55.218 -9.3647 4.8804 56.006 1310 0
-53.704 -8.1605 4.8632 54.321 1320 0
-54.216 -8.5203 4.8683 54.881 1330 0
-55.005 -9.7439 4.8877 55.861 1340 0
-54.55 -9.3299 4.8818 55.342 1350 0
-55.341 -9.2258 4.8776 56.105 1360 0
-56.876 -8.954 4.8685 57.576 1370 0
-59.459 -9.1126 4.8645 60.153 1380 0
-60.183 -10.066 4.8781 61.019 1390 0
-60.369 -8.9475 4.8595 61.028 1400 0
-60.54 -9.851 4.8737 61.336 1410 0
-63.264 -8.9874 4.8535 63.899 1420 0
-63.267 -8.0086 4.8383 63.772 1430 0
-62.397 -7.0375 4.8247 62.793 1440 0
-60.989 -5.8767 4.8084 61.272 1450 0
-60.68 -5.8303 4.8082 60.96 1460 0
-60.812 -6.1345 4.8129 61.121 1470 0
-61.869 -6.1937 4.8122 62.179 1480 0
-61.297 -5.8535 4.8076 61.576 1490 0
-60.664 -5.915 4.8096 60.952 1500 0
-60.114 -6.2034 4.8152 60.433 1510 0
-60.14 -6.0235 4.8122 60.441 1520 0
-60.785 -5.3444 4.8001 61.02 1530 0
-61.89 -5.3781 4.7991 62.123 1540 0
-61.636 -5.7814 4.8059 61.906 1550 0
-60.57 -5.4203 4.8016 60.812 1560 0
-60.972 -6.1858 4.8135 61.285 1570 0
-61.381 -6.5583 4.8188 61.73 1580 0
-62.064 -6.9779 4.8244 62.455 1590 0
-62.794 -7.7369 4.835 63.269 1600 0
-62.119 -5.9759 4.8083 62.406 1610 0
-62.485 -6.7329 4.8197 62.847 1620 0
-62.601 -6.0129 4.8081 62.889 1630 0
-61.172 -4.6468 4.7882 61.349 1640 0
-60.042 -4.1232 4.781 60.184 1650 0
-61.558 -5.4359 4.8005 61.798 1660 0
-62.386 -4.962 4.7918 62.583 1670 0
-61.889 -3.5965 4.7704 61.994 1680 0
-59.788 -4.488 4.7873 59.956 1690 0
-57.536 -4.1872 4.785 57.688 1700 0
-57.94 -3.7356 4.7768 58.061 1710 0
-57.512 -4.7752 4.7952 57.71 1720 0
-57.21 -5.3821 4.8062 57.463 1730 0
-56.648 -7.0016 4.8354 57.079 1740 0
-57.405 -7.0603 4.8348 57.838 1750 0
-57.948 -6.3293 4.8212 58.292 1760 0
