# Supplementary material for: Inducible microRNA-200c decreases motility of breast cancer cells and reduces filamin A
Source: PLoS One. 2019 Nov 20;14(11):e0224314. doi: 10.1371/journal.pone.0224314 (PMC6867627; doi:10.1371/journal.pone.0224314)
Supplement: S1 Raw Data — (ZIP) [file pone.0224314.s007.zip › MDA-MB-231-200c_Dox/cell28.txt]

39.571 68.198 2.6158 78.847 260 0
28.79 74.064 2.7709 79.463 270 0
23.639 77.494 2.8455 81.02 280 0
6.2539 80.055 3.0636 80.299 290 0
1.2919 76.418 3.1247 76.429 300 0
19.328 76.96 2.8955 79.35 310 0
31.567 75.779 2.7469 82.091 320 0
53.164 58.171 2.4011 78.806 330 0
65.588 37.055 2.0851 75.332 340 0
64.097 37.28 2.0976 74.151 350 0
64.231 35.773 2.079 73.521 360 0
73.634 11.722 1.7287 74.562 370 0
75.275 7.8154 1.6743 75.68 380 0
75.935 13.738 1.7498 77.168 390 1
72.281 20.338 1.8451 75.088 400 1
68.704 29.049 1.9708 74.593 410 1
65.677 33.123 2.0379 73.557 420 1
61.884 38.708 2.1297 72.993 430 1
54.187 57.999 2.3902 79.373 440 1
37.059 69.367 2.6509 78.645 450 1
18.224 75.273 2.9041 77.447 460 1
1.8519 74.799 3.1168 74.822 470 1
0.41279 77.338 3.1363 77.339 480 1
4.3043 74.871 3.0842 74.995 490 1
8.1714 74.116 3.0318 74.565 500 1
27.958 72.99 2.7758 78.161 510 1
33.755 69.428 2.6891 77.199 520 1
57.575 57.867 2.3587 81.63 530 1
72.82 34.861 2.0173 80.735 540 1
71.358 31.873 1.9909 78.153 550 1
72.783 29.132 1.9515 78.397 560 1
74.258 18.852 1.8194 76.614 570 1
75.194 8.7257 1.6863 75.698 580 1
75.211 15.235 1.7707 76.738 590 0
78.704 29.409 1.9284 84.019 600 0
73.123 36.693 2.0359 81.813 610 0
68.515 43.248 2.1339 81.022 620 0
55.855 61.73 2.4061 83.249 630 0
39.136 68.708 2.6238 79.072 640 0
41.823 66.438 2.5798 78.506 650 0
58.605 60.731 2.374 84.397 660 0
62.049 47.56 2.2248 78.18 670 0
66.445 46.527 2.1817 81.116 680 0
56.594 48.356 2.2779 74.439 690 0
42.996 63.766 2.5483 76.908 700 0
42.655 63.884 2.5529 76.815 710 0
40.705 65.988 2.5889 77.533 720 0
44.987 63.388 2.5244 77.73 730 0
56.6 51.752 2.3115 76.693 740 0
51.627 58.434 2.418 77.973 750 0
46.609 66.202 2.5282 80.964 760 0
47.864 58.794 2.4583 75.813 770 0
49.818 53.828 2.3949 73.344 780 0
38.948 67.011 2.6151 77.508 790 0
23.031 71.656 2.8306 75.267 800 0
1.2652 74.697 3.1247 74.708 810 0
-0.04819 75.374 3.1422 75.374 820 0
8.0199 76.581 3.0372 77 830 0
0.50664 77.345 3.135 77.347 840 0
1.7375 78.206 3.1194 78.225 850 0
1.9952 79.367 3.1165 79.392 860 0
-2.4719 77.092 3.1736 77.132 870 0
2.6912 77.27 3.1068 77.317 880 0
19.371 80.008 2.904 82.319 890 0
27.971 74.321 2.7816 79.41 900 0
26.278 73.412 2.7978 77.974 910 0
26.116 72.984 2.798 77.516 920 0
27.313 72.308 2.7804 77.295 930 0
39.658 73.165 2.6449 83.222 940 0
39.199 75.243 2.6613 84.841 950 0
39.635 72.351 2.6404 82.496 960 0
43.519 66.056 2.559 79.103 970 0
44.779 64.538 2.535 78.551 980 0
48.306 63.877 2.4941 80.086 990 0
52.908 58.76 2.4085 79.07 1000 0
45.81 62.571 2.5096 77.548 1010 0
41.913 64.869 2.5679 77.231 1020 0
41.703 64.77 2.5695 77.034 1030 0
38.923 67.908 2.6211 78.272 1040 0
38.574 66.598 2.6166 76.963 1050 0
38.645 67.794 2.6235 78.035 1060 0
37.181 68.965 2.6471 78.349 1070 0
37.884 69.627 2.6433 79.267 1080 0
33.231 72.587 2.7123 79.832 1090 0
23.779 75.633 2.837 79.283 1100 0
27.484 69.64 2.7657 74.867 1110 1
34.254 70.043 2.6867 77.97 1120 1
36.475 69.103 2.6559 78.139 1130 1
36.326 66.947 2.6444 76.167 1140 1
43.499 60.419 2.5176 74.449 1150 1
32.466 68.399 2.6984 75.713 1160 0
29.283 68.591 2.7381 74.58 1170 0
29.059 68.411 2.7399 74.327 1180 0
30.456 68.384 2.7226 74.859 1190 0
25.741 69.05 2.7848 73.692 1200 0
25.973 68.776 2.7805 73.517 1210 0
24.329 69.543 2.8051 73.676 1220 0
28.323 68.858 2.7514 74.455 1230 0
30.518 67.209 2.7154 73.813 1240 0
34.047 66.825 2.6704 74.999 1250 0
30.952 67.765 2.7131 74.499 1260 0
30.146 66.706 2.7171 73.201 1270 0
29.631 67.839 2.7298 74.028 1280 0
30.836 67.296 2.7119 74.025 1290 0
32.134 68.283 2.7017 75.466 1300 0
32.135 67.518 2.6974 74.775 1310 0
34.079 68.824 2.6818 76.799 1320 0
32.946 69.584 2.6994 76.99 1330 0
35.025 69.321 2.6737 77.666 1340 0
34.387 68.703 2.6775 76.828 1350 0
35.052 69.265 2.6731 77.629 1360 0
34.172 70.003 2.6875 77.898 1370 0
33.783 70.389 2.6941 78.077 1380 0
34.986 71.503 2.6865 79.603 1390 0
34.404 71.757 2.6945 79.579 1400 0
35.916 71.693 2.6772 80.186 1410 0
34.965 72.024 2.6896 80.062 1420 0
35.504 70.676 2.6761 79.093 1430 0
37.092 70.215 2.6556 79.41 1440 0
35.256 69.752 2.6736 78.156 1450 0
35.975 71.347 2.6746 79.904 1460 0
35.654 71.278 2.6778 79.698 1470 0
36.507 70.786 2.6654 79.646 1480 0
37.709 68.691 2.6395 78.361 1490 0
37.387 66.838 2.6316 76.584 1500 0
35.111 67.674 2.663 76.24 1510 0
36.086 65.86 2.6403 75.098 1520 0
37.014 65.443 2.6269 75.186 1530 0
33.965 65.682 2.6644 73.944 1540 0
34.931 64.428 2.6448 73.288 1550 0
34.517 64.845 2.6524 73.459 1560 0
33.187 64.602 2.667 72.628 1570 0
34.547 64.302 2.6486 72.995 1580 0
37.89 63.049 2.6005 73.559 1590 0
33.736 64.26 2.6582 72.577 1600 0
35.772 63.267 2.627 72.68 1610 1
40.98 61.185 2.5514 73.641 1620 1
46.548 56.494 2.4524 73.2 1630 1
51.457 52.771 2.3688 73.706 1640 1
47.676 55.396 2.431 73.087 1650 0
47.771 55.249 2.4287 73.037 1660 0
45.682 54.098 2.4403 70.805 1670 0
43.325 56.309 2.4858 71.048 1680 0
41.356 58.016 2.5223 71.247 1690 0
37.681 63.755 2.6078 74.058 1700 0
38.799 61.67 2.58 72.86 1710 0
37.691 63.23 2.604 73.611 1720 0
38.642 62.908 2.5908 73.828 1730 0
37.048 64.734 2.6218 74.586 1740 0
37.439 64.262 2.6141 74.373 1750 0
40.598 60.129 2.5477 72.551 1760 0
