# Supplementary material for: Inducible microRNA-200c decreases motility of breast cancer cells and reduces filamin A
Source: PLoS One. 2019 Nov 20;14(11):e0224314. doi: 10.1371/journal.pone.0224314 (PMC6867627; doi:10.1371/journal.pone.0224314)
Supplement: S1 Raw Data — (ZIP) [file pone.0224314.s007.zip › MDA-MB-231-200c_Dox/cell29.txt]

36.864 33.964 2.3153 50.125 10 0
41.038 30.382 2.2081 51.061 20 0
44.454 26.941 2.1156 51.98 30 0
47.269 23.548 2.033 52.81 40 0
54.579 15.971 1.8555 56.868 50 0
56.109 16.558 1.8578 58.501 60 0
56.057 18.161 1.8841 58.925 70 0
55.838 16.219 1.8535 58.146 80 0
55.881 16.194 1.8529 58.18 90 0
54.219 20.276 1.9287 57.886 100 0
56.518 13.208 1.8004 58.041 110 0
54.499 14.57 1.832 56.413 120 0
54.039 13.937 1.8232 55.807 130 0
53.701 8.9096 1.7352 54.435 140 0
54.832 -0.64221 1.5591 54.836 150 0
55.003 -1.0593 1.5515 55.013 160 0
54.33 -0.9453 1.5534 54.338 170 0
53.936 -1.3358 1.546 53.952 180 0
54.509 -8.2308 1.4209 55.127 190 0
53.356 -9.1278 1.4014 54.131 200 0
52.815 -5.3835 1.4692 53.089 210 0
51.461 -5.6583 1.4613 51.771 220 0
50.967 -6.7747 1.4386 51.415 230 0
51.211 -10.25 1.3733 52.227 240 0
49.952 -14.352 1.291 51.973 250 0
49.563 -14.791 1.2808 51.723 260 0
48.499 -16.825 1.2369 51.335 270 0
49.155 -15.825 1.2593 51.64 280 0
48.112 -17.909 1.2145 51.337 290 0
46.861 -20.542 1.1577 51.166 300 0
44.587 -23.368 1.0881 50.34 310 0
42.498 -25.822 1.0248 49.728 320 0
41.258 -26.626 0.99768 49.104 330 0
40.586 -26.425 0.99366 48.431 340 0
42.067 -26.326 1.0116 49.626 350 0
42.686 -22.379 1.0879 48.197 360 0
42.7 -18.806 1.1559 46.658 370 0
48.013 -7.9583 1.4065 48.668 380 0
51.443 1.3359 1.5968 51.461 390 0
54.551 1.5475 1.5992 54.573 400 0
53.186 -10.163 1.382 54.149 410 0
52.001 -15.595 1.2794 54.289 420 0
51.747 -13.33 1.3187 53.436 430 0
51.482 -10.441 1.3707 52.53 440 0
50.259 -11.995 1.3365 51.67 450 0
49.997 -12.752 1.3211 51.597 460 0
48.518 -14.634 1.2779 50.676 470 0
49.393 -14.908 1.2777 51.594 480 0
48.388 -16.31 1.2457 51.063 490 0
48.981 -13.196 1.3076 50.728 500 0
47.103 -12.217 1.317 48.662 510 0
44.464 -10.879 1.3308 45.776 520 0
45.057 -11.252 1.3261 46.441 530 0
41.996 -16.508 1.1963 45.124 540 0
36.52 -35.597 0.79819 50.999 550 0
35.506 -39.09 0.73739 52.808 560 0
33.829 -38.885 0.71597 51.541 570 0
33.599 -38.615 0.71605 51.186 580 0
32.429 -39.259 0.69041 50.921 590 0
29.106 -41.058 0.61668 50.328 600 0
26.31 -43.074 0.54833 50.473 610 0
27.359 -43.529 0.56113 51.413 620 0
29.231 -43.4 0.59274 52.326 630 0
28.568 -42.101 0.59619 50.878 640 0
28.872 -41.661 0.60602 50.688 650 0
29.746 -41.811 0.61837 51.313 660 0
29.302 -41.249 0.61765 50.598 670 0
29.593 -40.797 0.62755 50.399 680 0
27.136 -42.266 0.57075 50.227 690 0
25.723 -41.958 0.54997 49.215 700 0
27.106 -41.963 0.57351 49.956 710 0
28.125 -41.099 0.60012 49.801 720 0
23.688 -43.941 0.49444 49.919 730 0
18.395 -47.032 0.37282 50.501 740 0
9.8218 -50.871 0.19073 51.81 750 0
17.657 -46.927 0.35988 50.139 760 0
20.69 -46.005 0.42263 50.443 770 0
20.338 -46.145 0.41513 50.429 780 0
18.638 -44.595 0.39588 48.333 790 0
25.634 -42.377 0.54401 49.527 800 0
27.866 -40.817 0.59903 49.422 810 0
32.584 -35.833 0.73795 48.433 820 0
33.004 -35.926 0.74304 48.784 830 0
35.777 -34.504 0.80351 49.704 840 0
39.184 -29.823 0.92024 49.242 850 0
49.038 -17.413 1.2296 52.038 860 0
50.082 -10.485 1.3644 51.168 870 0
46.809 -11.034 1.3393 48.092 880 0
45.318 -11.384 1.3247 46.726 890 0
45.472 -5.2698 1.4554 45.776 900 0
44.808 -5.5254 1.4481 45.148 910 0
42.402 -2.542 1.5109 42.478 920 0
42.318 -3.0045 1.4999 42.425 930 0
44.246 -1.467 1.5377 44.27 940 0
41.978 -6.7228 1.412 42.513 950 0
41.434 -13.446 1.257 43.561 960 0
42.341 -10.231 1.3337 43.56 970 0
40.043 -15.05 1.2113 42.778 980 0
42.274 -14.598 1.2383 44.724 990 0
40.18 -18.836 1.1324 44.376 1000 0
35.728 -22.876 1.0013 42.424 1010 0
26.908 -40.219 0.58965 48.39 1020 0
23.801 -44.189 0.49406 50.191 1030 0
38.245 -33.528 0.85103 50.861 1040 0
39.913 -33.106 0.87836 51.856 1050 0
41.431 -31.983 0.9134 52.339 1060 0
46.377 -24.916 1.0778 52.646 1070 0
50.548 -14.855 1.285 52.685 1080 0
46.846 -10.037 1.3597 47.91 1090 0
42.993 -4.0005 1.478 43.178 1100 0
38.792 5.4727 1.711 39.176 1110 0
39.793 11.017 1.8409 41.29 1120 0
40.481 10.953 1.835 41.936 1130 0
39.124 8.2382 1.7783 39.982 1140 0
39.001 14.87 1.9351 41.74 1150 0
41.157 15.881 1.9391 44.114 1160 0
39.81 21.608 2.0681 45.296 1170 0
39.481 23.428 2.1063 45.909 1180 0
38.9 35.846 2.3154 52.897 1190 0
42.547 30.091 2.1864 52.112 1200 0
46.636 25.508 2.0713 53.157 1210 0
46.843 23.565 2.0369 52.437 1220 0
42.921 7.6196 1.7465 43.593 1230 0
40.298 8.5529 1.7799 41.196 1240 0
40.585 10.074 1.8141 41.817 1250 0
38.802 29.856 2.2266 48.958 1260 0
37.581 32.244 2.2799 49.518 1270 0
40.11 30.67 2.2236 50.492 1280 0
30.087 38.592 2.4794 48.935 1290 0
36.284 32.314 2.2984 48.587 1300 0
39.621 30.635 2.229 50.083 1310 0
36.138 36.579 2.3623 51.42 1320 0
27.113 47.486 2.6228 54.682 1330 0
24.289 45.031 2.6469 51.164 1340 0
16.599 51.828 2.8316 54.421 1350 0
20.543 47.641 2.7345 51.882 1360 0
28.305 42.032 2.5489 50.674 1370 0
28.31 39.326 2.5176 48.456 1380 0
32.951 37.935 2.4264 50.247 1390 0
30.224 39.23 2.4851 49.523 1400 0
27.323 40.869 2.5523 49.161 1410 0
26.213 41.995 2.5836 49.504 1420 0
20.614 47.965 2.7357 52.207 1430 0
17.14 49.116 2.8058 52.021 1440 0
21.248 47.47 2.7207 52.009 1450 0
22.512 43.523 2.6643 49 1460 0
28.669 39.079 2.5087 48.467 1470 0
28.5 36.755 2.482 46.51 1480 0
44.587 25.05 2.0827 51.142 1490 0
40.184 30.292 2.2167 50.323 1500 0
36.026 30.076 2.2664 46.93 1510 0
31.567 40.813 2.4833 51.596 1520 0
25.816 44.12 2.6122 51.118 1530 0
30.751 37.518 2.455 48.51 1540 0
33.534 29.902 2.299 44.93 1550 0
43.507 23.086 2.0587 49.253 1560 0
33.366 21.7 2.1474 39.802 1570 0
10.222 49.02 2.936 50.074 1580 0
6.7733 53.63 3.016 54.056 1590 0
10.393 49.513 2.9347 50.592 1600 0
16.923 48.77 2.8076 51.623 1610 0
20.458 44.868 2.7138 49.312 1620 0
26.55 39.834 2.5537 47.871 1630 0
28.553 37.373 2.4892 47.032 1640 0
27.816 42.584 2.563 50.863 1650 0
26.393 41.707 2.5774 49.357 1660 0
26.865 40.046 2.5507 48.223 1670 0
29.479 37.512 2.4755 47.709 1680 0
34.488 33.98 2.3488 48.416 1690 0
35.039 32.564 2.3196 47.835 1700 0
31.453 35.791 2.4206 47.647 1710 0
31.555 35.834 2.4196 47.748 1720 0
21.761 33.07 2.5596 39.588 1730 0
18.966 41.231 2.7105 45.384 1740 0
15.333 46.816 2.8251 49.263 1750 0
7.94 50.958 2.987 51.573 1760 0
