# Supplementary material for: Inducible microRNA-200c decreases motility of breast cancer cells and reduces filamin A
Source: PLoS One. 2019 Nov 20;14(11):e0224314. doi: 10.1371/journal.pone.0224314 (PMC6867627; doi:10.1371/journal.pone.0224314)
Supplement: S1 Raw Data — (ZIP) [file pone.0224314.s007.zip › MDA-MB-231-200c_Dox/cell3.txt]

-46.255 24.05 4.2329 52.133 120 0
-46.23 19.384 4.3154 50.13 130 0
-44.3 21.803 4.255 49.375 140 1
-41.312 24.823 4.1713 48.196 150 1
-37.298 28.724 4.0561 47.077 160 1
-36.401 28.327 4.0511 46.124 170 0
-36.756 28.569 4.0517 46.553 180 0
-36.835 28.551 4.053 46.605 190 0
-37.617 26.316 4.1019 45.908 200 0
-37.983 27.074 4.0931 46.644 210 0
-40.23 24.148 4.1718 46.921 220 1
-41.161 23.108 4.2008 47.204 230 1
-43.206 20.048 4.2779 47.631 240 1
-44.849 17.192 4.3463 48.032 250 1
-46.221 13.298 4.4323 48.096 260 1
-48.403 10.915 4.4906 49.618 270 1
-48.541 9.7835 4.5135 49.517 280 0
-48.258 8.3591 4.5409 48.977 290 0
-49.266 8.7786 4.5361 50.042 300 0
-45.032 15.073 4.3894 47.488 310 1
-39.908 22.704 4.1951 45.915 320 1
-21.974 45.839 3.5886 50.833 330 1
-10.141 55.356 3.3228 56.277 340 1
-8.8911 55.923 3.2993 56.625 350 0
-19.734 52.246 3.5027 55.848 360 0
-29.602 49.648 3.6792 57.803 370 0
-26.943 49.477 3.6403 56.337 380 0
-20.337 53.348 3.5058 57.093 390 0
-13.891 53.683 3.3948 55.451 400 0
-13.138 50.912 3.3941 52.58 410 0
-14.299 49.492 3.4228 51.516 420 0
-9.1564 50.368 3.3214 51.193 430 0
-4.79 50.218 3.2367 50.446 440 0
-1.4552 48.45 3.1716 48.472 450 0
0.89741 47.496 3.1227 47.505 460 0
3.4842 47.393 3.0682 47.521 470 0
5.743 45.993 3.0174 46.351 480 0
8.7634 45.923 2.953 46.752 490 0
25.714 47.906 2.649 54.37 500 0
34.192 44.447 2.4859 56.077 510 0
36.62 42.333 2.4284 55.974 520 0
37.57 41.776 2.4092 56.184 530 0
37.702 40.62 2.3934 55.42 540 0
37.174 39.793 2.3902 54.456 550 0
32.298 43.643 2.5045 54.294 560 0
33.006 41.947 2.4749 53.376 570 0
32.205 42.344 2.4914 53.2 580 0
30.879 43.164 2.5206 53.072 590 0
31.796 42.148 2.4953 52.796 600 0
32.039 40.962 2.4778 52.004 610 0
33.452 40.197 2.4475 52.296 620 0
34.514 39.163 2.4192 52.201 630 0
35.526 37.392 2.3818 51.578 640 0
37.474 36.138 2.3381 52.06 650 0
36.837 35.748 2.3412 51.331 660 0
38.323 34.552 2.3045 51.599 670 0
38.463 33.555 2.2881 51.042 680 0
40.602 31.225 2.2264 51.221 690 0
45.737 25.662 2.0821 52.444 700 0
43.677 26.85 2.122 51.27 710 1
42.751 28.178 2.1536 51.202 720 1
41.034 29.477 2.1937 50.524 730 1
40.926 28.583 2.1804 49.919 740 1
42.27 27.304 2.1443 50.322 750 1
42.645 26.595 2.1284 50.258 760 1
42.373 26.735 2.1337 50.103 770 1
42.854 25.633 2.1099 49.936 780 1
43.213 24.761 2.0911 49.805 790 1
43.941 22.726 2.0481 49.47 800 1
43.307 23.046 2.0598 49.058 810 1
44.985 20.796 2.0038 49.559 820 1
45.103 20.935 2.0054 49.724 830 1
45.589 20.175 1.9874 49.854 840 1
45.743 20.827 1.998 50.261 850 1
46.322 18.895 1.9581 50.028 860 1
47.031 17.657 1.9299 50.236 870 1
47.992 17.354 1.9178 51.033 880 1
47.534 17.039 1.915 50.495 890 0
47.626 17.23 1.9179 50.646 900 0
47.575 17.735 1.9276 50.773 910 0
47.341 19.051 1.9534 51.031 920 0
45.89 19.059 1.9644 49.69 930 0
45.553 19.355 1.9726 49.494 940 0
45.195 20.069 1.9887 49.45 950 0
45.501 19.103 1.9683 49.349 960 0
45.549 19.135 1.9685 49.405 970 0
45.99 18.398 1.9513 49.534 980 0
46.064 17.649 1.9367 49.329 990 0
46.688 17.091 1.9217 49.718 1000 0
46.676 16.639 1.9132 49.553 1010 0
45.971 17.213 1.9291 49.088 1020 0
45.669 18.126 1.9486 49.135 1030 0
45.345 17.179 1.9329 48.49 1040 0
45.982 16.898 1.923 48.989 1050 0
45.92 15.78 1.9018 48.556 1060 0
46.391 15.6 1.8952 48.944 1070 0
47.049 14.325 1.8663 49.181 1080 0
47.232 13.946 1.8579 49.248 1090 0
47.426 13.274 1.8437 49.249 1100 0
47.988 12.74 1.8303 49.65 1110 0
47.832 12.584 1.8281 49.46 1120 0
47.961 12.152 1.819 49.477 1130 0
48.32 12.369 1.8214 49.878 1140 0
47.702 12.425 1.8256 49.293 1150 0
47.358 13.456 1.8476 49.233 1160 0
47.7 13.802 1.8525 49.657 1170 0
48.126 12.622 1.8273 49.754 1180 0
47.901 12.67 1.8294 49.548 1190 0
47.661 12.633 1.8299 49.307 1200 0
47.973 12.656 1.8287 49.614 1210 0
47.52 13.013 1.8381 49.269 1220 0
47.197 13.551 1.8504 49.104 1230 0
46.506 12.93 1.842 48.27 1240 0
46.648 13.323 1.849 48.513 1250 0
46.526 13.252 1.8483 48.377 1260 0
45.99 13.264 1.8516 47.865 1270 0
45.84 13.879 1.8648 47.895 1280 0
45.566 13.958 1.868 47.656 1290 0
44.285 15.707 1.9116 46.988 1300 0
44.874 14.878 1.8909 47.276 1310 0
45.087 14.407 1.8801 47.333 1320 0
44.093 15.79 1.9147 46.835 1330 0
43.41 16.476 1.9335 46.432 1340 0
42.414 17.436 1.9608 45.858 1350 0
41.82 18.182 1.9809 45.602 1360 0
42.53 17.007 1.9512 45.804 1370 0
42.041 17.879 1.9729 45.685 1380 0
42.195 17.226 1.9584 45.576 1390 0
43.22 16.191 1.9292 46.153 1400 0
43.382 15.914 1.9224 46.209 1410 0
43.15 16.259 1.9311 46.112 1420 0
43.309 15.541 1.9153 46.013 1430 0
42.625 16.24 1.9348 45.614 1440 0
42.56 15.577 1.9217 45.321 1450 0
43.659 14.794 1.8975 46.098 1460 0
44.067 14.089 1.8802 46.265 1470 0
44.275 12.867 1.8536 46.106 1480 0
44.192 12.94 1.8557 46.047 1490 0
44.138 12.149 1.8394 45.779 1500 0
44.011 12.181 1.8408 45.666 1510 0
44.111 11.355 1.8227 45.549 1520 0
44.607 11.349 1.8199 46.028 1530 0
45.14 9.7596 1.7837 46.183 1540 0
45.837 7.8034 1.7394 46.496 1550 0
45.797 7.2769 1.7284 46.372 1560 0
48.328 3.8879 1.6511 48.485 1570 0
50.561 -0.11589 1.5685 50.561 1580 0
50.622 -1.2193 1.5467 50.637 1590 0
50.805 -2.8828 1.5141 50.887 1600 0
50.604 -3.4522 1.5027 50.722 1610 0
49.881 -3.3411 1.5039 49.993 1620 0
49.689 -2.0312 1.5299 49.731 1630 0
49.65 -1.482 1.541 49.672 1640 0
48.816 -1.8894 1.5321 48.852 1650 0
48.652 -1.9507 1.5307 48.691 1660 0
50.189 -4.0497 1.4903 50.352 1670 0
52.569 -8.4822 1.4108 53.249 1680 0
54.266 -14.065 1.3172 56.059 1690 0
55.323 -13.271 1.3354 56.892 1700 0
55.459 -14.078 1.3222 57.218 1710 0
56.532 -15.306 1.3064 58.568 1720 0
57.375 -17.134 1.2806 59.879 1730 0
57.396 -15.159 1.3126 59.364 1740 0
56.218 -15.046 1.3093 58.197 1750 0
58.296 -18.117 1.2695 61.046 1760 0
