# Supplementary material for: Inducible microRNA-200c decreases motility of breast cancer cells and reduces filamin A
Source: PLoS One. 2019 Nov 20;14(11):e0224314. doi: 10.1371/journal.pone.0224314 (PMC6867627; doi:10.1371/journal.pone.0224314)
Supplement: S1 Raw Data — (ZIP) [file pone.0224314.s007.zip › MDA-MB-231-200c_Dox/cell30.txt]

-22.377 48.681 3.5724 53.578 10 0
-18.9 49.269 3.5079 52.769 20 0
-17.285 49.463 3.4778 52.396 30 0
-13.709 48.875 3.4151 50.762 40 0
-9.8777 49.187 3.3398 50.169 50 0
-4.4954 51.243 3.2291 51.439 60 0
-5.6604 50.072 3.2542 50.391 70 0
-4.2629 50.394 3.226 50.574 80 0
-6.3956 49.144 3.271 49.559 90 0
-8.1599 47.719 3.311 48.412 100 0
-8.4304 47.14 3.3186 47.888 110 0
-10.754 46.573 3.3685 47.798 120 0
-20.343 44.124 3.5736 48.588 130 0
-37.858 39.291 3.9084 54.562 140 0
-52.004 34.469 4.1271 62.39 150 0
-48.608 34.42 4.0962 59.56 160 0
-47.372 37.115 4.0478 60.179 170 0
-40.795 44.33 3.8855 60.245 180 0
-38.485 48.044 3.817 61.557 190 0
-36.623 47.97 3.7936 60.352 200 0
-33.342 50.919 3.7213 60.864 210 0
-15.788 57.126 3.4112 59.267 220 0
-15.198 58.92 3.394 60.849 230 0
-16.912 58.21 3.4243 60.617 240 0
-10.234 58.644 3.3144 59.531 250 0
18.166 56.97 2.8329 59.796 260 0
23.014 54.592 2.7426 59.245 270 0
23.808 55.997 2.7396 60.848 280 0
20.968 56.943 2.7888 60.681 290 0
19.941 56.815 2.804 60.213 300 0
18.542 55.71 2.8203 58.715 310 0
26.04 50.773 2.6677 57.061 320 0
36.322 48.207 2.4959 60.359 330 0
24.534 54.351 2.7176 59.632 340 0
17.613 55.861 2.8362 58.572 350 0
-1.2696 56.699 3.164 56.713 360 0
-16.658 59.047 3.4166 61.352 370 0
-15.3 57.613 3.4012 59.61 380 0
7.3458 56.608 3.0125 57.083 390 0
20.186 55.743 2.7942 59.285 400 0
32.893 47.077 2.5317 57.43 410 0
37.674 45.609 2.4512 59.157 420 0
36.338 48.827 2.5018 60.865 430 1
30.135 52.33 2.6191 60.387 440 1
21.943 54.156 2.7566 58.433 450 1
-11.247 58.53 3.3314 59.601 460 1
-19.382 56.797 3.4704 60.013 470 1
-32.795 50.927 3.7137 60.573 480 1
-53.404 33.249 4.1555 62.908 490 1
-56.138 30.495 4.2148 63.886 500 0
-56 29.958 4.2212 63.51 510 0
-56.678 29.886 4.2272 64.075 520 0
-58.89 29.343 4.2501 65.796 530 0
-58.37 29.528 4.2441 65.414 540 0
-59.545 29.427 4.2534 66.419 550 0
-60.668 29.449 4.2605 67.437 560 0
-61.574 29.738 4.2625 68.379 570 0
-53.531 33.501 4.1532 63.15 580 1
-40.839 45.145 3.8769 60.876 590 1
-38.609 48.846 3.8105 62.262 600 1
-37.607 48.799 3.7982 61.609 610 1
-33.84 51.906 3.7193 61.962 620 1
-22.945 56.633 3.5265 61.105 630 1
-19.777 58.389 3.4682 61.647 640 1
6.153 56.516 3.0331 56.85 650 1
17.245 55.941 2.8426 58.539 660 1
17.296 56.675 2.8454 59.255 670 1
22.94 55.696 2.7509 60.235 680 1
31.166 49.85 2.5828 58.791 690 1
36.815 45.218 2.4583 58.31 700 1
43.743 41.906 2.3348 60.577 710 1
47.004 37.78 2.2478 60.305 720 1
47.357 38.128 2.2487 60.798 730 0
47.694 37.914 2.2424 60.927 740 0
45.85 38.219 2.2657 59.69 750 0
47.496 36.595 2.2273 59.959 760 0
50.168 34.492 2.1731 60.881 770 0
54.988 31.651 2.0931 63.446 780 0
55.652 31.43 2.0849 63.913 790 0
53.5 30.275 2.0858 61.472 800 0
54.703 27.24 2.0328 61.11 810 0
56.308 27.026 2.0183 62.458 820 0
55.958 26.222 2.009 61.798 830 0
56.754 26.133 2.0023 62.482 840 0
57.302 25.67 1.992 62.789 850 0
58.3 23.69 1.9568 62.929 860 0
60.905 19.048 1.8739 63.814 870 0
59.473 19.21 1.8832 62.499 880 0
58.732 20.898 1.9126 62.339 890 0
60.208 19.776 1.8881 63.373 900 0
60.08 18.424 1.8683 62.841 910 0
59.631 15.563 1.8261 61.628 920 0
60.241 13.589 1.7927 61.754 930 0
60.285 13.482 1.7908 61.774 940 0
60.13 15.319 1.8202 62.05 950 0
61.277 11.99 1.764 62.439 960 0
61.747 12.368 1.7685 62.974 970 0
62.308 9.6054 1.7238 63.044 980 0
62.667 7.0119 1.6822 63.058 990 0
62.782 4.8858 1.6485 62.972 1000 0
62.711 2.3511 1.6083 62.755 1010 0
62.69 1.8824 1.6008 62.718 1020 0
62.895 0.71077 1.5821 62.899 1030 0
62.267 0.58512 1.5802 62.269 1040 0
61.97 2.6412 1.6134 62.026 1050 0
62.335 0.41165 1.5774 62.337 1060 0
62.163 -0.96982 1.5552 62.171 1070 0
61.513 -0.61851 1.5607 61.516 1080 0
61.052 -2.4787 1.5302 61.102 1090 0
61.801 -4.023 1.5058 61.931 1100 0
59.447 -4.7243 1.4915 59.635 1110 0
59.418 -5.2765 1.4822 59.651 1120 0
59.356 -5.931 1.4712 59.652 1130 0
59.374 -10.339 1.3984 60.268 1140 0
59.672 -9.8504 1.4072 60.48 1150 0
58.757 -12.107 1.3676 59.991 1160 0
58.791 -13.741 1.3412 60.376 1170 0
58.697 -15.144 1.3183 60.619 1180 0
56.173 -17.095 1.2754 58.717 1190 0
55.653 -18.611 1.2481 58.682 1200 0
54.677 -20.363 1.2143 58.346 1210 0
54.751 -18.646 1.2426 57.839 1220 0
55.456 -17.751 1.261 58.228 1230 0
56.201 -15.929 1.2946 58.415 1240 0
56.376 -17.298 1.2731 58.97 1250 0
56.964 -16.592 1.2874 59.331 1260 0
56.725 -16.521 1.2874 59.082 1270 0
56.291 -16.565 1.2846 58.678 1280 0
55.695 -19.056 1.2411 58.865 1290 0
53.365 -24.171 1.1455 58.583 1300 0
51.112 -27.617 1.0754 58.096 1310 0
53.491 -27.201 1.1004 60.01 1320 0
51.082 -27.789 1.0726 58.151 1330 0
50.096 -25.489 1.1001 56.208 1340 0
52.301 -23.484 1.1488 57.331 1350 0
48.145 -25.604 1.082 54.53 1360 0
49.579 -24.499 1.1118 55.302 1370 0
45.555 -29.734 0.99252 54.4 1380 0
44.285 -33.77 0.91931 55.692 1390 0
44.775 -36.925 0.88119 58.037 1400 0
43.948 -36.566 0.87682 57.171 1410 0
42.101 -36.954 0.85041 56.019 1420 0
38.505 -40.103 0.76507 55.596 1430 0
40.958 -37.353 0.8314 55.433 1440 0
40.392 -37.884 0.81743 55.377 1450 0
40.64 -38.805 0.8085 56.191 1460 0
38.967 -42.087 0.74692 57.357 1470 0
35.644 -46.035 0.65886 58.222 1480 0
33.865 -51.071 0.58552 61.279 1490 0
29.777 -57.023 0.48124 64.33 1500 0
34.925 -53.306 0.58001 63.728 1510 0
35.257 -51.819 0.59744 62.676 1520 0
37.936 -48.816 0.66063 61.823 1530 0
36.819 -48.423 0.6501 60.831 1540 0
40.031 -44.899 0.72814 60.153 1550 0
42.521 -42.937 0.78053 60.429 1560 0
44.022 -41.572 0.81401 60.549 1570 0
43.369 -41.773 0.80414 60.215 1580 0
42.609 -42.717 0.78414 60.334 1590 0
37.714 -46.262 0.68395 59.687 1600 0
34.351 -49.056 0.61089 59.888 1610 0
28.854 -51.164 0.51349 58.74 1620 0
23.72 -54.26 0.41213 59.218 1630 0
23.82 -53.796 0.41684 58.834 1640 0
22.35 -54.995 0.38602 59.363 1650 0
20.343 -55.909 0.34896 59.495 1660 0
18.408 -55.96 0.3178 58.91 1670 0
17.871 -55.524 0.31138 58.329 1680 0
19.876 -54.725 0.34838 58.223 1690 0
17.873 -55.653 0.31075 58.453 1700 0
18.411 -54.366 0.32653 57.399 1710 0
19.467 -53.349 0.34989 56.79 1720 0
16.666 -54.339 0.2976 56.837 1730 0
16.252 -53.95 0.29259 56.345 1740 0
16.978 -54.324 0.30291 56.915 1750 0
14.52 -55.678 0.2551 57.54 1760 0
