# Supplementary material for: Inducible microRNA-200c decreases motility of breast cancer cells and reduces filamin A
Source: PLoS One. 2019 Nov 20;14(11):e0224314. doi: 10.1371/journal.pone.0224314 (PMC6867627; doi:10.1371/journal.pone.0224314)
Supplement: S1 Raw Data — (ZIP) [file pone.0224314.s007.zip › MDA-MB-231-200c_Dox/cell31.txt]

113.95 88.05 2.2287 144.01 10 0
113.88 89.257 2.2356 144.69 20 0
115.19 87.909 2.2227 144.9 30 0
116.14 86.342 2.2101 144.72 40 0
116.93 85.579 2.2026 144.9 50 0
117.47 83.05 2.1862 143.86 60 0
117.42 83.943 2.1915 144.34 70 0
116.57 84.467 2.1979 143.95 80 0
119.69 81.116 2.1664 144.58 90 0
120.45 80.522 2.1601 144.89 100 0
121.2 79.335 2.1504 144.86 110 0
121.49 78.2 2.1427 144.48 120 0
122.96 75.677 2.1225 144.38 130 0
123.72 73.722 2.1082 144.02 140 0
125.34 71.521 2.0893 144.31 150 0
124.55 72.403 2.0974 144.06 160 0
125.87 70.575 2.0818 144.3 170 0
125.74 69.865 2.078 143.84 180 0
127.74 67.284 2.0556 144.37 190 0
126.22 68.505 2.0681 143.61 200 0
126.87 68.59 2.0664 144.22 210 0
127.19 66.423 2.0521 143.49 220 0
127.68 67.824 2.0591 144.57 230 0
128.84 64.754 2.0365 144.19 240 0
128.17 64.434 2.0366 143.46 250 0
129.42 64.155 2.031 144.44 260 0
129.73 60.884 2.0096 143.31 270 0
128.8 60.766 2.0116 142.41 280 0
124.87 70.818 2.0867 143.55 290 0
121.83 70.732 2.0968 140.87 300 0
121.01 71.804 2.1063 140.71 310 0
117.97 77.201 2.1503 140.98 320 0
118.97 73.475 2.1241 139.83 330 0
122.75 69.217 2.0843 140.92 340 0
126.03 65.922 2.0527 142.23 350 0
128.27 61.164 2.0158 142.1 360 0
129.31 60.102 2.0059 142.59 370 0
118.68 83.893 2.1861 145.34 380 0
103.16 98.789 2.3345 142.83 390 0
103.58 98.94 2.3333 143.24 400 0
100.97 101.14 2.357 142.92 410 0
98.482 99.1 2.3593 139.71 420 0
98.379 98.871 2.3587 139.48 430 0
109.56 94.202 2.281 144.49 440 0
113.83 87.718 2.2274 143.71 450 0
117.21 78.704 2.1621 141.18 460 0
128.49 59.914 2.0071 141.77 470 0
127.83 65.741 2.0458 143.74 480 0
109.25 93.46 2.2785 143.77 490 0
108.65 98.904 2.3093 146.93 500 0
115.39 85.294 2.2073 143.49 510 0
126.35 62.49 2.0301 140.96 520 0
127.01 64.702 2.0419 142.54 530 0
109.44 94.318 2.2821 144.48 540 0
108.25 95.332 2.2928 144.24 550 0
136.08 51.103 1.93 145.36 560 0
131.51 58.488 1.9893 143.93 570 0
103.77 99.059 2.333 143.46 580 0
103.68 99.151 2.3339 143.46 590 0
109.62 93.107 2.2749 143.82 600 0
128.02 55.368 1.979 139.48 610 0
126.66 73.915 2.0991 146.65 620 0
126.35 79.406 2.1319 149.23 630 0
133.55 57.71 1.9787 145.49 640 0
122.8 71.687 2.0992 142.19 650 0
112.21 93.566 2.2659 146.1 660 0
133.31 57.129 1.9757 145.03 670 0
130.16 60.187 2.0039 143.41 680 0
127.65 64.958 2.0415 143.23 690 0
119.65 75.034 2.1309 141.23 700 0
129 59.864 2.0053 142.21 710 0
107.82 93.804 2.2868 142.92 720 0
131.2 63.555 2.0219 145.79 730 0
128.77 51.765 1.953 138.78 740 0
131.64 55.132 1.9674 142.72 750 0
125.82 66.15 2.0548 142.15 760 0
119.32 70.104 2.102 138.39 770 0
127.37 57.659 1.9959 139.81 780 0
128.98 60.951 2.0123 142.65 790 0
122.24 67.656 2.0763 139.71 800 0
100.38 93.32 2.3197 137.06 810 0
102.57 97.028 2.3284 141.19 820 0
101.38 102.54 2.3619 144.2 830 0
106.88 96.034 2.3028 143.68 840 0
120.65 81.843 2.1668 145.79 850 0
134.73 53.928 1.9515 145.12 860 0
130.85 62.702 2.0176 145.1 870 0
112.46 90.413 2.248 144.3 880 0
133.97 57.564 1.9766 145.81 890 0
128.36 66.01 2.0458 144.34 900 0
131.47 65.686 2.0341 146.97 910 0
116.28 81.488 2.1821 141.99 920 0
102.62 99.747 2.342 143.11 930 0
105.55 99.357 2.326 144.95 940 0
104.33 98.666 2.3283 143.59 950 0
103.18 99.987 2.3405 143.68 960 0
108.32 94.372 2.2875 143.66 970 0
119.04 79.22 2.158 142.99 980 0
131.17 65.988 2.0369 146.84 990 0
129.03 53.373 1.963 139.63 1000 0
128.32 71.857 2.0813 147.07 1010 0
102.54 98.898 2.3381 142.46 1020 0
107.35 94.922 2.2948 143.3 1030 0
127.1 80.219 2.1338 150.3 1040 0
129.75 58.821 1.9964 142.46 1050 0
128.53 63.926 2.0323 143.55 1060 0
125.7 72.619 2.0947 145.17 1070 0
130.11 52.88 1.9568 140.45 1080 0
130.78 59.473 1.9976 143.67 1090 0
124.98 64.073 2.0445 140.45 1100 0
131.25 59.113 1.994 143.94 1110 0
102.17 96.469 2.3275 140.51 1120 0
101.73 98.523 2.3402 141.62 1130 0
104.33 96.07 2.315 141.82 1140 0
124.91 78.8 2.1336 147.69 1150 0
120.35 72.991 2.116 140.75 1160 0
109.07 93.014 2.2769 143.34 1170 0
119.57 71.04 2.1069 139.08 1180 0
120.29 73.844 2.1214 141.14 1190 0
128.84 58.392 1.9963 141.46 1200 0
131.29 59.095 1.9937 143.98 1210 0
126.13 69.183 2.0725 143.85 1220 0
99.308 100.86 2.364 141.55 1230 0
102.47 100.03 2.3442 143.2 1240 0
109.57 93.984 2.2798 144.36 1250 0
130.32 62.608 2.0187 144.58 1260 0
129.51 59.191 1.9995 142.4 1270 0
116.41 77.058 2.1555 139.61 1280 0
132.45 61.567 2.0059 146.06 1290 0
131.02 57.038 1.9814 142.89 1300 0
113.13 85.391 2.2174 141.74 1310 0
118.54 77.434 2.1495 141.59 1320 0
121.15 70.611 2.0985 140.22 1330 0
123.17 71.25 2.0952 142.29 1340 0
115.89 78.024 2.1634 139.71 1350 0
128.15 61.018 2.0152 141.93 1360 0
130.12 61.948 2.0151 144.11 1370 0
130.18 59.877 2.0019 143.29 1380 0
120.35 71.383 2.1061 139.93 1390 0
130 53.006 1.958 140.39 1400 0
130.69 60.378 2.0036 143.96 1410 0
127.16 65.467 2.0462 143.02 1420 0
116.33 75.877 2.1488 138.89 1430 0
118.98 74.166 2.1282 140.2 1440 0
136.8 57.869 1.971 148.54 1450 0
133.79 60.438 1.9951 146.81 1460 0
130.38 61.912 2.0141 144.33 1470 0
119.44 73.622 2.1232 140.3 1480 0
125.49 68.369 2.0697 142.91 1490 0
107.3 100.29 2.3224 146.87 1500 0
102.06 99.857 2.3453 142.78 1510 0
106.76 95.106 2.2985 142.98 1520 0
115.41 83.98 2.1998 142.73 1530 0
116.41 79.563 2.1703 141 1540 0
115.22 83.551 2.1982 142.32 1550 0
131.43 59.332 1.9949 144.2 1560 0
130.01 61.675 2.0137 143.9 1570 0
130.21 59.307 1.9982 143.08 1580 0
128.11 63.135 2.0287 142.83 1590 0
117.92 81.816 2.1774 143.53 1600 0
111.25 87.46 2.2371 141.51 1610 0
127.58 63.966 2.0355 142.72 1620 0
127.92 62.928 2.028 142.56 1630 0
131.93 55.561 1.9694 143.15 1640 0
128.89 58.207 1.995 141.43 1650 0
124.37 66.583 2.0623 141.07 1660 0
120.57 70.887 2.1023 139.86 1670 0
118.69 73.503 2.1253 139.61 1680 0
127.86 60.735 2.0142 141.55 1690 0
130.74 60.019 2.0012 143.86 1700 0
127.07 61.073 2.0188 140.99 1710 0
129.78 56.949 1.9843 141.72 1720 0
123.32 63.578 2.0468 138.75 1730 0
126.01 61.272 2.0234 140.12 1740 0
119.11 72.983 2.1205 139.69 1750 0
120.09 71.974 2.1107 140.01 1760 0
