# Supplementary material for: Inducible microRNA-200c decreases motility of breast cancer cells and reduces filamin A
Source: PLoS One. 2019 Nov 20;14(11):e0224314. doi: 10.1371/journal.pone.0224314 (PMC6867627; doi:10.1371/journal.pone.0224314)
Supplement: S1 Raw Data — (ZIP) [file pone.0224314.s007.zip › MDA-MB-231-200c_Dox/cell32.txt]

-52.2 32.429 4.1565 61.453 10 0
-54.427 28.726 4.2268 61.543 20 0
-53.916 26.88 4.2499 60.245 30 0
-52.086 26.993 4.2343 58.665 40 0
-51.96 28.283 4.2139 59.159 50 0
-49.511 29.613 4.1734 57.691 60 0
-45.578 31.444 4.1085 55.372 70 0
-47.955 29.525 4.1605 56.315 80 0
-49.163 26.98 4.2105 56.08 90 0
-49.115 26.934 4.2108 56.015 100 0
-51.248 20.889 4.3253 55.342 110 0
-51.672 17.627 4.3836 54.595 120 0
-65.216 -6.6635 4.8142 65.555 130 0
-67.839 -12.128 4.8893 68.914 140 0
-65.532 3.8406 4.6538 65.644 150 0
-65.787 -7.3889 4.8242 66.201 160 0
-62.385 -17.363 4.9838 64.756 170 0
-64.785 -11.502 4.8881 65.798 180 0
-62.502 13.282 4.503 63.898 190 0
-67.074 11.003 4.5498 67.971 200 0
-66.826 11.035 4.5487 67.731 210 0
-65.089 9.7233 4.5641 65.811 220 0
-66.458 -13.799 4.9171 67.875 230 0
-55.806 -30.554 5.2133 63.623 240 0
-51.998 -37.31 5.3348 63.999 250 0
-55.685 -28.86 5.1906 62.719 260 0
-64.312 -0.68211 4.723 64.315 270 0
-62.937 17.739 4.4377 65.389 280 0
-67.273 16.849 4.467 69.351 290 0
-66.176 14.512 4.4965 67.748 300 0
-63.696 4.2759 4.6454 63.839 310 0
-62.991 -16.984 4.9757 65.241 320 0
-57.632 -30.623 5.2008 65.263 330 0
-48.168 -40.148 5.4072 62.706 340 0
-44.288 -44.725 5.5027 62.942 350 0
-41.413 -49.908 5.5905 64.853 360 0
-20.963 -60.775 5.951 64.289 370 0
-12.663 -63.171 6.0853 64.427 380 0
-4.2117 -60.669 6.2139 60.815 390 0
18.708 -57.868 6.5959 60.817 400 0
20.915 -56.9 6.6354 60.622 410 0
-5.4692 -64.022 6.198 64.255 420 1
-22.344 -62.418 5.9394 66.297 430 1
-36.949 -53.79 5.6813 65.258 440 1
-42.557 -49.195 5.57 65.048 450 1
-60.544 -27.704 5.1415 66.582 460 1
-60.636 -23.387 5.0805 64.99 470 0
-64.279 -19.82 5.0115 67.265 480 0
-66.689 -14.675 4.929 68.285 490 0
-62.032 -17.57 4.9884 64.473 500 0
-60.544 3.3259 4.6575 60.635 510 0
-61.389 -4.3685 4.7834 61.544 520 1
-64.813 -12.532 4.9034 66.013 530 1
-57.185 -22.364 5.0852 61.402 540 1
-53.803 -35.494 5.2956 64.456 550 1
-51.889 -41.058 5.3818 66.168 560 1
-51.1 -41.449 5.3939 65.796 570 1
-37.961 -51.633 5.6492 64.086 580 1
-27.345 -58.936 5.8488 64.971 590 1
-19.872 -61.099 5.9687 64.25 600 1
-9.2565 -64.427 6.1405 65.089 610 1
7.0557 -62.703 6.3952 63.098 620 1
31.848 -54.871 6.8091 63.444 630 1
35.118 -52.228 6.8751 62.937 640 1
37.323 -52.128 6.9046 64.112 650 1
35.897 -50.456 6.9016 61.923 660 1
49.541 -34.18 7.2501 60.188 670 1
62.178 -19.629 7.5482 65.202 680 1
66.973 -13.87 7.6498 68.394 690 1
63.239 -21.05 7.5327 66.651 700 0
56.717 -27.429 7.4035 63.001 710 0
54.817 -23.592 7.4476 59.678 720 0
59.923 -11.366 7.6665 60.991 730 0
61.723 -9.2673 7.705 62.415 740 0
67.666 -9.1828 7.7191 68.286 750 0
68.649 -8.414 7.732 69.162 760 0
68.508 -7.593 7.7436 68.927 770 0
70.384 -9.1434 7.7248 70.975 780 0
64.045 -5.24 7.7723 64.259 790 0
65.035 8.8204 7.9888 65.63 800 0
63.213 23.946 8.2161 67.596 810 0
61.757 26.843 8.264 67.338 820 0
59.637 18.656 8.1572 62.488 830 0
63.02 8.9052 7.9944 63.646 840 0
64.166 7.7197 7.9737 64.628 850 0
62.75 10.972 8.0271 63.702 860 0
64.316 17.314 8.117 66.606 870 0
60.904 21.218 8.1892 64.494 880 0
56.059 26.591 8.2969 62.046 890 0
53.988 28.592 8.341 61.092 900 0
53.919 27.484 8.3254 60.52 910 1
55.841 25.055 8.2757 61.204 920 1
59.542 23.24 8.2261 63.917 930 1
58.82 24.555 8.2495 63.74 940 1
59.127 23.662 8.2347 63.686 950 1
58.443 24.419 8.2498 63.339 960 1
57.987 25.817 8.2729 63.474 970 1
59.384 23.038 8.224 63.696 980 1
64.12 1.5311 7.8779 64.139 990 1
63.12 -7.9897 7.7281 63.624 1000 1
63.091 -5.1561 7.7724 63.301 1010 1
61.51 -6.4288 7.7498 61.845 1020 1
62.357 -7.3224 7.7371 62.786 1030 1
62.247 -7.6217 7.7321 62.712 1040 1
62.054 -7.2325 7.738 62.474 1050 1
62.472 -8.011 7.7264 62.983 1060 1
62.1 -9.1212 7.7081 62.767 1070 1
62.004 -9.6721 7.6992 62.754 1080 1
59.33 -16.915 7.5762 61.695 1090 1
51.856 -29.184 7.3414 59.504 1100 1
43.642 -39.886 7.1135 59.123 1110 1
41.21 -43.699 7.0393 60.066 1120 1
42.742 -43.527 7.0595 61.004 1130 1
38.898 -45.493 6.9906 59.855 1140 1
38.052 -44.407 6.9917 58.48 1150 1
28.868 -51.33 6.7955 58.891 1160 1
28.095 -55.526 6.7516 62.229 1170 1
27.937 -58.258 6.7303 64.61 1180 1
27.903 -58.168 6.7305 64.514 1190 1
28.349 -58.211 6.7364 64.748 1200 1
28.067 -60.125 6.7199 66.353 1210 1
25.035 -59.802 6.6796 64.831 1220 1
18.036 -59.888 6.5757 62.545 1230 1
12.982 -60.874 6.4933 62.243 1240 1
6.0974 -62.14 6.381 62.438 1250 1
8.0323 -60.554 6.4151 61.084 1260 1
7.595 -61.624 6.4058 62.09 1270 1
4.8758 -60.915 6.3631 61.11 1280 1
0.15086 -61.141 6.2857 61.141 1290 1
-1.8914 -60.886 6.2521 60.915 1300 1
-2.0707 -62.518 6.2501 62.552 1310 1
-2.88 -60.359 6.2355 60.427 1320 1
-16.28 -58.208 6.0105 60.442 1330 1
-36.776 -54.464 5.6893 65.717 1340 1
-41.375 -49.406 5.586 64.442 1350 1
-40.457 -49.982 5.6027 64.303 1360 1
-40.167 -48.663 5.5931 63.099 1370 1
-42.647 -48.023 5.557 64.226 1380 1
-42.904 -47.501 5.5486 64.009 1390 1
-40.87 -47.878 5.5766 62.95 1400 1
-44.499 -46.189 5.5164 64.137 1410 1
-51.104 -39.794 5.374 64.771 1420 1
-52.955 -35.439 5.3022 63.719 1430 1
-53.371 -34.604 5.2876 63.607 1440 1
-49.357 -38.614 5.3763 62.667 1450 1
-48.896 -37.987 5.3729 61.918 1460 1
-53.121 -30.652 5.2357 61.331 1470 1
-51.903 -27.435 5.1986 58.708 1480 1
-51.384 -27.462 5.2032 58.262 1490 1
-56.602 2.518 4.6679 56.658 1500 1
-63.376 5.7629 4.6217 63.637 1510 1
-64.28 5.9375 4.6203 64.553 1520 1
-63.732 7.3547 4.5975 64.155 1530 1
-63.459 8.0308 4.5865 63.965 1540 1
-63.479 9.8576 4.5583 64.24 1550 1
-56.183 18.311 4.3973 59.092 1560 1
-43 48.28 3.8692 64.652 1570 1
-35.983 51.479 3.7516 62.808 1580 1
-37.673 52.105 3.7676 64.298 1590 0
-38.074 50.714 3.7856 63.415 1600 0
-39.922 51.609 3.8 65.247 1610 0
-41.794 47.785 3.8602 63.484 1620 0
-40.882 49.663 3.8303 64.326 1630 0
-38.264 50.647 3.7886 63.476 1640 0
-43.921 47.501 3.8879 64.694 1650 0
-46.857 41.694 3.9852 62.721 1660 0
-41.355 45.694 3.8772 61.63 1670 0
-39.782 46.792 3.8462 61.417 1680 0
-43.868 46.374 3.8992 63.835 1690 0
-45.543 45.36 3.929 64.279 1700 0
-45.144 45.356 3.9247 63.993 1710 0
-43.863 45.713 3.9063 63.353 1720 0
-47.692 44.169 3.9653 65.003 1730 0
-48.848 44.987 3.9681 66.408 1740 0
-46.253 44.516 3.9461 64.195 1750 0
-44.903 45.556 3.9198 63.966 1760 0
