# Supplementary material for: Inducible microRNA-200c decreases motility of breast cancer cells and reduces filamin A
Source: PLoS One. 2019 Nov 20;14(11):e0224314. doi: 10.1371/journal.pone.0224314 (PMC6867627; doi:10.1371/journal.pone.0224314)
Supplement: S1 Raw Data — (ZIP) [file pone.0224314.s007.zip › MDA-MB-231-200c_Dox/cell33.txt]

11.922 261.01 3.0959 261.29 10 0
17.12 261.67 3.0763 262.23 20 0
17.739 261.54 3.0739 262.14 30 0
20.002 261.54 3.0653 262.3 40 0
21.645 261.78 3.0591 262.67 50 0
29.384 262.65 3.0302 264.29 60 0
24.65 262.06 3.0478 263.22 70 0
27.257 260.88 3.0375 262.3 80 0
33.064 260.68 3.0154 262.77 90 0
29.717 260.75 3.0281 262.44 100 0
48.479 258.97 2.9565 263.47 110 0
55.899 260.12 2.9299 266.05 120 0
48.261 263.74 2.9606 268.12 130 0
31.658 263.91 3.0222 265.8 140 0
18.298 260.76 3.0715 261.4 150 0
15.549 260.66 3.082 261.13 160 0
14.158 260.49 3.0873 260.88 170 0
14.845 260.93 3.0848 261.35 180 0
17.837 262.19 3.0737 262.8 190 0
17.865 261.47 3.0734 262.08 200 0
24.693 260.89 3.0472 262.06 210 0
25.529 257.99 3.043 259.25 220 0
27.761 257.74 3.0343 259.23 230 0
30.899 257.68 3.0222 259.52 240 0
32.01 255.69 3.017 257.68 250 0
31.955 257.31 3.018 259.29 260 0
29.18 256.76 3.0284 258.42 270 0
39.079 254.66 2.9893 257.64 280 0
30.721 253.12 3.0208 254.97 290 0
34.084 254.81 3.0086 257.08 300 0
33.358 253.17 3.0106 255.36 310 0
32.751 253.64 3.0132 255.74 320 0
33.623 254.36 3.0102 256.57 330 0
33.286 253.63 3.0111 255.8 340 0
31.298 254.64 3.0193 256.56 350 0
33.836 252.82 3.0085 255.08 360 0
32.572 253.47 3.0138 255.55 370 0
28.382 254.52 3.0305 256.1 380 0
35.3 251.98 3.0024 254.45 390 0
32.675 252.58 3.0129 254.68 400 0
27.761 254.18 3.0328 255.69 410 0
30.478 252.94 3.0217 254.77 420 0
30.48 253.43 3.0219 255.26 430 0
28.623 253.22 3.029 254.83 440 0
29.309 252.62 3.0261 254.32 450 0
28.124 252.2 3.0305 253.76 460 0
31.858 250.77 3.0152 252.78 470 0
31.93 250.7 3.0149 252.73 480 0
29.966 251.89 3.0232 253.66 490 0
32.064 250.78 3.0144 252.82 500 0
33.199 251.1 3.0101 253.29 510 0
30.763 251.67 3.02 253.54 520 0
29.226 251.12 3.0257 252.81 530 0
32.409 250.25 3.0128 252.34 540 0
34.438 249.67 3.0045 252.04 550 0
36.84 249.08 2.9948 251.79 560 0
62.448 243.34 2.8904 251.22 570 0
60.74 246.69 2.9002 254.05 580 0
56.024 250.65 2.9217 256.83 590 0
53.652 253.07 2.9327 258.69 600 0
47.923 253.13 2.9545 257.63 610 0
44.178 253.45 2.969 257.27 620 0
35.603 256.25 3.0035 258.72 630 0
31.151 254.91 3.02 256.81 640 0
27.485 254.63 3.0341 256.11 650 0
27.007 255.04 3.0361 256.47 660 0
28.712 253.86 3.029 255.48 670 0
27.978 254.11 3.0319 255.64 680 0
28.032 253.4 3.0314 254.95 690 0
28.662 253.51 3.029 255.13 700 0
27.565 254.49 3.0337 255.98 710 0
27.733 254.6 3.0331 256.1 720 0
27.708 253.96 3.0329 255.46 730 0
29.156 254.72 3.0276 256.38 740 0
29.451 255.25 3.0267 256.95 750 0
39.754 257.42 2.9884 260.47 760 0
27.269 261.04 3.0375 262.46 770 0
11.546 261.09 3.0974 261.35 780 0
18.107 261.98 3.0726 262.61 790 0
36.803 260.9 3.0015 263.49 800 0
39.141 260.67 2.9926 263.6 810 0
36.056 260.07 3.0038 262.56 820 0
23.772 264.79 3.0521 265.86 830 0
23.787 264.49 3.0519 265.55 840 0
31.224 259.6 3.0219 261.47 850 0
32.452 258.4 3.0167 260.43 860 0
26.713 258.42 3.0386 259.8 870 0
34.7 257.05 3.0074 259.38 880 0
30.054 255.97 3.0247 257.72 890 0
32.036 254.8 3.0165 256.81 900 0
30.352 254.27 3.0228 256.08 910 0
30.842 254.54 3.021 256.41 920 0
29.62 254.96 3.0259 256.68 930 0
31.684 254.58 3.0178 256.54 940 0
30.867 255.31 3.0213 257.17 950 0
30.938 255.65 3.0212 257.52 960 0
30.109 256.65 3.0248 258.41 970 0
29.858 257.54 3.0262 259.26 980 0
30.047 257.82 3.0256 259.56 990 0
27.612 258.88 3.0353 260.35 1000 0
28.26 259.12 3.033 260.66 1010 0
28.379 258.48 3.0322 260.04 1020 0
28.57 257.42 3.0311 259 1030 0
27.199 256.9 3.0361 258.33 1040 0
27.561 256.39 3.0345 257.87 1050 0
28.442 255.7 3.0308 257.28 1060 0
25.645 254.89 3.0413 256.18 1070 0
24.299 255.19 3.0467 256.34 1080 0
27.801 255.35 3.0331 256.86 1090 0
25.378 256.16 3.0428 257.41 1100 0
24.85 255.49 3.0446 256.7 1110 0
26.001 256.13 3.0404 257.44 1120 0
26.52 255.96 3.0384 257.33 1130 0
24.817 256.26 3.0451 257.46 1140 0
23.213 257.1 3.0516 258.15 1150 0
25.505 257.38 3.0428 258.64 1160 0
26.016 256.99 3.0407 258.31 1170 0
23.003 255.77 3.0519 256.8 1180 0
22.241 256.41 3.0551 257.37 1190 0
23.31 255.65 3.0507 256.71 1200 0
25.469 254.55 3.0419 255.82 1210 0
23.951 253.87 3.0475 254.99 1220 0
23.337 253.77 3.0499 254.84 1230 0
23.561 253.77 3.049 254.86 1240 0
25.124 254.31 3.0431 255.55 1250 0
27.479 252.97 3.0334 254.45 1260 0
18.032 255.59 3.0712 256.22 1270 0
18.593 257.57 3.0695 258.24 1280 0
18.262 256.79 3.0706 257.44 1290 0
19.885 256.38 3.0642 257.15 1300 0
23.231 255.01 3.0507 256.07 1310 0
22.393 253.64 3.0535 254.62 1320 0
23.87 253.42 3.0477 254.54 1330 0
24.295 254.05 3.0463 255.21 1340 0
21.788 253.59 3.0559 254.52 1350 0
21.272 254.44 3.0582 255.33 1360 0
18.664 255.9 3.0688 256.58 1370 0
21.035 256.82 3.0599 257.68 1380 0
13.455 257.94 3.0895 258.29 1390 0
13.486 257.35 3.0892 257.71 1400 0
14.76 257.59 3.0844 258.01 1410 0
13.062 257.97 3.091 258.3 1420 0
14.088 257.77 3.087 258.16 1430 0
11.504 257.15 3.0969 257.41 1440 0
12.842 256.96 3.0917 257.28 1450 0
12.408 256.52 3.0933 256.82 1460 0
10.224 256.2 3.1017 256.41 1470 0
11.082 256.54 3.0984 256.78 1480 0
12.354 256.4 3.0934 256.69 1490 0
15.248 256.93 3.0823 257.38 1500 0
15.442 256.02 3.0813 256.49 1510 0
12.404 255.03 3.093 255.34 1520 0
9.7043 254.13 3.1034 254.31 1530 0
7.6665 254.45 3.1115 254.57 1540 0
6.6209 254.03 3.1155 254.12 1550 0
10.181 255.11 3.1017 255.31 1560 0
6.2567 255.77 3.1171 255.85 1570 0
6.3169 255.87 3.1169 255.95 1580 0
7.4909 255.81 3.1123 255.92 1590 0
7.5913 255.77 3.1119 255.89 1600 0
8.0208 256.27 3.1103 256.4 1610 0
9.0049 257.49 3.1066 257.65 1620 0
10.2 258.04 3.1021 258.24 1630 0
9.9855 257.55 3.1028 257.75 1640 0
10.426 257.53 3.1011 257.74 1650 0
11.705 257.96 3.0962 258.22 1660 0
12.464 257.07 3.0931 257.37 1670 0
12.819 257.53 3.0919 257.85 1680 0
12.04 257.29 3.0948 257.57 1690 0
11.048 257.57 3.0987 257.81 1700 0
10.691 257.36 3.1001 257.58 1710 0
9.5976 256.25 3.1042 256.43 1720 0
10.519 256.38 3.1006 256.59 1730 0
11.593 257.08 3.0965 257.34 1740 0
13.087 258.28 3.091 258.61 1750 0
11.176 258.26 3.0983 258.5 1760 0
