# Supplementary material for: Inducible microRNA-200c decreases motility of breast cancer cells and reduces filamin A
Source: PLoS One. 2019 Nov 20;14(11):e0224314. doi: 10.1371/journal.pone.0224314 (PMC6867627; doi:10.1371/journal.pone.0224314)
Supplement: S1 Raw Data — (ZIP) [file pone.0224314.s007.zip › MDA-MB-231-200c_Dox/cell34.txt]

-58.337 -20.556 5.0512 61.853 350 0
-58.119 -19.484 5.0359 61.298 360 0
-53.967 -18.824 5.048 57.156 370 0
-55.664 -27.147 5.1661 61.931 380 0
-55.837 -20.617 5.0661 59.522 390 0
-59.378 -4.7767 4.7927 59.57 400 0
-59.913 1.2303 4.6919 59.926 410 0
-59.71 4.9405 4.6298 59.914 420 0
-60.735 3.3077 4.658 60.825 430 0
-61.85 1.9077 4.6816 61.879 440 0
-60.267 10.96 4.5325 61.255 450 0
-57.202 15.039 4.4553 59.146 460 0
-55.465 17.016 4.4147 58.017 470 0
-53.412 25.59 4.2656 59.226 480 0
-55.89 19.012 4.3845 59.036 490 0
-59.03 10.187 4.5415 59.902 500 0
-58.09 12.62 4.4985 59.445 510 0
-58.842 10.274 4.5395 59.733 520 0
-58.907 9.3878 4.5544 59.65 530 0
-58.823 14.213 4.4753 60.515 540 0
-58.948 14.462 4.4718 60.696 550 0
-59.248 9.6412 4.5511 60.027 560 0
-57.031 20.227 4.3716 60.512 570 0
-54.863 24.428 4.2935 60.056 580 0
-52.101 27.507 4.2266 58.917 590 0
-50.384 28.29 4.2008 57.783 600 0
-49.921 29.678 4.176 58.077 610 0
-49.468 29.978 4.1676 57.842 620 0
-49.148 31.72 4.1393 58.496 630 0
-47.528 32.86 4.1075 57.782 640 0
-47.686 32.963 4.1076 57.97 650 0
-47.899 34.966 4.0818 59.303 660 0
-47.384 34.707 4.0802 58.735 670 0
-46.438 38.067 4.0257 60.047 680 0
-51.386 33.868 4.1297 61.543 690 0
-49.131 36.4 4.0748 61.145 700 0
-46.84 39.064 4.0173 60.992 710 0
-48.19 36.165 4.0686 60.251 720 0
-48.009 36.887 4.0573 60.544 730 0
-48.573 36.569 4.0671 60.799 740 0
-48.911 34.952 4.0919 60.116 750 0
-44.903 38.462 4.0041 59.124 760 0
-45.963 35.598 4.0534 58.136 770 0
-45.851 35.912 4.048 58.241 780 0
-44.528 35.751 4.0359 57.104 790 0
-42.263 37.345 3.9887 56.399 800 0
-41.629 39.591 3.9521 57.45 810 0
-46.885 35.795 4.0603 58.987 820 0
-44.834 34.034 4.0631 56.288 830 0
-27.919 45.689 3.6901 53.545 840 0
-26.767 49.533 3.637 56.303 850 0
-25.763 51.69 3.604 57.754 860 0
-21.753 54.359 3.5222 58.55 870 0
-23.202 54.321 3.5453 59.069 880 0
-23.797 55.909 3.544 60.763 890 0
-23.534 56.293 3.5376 61.014 900 0
-22.572 55.496 3.5279 59.911 910 0
-15.267 55.547 3.4098 57.607 920 0
-18.305 58.185 3.4464 60.997 930 0
-18.005 59.929 3.4334 62.575 940 0
-18.085 60.708 3.4311 63.345 950 0
-16.381 62.141 3.3993 64.264 960 0
-10.115 60.432 3.3074 61.273 970 0
-10.58 61.169 3.3129 62.077 980 0
-6.5562 60.872 3.2489 61.224 990 0
-5.3174 61.195 3.2283 61.426 1000 0
-5.4485 62.209 3.229 62.447 1010 0
-4.6096 61.81 3.216 61.982 1020 0
-3.261 61.518 3.1946 61.604 1030 0
-3.568 61.832 3.1992 61.935 1040 0
-2.2688 62.498 3.1779 62.539 1050 0
-2.5201 62.671 3.1818 62.721 1060 0
-1.7852 62.85 3.17 62.876 1070 0
0.046173 62.5 3.1409 62.5 1080 0
-0.45765 62.205 3.1489 62.207 1090 0
-1.5699 62.334 3.1668 62.354 1100 0
4.489 61.248 3.0684 61.412 1110 0
1.372 62.336 3.1196 62.351 1120 0
2.2787 62.297 3.105 62.339 1130 0
12.42 59.88 2.9371 61.155 1140 0
11.965 59.325 2.9426 60.52 1150 0
10.101 58.048 2.9693 58.92 1160 0
6.2426 60.174 3.0382 60.497 1170 0
11.47 59.977 2.9526 61.063 1180 0
9.6247 58.421 2.9783 59.209 1190 0
9.1613 56.525 2.9809 57.263 1200 0
8.6864 56.265 2.9884 56.931 1210 0
9.6285 55.527 2.9699 56.356 1220 0
10.462 55.642 2.9557 56.617 1230 0
10.255 56.394 2.9617 57.319 1240 0
10.716 56.514 2.9542 57.521 1250 0
12.459 55.74 2.9217 57.116 1260 0
12.084 55.054 2.9255 56.364 1270 0
12.226 55.372 2.9243 56.705 1280 0
12.761 55.38 2.9151 56.831 1290 0
12.342 55.825 2.924 57.173 1300 0
13.261 55.542 2.9072 57.103 1310 0
13.682 55.841 2.9013 57.493 1320 0
13.747 55.431 2.8985 57.11 1330 0
15.841 57.534 2.8729 59.675 1340 0
17.151 56.671 2.8477 59.209 1350 0
15.998 58.486 2.8746 60.635 1360 0
12.904 58.125 2.9231 59.54 1370 0
14.802 56.517 2.8854 58.424 1380 0
15.468 56.121 2.8727 58.214 1390 0
15.99 57.054 2.8683 59.252 1400 0
17.593 58.271 2.8484 60.869 1410 0
17.344 56.545 2.844 59.145 1420 0
17.064 57.116 2.8513 59.611 1430 0
18.003 56.416 2.8327 59.219 1440 0
19.056 56.61 2.8169 59.732 1450 0
19.649 56.019 2.8043 59.365 1460 0
20.194 57.009 2.8012 60.48 1470 0
22.438 56.543 2.7638 60.832 1480 0
24.747 55.474 2.722 60.744 1490 0
25.875 54.708 2.6998 60.519 1500 0
25.384 55.658 2.7137 61.173 1510 0
25.189 55.921 2.7184 61.333 1520 0
24.353 56.63 2.7355 61.644 1530 0
23.784 57.072 2.7467 61.83 1540 0
22.402 56.647 2.765 60.916 1550 0
21.417 55.662 2.7743 59.64 1560 0
21.72 56.462 2.7744 60.496 1570 0
22.57 57.219 2.7659 61.51 1580 0
25.138 55.607 2.717 61.025 1590 0
25.492 53.468 2.6967 59.234 1600 0
27.047 53.121 2.6706 59.61 1610 0
24.928 53.541 2.7058 59.06 1620 0
24.462 53.656 2.7138 58.969 1630 0
24.595 53.387 2.7099 58.78 1640 0
25.405 52.871 2.6937 58.658 1650 0
23.53 54.578 2.7345 59.434 1660 0
24.364 54.042 2.718 59.28 1670 0
24.873 53.203 2.7043 58.73 1680 0
26.004 51.983 2.6778 58.125 1690 0
25.435 51.968 2.6864 57.859 1700 0
25.616 52.456 2.6873 58.377 1710 0
25.688 52.72 2.6882 58.645 1720 0
27.546 52.229 2.6563 59.048 1730 0
27.707 52.322 2.6546 59.206 1740 0
29.262 51.904 2.6282 59.585 1750 0
28.792 51.228 2.6296 58.765 1760 0
