# Supplementary material for: Inducible microRNA-200c decreases motility of breast cancer cells and reduces filamin A
Source: PLoS One. 2019 Nov 20;14(11):e0224314. doi: 10.1371/journal.pone.0224314 (PMC6867627; doi:10.1371/journal.pone.0224314)
Supplement: S1 Raw Data — (ZIP) [file pone.0224314.s007.zip › MDA-MB-231-200c_Dox/cell35.txt]

60.021 -32.392 7.3591 68.204 10 0
63.781 -28.7 7.4311 69.941 20 0
65.469 -26.6 7.4681 70.667 30 0
64.312 -26.043 7.4692 69.385 40 0
64.798 -25.955 7.473 69.802 50 0
67.967 -23.789 7.5173 72.01 60 0
66.794 -25.381 7.4908 71.453 70 0
61.53 -28.634 7.4184 67.867 80 0
40.969 -48.378 6.9858 63.394 90 0
31.298 -57.348 6.7828 65.333 100 0
44.227 -49.778 7.0096 66.587 110 0
72.613 -23.045 7.5467 76.182 120 0
73.608 -21.028 7.5757 76.552 130 0
77.362 -10.939 7.7135 78.132 140 0
73.861 -24.37 7.5353 77.777 150 0
73.173 -22.292 7.5583 76.494 160 0
75.959 -18.186 7.619 78.106 170 0
74.198 -18.402 7.6109 76.446 180 0
71.458 -22.753 7.5457 74.993 190 0
74.402 -19.968 7.5918 77.035 200 0
72.958 -17.429 7.6195 75.011 210 0
74.314 -12.274 7.6903 75.321 220 0
77.239 -0.73784 7.8444 77.242 230 0
75.407 -11.468 7.7031 76.274 240 0
75.213 -17.305 7.6278 77.178 250 0
74.331 -13.598 7.673 75.564 260 0
74.066 -10.135 7.718 74.757 270 0
74.453 -9.677 7.7247 75.08 280 0
75.701 -2.8068 7.8169 75.753 290 0
75.143 -5.126 7.7859 75.317 300 0
75.094 -5.8829 7.7758 75.324 310 0
75.391 -4.564 7.7935 75.529 320 0
76.468 2.4837 7.8864 76.509 330 0
75.695 0.56814 7.8615 75.697 340 0
74.996 -0.55573 7.8466 74.998 350 0
75.501 5.32 7.9243 75.688 360 0
75.674 1.019 7.8674 75.681 370 0
74.969 -0.61032 7.8458 74.972 380 0
74.77 -1.2543 7.8372 74.78 390 0
74.284 -1.3077 7.8364 74.296 400 0
74.902 5.8169 7.9315 75.128 410 0
74.817 2.8217 7.8917 74.87 420 0
75.009 3.4942 7.9005 75.09 430 0
74.369 2.1192 7.8825 74.399 440 0
74.534 2.3679 7.8857 74.572 450 0
74.485 -0.22299 7.851 74.485 460 0
74.428 1.3144 7.8716 74.439 470 0
74.451 2.9554 7.8937 74.509 480 0
74.281 3.5334 7.9015 74.365 490 0
74.388 4.0914 7.9089 74.5 500 0
74.52 4.9532 7.9204 74.684 510 0
74.457 7.0967 7.949 74.794 520 0
74.907 8.128 7.9621 75.346 530 0
74.208 7.3118 7.9522 74.568 540 0
74.295 7.2683 7.9515 74.65 550 0
74.051 7.0746 7.9492 74.389 560 0
73.974 6.4418 7.9408 74.253 570 0
73.865 5.618 7.9299 74.078 580 0
73.202 10.162 7.9919 73.904 590 0
73.295 9.5689 7.9838 73.917 600 0
73.253 8.5978 7.9708 73.755 610 0
72.975 8.5482 7.9706 73.474 620 0
73.104 9.7951 7.9872 73.757 630 0
73.525 7.8228 7.96 73.94 640 0
72.941 6.1294 7.9378 73.198 650 0
72.667 6.5079 7.9433 72.958 660 0
73.015 5.589 7.9304 73.229 670 0
72.423 7.4585 7.9566 72.806 680 0
72.348 10.028 7.9917 73.04 690 0
72.416 10.728 8.0011 73.206 700 0
72.121 13.244 8.0356 73.327 710 0
71.781 13.98 8.0463 73.129 720 0
71.725 13.04 8.0338 72.9 730 0
71.487 13.398 8.0393 72.732 740 0
71.535 14.806 8.0581 73.051 750 0
71.395 13.133 8.0359 72.593 760 0
71.145 13.697 8.0442 72.452 770 0
71.566 12.07 8.0211 72.576 780 0
70.857 16.532 8.0832 72.76 790 0
70.83 15.876 8.0745 72.587 800 0
70.784 17.46 8.0958 72.906 810 0
71.397 16.273 8.0781 73.228 820 0
70.091 18.697 8.1147 72.542 830 0
70.051 19.693 8.128 72.766 840 0
69.691 19.798 8.1308 72.448 850 0
68.983 19.235 8.1259 71.615 860 0
69.529 17.502 8.1006 71.698 870 0
68.546 20.203 8.1406 71.461 880 0
69.352 17.631 8.1029 71.558 890 0
68.612 20.88 8.1494 71.719 900 0
68.069 22.875 8.1782 71.81 910 0
68.212 22.451 8.172 71.812 920 0
68.013 21.076 8.1545 71.204 930 0
68.315 21.771 8.1625 71.7 940 0
67.2 26.325 8.2273 72.173 950 0
66.708 26.286 8.2293 71.701 960 0
67.174 23.73 8.1936 71.242 970 0
66.021 24.56 8.2101 70.441 980 0
66.466 21.907 8.1724 69.983 990 0
66.649 21.514 8.1662 70.035 1000 0
66.108 21.463 8.1679 69.505 1010 0
66.268 20.645 8.156 69.41 1020 0
65.695 21.335 8.168 69.072 1030 0
65.146 21.682 8.1753 68.66 1040 0
64.743 22.339 8.1862 68.489 1050 0
65.28 22.162 8.1813 68.939 1060 0
65.101 20.604 8.1605 68.284 1070 0
64.806 19.678 8.1488 67.727 1080 0
65.016 19.994 8.1523 68.021 1090 0
65.57 18.153 8.1241 68.037 1100 0
65.057 19.146 8.1402 67.816 1110 0
65.344 18.609 8.1314 67.942 1120 0
65.485 17.583 8.1163 67.805 1130 0
65.088 17.821 8.1212 67.484 1140 0
66.247 14.736 8.0729 67.867 1150 0
65.948 16.523 8.0995 67.987 1160 0
65.651 17.108 8.1089 67.843 1170 0
65.246 18.45 8.1296 67.804 1180 0
65.103 19.389 8.1434 67.929 1190 0
64.559 20.91 8.1672 67.861 1200 0
64.552 21.276 8.1724 67.968 1210 0
64.206 22.686 8.1936 68.096 1220 0
63.703 24.222 8.2173 68.153 1230 0
63.317 25.412 8.2356 68.226 1240 0
62.818 26.251 8.2498 68.083 1250 0
62.631 27.445 8.267 68.38 1260 0
62.434 28.365 8.2804 68.575 1270 0
62.296 29.268 8.2932 68.829 1280 0
61.933 29.03 8.2923 68.399 1290 0
61.846 29.725 8.302 68.618 1300 0
61.442 30.762 8.3182 68.712 1310 0
61.332 30.058 8.3097 68.302 1320 0
61.265 30.719 8.3188 68.535 1330 0
60.684 31.988 8.3391 68.599 1340 0
60.368 33.678 8.3629 69.127 1350 0
60.385 33.44 8.3597 69.026 1360 0
59.997 35.238 8.385 69.58 1370 0
59.367 36.148 8.4009 69.506 1380 0
59.341 36.014 8.3995 69.414 1390 0
58.437 37.335 8.4225 69.346 1400 0
58.096 38.312 8.437 69.592 1410 0
58.035 38.7 8.4421 69.755 1420 0
57.419 40.908 8.473 70.501 1430 0
56.787 42.976 8.5018 71.216 1440 0
56.976 44.635 8.5185 72.378 1450 0
56.626 47.624 8.5532 73.99 1460 0
56.233 49.777 8.5786 75.099 1470 0
57.477 48.646 8.5564 75.3 1480 0
55.275 50.809 8.5973 75.079 1490 0
53.035 54.865 8.6563 76.308 1500 0
50.208 54.672 8.6819 74.228 1510 0
51.897 50.938 8.6301 72.719 1520 1
54.779 50.528 8.599 74.524 1530 1
54.027 49.258 8.5932 73.111 1540 1
55.402 47.536 8.5631 73 1550 1
55.067 47.802 8.5689 72.921 1560 0
56.757 50.773 8.5838 76.153 1570 0
56.18 50.829 8.5894 75.762 1580 0
55.739 49.982 8.585 74.866 1590 0
55.822 50.147 8.5859 75.039 1600 0
56.874 50.385 8.5789 75.982 1610 0
55.294 52.788 8.6162 76.447 1620 0
54.577 52.98 8.6245 76.063 1630 0
54.359 52.103 8.6182 75.297 1640 0
54.352 52.117 8.6184 75.302 1650 0
54.901 51.636 8.6087 75.369 1660 0
54.925 52.017 8.6122 75.647 1670 0
53.719 52.712 8.6299 75.261 1680 0
54.768 52.065 8.6141 75.566 1690 0
55.34 51.692 8.6053 75.727 1700 0
55.423 51.821 8.6058 75.875 1710 0
56.07 51.738 8.5992 76.293 1720 0
54.808 52.466 8.6175 75.872 1730 0
54.904 51.548 8.6079 75.31 1740 0
54.189 52.086 8.6196 75.162 1750 0
53.907 52.315 8.6244 75.119 1760 0
