# Supplementary material for: Inducible microRNA-200c decreases motility of breast cancer cells and reduces filamin A
Source: PLoS One. 2019 Nov 20;14(11):e0224314. doi: 10.1371/journal.pone.0224314 (PMC6867627; doi:10.1371/journal.pone.0224314)
Supplement: S1 Raw Data — (ZIP) [file pone.0224314.s007.zip › MDA-MB-231-200c_Dox/cell36.txt]

50.389 -58.722 6.9924 77.378 10 0
48.583 -58.93 6.9726 76.374 20 0
46.984 -60.281 6.9452 76.429 30 0
44.889 -61.266 6.9155 75.951 40 0
46.342 -60.52 6.9367 76.225 50 0
43.365 -61.827 6.8948 75.519 60 0
42.155 -61.367 6.8851 74.451 70 0
42.381 -60.526 6.8941 73.889 80 0
-43.031 -57.765 5.6429 72.031 90 0
43.346 -59.619 6.9118 73.711 100 0
41.623 -60.218 6.888 73.203 110 0
40.529 -60.015 6.8772 72.419 120 0
34.627 -64.463 6.7761 73.175 130 0
34.53 -66.709 6.7608 75.116 140 0
34.64 -66.369 6.7642 74.865 150 0
30.954 -66.561 6.7185 73.406 160 0
22.036 -71.673 6.5815 74.984 170 0
10.196 -75.715 6.417 76.398 180 0
8.4494 -76.662 6.393 77.126 190 0
14.41 -75.147 6.4726 76.516 200 0
26.291 -71.673 6.6348 76.343 210 0
50.891 -64.723 6.9495 82.335 220 0
60.269 -59.539 7.0747 84.719 230 0
60.886 -57.587 7.0964 83.806 240 0
57.929 -57.41 7.0731 81.558 250 0
61.712 -51.136 7.162 80.145 260 0
62.887 -50.134 7.1809 80.425 270 0
63.656 -48.567 7.2022 80.067 280 0
65.394 -45.814 7.2429 79.846 290 0
64.506 -45.149 7.2433 78.737 300 0
62.02 -46.611 7.2095 77.583 310 0
56.671 -47.096 7.1606 73.686 320 0
54.928 -47.81 7.1378 72.821 330 0
74.994 -30.151 7.4717 80.828 340 0
79.626 -28.36 7.5118 84.526 350 0
78.239 -30.453 7.4828 83.957 360 0
74.096 -35.314 7.4092 82.081 370 1
68.887 -42.042 7.306 80.702 380 1
62.441 -46.4 7.2149 77.794 390 1
46.413 -60.021 6.9414 75.873 400 1
44.177 -63.85 6.8884 77.643 410 1
44.167 -62.136 6.9011 76.233 420 1
43.668 -60.122 6.9114 74.307 430 1
44.525 -60.695 6.9161 75.276 440 1
44.233 -61.376 6.9077 75.654 450 1
43.341 -62.241 6.8915 75.844 460 1
44.532 -63.115 6.8976 77.244 470 1
46.699 -64.725 6.9082 79.813 480 1
33.12 -70.576 6.722 77.961 490 1
11.673 -75.182 6.4372 76.082 500 1
5.9452 -75.562 6.3617 75.795 510 0
4.3481 -76.454 6.34 76.578 520 0
4.6579 -75.471 6.3448 75.615 530 0
1.7186 -76.489 6.3056 76.509 540 0
3.3162 -75.847 6.3269 75.92 550 0
4.6063 -76.02 6.3437 76.159 560 0
4.412 -75.906 6.3412 76.034 570 0
3.5079 -77.93 6.3282 78.009 580 0
2.5123 -77.707 6.3155 77.747 590 0
7.3228 -75.354 6.3801 75.709 600 0
4.6354 -73.806 6.3459 73.951 610 0
8.1985 -72.508 6.3958 72.97 620 0
10.761 -72.449 6.4306 73.244 630 0
18.901 -69.013 6.5505 71.555 640 0
24.252 -68.303 6.6244 72.481 650 0
28.16 -67.636 6.6777 73.264 660 0
32.203 -63.954 6.7497 71.604 670 0
32.681 -62.089 6.7677 70.165 680 0
30.68 -62.654 6.7385 69.762 690 0
58.424 -51.369 7.1327 77.796 700 0
65.319 -48.789 7.2124 81.528 710 0
65.743 -50.704 7.197 83.025 720 0
63.815 -47.529 7.2138 79.57 730 0
73.55 -32.329 7.4399 80.341 740 0
78.209 -29.475 7.4936 83.579 750 0
75.688 -31.913 7.455 82.141 760 0
76.446 -26.111 7.5248 80.783 770 0
76.13 -26.93 7.514 80.752 780 0
74.725 -31.524 7.4548 81.102 790 0
72.618 -33.812 7.4182 80.104 800 0
73.229 -30.933 7.4543 79.494 810 0
72.757 -31.523 7.4451 79.292 820 0
69.38 -33.181 7.4079 76.906 830 0
69.3 -30.229 7.4427 75.607 840 0
76.059 -18.407 7.6165 78.255 850 0
76.802 -18.255 7.6206 78.942 860 0
75.969 -17.331 7.6297 77.921 870 0
75.351 -18.634 7.6116 77.621 880 0
76.05 -19.745 7.6 78.571 890 0
76.532 -19.883 7.5998 79.072 900 0
76.111 -19.683 7.6009 78.615 910 0
75.342 -19.405 7.6019 77.8 920 0
75.532 -20.807 7.5852 78.346 930 0
75.326 -23.154 7.5558 78.804 940 0
73.891 -24.915 7.5288 77.979 950 0
73.023 -19.841 7.5887 75.67 960 0
72.713 -19.571 7.5911 75.301 970 0
72.475 -21.306 7.5681 75.542 980 0
73.133 -19.691 7.591 75.737 990 0
72.787 -21.883 7.5619 76.005 1000 0
72.892 -19.623 7.591 75.488 1010 0
72.242 -18.488 7.6034 74.57 1020 0
71.892 -20.017 7.5824 74.627 1030 0
71.211 -22.089 7.5532 74.558 1040 0
71.509 -17.342 7.6161 73.582 1050 0
70.685 -19.889 7.5797 73.43 1060 0
70.903 -22.743 7.5436 74.461 1070 0
70.342 -21.065 7.563 73.428 1080 0
70.234 -19.927 7.5775 73.006 1090 0
70.13 -20.543 7.569 73.077 1100 0
69.932 -22.361 7.5445 73.42 1110 0
68.51 -26.432 7.4858 73.432 1120 0
62.991 -33.939 7.3598 71.552 1130 0
63.464 -33.067 7.3736 71.562 1140 0
60.455 -40.352 7.2654 72.685 1150 0
61.705 -34.627 7.3426 70.757 1160 0
62.592 -34.56 7.3495 71.499 1170 0
61.118 -35.361 7.3295 70.61 1180 0
60.143 -33.323 7.348 68.758 1190 0
60.502 -35.279 7.3261 70.036 1200 0
61.521 -35.769 7.3273 71.164 1210 0
62.052 -34.784 7.3431 71.136 1220 0
61.067 -35.155 7.3316 70.464 1230 0
61.547 -35.444 7.3315 71.023 1240 0
60.317 -40.019 7.2682 72.386 1250 0
58.743 -40.418 7.2513 71.305 1260 0
57.032 -42.422 7.2144 71.079 1270 0
57.244 -41.335 7.2286 70.608 1280 0
58.564 -41.605 7.2363 71.838 1290 0
57.195 -40.326 7.2399 69.982 1300 0
55.021 -48.207 7.1345 73.152 1310 0
59.006 -39.892 7.2595 71.226 1320 0
59.284 -39.375 7.2677 71.168 1330 0
56.514 -42.336 7.211 70.613 1340 0
55.501 -44.118 7.1824 70.9 1350 0
52.253 -44.49 7.1487 68.628 1360 0
57.614 -39.304 7.2553 69.744 1370 0
60.923 -36.279 7.3169 70.906 1380 0
62.298 -34.428 7.3491 71.178 1390 0
64.914 -29.223 7.431 71.189 1400 0
63.348 -33.097 7.3725 71.473 1410 0
66.314 -26.093 7.4791 71.263 1420 0
65.366 -29.429 7.4309 71.686 1430 0
67.306 -29.033 7.4467 73.301 1440 0
72.419 -20.97 7.5721 75.394 1450 0
70.867 -23.93 7.5283 74.799 1460 0
68.951 -23.414 7.5266 72.818 1470 0
69.371 -24.1 7.5196 73.438 1480 0
69.583 -23.729 7.5253 73.518 1490 0
71.439 -21.79 7.5579 74.689 1500 0
70.589 -20.271 7.5743 73.442 1510 0
69.856 -19.897 7.5765 72.635 1520 0
68.915 -22.268 7.5415 72.424 1530 0
67.58 -31.187 7.4216 74.429 1540 0
69.31 -29.332 7.4536 75.261 1550 0
69.949 -26.437 7.4926 74.779 1560 0
68.599 -28.695 7.4578 74.359 1570 0
67.835 -29.325 7.446 73.902 1580 0
67.556 -25.914 7.4877 72.355 1590 0
66.729 -26.613 7.4745 71.84 1600 0
66.751 -28.833 7.4462 72.712 1610 0
66.834 -28.591 7.4497 72.692 1620 0
66.93 -29.449 7.4395 73.122 1630 0
67.231 -32.668 7.4017 74.747 1640 0
66.987 -29.592 7.438 73.232 1650 0
66.206 -27.374 7.4619 71.642 1660 0
66.486 -25.712 7.485 71.284 1670 0
66.462 -25.578 7.4866 71.214 1680 0
66.064 -25.25 7.4889 70.725 1690 0
66.294 -26.797 7.4698 71.505 1700 0
66.319 -26.049 7.4797 71.251 1710 0
66.573 -26.102 7.4803 71.507 1720 0
66.669 -25.777 7.4851 71.479 1730 0
67.195 -27.366 7.4672 72.554 1740 0
68.634 -27.561 7.4721 73.961 1750 0
67.178 -24.732 7.5012 71.586 1760 0
