# Supplementary material for: Inducible microRNA-200c decreases motility of breast cancer cells and reduces filamin A
Source: PLoS One. 2019 Nov 20;14(11):e0224314. doi: 10.1371/journal.pone.0224314 (PMC6867627; doi:10.1371/journal.pone.0224314)
Supplement: S1 Raw Data — (ZIP) [file pone.0224314.s007.zip › MDA-MB-231-200c_Dox/cell37.txt]

-58.298 6.2713 4.6052 58.635 10 0
-58.058 11.772 4.5123 59.24 20 0
-56.254 15.551 4.4427 58.364 30 0
-51.811 30.961 4.1738 60.357 40 0
-50.868 31.372 4.1597 59.764 50 1
-49.266 31.546 4.1428 58.501 60 1
-49.149 33.188 4.1185 59.305 70 1
-48.868 30.409 4.1558 57.557 80 1
-49.571 24.776 4.2489 55.418 90 1
-51.582 20.599 4.3324 55.543 100 1
-53.59 17.939 4.3894 56.513 110 1
-54.602 15.718 4.4321 56.819 120 1
-53.575 13.273 4.4695 55.194 130 1
-53.683 9.4968 4.5373 54.517 140 1
-54.676 3.0812 4.6561 54.763 150 1
-56.804 -4.1422 4.7852 56.955 160 1
-57.251 -12.787 4.9321 58.662 170 1
-57.195 -18.591 5.0267 60.14 180 1
-55.063 -30.093 5.2126 62.75 190 1
-52.705 -33.923 5.2843 62.679 200 1
-54.517 -26.865 5.1702 60.777 210 1
-53.501 -20.525 5.0787 57.303 220 1
-54.689 -13.987 4.9628 56.449 230 1
-53.457 -10.348 4.9036 54.449 240 1
-52.415 -2.3565 4.7573 52.468 250 1
-51.961 0.90729 4.6949 51.969 260 1
-50.353 18.891 4.3535 53.78 270 1
-47.718 32.029 4.1212 57.471 280 1
-45.816 34.819 4.0625 57.546 290 1
-42.981 41.03 3.9502 59.42 300 1
-41.572 43.451 3.9049 60.135 310 1
-41.691 42.561 3.9167 59.578 320 1
-40.753 40.835 3.926 57.691 330 1
-41.204 41.705 3.921 58.627 340 1
-40.625 40.57 3.9277 57.414 350 1
-39.711 41.456 3.9055 57.407 360 1
-39.36 40.883 3.908 56.75 370 1
-38.661 40.407 3.9049 55.923 380 1
-37.774 42.393 3.8694 56.78 390 1
-37.832 42.702 3.8666 57.05 400 1
-38.445 42.449 3.8775 57.271 410 1
-37.532 42.997 3.8592 57.074 420 1
-35.575 44.971 3.8109 57.341 430 1
-34.226 46.26 3.7786 57.545 440 1
-31.182 49.298 3.7056 58.332 450 1
-28.382 52.487 3.6373 59.67 460 1
-24.966 57.863 3.5489 63.019 470 1
-25.986 56.731 3.5711 62.399 480 1
-26.906 55.34 3.5941 61.534 490 1
-26.867 55.663 3.5913 61.808 500 1
-26.336 56.052 3.5808 61.93 510 1
-24.574 57.738 3.544 62.75 520 1
-23.661 56.88 3.5358 61.605 530 1
-22.456 57.142 3.516 61.396 540 1
-19.803 59.202 3.4644 62.426 550 1
-18.699 59.541 3.4459 62.408 560 1
-16.829 61.168 3.4101 63.44 570 1
-16.702 60.934 3.4091 63.182 580 1
-15.435 60.906 3.3898 62.831 590 1
-13.747 60.265 3.3659 61.813 600 1
-11.934 60.139 3.3375 61.312 610 1
-9.7132 58.832 3.3052 59.628 620 1
-7.5041 59.931 3.2662 60.399 630 1
-6.7825 60.542 3.2532 60.921 640 1
-6.9594 59.408 3.2582 59.815 650 1
-5.8645 58.594 3.2413 58.887 660 1
-4.4364 59.366 3.2162 59.531 670 1
-3.1011 59.347 3.1938 59.428 680 1
-3.1178 58.365 3.195 58.448 690 1
-3.6988 57.977 3.2053 58.095 700 1
-1.7192 59.393 3.1705 59.417 710 1
-1.8197 58.177 3.1729 58.205 720 1
-0.12881 57.395 3.1438 57.395 730 1
-0.60979 56.337 3.1524 56.341 740 1
-3.4617 56.2 3.2031 56.307 750 1
-1.305 55.8 3.165 55.815 760 1
1.1042 55.692 3.1218 55.703 770 1
2.7056 55.521 3.0929 55.586 780 1
5.9865 56.521 3.0361 56.837 790 1
6.986 56.554 3.0187 56.984 800 1
8.3757 56.068 2.9933 56.691 810 1
8.3774 55.833 2.9927 56.458 820 0
8.2872 55.976 2.9946 56.586 830 0
7.3052 54.616 3.0086 55.103 840 0
5.7001 54.597 3.0376 54.894 850 0
5.2091 53.105 3.0438 53.36 860 0
4.7053 53.858 3.0544 54.063 870 0
5.2922 53.764 3.0435 54.024 880 0
4.5243 52.562 3.0557 52.756 890 0
3.4558 52.808 3.0762 52.921 900 0
3.8988 53.153 3.0684 53.296 910 0
7.0838 54.114 3.0114 54.575 920 0
9.5927 54.658 2.9679 55.493 930 0
9.9067 53.966 2.96 54.868 940 0
8.434 53.368 2.9849 54.03 950 0
7.9375 52.276 2.9909 52.875 960 0
8.1089 51.24 2.9846 51.878 970 0
7.2506 52.244 3.0037 52.744 980 0
8.318 52.541 2.9846 53.195 990 0
10.279 52.311 2.9476 53.311 1000 0
10.317 51.802 2.945 52.819 1010 0
4.2841 52.166 3.0597 52.341 1020 0
5.746 50.48 3.0283 50.806 1030 1
8.0751 51.062 2.9848 51.697 1040 1
12.135 50.687 2.9066 52.119 1050 1
12.566 51.004 2.9 52.529 1060 1
13.517 51.575 2.8853 53.317 1070 1
15.313 50.816 2.8489 53.073 1080 1
16.906 51.059 2.8218 53.785 1090 1
19.044 50.955 2.7839 54.398 1100 1
18.236 50.384 2.7943 53.583 1110 1
19.227 50.653 2.7788 54.18 1120 1
20.57 50.036 2.7515 54.1 1130 1
21.401 51.191 2.7456 55.485 1140 1
22.597 51.046 2.7248 55.824 1150 1
25.259 50.119 2.6748 56.124 1160 1
27.813 49.964 2.6336 57.183 1170 1
33.164 50.359 2.5592 60.299 1180 1
38.545 50.626 2.4909 63.629 1190 1
39.493 49.288 2.4661 63.159 1200 1
39.989 47.929 2.4463 62.42 1210 1
41.36 46.403 2.4136 62.16 1220 1
43.12 44.777 2.375 62.163 1230 1
41.357 45.499 2.4039 61.487 1240 1
42.369 46.264 2.4001 62.733 1250 1
43.292 44.742 2.3727 62.258 1260 1
41.687 46.005 2.4054 62.083 1270 1
42.443 45.331 2.3891 62.099 1280 1
43.022 43.833 2.3655 61.419 1290 1
45.464 40.871 2.303 61.134 1300 1
46.788 38.804 2.2632 60.785 1310 1
49.733 35.668 2.193 61.201 1320 1
50.447 33.448 2.1563 60.528 1330 1
52.223 31.639 2.1155 61.059 1340 1
54.045 29.316 2.0678 61.484 1350 1
57.305 25.419 1.9883 62.69 1360 1
59.77 21.802 1.9206 63.622 1370 1
60.449 19.782 1.8871 63.604 1380 1
59.889 19.415 1.8843 62.958 1390 0
58.187 19.392 1.8925 61.333 1400 0
56.856 21.064 1.9256 60.633 1410 0
55.712 22.22 1.9503 59.98 1420 0
55.209 23.001 1.9655 59.808 1430 0
55.675 23.364 1.9681 60.379 1440 0
55.609 23.883 1.9765 60.521 1450 0
55.009 24.672 1.9924 60.288 1460 0
53.679 25.015 2.0069 59.221 1470 0
54.27 23.996 1.9871 59.338 1480 0
53.888 23.75 1.9859 58.89 1490 0
53.472 23.77 1.9891 58.517 1500 0
53.142 22.67 1.974 57.775 1510 0
53.642 20.663 1.9385 57.484 1520 0
54.079 19.845 1.9225 57.606 1530 0
53.677 18.098 1.896 56.646 1540 0
54.201 15.808 1.8546 56.46 1550 0
55.118 14.058 1.8205 56.883 1560 0
52.643 18.085 1.9017 55.663 1570 0
53.062 16.391 1.8704 55.536 1580 0
54.462 14.249 1.8267 56.295 1590 0
54.362 11.972 1.7876 55.664 1600 0
53.94 11.113 1.774 55.073 1610 0
53.872 9.9932 1.7542 54.791 1620 0
53.813 9.7473 1.75 54.689 1630 0
53.846 9.2057 1.7401 54.627 1640 0
53.66 9.3987 1.7442 54.477 1650 0
54.05 7.2544 1.7042 54.535 1660 0
54.466 5.3933 1.6695 54.732 1670 0
54.962 3.7711 1.6393 55.091 1680 0
55.301 2.911 1.6234 55.378 1690 0
54.955 2.374 1.614 55.006 1700 0
54.724 2.0562 1.6084 54.762 1710 0
54.388 1.9758 1.6071 54.424 1720 0
54.45 1.6424 1.601 54.475 1730 0
54.124 1.8629 1.6052 54.156 1740 0
54.49 2.8335 1.6228 54.564 1750 0
54.128 2.6377 1.6195 54.192 1760 0
