# Supplementary material for: Inducible microRNA-200c decreases motility of breast cancer cells and reduces filamin A
Source: PLoS One. 2019 Nov 20;14(11):e0224314. doi: 10.1371/journal.pone.0224314 (PMC6867627; doi:10.1371/journal.pone.0224314)
Supplement: S1 Raw Data — (ZIP) [file pone.0224314.s007.zip › MDA-MB-231-200c_Dox/cell38.txt]

62.614 2.2964 1.6075 62.656 10 0
60.342 4.832 1.6507 60.535 20 0
60.676 7.6401 1.6961 61.155 30 0
59.913 13.589 1.7938 61.435 40 0
57.418 19.123 1.8923 60.519 50 0
56.581 24.123 1.9738 61.509 60 0
55.663 29.451 2.0574 62.974 70 0
55.312 30.873 2.0799 63.345 80 0
55.824 29.145 2.052 62.974 90 0
57.378 23.241 1.9556 61.906 100 0
58.019 18.173 1.8743 60.798 110 0
57.446 15.792 1.8391 59.577 120 0
58.341 19.093 1.8871 61.386 130 0
58.047 25.135 1.9794 63.256 140 0
52.166 43.409 2.2648 67.865 150 0
55.97 37.463 2.1606 67.351 160 1
55.981 35.304 2.1334 66.184 170 1
55.899 30.258 2.0669 63.563 180 1
54.855 23.202 1.9709 59.56 190 1
55.227 19.558 1.9112 58.588 200 1
57.608 7.4905 1.7001 58.093 210 1
59.443 2.0177 1.6047 59.478 220 1
59.26 -3.2819 1.5155 59.351 230 1
59.704 -8.2923 1.4328 60.277 240 1
60.167 -9.6374 1.412 60.934 250 1
59.086 -7.8444 1.4388 59.604 260 1
58.98 -4.2076 1.4996 59.13 270 1
59.336 0.34824 1.5767 59.337 280 1
58.079 8.0802 1.709 58.639 290 1
55.039 30.076 2.0709 62.72 300 1
50.542 38.074 2.2164 63.278 310 1
50.546 40.784 2.2497 64.948 320 1
48.68 46.879 2.3374 67.582 330 1
52.018 44.322 2.2765 68.339 340 0
49.816 43.318 2.2865 66.016 350 0
55.492 35.719 2.1427 65.994 360 0
57.42 28.232 2.0278 63.985 370 0
53.782 26.212 2.0243 59.83 380 0
50.494 21.129 1.9671 54.737 390 0
52.556 10.12 1.761 53.521 400 0
57.471 -20.109 1.2342 60.887 410 0
54.012 -31.835 1.0382 62.696 420 0
55.292 -30.622 1.065 63.206 430 0
58.176 -27.858 1.1242 64.502 440 0
46.837 -40.589 0.85673 61.977 450 0
41.687 -47.632 0.71894 63.298 460 0
45.833 -41.851 0.83078 62.066 470 0
48.921 -39.791 0.88795 63.06 480 0
44.836 -42.725 0.80951 61.933 490 0
46.92 -40.383 0.86014 61.905 500 0
52.511 -35.549 0.97569 63.412 510 0
49.183 -38.136 0.91125 62.236 520 0
49.977 -36.977 0.93381 62.169 530 0
56.86 -31.372 1.0666 64.94 540 0
51.056 -40.259 0.9031 65.019 550 0
40.146 -48.458 0.69186 62.927 560 0
49.068 -40.705 0.87829 63.754 570 0
55.536 -33.614 1.0265 64.917 580 0
54.487 -34.775 1.0027 64.638 590 0
47.955 -39.662 0.87976 62.232 600 0
48.464 -38.37 0.90113 61.815 610 0
50.567 -38.12 0.92483 63.326 620 0
51.022 -38.898 0.91943 64.159 630 0
51.106 -37.613 0.93633 63.456 640 0
50.013 -37.327 0.92963 62.407 650 0
50.121 -36.724 0.93845 62.135 660 0
48.837 -36.59 0.9278 61.024 670 0
49.796 -37.112 0.93031 62.104 680 0
44.074 -42.384 0.80494 61.147 690 0
33.861 -51.172 0.58456 61.361 700 0
37.096 -50.781 0.63091 62.887 710 0
34.651 -51.866 0.58898 62.376 720 0
33.03 -53.035 0.55701 62.479 730 0
35.622 -51.124 0.60856 62.311 740 0
33.886 -52.151 0.5762 62.193 750 0
27.99 -54.915 0.47137 61.637 760 0
18.242 -59.715 0.29648 62.439 770 0
22.714 -57.904 0.37383 62.2 780 0
23.125 -58.128 0.37863 62.559 790 0
17.914 -65.082 0.2686 67.502 800 0
11.745 -66.771 0.17412 67.796 810 0
7.8883 -64.51 0.12168 64.99 820 0
8.1984 -62.324 0.13079 62.861 830 0
4.5779 -64.969 0.070346 65.131 840 0
6.166 -63.846 0.096277 64.143 850 0
4.4056 -62.784 0.070056 62.939 860 0
3.5916 -62.915 0.057025 63.017 870 0
0.13369 -63.034 0.0021209 63.034 880 0
-4.0562 -63.323 -0.063968 63.453 890 0
-0.22534 -62.618 -0.0035986 62.618 900 0
2.641 -64.218 0.041103 64.273 910 0
-3.5306 -66.486 -0.053053 66.58 920 0
-3.8383 -65.317 -0.058697 65.429 930 0
-7.4344 -63.334 -0.11685 63.769 940 0
-2.8387 -65.975 -0.043 66.036 950 0
-3.7047 -64.788 -0.057119 64.894 960 0
-2.087 -64.14 -0.032526 64.174 970 0
-1.8116 -63.326 -0.028599 63.352 980 0
-2.4191 -63.049 -0.03835 63.095 990 0
-2.69 -64.935 -0.041403 64.99 1000 0
-8.1893 -62.364 -0.13057 62.899 1010 0
-14.464 -60.817 -0.23349 62.513 1020 0
-9.0344 -60.825 -0.14745 61.492 1030 0
-7.2687 -59.969 -0.12062 60.408 1040 0
-17.047 -56.284 -0.29409 58.809 1050 0
-24.322 -55.505 -0.41299 60.6 1060 0
-26.454 -54.696 -0.45049 60.757 1070 0
-29.059 -54.411 -0.49053 61.685 1080 0
-31.165 -53.343 -0.52875 61.78 1090 0
-30.346 -53.41 -0.51669 61.429 1100 0
-30.54 -51.931 -0.53162 60.246 1110 0
-29.741 -51.842 -0.52085 59.768 1120 0
-26.654 -53.446 -0.46262 59.724 1130 0
-24.526 -52.921 -0.43398 58.328 1140 0
-26.508 -52.264 -0.46938 58.602 1150 0
-31.431 -52.715 -0.53766 61.374 1160 0
-28.45 -51.413 -0.50542 58.76 1170 0
-23.675 -54.981 -0.40661 59.861 1180 0
-23.106 -57.547 -0.38181 62.012 1190 0
-23.381 -57.3 -0.38742 61.887 1200 0
-22.737 -58.033 -0.37341 62.328 1210 0
-23.569 -58.578 -0.38252 63.142 1220 0
