# Supplementary material for: Inducible microRNA-200c decreases motility of breast cancer cells and reduces filamin A
Source: PLoS One. 2019 Nov 20;14(11):e0224314. doi: 10.1371/journal.pone.0224314 (PMC6867627; doi:10.1371/journal.pone.0224314)
Supplement: S1 Raw Data — (ZIP) [file pone.0224314.s007.zip › MDA-MB-231-200c_Dox/cell39.txt]

25.868 49.962 2.6638 56.262 10 0
25.812 51.101 2.6739 57.25 20 0
25.462 51.222 2.6803 57.201 30 0
24.782 51.965 2.6966 57.571 40 0
23.743 52.323 2.7156 57.458 50 0
23.949 52.342 2.7125 57.561 60 0
22.953 51.432 2.7218 56.322 70 0
21.542 50.466 2.7381 54.871 80 0
19.785 49.656 2.7624 53.452 90 0
16.75 51.316 2.8261 53.98 100 0
15.716 51.099 2.8432 53.461 110 0
17.273 50.124 2.8097 53.016 120 0
18.101 49.318 2.7898 52.535 130 0
17.945 49.197 2.7918 52.367 140 0
12.319 51.895 2.9085 53.338 150 0
17.658 50.18 2.8032 53.197 160 0
18.724 50.65 2.7875 54 170 0
18.529 50.894 2.7924 54.162 180 0
18.252 50.626 2.7956 53.816 190 0
19.951 49.415 2.7579 53.29 200 0
17.593 49.655 2.8011 52.679 210 0
19.597 48.203 2.7554 52.034 220 0
19.398 48.138 2.7585 51.9 230 0
18.088 48.135 2.7821 51.421 240 0
20.323 47.724 2.739 51.871 250 0
20.621 47.487 2.7319 51.771 260 0
23.624 47.294 2.6783 52.866 270 0
24.975 45.47 2.6393 51.878 280 0
26.118 45.022 2.6159 52.049 290 0
27.689 44.491 2.5849 52.404 300 0
28.303 43.863 2.5686 52.202 310 0
26.643 44.793 2.605 52.118 320 0
26.732 44.945 2.605 52.294 330 0
27.612 44.266 2.5839 52.172 340 0
27.71 44.187 2.5815 52.157 350 0
28.668 43.941 2.5635 52.466 360 0
28.638 44.058 2.5652 52.547 370 0
29.856 43.452 2.5396 52.72 380 0
30.133 43.206 2.5326 52.676 390 0
32.299 41.931 2.4852 52.929 400 0
34.207 40.298 2.4378 52.859 410 0
32.8 40.492 2.4608 52.11 420 0
32.563 40.711 2.4669 52.132 430 0
32.278 41.082 2.4756 52.245 440 0
33.557 40.07 2.4444 52.265 450 0
34.059 40.509 2.4425 52.925 460 0
35.573 38.234 2.3922 52.223 470 0
35.075 38.388 2.4013 51.999 480 0
35.758 38.032 2.387 52.202 490 0
34.785 37.477 2.3934 51.132 500 0
33.42 38.435 2.4259 50.933 510 0
33.157 39.636 2.445 51.676 520 0
29.513 42.033 2.5294 51.36 530 0
35.708 38.352 2.3919 52.401 540 0
44.433 32.039 2.1955 54.779 550 0
47.917 32.354 2.1647 57.817 560 0
46.715 35.103 2.2152 58.434 570 0
43.634 36.62 2.269 56.964 580 0
6.5139 50.823 3.0141 51.238 590 0
4.8005 51.563 3.0488 51.786 600 0
2.1945 53.56 3.1006 53.605 610 0
3.9627 55.429 3.0702 55.571 620 0
5.0843 56.207 3.0514 56.437 630 0
16.247 48.731 2.8198 51.368 640 0
24.273 43.824 2.6358 50.097 650 0
29.801 39.759 2.4984 49.688 660 0
45.926 28.713 2.1295 54.163 670 0
44.615 33.103 2.2091 55.554 680 0
41.976 34.883 2.2642 54.578 690 0
44.097 31.371 2.1891 54.117 700 0
42.812 33.937 2.2411 54.631 710 0
27.959 47.354 2.6082 54.992 720 0
23.62 47.689 2.6817 53.218 730 0
25.963 43.316 2.6016 50.501 740 0
25.727 42.17 2.5938 49.398 750 0
26.46 40.411 2.5619 48.303 760 0
29.714 41.839 2.5241 51.317 770 0
30.602 40.959 2.4999 51.128 780 0
29.559 40.312 2.5089 49.988 790 0
29.152 40.916 2.5225 50.239 800 0
29.731 40.249 2.5054 50.039 810 0
30.832 39.668 2.4809 50.241 820 0
31.685 39.836 2.4697 50.901 830 0
32.373 38.3 2.4399 50.149 840 0
33.981 37.154 2.4008 50.35 850 0
33.927 36.732 2.3959 50.002 860 0
34.66 35.863 2.3732 49.875 870 0
33.964 36.937 2.3981 50.179 880 0
32.647 38.029 2.4322 50.12 890 0
34.815 36.719 2.3828 50.6 900 0
35.834 36.54 2.3659 51.178 910 0
35.071 36.779 2.38 50.82 920 0
33.548 39.433 2.4367 51.773 930 0
32.88 38.308 2.4323 50.483 940 0
32.824 38.394 2.4342 50.513 950 0
32.813 38.882 2.4406 50.877 960 0
32.119 37.805 2.4373 49.606 970 0
31.599 37.91 2.4467 49.353 980 0
29.192 40.195 2.5135 49.677 990 0
30.286 39.892 2.4922 50.086 1000 0
30.829 38.992 2.4726 49.707 1010 0
30.885 38.961 2.4713 49.718 1020 0
31.78 37.641 2.4404 49.262 1030 0
32.372 37.674 2.4317 49.671 1040 0
32.442 38.2 2.4375 50.117 1050 0
32.238 38.258 2.4414 50.029 1060 0
30.742 39.309 2.4779 49.903 1070 0
30.837 38.552 2.4669 49.368 1080 0
30.069 39.716 2.4936 49.815 1090 0
29.868 40.135 2.5018 50.029 1100 0
30.317 41.02 2.5051 51.008 1110 0
30.467 40.094 2.4918 50.356 1120 0
31.432 39.224 2.466 50.265 1130 0
33.453 38.275 2.4233 50.834 1140 0
33.435 38.396 2.4251 50.914 1150 0
32.788 39.064 2.4433 51 1160 0
30.732 39.756 2.4835 50.249 1170 0
32.044 39.018 2.454 50.49 1180 0
32.023 37.878 2.4398 49.601 1190 0
33.036 37.751 2.4227 50.165 1200 0
32.709 37.789 2.4281 49.978 1210 0
32.952 38.004 2.4273 50.301 1220 0
33.884 39.273 2.4297 51.871 1230 0
32.369 39.154 2.4508 50.801 1240 0
30.58 39.067 2.4774 49.612 1250 0
31.767 38.997 2.458 50.298 1260 0
31.316 38.888 2.4636 49.93 1270 0
32.659 38.895 2.4431 50.788 1280 0
33.426 38.174 2.4224 50.741 1290 0
31.858 38.933 2.4558 50.306 1300 0
10.131 49.659 2.9403 50.681 1310 0
6.8806 50.232 3.0055 50.701 1320 0
6.4678 49.39 3.0114 49.812 1330 0
8.5662 47.342 2.9626 48.11 1340 0
9.7598 48.18 2.9417 49.159 1350 0
9.035 53.501 2.9743 54.258 1360 0
10.115 52.544 2.9514 53.509 1370 0
10.186 52.292 2.9492 53.275 1380 0
5.6453 52.266 3.034 52.57 1390 0
-6.0884 54.187 3.2535 54.528 1400 0
-7.3719 49.294 3.29 49.842 1410 0
-7.9442 49.974 3.2992 50.602 1420 0
-8.693 49.939 3.3139 50.69 1430 0
-8.9362 50.672 3.3161 51.454 1440 0
-8.9474 50.622 3.3165 51.407 1450 0
-9.369 49.824 3.3275 50.697 1460 0
-10.141 51.031 3.3378 52.029 1470 0
-9.3549 50.419 3.325 51.279 1480 0
-8.767 50.524 3.3134 51.279 1490 0
-7.3242 51.06 3.2841 51.583 1500 0
-7.6975 51.111 3.2911 51.687 1510 0
-8.8159 50.993 3.3128 51.749 1520 0
-8.5997 50.374 3.3107 51.102 1530 0
-8.51 50.761 3.3077 51.469 1540 0
-10.11 51.238 3.3364 52.226 1550 0
-9.7302 51.556 3.3281 52.466 1560 0
-10.577 51.072 3.3458 52.156 1570 0
-9.0357 51.322 3.3159 52.111 1580 0
-9.6297 51.029 3.3281 51.929 1590 0
-9.3076 51.964 3.3188 52.791 1600 0
-9.5579 51.438 3.3253 52.318 1610 0
-10.06 51.356 3.335 52.332 1620 0
-9.9048 50.679 3.3346 51.638 1630 0
-9.3002 51.468 3.3204 52.302 1640 0
-8.9407 52.245 3.3111 53.004 1650 0
-4.9754 48.883 3.243 49.136 1660 0
-8.3538 51.03 3.3039 51.709 1670 0
-10.068 49.772 3.3412 50.78 1680 0
-9.3137 50.109 3.3254 50.967 1690 0
-8.4547 50.485 3.3075 51.188 1700 0
-8.6788 50.246 3.3126 50.99 1710 0
-10.135 49.352 3.3441 50.382 1720 0
-8.1423 51.495 3.2984 52.134 1730 0
-10.029 51.131 3.3353 52.105 1740 0
-8.239 50.073 3.3047 50.747 1750 0
-9.2757 51.855 3.3186 52.679 1760 0
