# Supplementary material for: Inducible microRNA-200c decreases motility of breast cancer cells and reduces filamin A
Source: PLoS One. 2019 Nov 20;14(11):e0224314. doi: 10.1371/journal.pone.0224314 (PMC6867627; doi:10.1371/journal.pone.0224314)
Supplement: S1 Raw Data — (ZIP) [file pone.0224314.s007.zip › MDA-MB-231-200c_Dox/cell4.txt]

-12.485 66.558 3.327 67.719 100 0
-21.021 67.958 3.4416 71.135 110 0
-29.742 68.569 3.5509 74.741 120 0
-40.088 65.209 3.6928 76.546 130 0
-42.872 64.366 3.7292 77.337 140 0
-42.604 63.729 3.7309 76.658 150 0
-46.029 60.862 3.7891 76.308 160 0
-57.749 50.643 3.9925 76.809 170 0
-55.814 52.651 3.9561 76.729 180 0
-50.341 56.908 3.8658 75.979 190 0
-43.876 61.547 3.7609 75.586 200 0
-36.027 67.041 3.6347 76.108 210 0
-48.035 60.268 3.8145 77.068 220 0
-55.673 50.89 3.9718 75.427 230 0
-44.916 59.955 3.7846 74.913 240 0
-42.295 64.691 3.7206 77.29 250 0
-47.585 59.9 3.8129 76.5 260 0
-65.845 42.52 4.139 78.381 270 0
-53.193 51.751 3.9407 74.214 280 0
-66.707 33.064 4.2522 74.452 290 0
-67.365 30.664 4.2852 74.016 300 0
-69.152 27.849 4.3295 74.549 310 0
-65.884 35.422 4.2191 74.803 320 0
-59.657 41.887 4.1002 72.893 330 0
-59.052 37.669 4.1446 70.043 340 0
-58.229 40.206 4.1081 70.761 350 0
-59.078 37.805 4.1431 70.139 360 0
-59.884 38.013 4.1468 70.93 370 0
-63.447 33.281 4.2293 71.646 380 0
-72.807 17.583 4.4754 74.9 390 0
-72.92 19.464 4.4515 75.473 400 0
-69.617 20.329 4.4283 72.525 410 0
-69.835 20.712 4.4241 72.842 420 0
-71.292 16.155 4.4896 73.099 430 0
-70.304 14.523 4.5087 71.788 440 0
-69.77 14.817 4.5031 71.326 450 0
-69.453 13.147 4.5253 70.687 460 0
-70.294 13.121 4.5279 71.508 470 0
-69.354 12.03 4.5406 70.389 480 0
-69.622 10.945 4.5565 70.477 490 0
-70.145 10.863 4.5587 70.981 500 0
-71.074 10.581 4.5646 71.857 510 0
-72.129 10.238 4.5714 72.851 520 0
-69.704 9.4953 4.577 70.348 530 0
-71.207 8.8997 4.588 71.761 540 0
-71.941 9.4268 4.5821 72.556 550 0
-73.111 7.4955 4.6102 73.494 560 0
-72.884 4.245 4.6542 73.007 570 0
-73.337 4.1781 4.6555 73.456 580 0
-73.313 3.6713 4.6624 73.405 590 0
-74.537 4.2492 4.6554 74.658 600 0
-73.576 4.1865 4.6556 73.695 610 0
-74.178 4.3072 4.6544 74.303 620 0
-73.927 2.9499 4.6725 73.986 630 0
-73.765 4.8124 4.6472 73.922 640 0
-73.084 2.2895 4.6811 73.12 650 0
-73.718 4.6184 4.6498 73.863 660 0
-73.143 4.9598 4.6447 73.311 670 0
-73.301 2.436 4.6792 73.342 680 0
-73.782 2.501 4.6785 73.825 690 0
-72.531 1.1952 4.6959 72.541 700 0
-73.309 1.8662 4.6869 73.332 710 0
-73.419 -0.17154 4.7147 73.419 720 0
-72.612 -1.3987 4.7316 72.626 730 0
-72.982 1.995 4.6851 73.009 740 0
-72.75 0.89802 4.7 72.756 750 0
-73.223 -0.049005 4.7131 73.223 760 0
-73.543 2.2402 4.6819 73.577 770 0
-74.111 0.33832 4.7078 74.112 780 0
-74.041 2.9581 4.6725 74.1 790 0
-74.511 3.1659 4.6699 74.578 800 0
-74.468 2.5077 4.6787 74.51 810 0
-74.803 2.8963 4.6737 74.859 820 0
-74.002 3.4409 4.6659 74.082 830 0
-73.448 -0.20924 4.7152 73.449 840 0
-73.784 1.0411 4.6983 73.791 850 0
-73.46 2.4635 4.6789 73.502 860 0
-73.235 1.0337 4.6983 73.242 870 0
-73.016 0.53042 4.7051 73.018 880 0
-72.596 0.10909 4.7109 72.596 890 0
-72.567 2.5284 4.6776 72.611 900 0
-72.496 2.012 4.6846 72.524 910 0
-72.92 1.0775 4.6976 72.928 920 0
-73.054 1.6821 4.6894 73.073 930 0
-73.234 1.7716 4.6882 73.255 940 0
-72.92 0.84032 4.7009 72.925 950 0
-74.428 -0.047837 4.713 74.428 960 0
-74.029 -0.4593 4.7186 74.03 970 0
-74.537 1.2931 4.695 74.548 980 0
-74.742 2.7146 4.6761 74.791 990 0
-74.496 3.8093 4.6613 74.594 1000 0
-73.35 3.351 4.6667 73.427 1010 0
-73.681 3.177 4.6693 73.75 1020 0
-73.587 4.1316 4.6563 73.703 1030 0
-73.134 4.0276 4.6574 73.245 1040 0
-73.524 3.0526 4.6709 73.588 1050 0
-73.847 2.955 4.6724 73.906 1060 0
-74.633 4.1796 4.6564 74.75 1070 0
-75.457 3.4056 4.6673 75.534 1080 0
-75.271 4.0322 4.6589 75.379 1090 0
-75.181 3.646 4.6639 75.27 1100 0
-74.335 4.3308 4.6542 74.461 1110 0
-74.881 4.1724 4.6567 74.997 1120 0
-74.169 3.3581 4.6671 74.245 1130 0
-74.085 3.302 4.6678 74.159 1140 0
-73.756 3.2327 4.6686 73.827 1150 0
-75.198 3.5763 4.6649 75.283 1160 0
-75.684 3.6753 4.6639 75.773 1170 0
-76.263 2.6526 4.6776 76.309 1180 0
-75.669 2.4247 4.6804 75.708 1190 0
-75.398 1.8142 4.6883 75.42 1200 0
-75.745 2.5879 4.6782 75.789 1210 0
-75.593 2.234 4.6828 75.626 1220 0
-75.839 2.1485 4.6841 75.87 1230 0
-75.587 1.2282 4.6961 75.597 1240 0
-76.167 1.8298 4.6884 76.189 1250 0
-75.848 1.818 4.6884 75.87 1260 0
-75.626 2.0781 4.6849 75.655 1270 0
-76.228 2.171 4.6839 76.259 1280 0
-75.613 3.0724 4.6718 75.676 1290 0
-76.094 3.4966 4.6665 76.174 1300 0
-75.744 4.1111 4.6582 75.855 1310 0
-75.698 4.4098 4.6542 75.826 1320 0
-75.541 4.2095 4.6567 75.659 1330 0
-75.556 3.1796 4.6703 75.623 1340 0
-75.936 5.7469 4.6369 76.153 1350 0
-76.32 5.6909 4.638 76.532 1360 0
-76.132 6.1031 4.6324 76.376 1370 0
-76.114 5.0639 4.646 76.282 1380 0
-76.397 4.4553 4.6541 76.527 1390 0
-76.781 5.0609 4.6466 76.948 1400 0
-76.91 4.8516 4.6494 77.063 1410 0
-76.488 4.9016 4.6484 76.645 1420 0
-76.235 5.3143 4.6428 76.42 1430 0
-76.339 4.2972 4.6562 76.46 1440 0
-76.052 4.7706 4.6497 76.202 1450 0
-76.43 4.326 4.6558 76.552 1460 0
-77.063 4.132 4.6588 77.174 1470 0
-76.49 3.5277 4.6663 76.571 1480 0
-76.42 4.9676 4.6475 76.581 1490 0
-77.049 6.5112 4.6281 77.323 1500 0
-76.881 4.9832 4.6477 77.042 1510 0
-77.033 6.1892 4.6322 77.281 1520 0
-77.078 6.2959 4.6309 77.335 1530 0
-76.943 6.8791 4.6232 77.25 1540 0
-76.172 7.4329 4.6151 76.533 1550 0
-76.554 6.4379 4.6285 76.824 1560 0
-77.018 5.8784 4.6362 77.242 1570 0
-76.904 5.5112 4.6408 77.101 1580 0
-75.587 4.0816 4.6584 75.697 1590 0
-74.864 1.8429 4.6878 74.887 1600 0
-77.773 4.1108 4.6596 77.882 1610 0
-78.016 3.6728 4.6653 78.102 1620 0
-77.609 4.0808 4.6599 77.716 1630 0
-77.346 5.3842 4.6429 77.533 1640 0
-76.597 5.9768 4.6345 76.829 1650 0
-77.109 7.8994 4.6103 77.512 1660 0
-75.703 6.3139 4.6292 75.966 1670 0
-75.328 4.3826 4.6543 75.456 1680 0
-75.433 4.9456 4.6469 75.595 1690 0
-74.812 5.2173 4.6428 74.994 1700 0
-73.089 5.8645 4.6323 73.324 1710 0
-72.972 5.6401 4.6353 73.19 1720 0
-72.521 5.708 4.6338 72.746 1730 0
-71.648 5.1961 4.64 71.836 1740 0
-71.307 3.1362 4.6684 71.376 1750 0
-70.759 2.6594 4.6748 70.809 1760 0
