# Supplementary material for: Inducible microRNA-200c decreases motility of breast cancer cells and reduces filamin A
Source: PLoS One. 2019 Nov 20;14(11):e0224314. doi: 10.1371/journal.pone.0224314 (PMC6867627; doi:10.1371/journal.pone.0224314)
Supplement: S1 Raw Data — (ZIP) [file pone.0224314.s007.zip › MDA-MB-231-200c_Dox/cell40.txt]

-80.078 41.283 4.2364 90.093 10 0
-80.685 41.615 4.2362 90.785 20 0
-80.943 40.471 4.2487 90.497 30 0
-80.492 40.2 4.2492 89.972 40 0
-81.01 38.947 4.2642 89.886 50 0
-80.785 39.587 4.2567 89.963 60 0
-80.56 40.842 4.2432 90.322 70 0
-80.79 39.512 4.2575 89.934 80 0
-81.864 38.245 4.2753 90.357 90 0
-82.008 34.948 4.3095 89.144 100 0
-82.232 35.019 4.3098 89.378 110 0
-82.884 32.855 4.335 89.158 120 0
-83.231 32.328 4.3419 89.289 130 0
-83.823 32.486 4.3427 89.898 140 0
-84.148 30.674 4.3628 89.564 150 0
-83.909 30.114 4.3678 89.149 160 0
-83.144 30.929 4.3563 88.71 170 0
-82.697 32.653 4.3363 88.91 180 0
-82.591 32.614 4.3363 88.797 190 0
-82.989 29.806 4.3676 88.179 200 0
-85.066 23.853 4.439 88.347 210 0
-86.243 17.182 4.5157 87.938 220 0
-83.64 20.606 4.4708 86.141 230 0
-81.212 34.541 4.3102 88.252 240 0
-77.978 50.66 4.1362 92.99 250 0
-77.155 53.461 4.1064 93.867 260 0
-83.529 29.905 4.3686 88.721 270 0
-85.328 15.643 4.5311 86.75 280 0
-82.816 26.562 4.402 86.971 290 0
-79.743 38.906 4.2585 88.728 300 0
-79.424 41.136 4.2345 89.444 310 0
-79.598 38.093 4.266 88.243 320 0
-77.171 46.532 4.1698 90.114 330 0
-77.727 40.887 4.2281 87.825 340 1
-78.757 39.287 4.2497 88.012 350 1
-78.687 34.364 4.3006 85.863 360 1
-78.039 37.411 4.2654 86.543 370 0
-77.907 40.358 4.2344 87.74 380 0
-77.326 42.546 4.2094 88.258 390 0
-76.587 45.081 4.1804 88.87 400 0
-75.098 47.77 4.1458 89.004 410 0
-75.963 45.282 4.1748 88.436 420 0
-76.061 46.033 4.1681 88.906 430 0
-75.874 45.656 4.1707 88.552 440 0
-74.854 48.273 4.1396 89.07 450 0
-73.659 51.174 4.1052 89.691 460 0
-72.746 52.882 4.0838 89.936 470 0
-72.682 53.485 4.078 90.24 480 0
-73.064 52.221 4.0918 89.808 490 0
-72.804 51.252 4.099 89.035 500 0
-72.663 52.202 4.0894 89.47 510 0
-72.173 52.432 4.0841 89.208 520 0
-72.147 51.915 4.0886 88.884 530 0
-72.833 50.144 4.1094 88.425 540 0
-72.966 49.363 4.1176 88.096 550 0
-72.684 48.966 4.1195 87.639 560 0
-72.916 48.739 4.1232 87.705 570 0
-72.089 49.487 4.1108 87.441 580 0
-71.186 52.763 4.0745 88.609 590 0
-70.248 53.476 4.0617 88.286 600 0
-69.901 53.117 4.0626 87.793 610 0
-70.281 50.832 4.0862 86.737 620 0
-70.937 47.848 4.119 85.566 630 0
-71.482 46.155 4.1391 85.088 640 0
-71.368 46.015 4.1397 84.917 650 0
-71.789 44.903 4.1534 84.676 660 0
-71.012 46.451 4.1331 84.855 670 1
-69.842 48.985 4.1007 85.308 680 1
-68.702 52.501 4.0599 86.466 690 1
-67.58 54.755 4.0314 86.978 700 1
-65.855 57.354 3.9959 87.329 710 1
-64.257 59.607 3.9645 87.646 720 1
-62.821 61.415 3.9383 87.854 730 1
-62.421 62.854 3.9235 88.583 740 1
-61.633 62.618 3.9191 87.862 750 1
-61.188 63.324 3.9098 88.056 760 1
-60.423 64.463 3.8947 88.353 770 1
-58.905 67.674 3.8578 89.719 780 1
-57.717 68.805 3.8396 89.808 790 1
-58.808 67.603 3.8575 89.602 800 1
-57.121 69.067 3.8326 89.627 810 1
-55.338 71.12 3.8028 90.113 820 1
-54.703 70.453 3.8018 89.196 830 1
-53.05 73.491 3.7668 90.638 840 1
-51.273 75.188 3.7401 91.006 850 1
-50.655 75.817 3.7306 91.182 860 0
-50.36 76.36 3.7246 91.472 870 0
-48.704 75.289 3.7158 89.669 880 0
-47.415 74.301 3.7096 88.141 890 0
-49.078 75.413 3.7185 89.977 900 0
-47.163 76.626 3.6933 89.978 910 0
-48.419 76.459 3.7061 90.501 920 0
-46.158 76.188 3.6863 89.08 930 0
-47.364 75.213 3.7036 88.884 940 0
-47.191 74.595 3.7057 88.269 950 0
-47.02 75.901 3.6962 89.285 960 0
-46.711 76.017 3.6926 89.221 970 0
-46.39 76.164 3.6887 89.18 980 0
-46.633 75.641 3.6941 88.861 990 0
-45.585 76.403 3.6795 88.968 1000 0
-43.62 76.423 3.6602 87.996 1010 0
-43.581 75.496 3.6651 87.172 1020 0
-43.888 73.788 3.6782 85.854 1030 0
-42.028 74.378 3.6559 85.431 1040 1
-38.873 75.171 3.6188 84.628 1050 1
-37.154 77.485 3.5887 85.932 1060 1
-35.23 78.373 3.564 85.927 1070 1
-33.198 79.901 3.5354 86.524 1080 1
-30.829 81.388 3.5037 87.031 1090 1
-26.74 84.367 3.4485 88.503 1100 1
-26.293 84.93 3.4418 88.906 1110 1
-23.884 87.016 3.4095 90.234 1120 1
-26.967 86.934 3.4424 91.021 1130 0
-29.178 87.174 3.4646 91.927 1140 0
-30.994 86.722 3.4848 92.094 1150 0
-30.296 86.677 3.4778 91.819 1160 0
-30.58 87.012 3.4796 92.229 1170 0
-29.929 86.828 3.4735 91.841 1180 0
-32.331 85.447 3.5033 91.36 1190 0
-34.732 84.532 3.5314 91.389 1200 0
-34.304 83.145 3.5329 89.943 1210 0
-38.109 82.471 3.5745 90.85 1220 0
-40.993 81.022 3.61 90.802 1230 0
-44.362 79.208 3.6521 90.785 1240 0
-42.045 79.798 3.6265 90.197 1250 0
-40.28 79.904 3.6085 89.482 1260 0
-37.471 81.054 3.5746 89.297 1270 0
-34.986 81.314 3.5479 88.521 1280 0
-32.152 82.715 3.5123 88.744 1290 0
-29.157 84.089 3.4754 89.001 1300 0
-32.05 83.456 3.5083 89.399 1310 0
-29.767 83.338 3.4847 88.494 1320 0
-30.025 83.31 3.4875 88.556 1330 0
-30.253 83.246 3.4902 88.573 1340 0
-32.663 82.455 3.5188 88.688 1350 0
-34.02 82.163 3.5342 88.927 1360 0
-33.524 81.931 3.53 88.524 1370 0
-34.184 81.762 3.5376 88.62 1380 0
-34.553 81.948 3.5406 88.935 1390 0
-34.236 81.738 3.5382 88.618 1400 0
-34.383 81.665 3.5401 88.608 1410 0
-35.293 81.41 3.5507 88.731 1420 0
-36.589 81.188 3.565 89.052 1430 0
-36.934 80.334 3.5725 88.417 1440 0
-36.564 80.761 3.5667 88.652 1450 0
-36.951 80.815 3.5704 88.862 1460 0
-36.029 80.853 3.5608 88.517 1470 0
-35.189 81.127 3.5509 88.43 1480 0
-36.022 81.142 3.5594 88.779 1490 0
-35.557 80.791 3.5562 88.269 1500 0
-34.668 81.111 3.5455 88.209 1510 0
-37.821 78.09 3.5926 86.767 1520 0
-41.055 74.733 3.6439 85.267 1530 0
-45.345 72.895 3.6981 85.848 1540 0
-46.779 74.118 3.7046 87.645 1550 0
-47.927 73.901 3.7169 88.081 1560 0
-46.35 74.22 3.6998 87.504 1570 0
-45.44 74.011 3.6922 86.847 1580 0
-41.685 76.279 3.6417 86.926 1590 0
-41.31 76.681 3.6357 87.1 1600 0
-46.913 72.2 3.7178 86.103 1610 0
-49.325 68.875 3.7631 84.716 1620 0
-45.498 70.171 3.7168 83.63 1630 0
-32.704 79.579 3.5315 86.037 1640 0
-31.788 80.895 3.516 86.916 1650 0
-33.246 80.728 3.5323 87.306 1660 0
-34.144 80.932 3.5408 87.84 1670 0
-34.371 80.778 3.5439 87.786 1680 0
-31.485 81.621 3.5097 87.483 1690 0
-27.653 82 3.4669 86.537 1700 0
-26.738 82.679 3.4544 86.895 1710 0
-18.137 84.291 3.3535 86.22 1720 0
-25.622 82.386 3.4431 86.278 1730 0
-27.41 81.959 3.4643 86.422 1740 0
-26.987 81.791 3.4603 86.128 1750 0
-26.753 82.204 3.4562 86.448 1760 0
