# Supplementary material for: Inducible microRNA-200c decreases motility of breast cancer cells and reduces filamin A
Source: PLoS One. 2019 Nov 20;14(11):e0224314. doi: 10.1371/journal.pone.0224314 (PMC6867627; doi:10.1371/journal.pone.0224314)
Supplement: S1 Raw Data — (ZIP) [file pone.0224314.s007.zip › MDA-MB-231-200c_Dox/cell41.txt]

42.511 42.231 2.3529 59.922 10 0
40.954 44.602 2.3988 60.552 20 0
31.182 52.095 2.6022 60.714 30 0
23.033 62.276 2.7873 66.399 40 0
19.828 66.92 2.8535 69.795 50 1
18.199 65.684 2.8713 68.158 60 1
15.679 65.516 2.9067 67.366 70 1
13.59 66.823 2.941 68.191 80 1
8.8758 67.865 3.0115 68.443 90 1
5.0186 69.265 3.0693 69.446 100 1
-0.46108 71.717 3.148 71.719 110 1
-7.5061 72.372 3.2449 72.76 120 1
-12.076 74.303 3.3027 75.278 130 1
-12.162 71.733 3.3095 72.756 140 0
-11.625 71.681 3.3024 72.617 150 0
6.1928 73.258 3.0573 73.52 160 0
5.7314 73.609 3.0639 73.832 170 0
3.4056 71.738 3.0942 71.819 180 0
3.1376 71.362 3.0977 71.431 190 0
2.9409 69.698 3.0994 69.76 200 0
2.7821 70.877 3.1024 70.932 210 0
5.1754 71.107 3.0689 71.295 220 0
11.84 68.809 2.9712 69.82 230 0
7.12 67.801 3.037 68.174 240 0
6.9587 65.781 3.0362 66.148 250 0
15.749 63.216 2.8974 65.148 260 0
30.992 58.076 2.6514 65.828 270 0
31.098 56.17 2.636 64.204 280 0
33.324 53.799 2.587 63.283 290 0
29.445 57.146 2.6658 64.286 300 0
5.9839 70.497 3.0569 70.751 310 0
-0.2068 75.501 3.1443 75.501 320 0
-3.4623 73.683 3.1885 73.765 330 0
-8.8321 72.426 3.2629 72.962 340 0
-15.007 71.121 3.3495 72.687 350 0
-15.476 70.328 3.3582 72.01 360 0
-18.643 70.041 3.4017 72.479 370 0
-19.817 68.682 3.4225 71.484 380 0
-19.562 68.19 3.421 70.94 390 0
-23.126 67.386 3.4722 71.244 400 1
-26.458 65.472 3.5256 70.617 410 1
-27.957 63.192 3.5581 69.1 420 1
-30.087 61.924 3.5939 68.846 430 1
-36.521 59.412 3.6928 69.739 440 1
-40.45 58.299 3.7482 70.958 450 1
-42.924 56.16 3.7942 70.685 460 1
-43.19 55.256 3.805 70.133 470 0
-42.848 55.077 3.8027 69.781 480 0
-41.234 53.58 3.7975 67.61 490 0
-42.126 52.349 3.8192 67.194 500 0
-41.465 52.009 3.8147 66.516 510 0
-38.9 52.569 3.7787 65.397 520 0
-36.342 53.657 3.7369 64.806 530 0
-35.054 53.445 3.7221 63.915 540 0
-37.183 52.101 3.7614 64.008 550 0
-36.649 50.742 3.7671 62.593 560 0
-36.32 51.008 3.7604 62.617 570 0
-35.709 51.239 3.7502 62.454 580 0
-33.577 50.849 3.7252 60.935 590 0
-32.472 51.915 3.7005 61.234 600 0
-33.794 50.63 3.7301 60.872 610 0
-33.872 49.913 3.7378 60.321 620 0
-34.53 49.538 3.7503 60.385 630 0
-35.454 48.483 3.773 60.063 640 0
-34.524 48.043 3.7647 59.161 650 0
-36.055 47.169 3.7942 59.371 660 0
-38.858 45.756 3.8456 60.029 670 0
-38.948 45.07 3.8543 59.568 680 0
-37.908 45.657 3.8345 59.343 690 0
-38.139 45.155 3.843 59.106 700 0
-38.261 45.342 3.8425 59.328 710 0
-40.115 43.902 3.882 59.469 720 0
-40.627 43.192 3.8964 59.297 730 0
-41.818 42.241 3.922 59.44 740 0
-40.905 42.076 3.9129 58.683 750 0
-37.665 43.702 3.8529 57.694 760 0
-37.74 43.766 3.8532 57.791 770 0
-38.894 43.096 3.8758 58.052 780 0
-40.024 41.804 3.9052 57.875 790 0
-40.973 41.521 3.9203 58.333 800 0
-42.125 40.44 3.9474 58.394 810 0
-42.549 40.133 3.9562 58.49 820 0
-42.455 39.544 3.9625 58.018 830 0
-42.898 39.945 3.9626 58.616 840 0
-42.723 39.203 3.9699 57.984 850 0
-42.371 39.487 3.9622 57.918 860 0
-43.096 38.831 3.979 58.009 870 1
-45.846 36.707 4.0372 58.731 880 1
-48.4 34.412 4.0943 59.386 890 1
-53.973 30.275 4.2012 61.884 900 1
-58.112 26.597 4.2832 63.91 910 1
-63.283 23.768 4.3531 67.599 920 1
-66.608 19.813 4.4233 69.493 930 1
-66.411 21.108 4.4046 69.685 940 0
-63.396 22.386 4.3729 67.232 950 0
-64.169 18.308 4.4345 66.73 960 0
-63.612 20.118 4.4061 66.717 970 0
-62.688 20.643 4.3943 65.999 980 0
-61.295 25.186 4.3225 66.267 990 0
-58.566 30.041 4.2384 65.821 1000 0
-60.189 26.815 4.2933 65.892 1010 0
-59.748 28.07 4.2732 66.013 1020 0
-57.687 30.653 4.224 65.325 1030 0
-57.155 30.612 4.2207 64.836 1040 0
-58.382 28.414 4.2594 64.93 1050 0
-57.831 28.519 4.2542 64.481 1060 0
-57.827 28.086 4.2603 64.287 1070 0
-58.248 29.53 4.2432 65.306 1080 0
-59.351 26.263 4.2958 64.902 1090 0
-58.197 26.429 4.2861 63.917 1100 0
-58.368 26.401 4.2876 64.061 1110 0
-58.119 25.039 4.3056 63.283 1120 0
-58.495 24.262 4.3192 63.327 1130 0
-59.622 24.286 4.3256 64.378 1140 0
-60.313 21.684 4.3673 64.093 1150 0
-59.744 19.117 4.4027 62.728 1160 0
-60.489 16.683 4.4433 62.748 1170 0
-59.868 17.424 4.4292 62.352 1180 0
-60.737 13.494 4.4938 62.218 1190 0
-59.95 12.212 4.5114 61.181 1200 0
-62.291 17.5 4.4385 64.702 1210 0
-61.994 14.255 4.4864 63.611 1220 0
-61.941 9.8025 4.5554 62.712 1230 0
-61.764 10.143 4.5496 62.591 1240 1
-56.657 25.805 4.285 62.257 1250 1
-52.756 39.358 4.0714 65.82 1260 1
-50.079 48.041 3.9478 69.396 1270 1
-49.72 49.332 3.9309 70.041 1280 1
-49.006 50.808 3.9089 70.591 1290 1
-52.694 51.48 3.9386 73.667 1300 0
-56.826 48.321 4.0077 74.593 1310 0
-55.333 47.535 4.0027 72.948 1320 0
-58.972 45.649 4.0537 74.575 1330 0
-61.466 39.342 4.143 72.979 1340 0
-64.4 34.554 4.2199 73.085 1350 0
-64.657 37.069 4.1918 74.53 1360 0
-65.982 37.805 4.1921 76.045 1370 0
-66.105 39.062 4.1787 76.784 1380 0
-65.272 41.388 4.1473 77.288 1390 0
-64.129 43.544 4.1159 77.515 1400 0
-63.261 42.53 4.1205 76.228 1410 0
-67.85 35.859 4.2262 76.744 1420 1
-69.361 31.894 4.2814 76.343 1430 1
-71.576 30.681 4.3074 77.874 1440 1
-71.661 27.87 4.3415 76.89 1450 1
-71.588 28.282 4.3361 76.972 1460 0
-68.73 34.637 4.2456 76.964 1470 0
-67.267 34.343 4.2403 75.527 1480 0
-67.29 34.765 4.2355 75.74 1490 0
-68.823 32.349 4.273 76.047 1500 0
-66.35 34.837 4.2289 74.939 1510 0
-62.354 35.979 4.189 71.989 1520 0
-60.004 33.732 4.2003 68.836 1530 0
-63.583 33.205 4.2311 71.731 1540 0
-62.764 36.516 4.1855 72.614 1550 0
-61.274 38.876 4.147 72.566 1560 0
-63.06 36.65 4.1859 72.937 1570 0
-64.856 31.07 4.2656 71.914 1580 0
-62.779 30.035 4.2662 69.594 1590 0
-62.078 31.602 4.2415 69.659 1600 0
-61.299 31.38 4.2392 68.864 1610 0
-61.616 29.951 4.2599 68.51 1620 0
-64.995 29.825 4.2822 71.512 1630 0
-64.844 30.233 4.2761 71.546 1640 0
-66.175 23.045 4.3773 70.073 1650 0
-66.228 19.348 4.4282 68.996 1660 0
-67.083 22.62 4.3872 70.794 1670 0
-66.475 19.057 4.4332 69.152 1680 0
-67.335 6.9667 4.6093 67.695 1690 0
-68.587 1.5994 4.6891 68.605 1700 0
-68.74 -1.6873 4.7369 68.761 1710 0
-68.854 3.6021 4.6601 68.948 1720 0
-65.181 12.251 4.5266 66.323 1730 0
-67.68 7.6893 4.5993 68.115 1740 0
-68.733 5.097 4.6384 68.921 1750 0
-68.2 7.8916 4.5972 68.655 1760 0
