# Supplementary material for: Inducible microRNA-200c decreases motility of breast cancer cells and reduces filamin A
Source: PLoS One. 2019 Nov 20;14(11):e0224314. doi: 10.1371/journal.pone.0224314 (PMC6867627; doi:10.1371/journal.pone.0224314)
Supplement: S1 Raw Data — (ZIP) [file pone.0224314.s007.zip › MDA-MB-231-200c_Dox/cell42.txt]

-50.773 31.181 4.1616 59.583 10 0
-53.328 26.092 4.2574 59.369 20 0
-47.853 31.259 4.1337 57.158 30 0
-50.306 27.214 4.2165 57.195 40 0
-44.448 35.517 4.0382 56.895 50 0
-52.011 23.848 4.2825 57.218 60 0
-45.227 31.97 4.0971 55.386 70 0
-49.886 27.07 4.2152 56.757 80 0
-47.56 25.739 4.2163 54.078 90 0
-50.646 24.091 4.2684 56.083 100 0
-44.649 31.836 4.093 54.837 110 0
-48.097 26.918 4.2022 55.117 120 0
-51.093 21.226 4.3186 55.326 130 0
-49.754 18.339 4.3592 53.026 140 0
-46.736 24.799 4.2245 52.908 150 0
-48.934 20.47 4.3162 53.043 160 0
-54.262 13.127 4.475 55.827 170 0
-51.457 11.6 4.4907 52.749 180 0
-37.642 40.662 3.8884 55.41 190 0
-43.924 34.786 4.0426 56.03 200 0
-46.495 27.972 4.1708 54.261 210 0
-50.08 20.203 4.3289 54.001 220 0
-51.402 16.523 4.4014 53.992 230 0
-51.413 8.6158 4.5463 52.129 240 0
-52.676 5.4102 4.61 52.953 250 0
-53.883 5.8906 4.6035 54.205 260 0
-51.485 12.984 4.4654 53.097 270 0
-46.847 18.593 4.3346 50.402 280 0
-42.639 33.732 4.0431 54.368 290 0
-43.123 32.748 4.0629 54.148 300 0
-46.692 28.699 4.1613 54.807 310 0
-48.209 23.382 4.2608 53.58 320 0
-52.443 15.424 4.4263 54.665 330 0
-58.576 0.76053 4.6994 58.581 340 0
-58.754 0.82166 4.6984 58.76 350 0
-56.423 7.4407 4.5813 56.912 360 0
-53.445 8.403 4.5564 54.102 370 0
-48.549 22.563 4.2773 53.536 380 0
-34.974 41.684 3.8397 54.412 390 0
-42.32 34.335 4.0308 54.497 400 0
-45.468 28.954 4.1453 53.904 410 0
-47.006 20.538 4.3005 51.297 420 0
-50.067 10.579 4.5042 51.173 430 0
-56.408 -11.937 4.9209 57.657 440 0
-58.441 -10.154 4.8844 59.316 450 0
-58.184 -6.5733 4.8249 58.555 460 0
-56.199 3.7193 4.6463 56.322 470 0
-51.607 14.764 4.4338 53.678 480 0
-49.976 8.191 4.5499 50.643 490 0
-45.052 19.208 4.3094 48.976 500 0
-32.783 36.06 3.8794 48.734 510 0
-30.337 38.702 3.8064 49.175 520 0
-27.82 40.856 3.7394 49.428 530 0
-28.583 39.976 3.7623 49.143 540 0
-29.094 39.988 3.7706 49.452 550 0
-35.371 38.42 3.8857 52.222 560 0
-41.026 32.985 4.0352 52.642 570 0
-45.134 25.793 4.1932 51.984 580 0
-44.697 25.218 4.1987 51.32 590 0
-43.671 26.239 4.1713 50.948 600 0
-42.306 25.145 4.1761 49.214 610 0
-44.861 19.657 4.2994 48.979 620 0
-56.028 -4.1363 4.7861 56.181 630 0
-59.566 -9.2674 4.8667 60.283 640 0
-59.778 -3.2229 4.7663 59.865 650 0
-59.513 -4.4568 4.7871 59.679 660 0
-56.649 -28.226 5.1746 63.292 670 0
-48.303 -40.656 5.412 63.135 680 0
-45.137 -44.155 5.4868 63.143 690 0
-46.029 -44.502 5.4809 64.024 700 0
-59.845 -33.509 5.2228 68.588 710 1
-64.628 -19.682 5.008 67.559 720 1
-64.253 -0.38846 4.7184 64.254 730 1
-61.183 2.9023 4.665 61.252 740 0
-57.805 2.1223 4.6757 57.844 750 0
-53.846 7.4451 4.575 54.358 760 0
-49.179 15.644 4.4044 51.607 770 0
-47.139 18.913 4.3308 50.792 780 0
-48.131 11.587 4.4762 49.506 790 0
-48.131 10.339 4.5008 49.229 800 0
-40.966 28.768 4.1002 50.057 810 1
-33.556 41.783 3.8182 53.589 820 1
-29.742 46.501 3.7106 55.199 830 1
-29.773 47.368 3.7027 55.948 840 0
-29.325 47.607 3.6937 55.914 850 0
-25.856 50.209 3.6171 56.475 860 0
-21.997 54.88 3.5228 59.124 870 0
-24.348 51.398 3.584 56.874 880 0
-34.44 43.447 3.8119 55.441 890 0
-48.482 30.343 4.1532 57.194 900 0
-53.745 23.117 4.3062 58.506 910 0
-46.615 34.824 4.0708 58.187 920 0
-42.073 39.617 3.957 57.79 930 0
-40.224 38.776 3.9453 55.871 940 0
-41.505 34.436 4.0198 53.93 950 0
-43.942 30.113 4.1116 53.27 960 0
-51.852 18.568 4.3685 55.076 970 0
-44.681 32.863 4.0782 55.466 980 0
-37.274 40.903 3.8806 55.339 990 0
-32.486 43.907 3.7786 54.619 1000 0
-29.379 45.082 3.7191 53.811 1010 0
-26.733 46.948 3.6592 54.026 1020 0
-19.251 55.657 3.4746 58.892 1030 0
-19.523 57.085 3.4711 60.331 1040 1
-19.276 58.102 3.4619 61.216 1050 1
-17.609 60.28 3.4258 62.799 1060 1
-15.966 61.039 3.3974 63.092 1070 1
-19.252 60.501 3.4497 63.49 1080 1
-21.411 59.273 3.4882 63.021 1090 1
-23.986 57.112 3.5392 61.944 1100 1
-33.546 48.958 3.7423 59.348 1110 1
-31.376 51.859 3.6857 60.612 1120 0
-19.133 59.638 3.452 62.632 1130 0
-15.16 63.527 3.3758 65.311 1140 0
-9.7554 65.295 3.2899 66.02 1150 0
-3.6627 64.731 3.1981 64.835 1160 0
3.7115 62.896 3.0827 63.006 1170 0
7.7462 59.814 3.0128 60.314 1180 0
12.731 58.827 2.9285 60.189 1190 0
18.043 55.955 2.8297 58.792 1200 0
9.0339 57.378 2.9854 58.085 1210 1
-0.85647 60.604 3.1557 60.61 1220 1
-8.0776 60.789 3.2737 61.323 1230 1
-14.832 60.599 3.3816 62.388 1240 1
-19.288 60.373 3.4508 63.379 1250 1
-23.231 59.777 3.5123 64.133 1260 1
-26.447 57.985 3.5695 63.731 1270 1
-18.413 61.246 3.4336 63.954 1280 0
-8.4469 61.401 3.2783 61.979 1290 0
-0.29236 58.635 3.1466 58.636 1300 0
9.1076 58.297 2.9866 59.004 1310 0
19.958 54.957 2.7933 58.469 1320 0
8.1635 58.521 3.003 59.087 1330 0
0.77024 61.239 3.129 61.243 1340 0
7.018 56.402 3.0178 56.837 1350 0
12.954 56.986 2.9181 58.439 1360 0
18.489 54.576 2.815 57.622 1370 0
22.617 50.772 2.7225 55.582 1380 0
25.231 46.791 2.6471 53.16 1390 0
19.437 50.84 2.7764 54.43 1400 0
13.595 56.391 2.905 58.007 1410 0
17.401 54.756 2.8339 57.454 1420 0
22.958 51.661 2.7234 56.533 1430 0
20.577 55.218 2.7849 58.928 1440 0
22.583 54.957 2.7517 59.416 1450 0
25.007 53.375 2.7035 58.943 1460 0
25.306 51.536 2.6851 57.414 1470 0
22.965 52.946 2.7323 57.712 1480 0
28.709 48.163 2.6041 56.07 1490 0
31.764 46.674 2.544 56.457 1500 0
25.855 50.074 2.665 56.355 1510 0
24.13 51.846 2.706 57.187 1520 0
27.797 48.534 2.6215 55.931 1530 0
36.315 44.995 2.4626 57.821 1540 0
39.175 42.621 2.3983 57.89 1550 0
41.479 41.91 2.3614 58.966 1560 0
35.158 44.761 2.4758 56.918 1570 0
30.025 47.455 2.5775 56.156 1580 0
28.38 49.638 2.6222 57.178 1590 0
26.563 48.9 2.644 55.649 1600 0
26.902 49.795 2.6463 56.597 1610 0
28.754 48.978 2.6107 56.795 1620 0
29.296 50.134 2.6128 58.067 1630 0
28.987 49.488 2.6117 57.353 1640 0
29.133 50.818 2.6211 58.577 1650 0
28.796 50.2 2.6208 57.872 1660 0
28.292 51.579 2.6399 58.829 1670 0
29.663 50.492 2.6104 58.561 1680 0
27.357 50.538 2.6454 57.467 1690 0
27.395 51.341 2.6514 58.192 1700 0
26.77 51.496 2.6622 58.039 1710 0
28.009 50.718 2.637 57.938 1720 0
28.086 51.362 2.6412 58.54 1730 0
28.719 50.946 2.6283 58.483 1740 0
28.834 51.471 2.631 58.997 1750 0
29.34 50.741 2.6173 58.613 1760 0
28.919 50.908 2.625 58.549 1770 0
29.194 52.003 2.63 59.637 1780 0
30.694 51.838 2.607 60.244 1790 0
29.465 51.609 2.6228 59.428 1800 0
29.905 52.275 2.622 60.224 1810 0
29.377 51.485 2.6231 59.277 1820 0
28.822 50.951 2.6268 58.538 1830 0
27.147 51.245 2.6544 57.991 1840 0
29.499 51.957 2.6252 59.747 1850 0
28.769 51.469 2.6319 58.964 1860 0
29.105 50.972 2.6228 58.696 1870 0
27.883 52.3 2.6518 59.269 1880 0
29.309 52.629 2.6335 60.239 1890 0
28.327 52.396 2.646 59.563 1900 0
29.217 52.277 2.6319 59.888 1910 0
28.578 52.113 2.64 59.435 1920 0
29.952 50.436 2.6057 58.659 1930 0
31.221 49.867 2.5822 58.834 1940 0
32.45 48.672 2.5536 58.498 1950 0
32.078 48.593 2.5581 58.226 1960 0
34.242 45.67 2.4982 57.081 1970 0
34.44 45.996 2.4989 57.46 1980 0
36.438 44.534 2.4558 57.542 1990 0
36.15 43.669 2.4501 56.69 2000 0
34.844 44.105 2.473 56.208 2010 0
37.207 42.136 2.4182 56.212 2020 0
36.9 41.081 2.4098 55.22 2030 0
37.009 41.496 2.4133 55.602 2040 0
35.621 42.741 2.4468 55.639 2050 0
36.45 41.505 2.421 55.238 2060 0
37.58 40.072 2.3883 54.937 2070 0
37.234 39.95 2.3914 54.611 2080 0
36.511 40.555 2.4086 54.569 2090 0
37.792 37.502 2.3523 53.241 2100 0
38.709 36.861 2.3317 53.452 2110 0
35.085 40.24 2.4245 53.387 2120 0
34.704 41.879 2.4496 54.39 2130 0
36.432 39.408 2.3954 53.668 2140 0
37.95 37.773 2.3539 53.545 2150 0
38.134 37.712 2.3506 53.632 2160 0
34.315 41.968 2.4562 54.211 2170 0
34.765 40.898 2.4371 53.677 2180 0
36.864 39.148 2.3862 53.773 2190 0
37.608 38.325 2.3656 53.695 2200 0
36.687 38.757 2.3836 53.367 2210 0
35.043 39.82 2.4199 53.044 2220 0
35.731 39.667 2.4084 53.387 2230 0
35.587 39.176 2.4042 52.926 2240 0
35.019 39.893 2.4212 53.083 2250 0
34.16 40.615 2.4423 53.071 2260 0
34.56 39.667 2.4249 52.61 2270 0
34.231 39.4 2.4263 52.193 2280 0
34.074 40.446 2.4415 52.886 2290 0
33.766 40.793 2.4502 52.954 2300 0
34.564 40.081 2.43 52.926 2310 0
34.916 39.332 2.4156 52.594 2320 0
34.955 38.324 2.4021 51.87 2330 0
36.366 37.156 2.3669 51.991 2340 0
36.538 37.606 2.3706 52.433 2350 0
35.264 38.092 2.3947 51.909 2360 0
33.033 38.809 2.4364 50.964 2370 0
27.731 43.504 2.5741 51.591 2380 0
27.597 44.673 2.5882 52.51 2390 0
32.744 41.543 2.4741 52.896 2400 1
38.491 35.892 2.3213 52.629 2410 1
44.615 29.247 2.1511 53.347 2420 1
49.148 23.275 2.0131 54.38 2430 1
50.68 20.859 1.9613 54.804 2440 1
46.348 25.575 2.075 52.936 2450 1
38.589 33.98 2.2928 51.418 2460 1
32.238 40.867 2.4737 52.052 2470 1
29.452 45.022 2.5623 53.8 2480 1
27.708 47.326 2.6119 54.84 2490 1
26.935 48.066 2.6308 55.099 2500 1
26.402 49.27 2.6497 55.898 2510 1
29.451 46.204 2.5741 54.792 2520 1
30.681 45.663 2.55 55.013 2530 1
30.279 46.956 2.5689 55.872 2540 1
27.598 49.687 2.6346 56.837 2550 1
26.79 50.351 2.6526 57.034 2560 1
29.263 48.54 2.5991 56.678 2570 1
32.88 46.583 2.527 57.018 2580 1
37.787 43.528 2.4267 57.641 2590 1
42.476 38.129 2.3023 57.079 2600 1
47.995 31.541 2.1522 57.431 2610 1
51.456 25.268 2.0273 57.325 2620 1
52.988 20.971 1.9477 56.987 2630 1
52.029 21.649 1.9651 56.353 2640 1
47.229 29.036 2.122 55.441 2650 1
44.383 35.334 2.2432 56.731 2660 1
41.853 40.069 2.3344 57.942 2670 1
40.056 41.315 2.3717 57.545 2680 1
40.423 41.304 2.367 57.793 2690 1
41.491 39.055 2.326 56.981 2700 1
42.647 37.141 2.2873 56.553 2710 1
45.703 33.827 2.208 56.86 2720 1
50.141 31.578 2.1328 59.257 2730 1
49.616 29.533 2.1077 57.74 2740 1
49.648 29.568 2.1079 57.786 2750 0
49.133 30.069 2.12 57.604 2760 0
48.164 31.553 2.1508 57.579 2770 0
48.141 32.3 2.1617 57.973 2780 0
47.501 32.192 2.1664 57.382 2790 0
47.22 32.396 2.1721 57.264 2800 0
46.763 32.293 2.1752 56.83 2810 0
47.282 32.147 2.1679 57.175 2820 0
46.599 32.207 2.1756 56.646 2830 0
46.734 32.028 2.1716 56.656 2840 0
46.215 32.828 2.1884 56.688 2850 0
46.555 32.142 2.1751 56.573 2860 0
47.035 32.33 2.173 57.075 2870 0
47.111 32.522 2.175 57.246 2880 0
46.757 32.43 2.1772 56.903 2890 0
