# Supplementary material for: Inducible microRNA-200c decreases motility of breast cancer cells and reduces filamin A
Source: PLoS One. 2019 Nov 20;14(11):e0224314. doi: 10.1371/journal.pone.0224314 (PMC6867627; doi:10.1371/journal.pone.0224314)
Supplement: S1 Raw Data — (ZIP) [file pone.0224314.s007.zip › MDA-MB-231-200c_Dox/cell43.txt]

-29.599 -45.78 5.7093 54.515 10 0
-29.96 -45.429 5.7002 54.419 20 0
-30.083 -44.625 5.69 53.818 30 0
-27.713 -44.563 5.7268 52.478 40 0
-30.253 -41.804 5.6567 51.602 50 0
-30.355 -43.821 5.6774 53.307 60 0
-31.245 -42.976 5.6545 53.134 70 0
-31.82 -40.662 5.6192 51.632 80 0
-35.617 -35.806 5.5004 50.504 90 0
-50.24 -26.302 5.1947 56.708 100 0
-54.721 -12.578 4.9383 56.148 110 0
-56.239 -5.7991 4.8151 56.538 120 0
-50.518 -3.0347 4.7724 50.609 130 0
-48.659 5.1674 4.6066 48.932 140 0
-49.744 26.005 4.2307 56.131 150 0
-48.769 29.664 4.1659 57.082 160 0
-52.567 19.7 4.3538 56.137 170 0
-59.09 -1.0832 4.7307 59.1 180 0
-54.955 -22.849 5.1064 59.516 190 0
-35.107 -47.632 5.648 59.172 200 0
-10.553 -59.847 6.1086 60.771 210 0
0.41806 -60.815 6.2901 60.817 220 0
-26.395 -56.662 5.8472 62.509 230 0
-45.958 -37.435 5.3959 59.275 240 0
-60.651 -14.502 4.9471 62.361 250 0
-62.123 11.777 4.525 63.229 260 0
-53.523 35.197 4.1307 64.059 270 0
-27.828 58.758 3.5839 65.015 280 0
-34.055 53.322 3.71 63.269 290 0
-56.486 32.189 4.1944 65.014 300 0
-65.02 -3.1473 4.7608 65.096 310 0
-52.916 -25.429 5.1604 58.709 320 0
-42.993 -37.068 5.4239 56.766 330 0
-16.837 -55.959 5.9909 58.437 340 0
2.6907 -56.781 6.3305 56.845 350 0
4.3637 -63.053 6.3523 63.203 360 0
-36.129 -48.991 5.6478 60.872 370 0
-42.415 -45.616 5.5341 62.288 380 0
-35.64 -39.579 5.5501 53.261 390 0
-28.7 -40.539 5.6671 49.67 400 0
6.8862 -57.625 6.4021 58.035 410 0
-7.6037 -56.385 6.1491 56.896 420 0
-42.899 -43.661 5.5066 61.209 430 0
-48.651 -39.439 5.3936 62.628 440 0
-49.139 -32.428 5.2957 58.874 450 0
-42.723 -40.776 5.4745 59.059 460 0
-19.07 -58.049 5.9658 61.101 470 0
-2.8578 -59.34 6.2351 59.408 480 0
11.097 -56.987 6.4755 58.057 490 0
10.713 -56.371 6.471 57.38 500 0
-1.9562 -56.042 6.2483 56.076 510 1
-8.9092 -51.541 6.112 52.306 520 1
-35.636 -46.965 5.6341 58.955 530 1
-42.234 -38.169 5.4473 56.926 540 1
-45.148 -30.643 5.3087 54.565 550 1
-47.885 -20.42 5.1155 52.057 560 1
-46.302 -18.631 5.095 49.91 570 1
-45.721 -8.4099 4.8943 46.488 580 1
-50.963 4.256 4.6291 51.14 590 1
-52.337 29.92 4.1931 60.286 600 1
-38.011 48.553 3.8058 61.662 610 1
-31.631 50.441 3.7017 59.538 620 1
-30.241 45.673 3.7264 54.778 630 1
-21.954 47.168 3.5772 52.026 640 1
-7.498 54.347 3.2787 54.862 650 1
16.789 59.371 2.866 61.699 660 1
17.711 59.774 2.8535 62.343 670 0
16.658 58.5 2.8642 60.825 680 0
9.6877 59.444 2.98 60.228 690 0
-6.5726 60.834 3.2492 61.188 700 0
-11.238 57.323 3.3352 58.414 710 0
6.0086 55.517 3.0338 55.841 720 0
10.488 55 2.9532 55.991 730 0
21.356 51.703 2.7499 55.94 740 0
16.448 54.79 2.8499 57.206 750 0
10.71 55.669 2.9515 56.69 760 0
-7.575 56.317 3.2753 56.824 770 0
-20.972 59.849 3.4786 63.417 780 0
-21.9 55.941 3.5147 60.075 790 0
-13.671 57.921 3.3734 59.512 800 0
0.050401 57.211 3.1407 57.211 810 0
11.621 59.611 2.9491 60.734 820 0
24.938 53.855 2.7079 59.349 830 0
26.976 53.467 2.6743 59.887 840 0
27.692 54.166 2.669 60.834 850 0
30.938 51.843 2.6036 60.373 860 0
34.977 48.865 2.5204 60.092 870 0
30.378 50.341 2.5987 58.797 880 0
26.202 54.556 2.6939 60.521 890 0
27.535 52.65 2.6597 59.415 900 0
35.513 50.259 2.5264 61.54 910 0
31.992 51.063 2.5819 60.257 920 0
28.547 51.712 2.6372 59.069 930 0
26.801 52.302 2.6681 58.769 940 0
22.529 54.318 2.7484 58.805 950 0
24.147 53.21 2.7156 58.433 960 0
24.999 53.362 2.7035 58.927 970 0
29.408 50.784 2.6167 58.684 980 0
32.389 47.949 2.5475 57.863 990 0
32.751 47.723 2.5401 57.881 1000 0
30.407 49.242 2.5884 57.874 1010 0
30.567 47.574 2.5705 56.548 1020 0
30.285 48.526 2.5836 57.201 1030 0
36.911 45.647 2.4616 58.704 1040 0
37.402 45.865 2.4575 59.182 1050 0
35.303 46.599 2.4932 58.461 1060 0
36.717 43.575 2.4414 56.981 1070 0
39.128 41.684 2.3878 57.171 1080 0
40.04 38.564 2.3374 55.591 1090 0
42.792 36.707 2.2798 56.379 1100 0
43.583 37.487 2.2811 57.487 1110 0
46.773 30.653 2.1509 55.923 1120 0
45.426 32.649 2.194 55.941 1130 0
45.807 32.531 2.1883 56.183 1140 0
38.949 41.119 2.3833 56.638 1150 0
38.468 40.53 2.3823 55.879 1160 0
38.338 36.479 2.3314 52.921 1170 0
40.309 34.747 2.2822 53.218 1180 0
44.554 31.199 2.1817 54.391 1190 0
46.867 30.075 2.1413 55.686 1200 0
52.084 26.961 2.0485 58.649 1210 0
51.038 25.794 2.0387 57.185 1220 0
51.43 21.963 1.9744 55.924 1230 0
50.658 23.999 2.0132 56.055 1240 1
42.792 36.674 2.2794 56.357 1250 1
36.774 42.044 2.423 55.857 1260 1
36.594 39.33 2.3922 53.722 1270 0
40.231 35.691 2.2965 53.781 1280 0
50.322 27.487 2.0707 57.34 1290 0
47.848 30.302 2.1353 56.636 1300 0
44.885 35.468 2.2395 57.207 1310 1
43.673 39.906 2.3112 59.159 1320 1
37.16 42.865 2.4274 56.73 1330 1
25.851 47.759 2.6455 54.307 1340 1
15.788 53.558 2.8549 55.837 1350 1
-0.47607 55.475 3.1502 55.477 1360 1
-12.124 56.101 3.3544 57.396 1370 1
-11.308 54.608 3.3458 55.767 1380 1
-8.4327 52.843 3.2998 53.512 1390 1
0.44149 50.695 3.1329 50.697 1400 1
11.713 46.582 2.8952 48.032 1410 1
41.01 38.295 2.322 56.11 1420 1
51.15 36.652 2.1926 62.926 1430 1
53.023 32.256 2.1173 62.064 1440 1
56.716 25.365 1.9913 62.13 1450 1
57.417 20.961 1.9208 61.123 1460 1
55.903 15.826 1.8467 58.1 1470 1
54.193 14.493 1.8321 56.098 1480 0
52.192 19.078 1.9212 55.57 1490 0
45.698 33.268 2.2001 56.525 1500 0
40.98 42.415 2.3734 58.978 1510 0
38.601 42.841 2.4082 57.666 1520 0
41.049 37.432 2.3101 55.554 1530 0
48.529 27.513 2.0865 55.786 1540 0
51.592 21.177 1.9603 55.77 1550 0
53.22 16.006 1.8629 55.575 1560 0
52.716 20.238 1.9373 56.467 1570 0
48.164 26.462 2.0732 54.955 1580 0
43.563 35.924 2.2604 56.465 1590 0
38.264 45.448 2.4418 59.411 1600 0
35.501 45.942 2.4837 58.06 1610 0
35.677 45.467 2.4763 57.794 1620 0
39.947 42.845 2.3912 58.578 1630 0
42.22 38.442 2.3094 57.099 1640 0
52.239 26.271 2.0368 58.474 1650 0
56.323 20.277 1.9164 59.862 1660 0
55.722 15.713 1.8456 57.895 1670 0
55.639 17.721 1.8791 58.393 1680 1
53.659 24.514 1.9993 58.993 1690 1
47.598 30.784 2.1449 56.685 1700 1
46.416 36.577 2.2382 59.095 1710 1
44.103 38.782 2.2921 58.73 1720 1
39.511 41.577 2.3817 57.356 1730 1
34.273 45.369 2.4946 56.86 1740 1
29.086 49.185 2.6076 57.142 1750 1
19.991 55.409 2.7953 58.905 1760 1
13.793 55.948 2.8999 57.623 1770 1
8.0197 55.702 2.9986 56.276 1780 1
-2.287 55.813 3.1825 55.86 1790 1
-8.0109 55.933 3.2838 56.504 1800 1
-18.962 55.652 3.47 58.794 1810 1
-19.404 55.291 3.4791 58.597 1820 1
-20.198 55.733 3.4893 59.28 1830 1
-17.69 54.62 3.4548 57.413 1840 1
-9.711 55.466 3.3149 56.31 1850 1
-5.9488 56.251 3.247 56.565 1860 1
12.289 56.778 2.9284 58.093 1870 1
22.653 50.462 2.7196 55.313 1880 1
25.962 46.505 2.6324 53.261 1890 1
31.533 43.889 2.5186 54.042 1900 1
39.074 35.704 2.3112 52.93 1910 1
50.707 25.731 2.0404 56.862 1920 1
54.767 21.703 1.9481 58.91 1930 1
55.919 19.341 1.9038 59.17 1940 1
56.004 18.953 1.8971 59.124 1950 1
54.89 20.214 1.9237 58.494 1960 1
51.121 24.548 2.0185 56.71 1970 1
44.366 35.924 2.2514 57.086 1980 1
37.108 46.29 2.4659 59.328 1990 1
32.57 47.688 2.5424 57.749 2000 1
22.015 50.573 2.731 55.157 2010 1
11.363 53.601 2.9327 54.792 2020 1
-11.618 53.312 3.3562 54.563 2030 1
-25.123 55.816 3.5645 61.209 2040 1
-30.452 55.244 3.6454 63.081 2050 1
-24.72 55.617 3.5598 60.864 2060 1
-16.776 57.209 3.4268 59.618 2070 1
-2.6403 55.081 3.1895 55.144 2080 1
29.663 50.876 2.6137 58.892 2090 1
31.953 47.36 2.5481 57.131 2100 1
31.086 46.382 2.5511 55.836 2110 1
29.646 48.403 2.592 56.76 2120 1
25.624 52.45 2.6872 58.375 2130 1
22.106 53.934 2.7526 58.289 2140 1
15.559 55.925 2.8702 58.049 2150 1
0.67824 56.114 3.1295 56.118 2160 1
-10.014 55.093 3.3214 55.996 2170 1
-15.957 55.069 3.4236 57.334 2180 1
-19.897 54.362 3.4925 57.888 2190 1
-23.442 52.184 3.5638 57.208 2200 1
-25.208 50.755 3.6026 56.671 2210 1
-26.806 46.904 3.6608 54.024 2220 1
-28.964 46.94 3.6944 55.156 2230 1
-29.176 46.99 3.6972 55.311 2240 1
-27.381 49.025 3.651 56.153 2250 1
-27.901 49.441 3.6554 56.771 2260 1
-26.595 49.602 3.6337 56.282 2270 1
-24.172 50.123 3.591 55.647 2280 1
-19.931 50.499 3.5175 54.29 2290 1
-12.857 54.116 3.3749 55.623 2300 1
-7.7778 54.749 3.2827 55.299 2310 1
-6.5412 55.163 3.2596 55.55 2320 1
-2.7132 55.212 3.1907 55.278 2330 1
10.916 54.17 2.9427 55.259 2340 0
13.286 49.04 2.877 50.808 2350 0
21.737 45.49 2.6958 50.417 2360 0
37.007 44.093 2.4433 57.565 2370 0
37.361 43.759 2.4349 57.538 2380 0
39.12 39.766 2.3644 55.783 2390 0
38.929 39.757 2.3667 55.642 2400 1
38.769 41.282 2.3876 56.633 2410 1
37.81 42.932 2.4195 57.208 2420 1
34.136 46.546 2.5088 57.722 2430 1
32.387 47.478 2.5429 57.473 2440 1
26.603 52.02 2.6689 58.428 2450 1
23.749 55.312 2.736 60.195 2460 1
19.429 54.943 2.8017 58.277 2470 1
9.2671 53.429 2.9699 54.227 2480 1
-24.696 52.925 3.5782 58.403 2490 1
-32.06 47.691 3.7334 57.465 2500 1
-31.019 47.641 3.7187 56.849 2510 0
-27.167 49.145 3.6466 56.154 2520 0
-22.552 50.822 3.5592 55.601 2530 0
-17.948 53.767 3.4638 56.684 2540 0
-17.083 54.865 3.4434 57.463 2550 0
-17.616 53.423 3.4601 56.252 2560 0
-15.662 54.163 3.4231 56.382 2570 0
-10.676 53.935 3.337 54.982 2580 0
-8.4501 54.054 3.2967 54.711 2590 0
-10.598 53.591 3.3368 54.629 2600 1
-10.654 52.471 3.3419 53.542 2610 1
-14.635 53.503 3.4086 55.468 2620 1
-14.374 54.934 3.3975 56.783 2630 1
-11.811 55.782 3.3503 57.019 2640 1
-11.527 57.776 3.3385 58.915 2650 1
-9.759 58.807 3.306 59.611 2660 1
-4.9454 57.655 3.2272 57.866 2670 1
2.5544 59.421 3.0986 59.476 2680 1
9.2679 59.106 2.9861 59.828 2690 1
15.102 56.67 2.8811 58.648 2700 1
19.07 51.045 2.784 54.491 2710 1
23.104 47.014 2.6848 52.385 2720 1
27.478 42.761 2.5704 50.828 2730 1
25.289 45.346 2.6329 51.921 2740 1
18.322 52.483 2.8057 55.589 2750 1
10.909 56.08 2.9495 57.131 2760 1
4.5648 60.104 3.0658 60.277 2770 1
-3.125 59.184 3.1943 59.266 2780 1
-10.473 57.494 3.3218 58.44 2790 1
-17.355 55.42 3.4451 58.074 2800 1
-22.402 51.397 3.5526 56.067 2810 1
-24.423 50.051 3.5956 55.692 2820 1
-24.458 49.535 3.6002 55.244 2830 1
-23.538 50.361 3.5788 55.59 2840 1
-19.71 55.106 3.4851 58.525 2850 1
-17.184 55.134 3.4437 57.75 2860 1
-16.381 55.435 3.4289 57.805 2870 1
-15.601 54.241 3.4217 56.44 2880 1
-14.99 53.078 3.4168 55.154 2890 0
