# Supplementary material for: Inducible microRNA-200c decreases motility of breast cancer cells and reduces filamin A
Source: PLoS One. 2019 Nov 20;14(11):e0224314. doi: 10.1371/journal.pone.0224314 (PMC6867627; doi:10.1371/journal.pone.0224314)
Supplement: S1 Raw Data — (ZIP) [file pone.0224314.s007.zip › MDA-MB-231-200c_Dox/cell44.txt]

36.956 46.501 2.4701 59.397 210 0
40.679 44.039 2.3958 59.952 220 0
41.737 41.951 2.3587 59.176 230 0
42.585 40.321 2.3289 58.646 240 0
44.448 37.355 2.2697 58.061 250 0
42.793 37.348 2.2884 56.799 260 0
46.056 33.348 2.1975 56.862 270 0
48.245 29.595 2.121 56.599 280 0
47.889 29.873 2.1285 56.442 290 0
47.781 29.241 2.12 56.019 300 0
47.023 27.45 2.0992 54.449 310 0
48.894 25.474 2.0511 55.132 320 0
48.629 24.077 2.0305 54.263 330 0
49.105 20.344 1.9636 53.153 340 0
50.412 18.776 1.9273 53.795 350 0
55.832 8.55 1.7228 56.483 360 0
54.575 7.0194 1.6987 55.025 370 0
54.395 2.7626 1.6215 54.465 380 0
53.945 2.466 1.6165 54.001 390 0
54.539 -0.75995 1.5569 54.545 400 0
53.582 1.0676 1.5907 53.593 410 0
53.328 1.3441 1.596 53.345 420 0
53.142 -3.0252 1.5139 53.228 430 0
52.477 -16.215 1.2711 54.925 440 0
52.036 -19.833 1.2067 55.687 450 0
52.019 -18.599 1.2274 55.244 460 0
50.623 -21.316 1.1723 54.928 470 0
50.903 -20.441 1.1889 54.853 480 0
48.21 -26.046 1.0755 54.796 490 0
47.143 -27.753 1.0387 54.706 500 0
47.739 -28.809 1.0278 55.758 510 0
47.947 -27.847 1.0446 55.447 520 0
48.455 -32.36 0.98199 58.267 530 0
48.732 -32.732 0.97933 58.704 540 0
47.152 -30.658 0.99429 56.243 550 0
47.544 -30.322 1.0031 56.39 560 0
47.114 -30.314 0.99906 56.023 570 0
45.15 -29.564 0.99106 53.968 580 0
44.083 -30.78 0.96126 53.765 590 0
41.764 -33.51 0.89461 53.546 600 0
39.487 -36.408 0.82595 53.71 610 0
38.96 -36.393 0.81944 53.314 620 0
39.652 -35.121 0.84592 52.969 630 0
47.677 -30.687 0.9989 56.699 640 0
44.058 -33.093 0.92658 55.102 650 0
36.639 -42.32 0.71357 55.977 660 0
39.716 -43.894 0.73547 59.195 670 0
43.7 -44.106 0.78078 62.089 680 0
45.867 -39.946 0.85429 60.823 690 0
49.297 -34.499 0.96019 60.17 700 0
47.535 -36.353 0.91792 59.843 710 0
49.901 -39.974 0.8954 63.938 720 0
47.635 -35.792 0.92641 59.584 730 0
46.223 -36.549 0.90175 58.927 740 0
46.97 -36.75 0.90687 59.639 750 0
47.524 -37.399 0.90406 60.475 760 0
45.389 -38.178 0.87148 59.31 770 0
43.54 -38.275 0.84965 57.971 780 0
42.833 -38.729 0.83568 57.746 790 0
45.901 -36.607 0.89757 58.711 800 0
49.955 -33.031 0.98658 59.888 810 0
47.098 -32.944 0.96043 57.476 820 0
48.992 -30.887 1.0083 57.916 830 0
50.863 -22.889 1.1479 55.776 840 0
54.646 -35.589 0.99352 65.213 850 0
47.186 -33.698 0.95063 57.983 860 0
51.123 -31.647 1.0165 60.126 870 0
55.803 -31.282 1.0599 63.973 880 0
48.824 -34.314 0.95819 59.676 890 0
49.038 -31.521 0.99952 58.295 900 0
45.829 -32.446 0.95474 56.152 910 0
45.637 -38.817 0.86599 59.912 920 0
43.528 -36.72 0.87004 56.948 930 0
48.344 -30.975 1.001 57.416 940 0
44.418 -34.316 0.913 56.13 950 0
42.466 -36.276 0.86385 55.851 960 0
45.232 -35.757 0.90185 57.659 970 0
45.699 -32.22 0.95669 55.915 980 0
46.189 -30.277 0.99056 55.228 990 0
45.526 -29.442 0.99674 54.217 1000 0
47.357 -29.064 1.0203 55.565 1010 0
50.248 -28.308 1.0578 57.673 1020 0
46.231 -31.36 0.97476 55.864 1030 0
44.138 -31.436 0.95192 54.189 1040 0
48.339 -28.942 1.0313 56.341 1050 0
48.904 -27.68 1.0557 56.194 1060 0
42.119 -32.774 0.90952 53.368 1070 0
46.134 -36.474 0.9018 58.81 1080 0
48.742 -31.853 0.99196 58.227 1090 0
42.63 -33.503 0.90472 54.219 1100 0
42.953 -35.206 0.88419 55.537 1110 0
43.301 -31.866 0.93636 53.763 1120 0
36.171 -37.498 0.76739 52.1 1130 0
38.33 -41.322 0.74785 56.363 1140 0
39.749 -36.052 0.83413 53.663 1150 0
46.821 -31.573 0.97751 56.471 1160 0
44.256 -33.955 0.91635 55.781 1170 0
42.176 -38.248 0.83419 56.936 1180 0
38.96 -36.628 0.81624 53.475 1190 0
37.645 -33.781 0.83944 50.579 1200 0
40.947 -32.025 0.90707 51.983 1210 0
45.035 -33.367 0.93313 56.049 1220 0
40.475 -34.885 0.85944 53.434 1230 0
34.873 -36.536 0.76212 50.507 1240 0
37.781 -38.112 0.78104 53.665 1250 0
32.357 -40.986 0.66829 52.219 1260 0
27.5 -45.079 0.54778 52.805 1270 0
33.229 -44.904 0.63706 55.861 1280 0
34.626 -42.935 0.67868 55.157 1290 0
32.231 -45.569 0.61561 55.815 1300 0
27.188 -49.172 0.50507 56.188 1310 0
23.493 -49.678 0.44175 54.953 1320 0
26.192 -48.196 0.4978 54.853 1330 0
27.669 -46.631 0.53552 54.222 1340 0
28.108 -47.321 0.53598 55.039 1350 0
30.989 -46.188 0.59095 55.62 1360 0
28.984 -44.724 0.57502 53.295 1370 0
17.632 -49.659 0.34117 52.697 1380 0
13.206 -55.286 0.23448 56.842 1390 0
13.323 -52.527 0.24841 54.19 1400 0
16.616 -54.692 0.29496 57.16 1410 0
16.522 -54.98 0.29191 57.409 1420 0
21.724 -53.179 0.38782 57.445 1430 0
24.627 -51.089 0.44917 56.714 1440 0
22.875 -52.764 0.40908 57.509 1450 0
14.231 -58.597 0.23826 60.3 1460 0
9.1269 -60.536 0.14964 61.22 1470 0
10.431 -58.324 0.17698 59.25 1480 0
11.341 -58.466 0.1916 59.556 1490 0
2.288 -59.658 0.038332 59.702 1500 0
-2.0228 -58.062 -0.034824 58.097 1510 0
2.6933 -58.203 0.046241 58.265 1520 0
5.4724 -51.642 0.10557 51.931 1530 0
5.8907 -51.183 0.11459 51.521 1540 0
3.2672 -51.206 0.063718 51.31 1550 0
-4.7186 -52.927 -0.088917 53.137 1560 0
-8.8774 -57.451 -0.15331 58.133 1570 0
4.6327 -53.964 0.085639 54.162 1580 0
5.0889 -53.96 0.09403 54.199 1590 0
3.5307 -58.514 0.060266 58.62 1600 0
-3.5314 -64.187 -0.054961 64.284 1610 0
-5.8697 -59.81 -0.097826 60.097 1620 0
-4.1863 -53.607 -0.077934 53.77 1630 0
0.91124 -52.76 0.01727 52.767 1640 0
0.56014 -58.702 0.0095417 58.705 1650 0
2.8098 -57.846 0.048536 57.914 1660 0
1.4072 -58.863 0.023902 58.88 1670 0
1.034 -56.268 0.018375 56.278 1680 0
2.2177 -56.24 0.039412 56.283 1690 0
-2.4931 -52.357 -0.047582 52.416 1700 0
-3.2718 -50.684 -0.064462 50.79 1710 0
-3.0486 -52.024 -0.058532 52.113 1720 0
-2.4302 -51.592 -0.047069 51.649 1730 0
-3.018 -51.889 -0.058097 51.977 1740 0
-3.856 -52.09 -0.073891 52.233 1750 0
-7.9293 -57.969 -0.13594 58.509 1760 0
-7.4274 -55.877 -0.13215 56.368 1770 0
-4.2832 -55.345 -0.077236 55.51 1780 0
-5.7245 -53.529 -0.10654 53.834 1790 0
-6.1385 -56.327 -0.10855 56.661 1800 0
-4.7682 -56.08 -0.084821 56.283 1810 0
-6.2146 -56.676 -0.10922 57.016 1820 0
-3.9535 -56.07 -0.070394 56.209 1830 0
-4.8891 -55.771 -0.08744 55.985 1840 0
-4.8037 -54.131 -0.088509 54.344 1850 0
-4.7326 -54.674 -0.086345 54.878 1860 0
-4.1672 -54.36 -0.076509 54.52 1870 0
0.89917 -54.568 0.016477 54.575 1880 0
1.6611 -53.394 0.0311 53.42 1890 0
1.8067 -51.148 0.035309 51.18 1900 0
-3.0774 -53.709 -0.057236 53.797 1910 0
-4.9576 -53.895 -0.091728 54.123 1920 0
-6.3 -54.567 -0.11494 54.93 1930 0
-5.3049 -54.412 -0.097187 54.67 1940 0
-0.50052 -53.767 -0.0093089 53.769 1950 0
5.4006 -59.052 0.091202 59.299 1960 0
3.8654 -60.17 0.064153 60.294 1970 0
0.97167 -55.717 0.017438 55.725 1980 0
-1.8637 -54.107 -0.034431 54.139 1990 0
-3.3472 -53.461 -0.062528 53.566 2000 0
-3.544 -54.222 -0.065268 54.338 2010 0
1.5135 -58.621 0.025812 58.64 2020 0
3.8364 -60.592 0.06323 60.713 2030 0
2.0454 -58.246 0.035103 58.282 2040 0
-0.73825 -55.701 -0.013253 55.706 2050 0
-0.0007947 -53.627 -1.4819e-05 53.627 2060 0
-0.61209 -53.221 -0.0115 53.224 2070 0
-0.88175 -53.659 -0.016431 53.666 2080 0
-1.4056 -53.883 -0.026079 53.902 2090 0
-2.3891 -54.946 -0.043454 54.998 2100 0
-2.6898 -55.46 -0.048462 55.525 2110 0
-0.63065 -57.591 -0.01095 57.594 2120 0
0.17203 -57.104 0.0030126 57.104 2130 0
1.3565 -57.85 0.023443 57.866 2140 0
-0.88227 -57.817 -0.015258 57.824 2150 0
-1.9034 -59.237 -0.032121 59.267 2160 0
-0.20114 -58.702 -0.0034265 58.702 2170 0
0.41567 -59.31 0.0070083 59.311 2180 0
0.31592 -59.282 0.005329 59.283 2190 0
-1.4823 -59.715 -0.024817 59.734 2200 0
-2.2027 -59.003 -0.037314 59.044 2210 0
-4.8388 -59.166 -0.081601 59.364 2220 0
-5.4813 -58.981 -0.092668 59.235 2230 0
-6.4289 -58.71 -0.10907 59.061 2240 0
-6.2965 -58.724 -0.10681 59.06 2250 0
-6.1079 -58.519 -0.104 58.837 2260 0
-6.7457 -58.354 -0.11509 58.742 2270 0
-6.8361 -57.834 -0.11766 58.236 2280 0
-8.1324 -57.73 -0.13995 58.3 2290 0
-9.4303 -57.812 -0.1617 58.576 2300 0
-9.905 -57.334 -0.17107 58.183 2310 0
-10.513 -57.148 -0.18193 58.107 2320 0
-11.865 -56.391 -0.20739 57.626 2330 0
-12.027 -56.331 -0.21035 57.6 2340 0
-13.359 -56.092 -0.2338 57.661 2350 0
-13.947 -56.538 -0.24185 58.233 2360 0
-14.038 -56.204 -0.24477 57.93 2370 0
-14.804 -55.415 -0.26105 57.359 2380 0
-15.905 -55.044 -0.28128 57.296 2390 0
-15.434 -55.414 -0.27163 57.523 2400 0
-15.771 -55.359 -0.27753 57.561 2410 0
-16.201 -55.608 -0.28349 57.92 2420 0
-16.132 -55.963 -0.28065 58.242 2430 0
-15.003 -56.032 -0.26162 58.006 2440 0
-15.037 -55.91 -0.26273 57.897 2450 0
-13.833 -55.98 -0.24226 57.664 2460 0
-13.943 -55.987 -0.24408 57.697 2470 0
-13.948 -55.935 -0.24438 57.648 2480 0
-14.201 -55.828 -0.24908 57.606 2490 0
-15.043 -55.383 -0.26522 57.389 2500 0
-14.885 -54.927 -0.26463 56.908 2510 0
-16.413 -54.335 -0.29335 56.759 2520 0
-16.493 -53.575 -0.29865 56.057 2530 0
-17.359 -53.339 -0.31463 56.093 2540 0
-17.047 -53.489 -0.30852 56.139 2550 0
-17.071 -53.603 -0.30831 56.256 2560 0
-18.24 -53.252 -0.33 56.289 2570 0
-17.505 -53.279 -0.31745 56.081 2580 0
-18.02 -53.686 -0.32384 56.629 2590 0
-17.681 -53.227 -0.32071 56.087 2600 0
-17.59 -52.884 -0.32111 55.733 2610 0
-16.627 -53.995 -0.29871 56.497 2620 0
-17.469 -53.461 -0.31583 56.243 2630 0
-17.456 -53.573 -0.31498 56.345 2640 0
-16.707 -53.583 -0.30225 56.128 2650 0
-15.956 -53.813 -0.28824 56.129 2660 0
-16.55 -53.428 -0.30038 55.933 2670 0
-17.788 -52.63 -0.32593 55.555 2680 0
-18.229 -52.663 -0.33323 55.729 2690 0
-18.755 -52.184 -0.34503 55.452 2700 0
-20.338 -52.29 -0.37094 56.106 2710 0
-20.397 -51.906 -0.37442 55.769 2720 0
-20.833 -51.668 -0.38327 55.71 2730 0
-21.097 -51.154 -0.39116 55.334 2740 0
-20.995 -51.749 -0.38542 55.846 2750 0
-20.6 -51.724 -0.37902 55.675 2760 0
-20.777 -51.533 -0.38325 55.563 2770 0
-21.953 -51.179 -0.4052 55.688 2780 0
-22.702 -50.818 -0.42014 55.659 2790 0
-21.835 -51.029 -0.40432 55.504 2800 0
-20.668 -51.504 -0.38161 55.496 2810 0
-19.795 -51.26 -0.36852 54.949 2820 0
-19.609 -51.935 -0.36102 55.513 2830 0
-19.317 -51.677 -0.35771 55.17 2840 0
-20.066 -51.738 -0.36998 55.493 2850 0
-18.82 -51.7 -0.34911 55.019 2860 0
-19.548 -51.557 -0.36241 55.138 2870 0
-20.541 -51.349 -0.38053 55.305 2880 0
-21.684 -50.447 -0.40596 54.91 2890 0
