# Supplementary material for: Inducible microRNA-200c decreases motility of breast cancer cells and reduces filamin A
Source: PLoS One. 2019 Nov 20;14(11):e0224314. doi: 10.1371/journal.pone.0224314 (PMC6867627; doi:10.1371/journal.pone.0224314)
Supplement: S1 Raw Data — (ZIP) [file pone.0224314.s007.zip › MDA-MB-231-200c_Dox/cell45.txt]

45.504 2.3452 1.6223 45.564 10 0
44.244 8.9335 1.77 45.137 20 0
45.687 3.3777 1.6446 45.811 30 0
45.337 1.1617 1.5964 45.352 40 0
43.323 3.8046 1.6584 43.49 50 0
44.606 5.3731 1.6907 44.929 60 0
43.159 4.8033 1.6816 43.426 70 0
45.106 -1.4113 1.5395 45.128 80 0
44.849 0.69553 1.5863 44.855 90 0
43.281 -10.367 1.3357 44.505 100 0
43.935 -10.342 1.3396 45.136 110 0
45.376 -8.8708 1.3777 46.235 120 0
44.25 -8.4438 1.3822 45.048 130 0
43.663 4.449 1.6723 43.889 140 0
44.536 -0.33132 1.5634 44.537 150 0
44.729 -4.0101 1.4814 44.909 160 0
45.449 -2.3084 1.52 45.508 170 0
46.352 -7.914 1.4017 47.022 180 0
46.894 -10.969 1.341 48.16 190 0
47.699 -10.532 1.3535 48.848 200 0
45.706 -15.684 1.2402 48.322 210 0
45.16 -16.158 1.2272 47.964 220 0
46.17 -15.049 1.2557 48.561 230 0
46.437 -7.5424 1.4098 47.045 240 0
47.055 -8.7651 1.3866 47.864 250 0
47.061 -12.814 1.305 48.775 260 0
46.663 -9.7804 1.3642 47.677 270 0
46.843 -9.5991 1.3687 47.817 280 0
46.78 -3.855 1.4886 46.939 290 0
46.829 -10.712 1.3459 48.039 300 0
46.49 -14.654 1.2655 48.745 310 0
46.77 -13.747 1.2849 48.748 320 0
47.287 -10.863 1.345 48.519 330 0
47.253 -11.155 1.339 48.552 340 0
47.963 -9.143 1.3824 48.827 350 0
47.069 -12.079 1.3196 48.595 360 0
47.619 -9.3744 1.3764 48.533 370 0
46.487 -13.337 1.2914 48.362 380 0
46.319 -12.384 1.3095 47.946 390 0
46.168 -13.049 1.2953 47.976 400 0
46.112 -12.438 1.3073 47.76 410 0
46.094 -13.435 1.2872 48.012 420 0
45.703 -13.134 1.291 47.553 430 0
45.737 -13.798 1.2778 47.773 440 0
45.53 -12.69 1.299 47.265 450 0
45.607 -10.703 1.3403 46.846 460 0
45.743 -12.121 1.3118 47.322 470 0
45.728 -13.2 1.2898 47.595 480 0
45.397 -16.584 1.2206 48.331 490 0
45.575 -13.622 1.2804 47.567 500 0
45.316 -12.109 1.3097 46.906 510 0
45.445 -12.177 1.309 47.048 520 0
45.143 -10.428 1.3438 46.332 530 0
45.38 -9.5979 1.3624 46.384 540 0
45.19 -9.1768 1.3704 46.112 550 0
45.119 -8.9259 1.3755 45.994 560 0
45.291 -8.4797 1.3857 46.078 570 0
44.427 -6.5504 1.4244 44.907 580 0
44.416 -8.5915 1.3797 45.239 590 0
43.761 -7.1659 1.4085 44.343 600 0
43.872 -6.6132 1.4212 44.368 610 0
43.027 -6.0077 1.4321 43.444 620 0
43.42 -6.7153 1.4174 43.936 630 0
43.498 -3.3794 1.4933 43.629 640 0
42.715 2.1701 1.6216 42.77 650 0
43.686 -6.3522 1.4264 44.145 660 0
42.937 -8.3316 1.3791 43.738 670 0
43.06 -8.1407 1.3839 43.823 680 0
42.941 -9.413 1.355 43.96 690 0
42.805 -9.389 1.3549 43.822 700 0
42.504 -6.0989 1.4283 42.94 710 0
42.884 -9.4431 1.3541 43.912 720 0
42.984 -12.175 1.2948 44.675 730 0
42.364 -17.007 1.189 45.651 740 0
41.197 -22.578 1.0694 46.978 750 0
40.209 -31.531 0.90577 51.097 760 0
41.18 -23.297 1.056 47.314 770 0
42.509 -17.23 1.1857 45.868 780 0
42.867 -18.278 1.1678 46.601 790 0
43.483 -16.488 1.2084 46.504 800 0
43.665 -14.397 1.2523 45.977 810 0
43.105 -14.734 1.2414 45.554 820 0
43.32 -16.75 1.2018 46.445 830 0
43.636 -15.281 1.2339 46.234 840 0
43.769 -17.029 1.1997 46.965 850 0
43.18 -18.315 1.1696 46.904 860 0
43.647 -15.927 1.2209 46.462 870 0
43.836 -11.393 1.3165 45.292 880 0
43.74 -9.5099 1.3567 44.762 890 0
43.561 -9.8523 1.3484 44.661 900 0
43.572 -10.778 1.3283 44.885 910 0
42.854 2.6614 1.6328 42.937 920 0
41.805 10.298 1.8123 43.055 930 0
43.608 0.093063 1.5729 43.608 940 0
41.847 2.8433 1.6386 41.943 950 0
42.392 -1.9965 1.5237 42.439 960 0
42.599 -9.1022 1.3603 43.56 970 0
42.273 -12.75 1.2779 44.153 980 0
41.877 -7.8238 1.3861 42.602 990 0
42.156 -11.119 1.3129 43.598 1000 0
41.648 -11.814 1.2944 43.291 1010 0
41.789 -1.4336 1.5365 41.814 1020 0
40.62 6.7064 1.7344 41.17 1030 0
41.393 -0.46988 1.5594 41.396 1040 0
41.363 8.9054 1.7829 42.31 1050 0
40.963 3.1955 1.6486 41.088 1060 0
42.234 -2.9565 1.5009 42.337 1070 0
41.682 -3.3494 1.4906 41.817 1080 0
40.179 9.2965 1.7982 41.24 1090 0
41.581 -0.75531 1.5526 41.587 1100 0
42.382 1.4696 1.6055 42.407 1110 0
40.883 3.6368 1.6595 41.044 1120 0
41.24 1.9855 1.6189 41.287 1130 0
41.058 2.7285 1.6372 41.148 1140 0
41.278 1.4501 1.6059 41.304 1150 0
41.386 -0.18581 1.5663 41.386 1160 0
40.618 5.6048 1.7079 41.002 1170 0
41.118 6.7011 1.7323 41.66 1180 0
41.391 4.4051 1.6768 41.625 1190 0
41.718 7.3735 1.7457 42.364 1200 0
40.811 3.2069 1.6492 40.936 1210 0
41.673 0.57099 1.5845 41.677 1220 0
41.931 2.2962 1.6255 41.994 1230 0
43.112 6.1534 1.7126 43.549 1240 0
43.131 5.9005 1.7068 43.533 1250 0
41.759 8.0527 1.7613 42.529 1260 0
40.273 8.3322 1.7748 41.126 1270 0
40.871 8.9819 1.7871 41.846 1280 0
39.712 11.392 1.8502 41.314 1290 0
41.703 7.1167 1.7398 42.306 1300 0
39.669 9.9536 1.8166 40.899 1310 0
38.927 8.9724 1.7973 39.948 1320 0
39.299 11.279 1.8503 40.885 1330 0
41.238 8.2638 1.7686 42.058 1340 0
42.26 5.1284 1.6916 42.57 1350 0
43.152 3.746 1.6574 43.314 1360 0
42.573 2.72 1.6346 42.66 1370 0
41.8 -2.8387 1.503 41.897 1380 0
41.758 -8.2658 1.3754 42.569 1390 0
41.422 -12.049 1.2877 43.139 1400 0
40.725 -12.348 1.2764 42.555 1410 0
41.479 -11.796 1.2937 43.123 1420 0
41.083 -12.458 1.2764 42.931 1430 0
40.891 -12.459 1.2751 42.747 1440 0
39.572 -16.95 1.1661 43.049 1450 0
40.14 -14.467 1.2249 42.667 1460 0
40.426 -13.982 1.2378 42.776 1470 0
40.791 -15.013 1.2181 43.467 1480 0
40.615 -11.549 1.2938 42.225 1490 0
40.646 -11.503 1.295 42.243 1500 0
40.691 -10.858 1.31 42.115 1510 0
40.633 -12.866 1.2641 42.621 1520 0
40.327 -14.005 1.2365 42.69 1530 0
39.997 -13.618 1.2426 42.252 1540 0
40.318 -12.838 1.2625 42.313 1550 0
40.173 -13.874 1.2383 42.502 1560 0
40.273 -13.272 1.2525 42.403 1570 0
40.44 -12.041 1.2814 42.195 1580 0
40.003 -13.795 1.2387 42.314 1590 0
40.075 -13.987 1.235 42.446 1600 0
40.226 -12.684 1.2653 42.178 1610 0
40.468 -10.912 1.3074 41.913 1620 0
40.145 -11.338 1.2955 41.716 1630 0
40.405 -13.67 1.2446 42.655 1640 0
39.888 -15.105 1.2088 42.652 1650 0
39.873 -13.353 1.2476 42.049 1660 0
40.993 -10.491 1.3202 42.314 1670 0
39.789 -19.212 1.121 44.184 1680 0
39.438 -21.1 1.0795 44.727 1690 0
39.78 -16.759 1.1721 43.167 1700 0
39.539 -16.084 1.1844 42.685 1710 0
39.992 -15.689 1.1969 42.96 1720 0
40.309 -15.539 1.2029 43.2 1730 0
39.927 -17.878 1.1498 43.747 1740 0
39.599 -19.944 1.1042 44.338 1750 0
39.52 -17.081 1.1628 43.053 1760 0
39.411 -11.611 1.2843 41.086 1770 0
39.267 -14.989 1.2061 42.031 1780 0
39.49 -14.026 1.2295 41.907 1790 0
39.666 -16.309 1.1807 42.888 1800 0
39.894 -13.122 1.253 41.996 1810 0
39.237 -11.113 1.2948 40.78 1820 0
38.465 11.543 1.8623 40.16 1830 0
40.056 11.118 1.8415 41.571 1840 0
41.458 0.72123 1.5882 41.464 1850 0
42.097 -1.0555 1.5457 42.11 1860 0
41.468 6.8445 1.7344 42.029 1870 0
37.8 17.349 2.0011 41.592 1880 0
39.269 16.356 1.9654 42.539 1890 0
42.615 12.684 1.8601 44.463 1900 0
41.201 16.392 1.9495 44.342 1910 0
39.281 21.02 2.0621 44.552 1920 0
36.889 24.976 2.166 44.549 1930 0
37.1 25.448 2.172 44.989 1940 0
32.674 24.823 2.2205 41.034 1950 0
41.241 19.666 2.0157 45.69 1960 0
42.618 16.363 1.9374 45.652 1970 0
43.753 17.743 1.9561 47.214 1980 0
44.942 17.789 1.9477 48.335 1990 0
44.246 14.736 1.8923 46.635 2000 0
44.658 12.756 1.849 46.444 2010 0
45.119 12.352 1.838 46.779 2020 0
41.031 16.891 1.9613 44.372 2030 0
41.642 17.557 1.9698 45.191 2040 0
42.554 15.635 1.9229 45.335 2050 0
44.421 8.5552 1.7611 45.237 2060 0
42.035 8.7146 1.7752 42.929 2070 0
40.034 11.479 1.85 41.647 2080 0
40.456 10.592 1.8269 41.82 2090 0
41.469 7.6457 1.7531 42.168 2100 0
41.532 7.6507 1.753 42.231 2110 0
41.953 6.1776 1.717 42.405 2120 0
40.599 9.1743 1.793 41.622 2130 0
39.834 9.5165 1.8053 40.955 2140 0
37.44 15.906 1.9725 40.679 2150 0
40.492 8.2649 1.7721 41.327 2160 0
37.523 11.178 1.8603 39.152 2170 0
39.938 7.2776 1.751 40.596 2180 0
37.436 7.6345 1.772 38.207 2190 0
40.651 -1.9698 1.5224 40.699 2200 0
39.919 -2.1501 1.517 39.977 2210 0
38.741 -3.8194 1.4725 38.929 2220 0
38.078 -9.6499 1.3226 39.282 2230 0
37.61 -10.283 1.3039 38.99 2240 0
37.336 -12.576 1.2459 39.397 2250 0
36.903 -16.569 1.1488 40.452 2260 0
36.434 -17.325 1.1269 40.344 2270 0
36.53 -21.299 1.0429 42.286 2280 0
36.101 -19.556 1.0744 41.058 2290 0
35.914 -19.792 1.0671 41.007 2300 0
36.512 -19.224 1.0862 41.264 2310 0
36.571 -18.642 1.0994 41.048 2320 0
36.04 -21.686 1.0291 42.061 2330 0
36.06 -20.562 1.0526 41.51 2340 0
36.246 -20.197 1.0624 41.493 2350 0
36.976 -15.001 1.1854 39.903 2360 0
37.249 -14.093 1.2091 39.825 2370 0
36.712 -17.224 1.1321 40.552 2380 0
36.094 -19.184 1.0823 40.875 2390 0
36.068 -20.205 1.0602 41.342 2400 0
36.277 -18.897 1.0906 40.904 2410 0
35.515 -17.769 1.1069 39.712 2420 0
35.712 -16.946 1.1277 39.529 2430 0
36.586 -15.978 1.159 39.923 2440 0
35.592 -19.457 1.0705 40.563 2450 0
35.751 -20.208 1.0563 41.067 2460 0
34.185 -20.702 1.0263 39.965 2470 0
34.573 -18.123 1.088 39.035 2480 0
34.559 -18.891 1.0705 39.385 2490 0
35.387 -16.449 1.1357 39.024 2500 0
35.176 -14.718 1.1745 38.131 2510 0
34.385 -15.31 1.1519 37.64 2520 0
34.892 -14.983 1.1652 37.972 2530 0
35.954 -10.113 1.2966 37.349 2540 0
35.476 -10.283 1.2887 36.936 2550 0
35.299 -11.314 1.2606 37.068 2560 0
35.509 -10.399 1.2859 37.001 2570 0
35.378 -9.5857 1.3062 36.654 2580 0
34.779 -10.245 1.2843 36.257 2590 0
34.106 -12.545 1.2183 36.339 2600 0
33.988 -13.161 1.2013 36.447 2610 0
34.185 -11.616 1.2432 36.105 2620 0
34.703 -12.366 1.2285 36.84 2630 0
34.639 -13.778 1.1922 37.279 2640 0
34.521 -10.376 1.2788 36.046 2650 0
35.426 -8.223 1.3427 36.367 2660 0
34.875 -7.0705 1.3708 35.584 2670 0
34.96 -8.8911 1.3218 36.072 2680 0
34.451 -10.347 1.279 35.971 2690 0
34.831 -10.174 1.2866 36.287 2700 0
35.362 -7.1234 1.372 36.072 2710 0
36.113 -4.056 1.4589 36.34 2720 0
35.22 -5.2974 1.4215 35.616 2730 0
34.769 -7.8724 1.3481 35.649 2740 0
34.439 -9.027 1.3144 35.603 2750 0
34.793 -7.5792 1.3563 35.609 2760 0
35.076 -4.0834 1.4549 35.313 2770 0
34.587 -7.2596 1.3639 35.341 2780 0
34.501 -7.9425 1.3445 35.403 2790 0
35.147 -7.8943 1.3499 36.023 2800 0
35.084 -6.3903 1.3906 35.661 2810 0
35.231 -4.8011 1.4354 35.557 2820 0
35.023 -5.2391 1.4223 35.413 2830 0
35.384 -5.1625 1.4259 35.759 2840 0
35.289 -2.6161 1.4968 35.386 2850 0
35.362 -2.216 1.5082 35.431 2860 0
34.301 -6.0279 1.3968 34.827 2870 0
33.728 -8.3153 1.3291 34.738 2880 0
33.718 -8.9914 1.3102 34.896 2890 0
