# Supplementary material for: Inducible microRNA-200c decreases motility of breast cancer cells and reduces filamin A
Source: PLoS One. 2019 Nov 20;14(11):e0224314. doi: 10.1371/journal.pone.0224314 (PMC6867627; doi:10.1371/journal.pone.0224314)
Supplement: S1 Raw Data — (ZIP) [file pone.0224314.s007.zip › MDA-MB-231-200c_Dox/cell46.txt]

-30.735 -45.94 5.6936 55.273 10 0
-28.116 -46.716 5.7414 54.525 20 0
-32.555 -45.945 5.6667 56.31 30 0
-33.342 -45.24 5.648 56.199 40 0
-27.029 -48.253 5.7726 55.308 50 0
-27.314 -47.464 5.761 54.762 60 0
-26.441 -48.588 5.7848 55.317 70 0
-27.754 -46.461 5.7447 54.119 80 0
-25.479 -47.552 5.7913 53.948 90 0
-24.255 -48.472 5.8192 54.202 100 0
-24.296 -48.477 5.8186 54.225 110 0
-26.002 -46.68 5.775 53.434 120 0
-25.161 -47.419 5.7953 53.681 130 0
-23.704 -47.559 5.8208 53.139 140 0
-23.668 -47.393 5.82 52.975 150 0
-20.452 -48.392 5.8833 52.536 160 1
-15.222 -50.911 5.9927 53.138 170 1
-8.9068 -53.486 6.1182 54.223 180 1
-7.2776 -52.368 6.1451 52.871 190 0
-4.1391 -50.843 6.202 51.012 200 0
-6.3527 -50.122 6.1571 50.523 210 0
-6.4711 -55.51 6.1671 55.886 220 0
-0.96949 -55.984 6.2659 55.992 230 1
2.815 -54.973 6.3343 55.045 240 1
17.054 -53.617 6.5911 56.264 250 1
23.447 -54.591 6.6889 59.413 260 1
29.122 -49.515 6.8148 57.444 270 1
44.687 -38.074 7.1483 58.707 280 1
38.566 -41.366 7.0336 56.555 290 1
29.681 -44.95 6.8668 53.865 300 1
3.6112 -58.576 6.3448 58.687 310 1
-12.063 -58.269 6.079 59.505 320 1
-39.467 -46.884 5.5835 61.284 330 1
-55.675 -28.661 5.1878 62.619 340 1
-63.281 -25.857 5.1003 68.36 350 1
-60.725 -25.93 5.116 66.03 360 1
-52.44 -33.79 5.2848 62.384 370 1
-49.91 -32.541 5.2902 59.581 380 1
-35.998 -46.371 5.6231 58.704 390 1
-35.919 -49.745 5.6578 61.357 400 1
-46.15 -40.826 5.4367 61.616 410 1
-60.751 -28.371 5.1493 67.049 420 1
-62.073 -18.522 5.0024 64.777 430 1
-60.885 -9.9365 4.8742 61.69 440 1
-64.178 19.921 4.4114 67.199 450 1
-60.882 24.909 4.324 65.78 460 1
-58.686 28.672 4.2579 65.316 470 1
-56.38 32.249 4.1928 64.951 480 1
-49.411 41.868 4.0094 64.764 490 1
-46.312 41.91 3.9768 62.46 500 0
-47.417 36.032 4.0626 59.554 510 0
-51.072 30.649 4.1719 59.563 520 0
-48.276 36.512 4.0649 60.528 530 0
-39.07 43.267 3.8761 58.297 540 0
-36.47 45.418 3.8182 58.248 550 0
-29.226 50.83 3.6634 58.633 560 0
-26.748 52.863 3.61 59.245 570 0
-30.196 47.922 3.7039 56.642 580 0
-24.265 51.751 3.58 57.157 590 0
-20.76 54.202 3.5074 58.042 600 0
-21.282 53.374 3.521 57.46 610 0
-12.094 60.39 3.3392 61.589 620 0
-7.7659 57.891 3.2749 58.41 630 0
-13.074 58.618 3.361 60.058 640 0
-15.833 58.943 3.404 61.033 650 0
-12.278 58.726 3.3477 59.996 660 0
-8.3632 56.367 3.2889 56.984 670 0
-3.4347 59.286 3.1995 59.386 680 0
2.9777 59.707 3.0918 59.781 690 0
5.8806 58.242 3.041 58.538 700 0
-7.0517 61.564 3.2556 61.967 710 0
5.2038 63.607 3.06 63.819 720 1
12.662 62.306 2.9411 63.579 730 1
21.606 58.691 2.7889 62.542 740 1
24.467 55.075 2.7235 60.266 750 1
31.243 55.607 2.6297 63.783 760 1
29.973 52.801 2.6253 60.715 770 1
27.264 54.607 2.6785 61.035 780 1
32.388 53.785 2.5996 62.784 790 1
34.979 48.548 2.5172 59.836 800 1
42.139 46.313 2.4033 62.615 810 1
45.561 45.036 2.3504 64.062 820 1
45.569 38.399 2.271 59.59 830 1
47.486 35.335 2.2105 59.19 840 1
50.258 32.693 2.1475 59.956 850 1
55.624 24.065 1.9791 60.606 860 1
56.49 14.171 1.8166 58.241 870 1
57.842 3.7922 1.6363 57.966 880 1
55.05 -3.6277 1.505 55.169 890 1
52.474 -12.049 1.3451 53.839 900 1
48.171 -13.891 1.29 50.134 910 1
49.139 -17.575 1.2273 52.188 920 1
51.605 -19.2 1.2146 55.061 930 0
54.17 -18.773 1.2372 57.331 940 0
58.444 -10.1 1.3997 59.311 950 1
62.157 -1.2163 1.5512 62.169 960 1
60.078 5.0792 1.6551 60.292 970 1
57.893 8.1665 1.7109 58.466 980 1
56.052 9.6294 1.7409 56.873 990 1
57.51 5.6017 1.6679 57.783 1000 1
57.635 -1.5849 1.5433 57.657 1010 1
56.375 -12.02 1.3607 57.642 1020 1
52.542 -23.302 1.1534 57.477 1030 1
52.38 -29.723 1.0547 60.225 1040 1
50.98 -35.179 0.96677 61.94 1050 1
48.941 -35.321 0.94565 60.356 1060 1
48.493 -31.919 0.98866 58.055 1070 0
51.968 -26.418 1.1005 58.297 1080 0
57.385 -18.352 1.2613 60.248 1090 0
58.045 -12.587 1.3573 59.394 1100 0
59.544 -6.7847 1.4573 59.929 1110 0
61.644 -2.4384 1.5313 61.693 1120 0
61.399 2.5185 1.6118 61.45 1130 0
60.24 2.7474 1.6164 60.302 1140 0
58.67 0.84692 1.5852 58.676 1150 0
57.708 -8.7766 1.4199 58.372 1160 0
58.113 -15.257 1.314 60.082 1170 0
58.118 -15.408 1.3116 60.126 1180 0
57.848 -13.535 1.341 59.411 1190 0
60.13 -3.671 1.5098 60.241 1200 0
62.029 6.7491 1.6792 62.395 1210 0
64.302 6.2271 1.6673 64.603 1220 0
65.135 -0.18181 1.568 65.135 1230 0
65.409 -1.503 1.5478 65.426 1240 0
64.261 -7.8511 1.4492 64.739 1250 0
63.369 -8.8633 1.4318 63.986 1260 0
62.447 -9.0305 1.4272 63.096 1270 0
62.886 -7.0371 1.4594 63.279 1280 0
61.686 -0.32861 1.5655 61.687 1290 0
61.216 11.266 1.7528 62.244 1300 0
61.077 14.5 1.8039 62.774 1310 0
62.852 15.248 1.8088 64.675 1320 0
60.234 14.325 1.8043 61.914 1330 0
59.605 21.21 1.9127 63.267 1340 0
57.348 20.602 1.9157 60.936 1350 0
58.366 17.551 1.8629 60.948 1360 0
60.397 12.508 1.775 61.678 1370 0
60.702 14.792 1.8098 62.478 1380 0
56.812 24.163 1.9729 61.737 1390 0
55.411 25.261 1.9985 60.898 1400 0
55.977 20.241 1.9178 59.524 1410 0
58.368 15.02 1.8227 60.269 1420 0
59.171 8.0243 1.7056 59.712 1430 0
58.955 7.0671 1.6901 59.377 1440 0
58.777 3.3157 1.6271 58.871 1450 0
58.92 1.2215 1.5915 58.933 1460 0
57.958 0.096675 1.5725 57.958 1470 0
59.616 -4.8606 1.4894 59.814 1480 0
60.158 -2.843 1.5236 60.225 1490 0
58.688 -2.5928 1.5266 58.745 1500 0
57.857 -0.080697 1.5694 57.857 1510 0
57.612 1.1475 1.5907 57.624 1520 0
58.417 -1.2082 1.5501 58.43 1530 0
58.69 -4.0227 1.5024 58.827 1540 0
57.852 0.55584 1.5804 57.855 1550 0
56.888 3.7422 1.6365 57.011 1560 0
57.094 1.203 1.5919 57.106 1570 0
57.631 -1.5487 1.5439 57.651 1580 0
57.382 -2.8026 1.522 57.45 1590 0
56.917 -5.6607 1.4717 57.198 1600 0
57.693 -5.3169 1.4789 57.937 1610 0
57.773 -0.079788 1.5694 57.773 1620 0
57.654 -2.4237 1.5288 57.705 1630 0
57.947 -8.7469 1.421 58.603 1640 0
58.799 -10.504 1.394 59.73 1650 0
59.546 -13.708 1.3445 61.103 1660 0
58.825 -12.754 1.3573 60.191 1670 0
58.741 -10.46 1.3946 59.665 1680 0
58.398 -8.1113 1.4328 58.958 1690 0
58.243 -11.303 1.3791 59.329 1700 0
56.833 -14.557 1.3201 58.668 1710 0
56.491 -18.56 1.2534 59.462 1720 0
55.818 -18.469 1.2513 58.794 1730 0
57.55 -13.769 1.336 59.174 1740 0
58.05 -11.26 1.3792 59.132 1750 0
56.055 -16.323 1.2874 58.383 1760 0
56.163 -17.768 1.2644 58.907 1770 0
55.784 -19.262 1.2383 59.016 1780 0
53.472 -23.407 1.1582 58.371 1790 0
55.31 -24.561 1.1529 60.518 1800 0
57.357 -22.012 1.2044 61.436 1810 0
53.055 -26.225 1.1117 59.183 1820 0
50.179 -28.775 1.0501 57.844 1830 0
53.18 -25.948 1.1169 59.173 1840 0
53.043 -25.726 1.1192 58.952 1850 0
49.915 -28.181 1.0568 57.321 1860 0
48.789 -32.355 0.98523 58.542 1870 0
50.78 -32.323 1.0039 60.194 1880 0
49.584 -32.522 0.99028 59.298 1890 0
49.634 -28.31 1.0524 57.14 1900 0
45.413 -34.927 0.91518 57.291 1910 0
45.269 -34.75 0.91611 57.069 1920 0
48.243 -35.474 0.93676 59.881 1930 0
47.805 -32.664 0.97137 57.899 1940 0
47.544 -34.37 0.94487 58.666 1950 0
45.375 -38.216 0.87084 59.324 1960 0
46.928 -36.511 0.90959 59.458 1970 0
49.313 -33.835 0.96944 59.805 1980 0
52.47 -32.927 1.0104 61.946 1990 0
49.589 -35.66 0.94737 61.08 2000 0
48.003 -39.262 0.88523 62.015 2010 0
47.93 -39.238 0.88479 61.943 2020 0
46 -40.091 0.85393 61.019 2030 0
47.936 -38.138 0.89874 61.256 2040 0
43.383 -41.871 0.80314 60.293 2050 0
42.749 -41.461 0.80069 59.553 2060 0
44.67 -40.591 0.8332 60.358 2070 0
43.3 -42.891 0.79014 60.946 2080 0
43.887 -43.769 0.78675 61.982 2090 0
45.272 -41.675 0.82674 61.533 2100 0
41.542 -47.017 0.72365 62.741 2110 0
43.664 -44.678 0.77392 62.472 2120 0
41.834 -44.69 0.75241 61.215 2130 0
41.627 -45.895 0.73667 61.961 2140 0
41.48 -46.912 0.72402 62.62 2150 0
41.352 -46.058 0.73162 61.897 2160 0
40.877 -47.611 0.70945 62.751 2170 0
39.69 -48.352 0.68732 62.555 2180 0
40.389 -47.09 0.70895 62.038 2190 0
40.26 -49.064 0.68715 63.468 2200 0
39.857 -49.663 0.6763 63.679 2210 0
40.162 -50.514 0.67173 64.534 2220 0
39.864 -50.432 0.66889 64.285 2230 0
40.059 -50.98 0.666 64.836 2240 0
39.664 -50.738 0.6635 64.402 2250 0
38.707 -52.056 0.63937 64.869 2260 0
37.824 -52.311 0.62603 64.553 2270 0
38.946 -51.417 0.64825 64.502 2280 0
38.285 -50.634 0.64739 63.479 2290 0
37.737 -50.258 0.64406 62.848 2300 0
37.806 -49.937 0.64801 62.633 2310 0
37.536 -50.968 0.63477 63.298 2320 0
36.751 -51.442 0.62034 63.221 2330 0
36.366 -51.303 0.61663 62.885 2340 0
36.329 -51.226 0.61686 62.801 2350 0
35.408 -52.718 0.59144 63.505 2360 0
33.998 -53.546 0.56571 63.428 2370 0
33.906 -52.468 0.57371 62.47 2380 0
33.014 -52.455 0.56174 61.979 2390 0
31.471 -54.098 0.52689 62.586 2400 0
31.59 -53.394 0.53425 62.04 2410 0
32.15 -52.047 0.55334 61.176 2420 0
32.049 -52.656 0.54676 61.642 2430 0
32.287 -52.008 0.55558 61.215 2440 0
32.106 -51.124 0.56076 60.369 2450 0
31.912 -51.547 0.55434 60.626 2460 0
30.448 -52.563 0.52504 60.745 2470 0
29.482 -52.216 0.51399 59.965 2480 0
30.818 -50.768 0.54557 59.39 2490 0
32.051 -49.838 0.57151 59.254 2500 0
27.77 -54.658 0.47008 61.308 2510 0
26.367 -55.25 0.44526 61.219 2520 0
26.512 -54.741 0.45102 60.823 2530 0
29.773 -53.473 0.50804 61.202 2540 0
29.975 -52.897 0.51556 60.799 2550 0
25.676 -55.868 0.4308 61.485 2560 0
19.886 -59.928 0.3204 63.141 2570 0
20.386 -60.127 0.32689 63.489 2580 0
25.101 -57.824 0.40954 63.037 2590 0
26.961 -57.52 0.43831 63.525 2600 0
23.668 -59.467 0.37878 64.004 2610 0
22.02 -60.265 0.35032 64.162 2620 0
23.437 -59.154 0.37722 63.628 2630 0
28.475 -56.902 0.46398 63.629 2640 0
30.68 -56.796 0.49527 64.552 2650 0
29.815 -56.961 0.48221 64.293 2660 0
24.077 -59.483 0.38461 64.171 2670 0
22.346 -58.788 0.36324 62.892 2680 0
22.136 -58.891 0.35955 62.914 2690 0
26.363 -56.673 0.4354 62.505 2700 0
31.605 -55.22 0.51984 63.625 2710 0
30.117 -56.397 0.49049 63.935 2720 0
28.339 -56.715 0.46339 63.401 2730 0
25.363 -58.33 0.41016 63.606 2740 0
24.411 -58.132 0.39756 63.05 2750 0
26.528 -57.003 0.43557 62.873 2760 0
29.125 -55.863 0.4806 63 2770 0
27.184 -56.921 0.44555 63.079 2780 0
28.679 -56.739 0.468 63.575 2790 0
29.309 -56.319 0.47983 63.489 2800 0
25.542 -58.377 0.41244 63.72 2810 0
23.155 -58.746 0.37545 63.145 2820 0
22.399 -57.751 0.37 61.942 2830 0
23.122 -57.215 0.38405 61.71 2840 0
22.938 -57.336 0.38056 61.754 2850 0
22.491 -57.862 0.37073 62.079 2860 0
18.839 -59.282 0.30769 62.204 2870 0
15.864 -60.071 0.25819 62.13 2880 0
13.484 -60.385 0.2197 61.873 2890 0
