# Supplementary material for: Inducible microRNA-200c decreases motility of breast cancer cells and reduces filamin A
Source: PLoS One. 2019 Nov 20;14(11):e0224314. doi: 10.1371/journal.pone.0224314 (PMC6867627; doi:10.1371/journal.pone.0224314)
Supplement: S1 Raw Data — (ZIP) [file pone.0224314.s007.zip › MDA-MB-231-200c_Dox/cell47.txt]

-65.317 38.111 4.1842 75.623 10 0
-65.177 37.86 4.1861 75.375 20 0
-64.82 37.335 4.1898 74.804 30 0
-66.62 36.69 4.209 76.056 40 0
-65.533 36.588 4.2032 75.055 50 1
-65.966 37.558 4.1948 75.909 60 1
-63.853 38.347 4.1716 74.483 70 0
-62.124 40.213 4.1379 74.003 80 0
-60.179 42.097 4.102 73.442 90 0
-59.486 42.45 4.0926 73.079 100 0
-59.601 42.152 4.0968 73.001 110 0
-57.701 43.553 4.0658 72.293 120 0
-54.934 45.924 4.0161 71.601 130 0
-57.248 45.186 4.0442 72.932 140 1
-61.485 40.494 4.13 73.622 150 1
-63.969 39.52 4.159 75.192 160 1
-65.034 38.992 4.1723 75.827 170 1
-65.84 38.443 4.1839 76.242 180 1
-67.716 37.924 4.2019 77.612 190 1
-67.019 38.467 4.1913 77.274 200 0
-67.248 38.054 4.1974 77.268 210 0
-67.346 39.267 4.1845 77.958 220 0
-67.855 40.507 4.1742 79.026 230 0
-68.245 39.394 4.1889 78.798 240 0
-69.495 39.005 4.2009 79.693 250 0
-69.368 38.432 4.2065 79.303 260 0
-68.58 38.514 4.2007 78.654 270 0
-69.962 38.648 4.2077 79.928 280 0
-70.241 37.95 4.217 79.838 290 0
-69.844 38.097 4.213 79.559 300 0
-70.274 38.026 4.2164 79.902 310 0
-70.468 38.515 4.2122 80.307 320 0
-70.881 37.794 4.2225 80.327 330 0
-69.52 39.188 4.1991 79.804 340 0
-68.131 40.771 4.1731 79.398 350 0
-66.859 41.225 4.1599 78.547 360 0
-67.071 41.496 4.1583 78.87 370 0
-67.571 40.912 4.168 78.991 380 0
-65.915 42.158 4.1434 78.244 390 0
-64.011 43.459 4.1159 77.37 400 0
-64.701 43.491 4.1206 77.96 410 0
-65.148 42.685 4.1324 77.886 420 0
-67.006 41.843 4.1542 78.998 430 0
-67.003 41.718 4.1555 78.929 440 0
-69.217 40.639 4.1815 80.265 450 0
-69.748 40.894 4.1821 80.853 460 0
-68.511 41.338 4.1695 80.016 470 0
-69.206 41.236 4.175 80.56 480 0
-67.472 42.075 4.1548 79.516 490 1
-66.077 43.058 4.1349 78.869 500 1
-65.832 43.996 4.1232 79.18 510 1
-64.979 44.43 4.1126 78.716 520 1
-64.287 44.947 4.1022 78.441 530 1
-63.272 45.885 4.0849 78.159 540 1
-63.089 45.678 4.0857 77.889 550 1
-62.418 46.66 4.0705 77.931 560 1
-61.783 46.887 4.0632 77.56 570 1
-60.885 47.738 4.0474 77.369 580 1
-60.123 48.199 4.0366 77.058 590 1
-58.899 48.907 4.0194 76.557 600 1
-48.325 55.431 3.8586 73.538 610 1
-42.574 58.612 3.7698 72.442 620 1
-40.795 61.306 3.7287 73.638 630 1
-39.946 62.074 3.7134 73.816 640 1
-40.665 60.256 3.7353 72.695 650 0
-39.807 60.658 3.7223 72.554 660 0
-38.755 61.564 3.7034 72.746 670 0
-40.315 63.201 3.7094 74.965 680 0
-40.374 62.355 3.7162 74.285 690 0
-40.834 62.174 3.7227 74.385 700 0
-41.29 63.224 3.7201 75.513 710 0
-40.619 62.349 3.719 74.413 720 0
-41.594 62.521 3.7286 75.093 730 0
-40.127 62.461 3.7126 74.239 740 0
-40.463 62.882 3.7134 74.775 750 0
-41.354 65.251 3.7065 77.251 760 0
-39.093 65.911 3.6769 76.632 770 0
-37.647 66.849 3.6545 76.721 780 0
-36.975 66.787 3.6472 76.339 790 0
-38.479 66.954 3.6632 77.223 800 0
-39.311 65.221 3.684 76.152 810 0
-38.544 66.138 3.6693 76.55 820 0
-37.111 66.975 3.6476 76.569 830 0
-36.516 67.66 3.6365 76.885 840 0
-36.562 66.634 3.6434 76.005 850 0
-36.311 65.693 3.6465 75.06 860 0
-35.71 66.315 3.6356 75.319 870 0
-36.497 65.584 3.6494 75.055 880 0
-35.46 67.814 3.6234 76.525 890 0
-35.977 68.312 3.6263 77.207 900 0
-36.782 68.571 3.6339 77.814 910 0
-35.887 68.495 3.6242 77.327 920 0
-36.999 67.48 3.6431 76.958 930 0
-37.457 66.531 3.6544 76.35 940 0
-36.421 68.384 3.631 77.478 950 0
-36.362 68.765 3.628 77.787 960 0
-36.023 68.201 3.6275 77.13 970 0
-35.721 68.841 3.6202 77.557 980 0
-34.804 69.487 3.6059 77.716 990 0
-34.773 70.962 3.5972 79.024 1000 0
-34.093 71.667 3.5856 79.364 1010 0
-34.573 71.141 3.594 79.097 1020 0
-35.336 71.029 3.6032 79.333 1030 0
-35.953 72.181 3.6037 80.639 1040 0
-36.947 71.879 3.6164 80.818 1050 0
-36.576 72.411 3.6093 81.125 1060 0
-37.075 72.465 3.6145 81.398 1070 0
-37.076 72.796 3.6127 81.694 1080 0
-37.046 72.452 3.6143 81.373 1090 0
-35.369 72.473 3.5956 80.643 1100 0
-33.905 72.509 3.579 80.044 1110 0
-32.281 72.08 3.5627 78.978 1120 0
-31.862 71.031 3.5633 77.85 1130 0
-30.695 71.519 3.547 77.827 1140 0
-30.365 72.714 3.5372 78.799 1150 0
-29.754 72.291 3.5321 78.174 1160 0
-28.753 71.556 3.5237 77.117 1170 0
-29.387 70.775 3.5351 76.634 1180 0
-29.547 70.302 3.5395 76.259 1190 0
-28.625 72.025 3.5199 77.504 1200 0
-30.399 70.6 3.5482 76.867 1210 0
-30.707 69.063 3.56 75.582 1220 0
-30.625 69.865 3.5547 76.282 1230 0
-31.783 68.079 3.5784 75.133 1240 0
-30.8 69.702 3.5577 76.204 1250 0
-32.912 68.196 3.5912 75.723 1260 0
-31.628 67.45 3.5801 74.497 1270 0
-32.108 67.481 3.5857 74.73 1280 0
-31.887 67.316 3.584 74.487 1290 0
-31.67 67.043 3.5829 74.147 1300 0
-31.513 66.466 3.5843 73.558 1310 0
-30.269 66.469 3.5689 73.036 1320 0
-31.037 64.886 3.5878 71.927 1330 0
-31.384 65.11 3.5907 72.279 1340 0
-31.723 65.062 3.5953 72.384 1350 0
-34.729 64.415 3.6361 73.181 1360 0
-37.487 62.018 3.6853 72.467 1370 0
-41.484 60.542 3.7423 73.391 1380 0
-42.017 58.693 3.7629 72.183 1390 0
-44.107 59.445 3.7799 74.021 1400 0
-44.296 60.922 3.7703 75.323 1410 0
-43.094 62.27 3.747 75.727 1420 0
-43.385 64.703 3.7323 77.902 1430 0
-43.439 65.293 3.7286 78.423 1440 0
-44.15 62.576 3.756 76.583 1450 0
-44.917 65.413 3.7433 79.35 1460 0
-44.691 65.449 3.7407 79.252 1470 0
-45.934 63.914 3.7648 78.708 1480 0
-45.36 65.844 3.7448 79.956 1490 0
-45.348 63.943 3.7585 78.391 1500 0
-45.896 62.264 3.7768 77.352 1510 0
-42.652 62.476 3.7406 75.647 1520 0
-42.6 64.467 3.7255 77.271 1530 0
-41.254 68.296 3.685 79.788 1540 0
-40.495 69.038 3.6721 80.038 1550 0
-39.604 67.962 3.6692 78.659 1560 0
-42.501 66.685 3.709 79.077 1570 0
-42.522 67.654 3.7027 79.907 1580 0
-41.545 68.019 3.6899 79.703 1590 0
-42.737 68.201 3.7014 80.485 1600 0
-42.03 69.042 3.6884 80.829 1610 0
-40.019 70.318 3.659 80.908 1620 0
-40.254 69.128 3.6689 79.995 1630 0
-40.056 68.986 3.6677 79.772 1640 0
-40.11 70.127 3.6611 80.788 1650 0
-39.904 70.114 3.659 80.674 1660 0
-39.399 70.07 3.6538 80.387 1670 0
-39.156 69.259 3.6562 79.562 1680 0
-39.901 68.827 3.667 79.557 1690 0
-40.341 71.144 3.6574 81.786 1700 0
-39.738 71.113 3.6512 81.463 1710 0
-39.598 69.164 3.6616 79.698 1720 0
-39.615 69.284 3.661 79.81 1730 0
-40.256 70.448 3.6607 81.139 1740 0
-40.874 69.511 3.6732 80.638 1750 0
-39.569 70.548 3.6528 80.887 1760 0
-40.8 70.878 3.6639 81.782 1770 0
-40.712 70.996 3.6623 81.84 1780 0
-40.564 70.465 3.6639 81.306 1790 0
-42.868 71.23 3.6834 83.134 1800 0
-42.776 70.973 3.684 82.867 1810 0
-43.085 70.221 3.6919 82.385 1820 0
-42.195 69.548 3.6869 81.347 1830 0
-42.082 69.268 3.6875 81.049 1840 0
-41.181 70.106 3.6727 81.306 1850 0
-40.889 69.579 3.6729 80.704 1860 0
-41.573 69.147 3.6829 80.682 1870 0
-40.107 70.749 3.6573 81.327 1880 0
-40.45 69.542 3.6684 80.451 1890 0
-39.805 68.882 3.6656 79.556 1900 0
-40.168 69.5 3.6656 80.273 1910 0
-39.194 69.883 3.6527 80.124 1920 0
-38.31 69.323 3.6465 79.204 1930 0
-38.094 67.874 3.653 77.833 1940 0
-38.96 68.711 3.6574 78.987 1950 0
-39.42 68.887 3.6614 79.368 1960 0
-38.222 68.615 3.6498 78.542 1970 0
-39.187 68.111 3.6637 78.58 1980 0
-38.068 68.305 3.65 78.197 1990 0
-38.538 67.462 3.6606 77.694 2000 0
-38.368 66.337 3.666 76.634 2010 0
-37.751 65.147 3.6668 75.294 2020 0
-37.909 65.229 3.668 75.444 2030 0
-38.263 65.051 3.6733 75.47 2040 0
-38.637 65.759 3.6728 76.27 2050 0
-38.009 65.786 3.6655 75.977 2060 0
-38.658 64.402 3.6822 75.113 2070 0
-39.282 62.992 3.6992 74.236 2080 0
-39.449 63.28 3.699 74.569 2090 0
-40.619 63.389 3.7115 75.287 2100 0
-40.651 63.803 3.7089 75.653 2110 0
-40.662 63.618 3.7103 75.503 2120 0
-39.852 65.206 3.6902 76.42 2130 0
-39.432 64.797 3.6883 75.852 2140 0
-38.921 64.154 3.6869 75.038 2150 0
-39.259 63.963 3.6921 75.05 2160 0
-39.941 63.145 3.7056 74.717 2170 0
-40.302 62.907 3.7114 74.71 2180 0
-40.877 63.295 3.715 75.347 2190 0
-43.239 61.309 3.7558 75.023 2200 0
-42.371 62.091 3.7404 75.17 2210 0
-43.939 61.301 3.7635 75.422 2220 0
-42.788 60.93 3.7538 74.453 2230 0
-43.611 59.214 3.7764 73.54 2240 0
-45.055 59.847 3.7869 74.91 2250 0
-46.015 59.407 3.8006 75.143 2260 0
-45.589 59.07 3.7989 74.616 2270 0
-45.782 59.473 3.7976 75.053 2280 0
-47.138 59.601 3.8108 75.989 2290 0
-46.857 58.99 3.8129 75.335 2300 0
-46.191 58.473 3.8102 74.516 2310 0
-47.382 57.432 3.8314 74.455 2320 0
-48.752 59.247 3.8301 76.726 2330 0
-47.94 59.172 3.8225 76.154 2340 0
-48.994 59.36 3.8316 76.968 2350 0
-49.143 58.599 3.8395 76.478 2360 0
-48.942 59.4 3.8308 76.966 2370 0
-49.715 59.166 3.8404 77.28 2380 0
-51.232 59.341 3.8538 78.397 2390 0
-50.17 60.054 3.8376 78.253 2400 0
-49.318 61.013 3.8214 78.453 2410 0
-49.104 60.327 3.8248 77.785 2420 0
-50.074 60.765 3.8308 78.739 2430 0
-49.55 60.388 3.8287 78.115 2440 0
-49.204 61.732 3.8145 78.942 2450 0
-48.863 62.395 3.806 79.251 2460 0
-47.868 63.048 3.791 79.16 2470 0
-48.085 63.073 3.793 79.312 2480 0
-48.498 62.497 3.8015 79.107 2490 0
-48.542 62.04 3.8055 78.774 2500 0
-48.822 61.795 3.8102 78.754 2510 0
-48.813 61.317 3.8139 78.375 2520 0
-47.909 62.379 3.7965 78.654 2530 0
-47.785 61.976 3.7984 78.258 2540 0
-47.833 63.102 3.7902 79.182 2550 0
-48.592 62.28 3.8042 78.993 2560 0
-48.338 62.255 3.8018 78.818 2570 0
-47.941 62.52 3.7958 78.785 2580 0
-48.179 62.533 3.7981 78.941 2590 0
-48.24 62.52 3.7988 78.967 2600 0
-47.801 62.663 3.7933 78.814 2610 0
-47.433 62.481 3.7909 78.446 2620 0
-47.783 62.572 3.7938 78.73 2630 0
-48.511 63.012 3.7977 79.522 2640 0
-48.157 63.096 3.7935 79.374 2650 0
-48.403 63.785 3.7907 80.071 2660 0
-47.9 64.15 3.783 80.06 2670 0
-48.304 63.098 3.795 79.465 2680 0
-48.587 63.612 3.7939 80.045 2690 0
-48.434 63.907 3.7901 80.187 2700 0
-48.808 63.54 3.7966 80.122 2710 0
-48.631 63.8 3.7929 80.222 2720 0
-48.71 63.874 3.7931 80.327 2730 0
-48.378 63.532 3.7924 79.855 2740 0
-48.193 63.316 3.7922 79.571 2750 0
-47.947 63.094 3.7914 79.246 2760 0
-48.316 63.087 3.7952 79.463 2770 0
-48.38 63.256 3.7945 79.637 2780 0
-48.211 63.62 3.7901 79.824 2790 0
-48.465 64.43 3.7865 80.623 2800 0
-48.491 63.594 3.793 79.972 2810 0
-48.226 64.21 3.7858 80.304 2820 0
-48.575 64.417 3.7877 80.679 2830 0
-48.888 63.7 3.7962 80.298 2840 0
-49.146 64.151 3.7953 80.813 2850 0
-48.465 62.896 3.7981 79.403 2860 0
-48.687 62.996 3.7996 79.618 2870 0
-48.043 63.125 3.7921 79.328 2880 0
-48.007 63.017 3.7926 79.22 2890 0
