# Supplementary material for: Inducible microRNA-200c decreases motility of breast cancer cells and reduces filamin A
Source: PLoS One. 2019 Nov 20;14(11):e0224314. doi: 10.1371/journal.pone.0224314 (PMC6867627; doi:10.1371/journal.pone.0224314)
Supplement: S1 Raw Data — (ZIP) [file pone.0224314.s007.zip › MDA-MB-231-200c_Dox/cell48.txt]

-41.178 -40.211 5.4859 57.555 10 0
-43.115 -37.387 5.4268 57.068 20 0
-45.272 -33.731 5.3527 56.456 30 0
-46.207 -31.363 5.3087 55.845 40 0
-46.366 -31.01 5.3019 55.78 50 0
-47.869 -29.381 5.2629 56.166 60 0
-48.196 -27.327 5.2282 55.404 70 0
-48.816 -25.506 5.1939 55.078 80 0
-47.423 -25.57 5.2069 53.877 90 0
-48.633 -23.068 5.1553 53.827 100 0
-46.219 -21.925 5.1553 51.155 110 0
-47.632 -18.974 5.0915 51.272 120 0
-50.189 -15.248 5.0073 52.454 130 0
-53.191 -10.444 4.9063 54.207 140 0
-53.439 -9.9148 4.8958 54.351 150 0
-51.276 -9.8509 4.9022 52.214 160 0
-48.756 -11.051 4.9353 49.993 170 0
-47.431 -11.536 4.951 48.813 180 0
-47.382 -9.3553 4.9073 48.296 190 0
-47.178 -9.6369 4.9139 48.153 200 0
-47.004 -7.7689 4.8762 47.641 210 0
-48.147 -5.9609 4.8356 48.514 220 0
-47.871 -4.2134 4.8002 48.056 230 0
-49.842 -0.93606 4.7312 49.851 240 0
-48.037 -0.32003 4.7191 48.038 250 0
-51.518 4.907 4.6174 51.752 260 0
-52.304 7.3762 4.5723 52.821 270 0
-53.375 7.3366 4.5758 53.877 280 0
-51.464 -4.7025 4.8035 51.678 290 0
-46.845 -10.572 4.9344 48.023 300 0
-45.415 -14.332 5.0181 47.623 310 0
-42.664 -17.896 5.1096 46.266 320 0
-36.487 -32.674 5.4427 48.979 330 0
-15.24 -62.321 6.0434 64.157 340 0
-1.5683 -68.166 6.2602 68.184 350 0
-23.082 -58.892 5.9096 63.254 360 1
-47.366 -39.491 5.4074 61.669 370 1
-59.468 -19.734 5.0328 62.656 380 1
-64.157 -0.28161 4.7168 64.157 390 1
-60.581 22.2 4.3611 64.52 400 1
-59.656 28.444 4.2675 66.09 410 1
-59.224 27.748 4.2742 65.401 420 1
-56.742 36.812 4.1369 67.637 430 1
-43.268 49.507 3.8598 65.75 440 1
-31.661 55.822 3.6575 64.176 450 1
-22.944 58.698 3.5142 63.023 460 1
-6.8986 61.875 3.2526 62.258 470 1
16.063 62.639 2.8906 64.666 480 1
14.711 56.11 2.8852 58.007 490 1
11.19 55.768 2.9436 56.879 500 1
12.142 51.988 2.9122 53.387 510 1
17.284 49.063 2.8029 52.018 520 1
22.562 46.321 2.6883 51.524 530 1
28.325 43.449 2.5639 51.867 540 1
54.671 34.737 2.1368 64.773 550 1
60.25 22.91 1.9342 64.459 560 1
58.726 2.3017 1.61 58.771 570 1
53.414 -29.487 1.0664 61.013 580 1
45.445 -42.498 0.8189 62.22 590 1
43.408 -43.92 0.77955 61.751 600 1
59.919 -27.814 1.1362 66.06 610 1
62.616 -14.567 1.3422 64.288 620 1
63.095 -11.888 1.3846 64.205 630 1
55.021 -29.93 1.0726 62.635 640 1
44.813 -43.48 0.80049 62.439 650 1
36.905 -48.391 0.65154 60.858 660 1
27.665 -57.381 0.44925 63.702 670 1
10.497 -62.815 0.16559 63.686 680 1
-3.8871 -61.833 -0.062781 61.955 690 1
-16.384 -61.713 -0.2595 63.851 700 1
-38.545 -46.595 -0.69113 60.472 710 1
-47.987 -37.664 -0.90535 61.003 720 1
-55.827 -28.161 -1.1036 62.528 730 1
-55.382 -27.745 -1.1064 61.944 740 1
-52.587 -32.772 -1.0135 61.963 750 1
-39.651 -52.711 -0.64494 65.959 760 1
-45.376 -46.426 -0.77397 64.918 770 1
-53.36 -33.413 -1.0114 62.958 780 1
-60.628 -18.542 -1.274 63.4 790 1
-61.055 -17.438 -1.2926 63.496 800 1
-54.993 -31.559 -1.0498 63.405 810 0
-47.426 -37.422 -0.90276 60.412 820 0
-46.415 -43.15 -0.82183 63.374 830 0
-46.014 -41.815 -0.83318 62.175 840 0
-44.046 -39.918 -0.83453 59.444 850 0
-38.286 -41.074 -0.75028 56.151 860 0
-20.529 -54.654 -0.35932 58.382 870 0
-18.538 -60.33 -0.29812 63.114 880 0
-19.971 -55.043 -0.34805 58.554 890 0
-17.425 -49.631 -0.33764 52.601 900 0
-20.352 -46.164 -0.41523 50.451 910 0
-16.741 -46.778 -0.34369 49.684 920 0
-9.5756 -50.186 -0.18853 51.092 930 0
11.908 -58.243 0.20167 59.447 940 0
32.997 -53.2 0.55518 62.602 950 0
35.349 -49.853 0.61679 61.114 960 0
37.5 -45.217 0.69237 58.744 970 0
37.836 -39.807 0.76003 54.92 980 0
50.271 -26.67 1.083 56.908 990 0
46.548 -25.405 1.0712 53.03 1000 0
47.058 -10.175 1.3579 48.145 1010 0
45.531 0.19074 1.575 45.531 1020 0
55.142 32.138 2.0985 63.824 1030 0
55.774 35.32 2.1353 66.017 1040 0
55.859 29.775 2.0605 63.299 1050 0
57.96 10.759 1.7543 58.951 1060 0
56.675 10.489 1.7538 57.637 1070 0
54.993 6.5291 1.689 55.379 1080 0
54.209 4.1015 1.6463 54.364 1090 0
54.281 0.97349 1.5887 54.289 1100 0
53.672 0.78717 1.5855 53.678 1110 0
52.222 1.2451 1.5946 52.237 1120 0
54.061 0.58351 1.5816 54.064 1130 0
52.924 2.5808 1.6195 52.987 1140 1
51.448 3.8812 1.6461 51.594 1150 1
51.087 4.4996 1.6586 51.285 1160 1
51.611 5.4404 1.6758 51.897 1170 1
49.528 10.769 1.7849 50.685 1180 1
50.343 16.661 1.8904 53.029 1190 1
48.683 25.851 2.0589 55.121 1200 1
47.663 36.401 2.223 59.973 1210 1
46.164 36.247 2.2364 58.694 1220 0
46.377 32.94 2.1884 56.885 1230 0
52.693 22.368 1.9722 57.244 1240 0
54.507 15.59 1.8494 56.692 1250 0
52.358 14.941 1.8488 54.448 1260 0
47.753 15.424 1.8832 50.182 1270 0
51.912 10.001 1.7611 52.866 1280 0
54.742 3.4693 1.6341 54.852 1290 0
54.476 -3.6831 1.5033 54.6 1300 0
50.571 -6.5181 1.4426 50.99 1310 0
50.576 -6.2078 1.4487 50.955 1320 0
48.42 -5.524 1.4572 48.734 1330 0
48.483 -3.8145 1.4923 48.633 1340 0
51.04 -3.9893 1.4928 51.196 1350 0
49.191 -4.0248 1.4892 49.356 1360 0
47.243 -3.5376 1.4961 47.375 1370 0
44.388 -3.8795 1.4836 44.558 1380 0
44.945 -5.5436 1.4481 45.285 1390 0
43.021 -27.692 0.99886 51.163 1400 1
40.275 -36.168 0.83908 54.131 1410 1
28.591 -52.408 0.49942 59.699 1420 1
18.705 -57.558 0.3142 60.521 1430 1
-1.8464 -60.334 -0.030594 60.363 1440 1
-20.874 -57.945 -0.34576 61.59 1450 1
-36.35 -47.247 -0.65578 59.612 1460 1
-44.027 -39.694 -0.83711 59.279 1470 0
-47.855 -35.26 -0.93579 59.442 1480 0
-46.718 -32.88 -0.95753 57.128 1490 0
-43.036 -34.804 -0.89075 55.348 1500 0
-40.562 -32.273 -0.89872 51.834 1510 0
-41.457 -27.224 -0.98975 49.597 1520 0
-53.892 -10.454 -1.3792 54.897 1530 0
-61.911 -0.22475 -1.5672 61.912 1540 0
-64.275 0.98505 -1.5861 64.283 1550 0
-64.83 3.287 -1.6215 64.914 1560 0
-64.699 3.4177 -1.6236 64.79 1570 0
-62.539 3.0429 -1.6194 62.613 1580 0
-60.266 1.0777 -1.5887 60.276 1590 1
-56.291 -4.3005 -1.4945 56.455 1600 1
-56.101 -6.5208 -1.4551 56.478 1610 1
-57.532 -3.9096 -1.5029 57.664 1620 1
-57.58 -2.4602 -1.5281 57.633 1630 1
-56.888 0.77477 -1.5844 56.894 1640 1
-55.792 5.5235 -1.6695 56.064 1650 1
-53.146 9.8839 -1.7547 54.057 1660 1
-52.75 16.354 -1.8714 55.227 1670 1
-52.647 24.93 -2.013 58.251 1680 1
-51.969 25.812 -2.0318 58.027 1690 1
-45.763 25.522 -2.0795 52.399 1700 1
-44.71 26.383 -2.1039 51.914 1710 1
-49.808 16.446 -1.8897 52.453 1720 0
-52.545 -19.34 -1.2181 55.991 1730 0
-55.154 -27.068 -1.1146 61.438 1740 0
-54.609 -27.428 -1.1053 61.11 1750 0
-54.325 -26.915 -1.1108 60.627 1760 0
-54.008 -26.381 -1.1164 60.106 1770 0
-53.856 -24.371 -1.1458 59.114 1780 0
-53.917 -22.379 -1.1774 58.377 1790 0
-54.675 -17.795 -1.2561 57.498 1800 0
-54.705 -14.912 -1.3047 56.701 1810 0
-55.562 -10.784 -1.3791 56.599 1820 0
-54.642 -11.847 -1.3573 55.912 1830 0
-53.393 -15.341 -1.291 55.553 1840 0
-50.816 -21.325 -1.1735 55.109 1850 0
-48.384 -26.64 -1.0675 55.233 1860 0
-45.403 -28.794 -1.0056 53.763 1870 0
-39.398 -33.833 -0.86124 51.931 1880 0
-27.682 -51.717 -0.49145 58.66 1890 0
-25.946 -52.847 -0.45639 58.872 1900 0
-30.194 -49.527 -0.54749 58.005 1910 0
-39.507 -43.541 -0.73687 58.793 1920 0
-42.275 -40.322 -0.80904 58.421 1930 0
-46.982 -32.995 -0.95853 57.411 1940 0
-49.396 -32.174 -0.99347 58.951 1950 0
-48.12 -35.063 -0.94109 59.539 1960 0
-43.721 -38.53 -0.84843 58.276 1970 0
-27.655 -52.657 -0.4836 59.478 1980 0
-23.738 -59.896 -0.37732 64.428 1990 0
-22.084 -60.265 -0.35125 64.183 2000 0
-18.306 -60.811 -0.29241 63.506 2010 0
-13.663 -61.871 -0.21734 63.362 2020 0
-5.1408 -63.993 -0.080162 64.199 2030 0
-0.8909 -62.093 -0.014347 62.099 2040 0
1.9256 -61.219 0.031444 61.25 2050 0
-7.9796 -62.461 -0.12707 62.969 2060 0
-15.763 -61.038 -0.25273 63.041 2070 0
-18.62 -59.368 -0.30392 62.219 2080 0
-23.524 -53.741 -0.41261 58.664 2090 0
-26.8 -52.144 -0.47475 58.628 2100 0
-37.244 -41.666 -0.72941 55.885 2110 0
-57.323 -29.466 -1.096 64.453 2120 0
-55.727 -31.731 -1.0532 64.128 2130 1
-52.571 -36.127 -0.96871 63.788 2140 1
-46.621 -42.441 -0.8323 63.046 2150 1
-40.904 -43.986 -0.74911 60.066 2160 1
-34.487 -46.715 -0.63593 58.066 2170 1
-33.14 -45.998 -0.62432 56.693 2180 1
-37.481 -42.047 -0.72805 56.327 2190 1
-39.624 -40.516 -0.77426 56.671 2200 1
-37.983 -41.889 -0.73653 56.546 2210 0
-35.302 -41.846 -0.70077 54.748 2220 0
-35.401 -41.085 -0.71123 54.233 2230 0
-33.726 -40.602 -0.69316 52.782 2240 0
-33.169 -41.166 -0.67822 52.866 2250 0
-32.214 -40.29 -0.67448 51.585 2260 0
-31.776 -40.444 -0.66595 51.433 2270 0
-32.883 -39.696 -0.69181 51.547 2280 1
-34.159 -37.453 -0.73942 50.691 2290 1
-36.689 -35.646 -0.79982 51.154 2300 1
-38.69 -34.333 -0.84499 51.727 2310 1
-41.585 -32.617 -0.90568 52.85 2320 1
-48.369 -29.775 -1.019 56.798 2330 1
-47.983 -30.144 -1.0099 56.666 2340 0
-46.49 -30.214 -0.99449 55.445 2350 0
-43.832 -31.043 -0.95457 53.712 2360 0
-41.064 -33.865 -0.88119 53.227 2370 0
-37.671 -34.422 -0.83044 51.029 2380 0
-37.802 -33.964 -0.83882 50.819 2390 0
-35.996 -34.56 -0.80574 49.901 2400 0
-36.274 -34.884 -0.80493 50.326 2410 0
-36.765 -33.041 -0.8387 49.431 2420 0
-37.061 -32.855 -0.84548 49.527 2430 0
-36.605 -32.842 -0.83953 49.178 2440 0
-35.281 -33.692 -0.80844 48.784 2450 0
-36.013 -33.329 -0.82408 49.069 2460 0
-36.884 -32.548 -0.84777 49.191 2470 0
-38.069 -31.057 -0.8865 49.13 2480 0
-36.337 -33.213 -0.83028 49.229 2490 0
-32.578 -34.265 -0.76016 47.28 2500 0
-33.593 -33.25 -0.79052 47.266 2510 0
-34.24 -32.696 -0.80846 47.343 2520 0
-35.039 -31.15 -0.84409 46.883 2530 0
-34.059 -30.667 -0.83776 45.831 2540 0
-32.359 -32.791 -0.77876 46.069 2550 1
-31.398 -32.808 -0.76344 45.412 2560 1
-29.305 -34.869 -0.69892 45.548 2570 1
-25.638 -36.233 -0.61581 44.386 2580 1
-19.721 -37.038 -0.48927 41.961 2590 1
4.4783 -50.17 0.089026 50.37 2600 1
20.83 -52.49 0.37778 56.472 2610 1
23.997 -54.019 0.41804 59.109 2620 0
30.417 -50.121 0.54547 58.628 2630 0
34.348 -45.879 0.64264 57.313 2640 0
36.472 -43.478 0.69798 56.75 2650 0
37.694 -40.602 0.74828 55.402 2660 0
40.47 -37.671 0.8212 55.289 2670 0
39.565 -38.149 0.80361 54.961 2680 1
26.625 -50.158 0.48801 56.786 2690 1
20.08 -55.315 0.34821 58.847 2700 1
21.416 -54.6 0.3738 58.649 2710 1
22.522 -53.095 0.40117 57.674 2720 1
24.808 -51.383 0.44979 57.058 2730 1
24.651 -50.157 0.45681 55.888 2740 0
24.253 -50.595 0.44699 56.108 2750 0
22.294 -50.169 0.41817 54.9 2760 0
19.25 -50.247 0.36585 53.808 2770 0
22.422 -49.523 0.42515 54.362 2780 1
22.912 -48.546 0.44096 53.681 2790 1
27.36 -46.39 0.53286 53.857 2800 1
29.152 -44.204 0.58302 52.951 2810 1
28.726 -44.418 0.57407 52.898 2820 1
25.7 -46.741 0.50271 53.341 2830 1
23.422 -48.898 0.4467 54.218 2840 1
18.031 -55.531 0.31397 58.385 2850 1
15.093 -59.009 0.2504 60.909 2860 1
14.057 -59.011 0.23386 60.662 2870 0
14.454 -59.658 0.23769 61.384 2880 0
12.526 -58.691 0.21028 60.013 2890 0
