# Supplementary material for: Inducible microRNA-200c decreases motility of breast cancer cells and reduces filamin A
Source: PLoS One. 2019 Nov 20;14(11):e0224314. doi: 10.1371/journal.pone.0224314 (PMC6867627; doi:10.1371/journal.pone.0224314)
Supplement: S1 Raw Data — (ZIP) [file pone.0224314.s007.zip › MDA-MB-231-200c_Dox/cell49.txt]

-447.69 -656.84 5.6849 794.9 10 0
-447.52 -655.67 5.6843 793.84 20 0
-448.29 -658.68 5.6856 796.76 30 0
-448.83 -661.9 5.6873 799.72 40 0
-447.14 -663.45 5.6902 800.06 50 0
-445.97 -663.25 5.6912 799.24 60 0
-443.52 -663.39 5.6939 798 70 0
-443.84 -663.56 5.6937 798.31 80 0
-443.35 -663.89 5.6944 798.32 90 0
-442.62 -664.31 5.6954 798.26 100 0
-440.96 -665.07 5.6977 797.97 110 0
-440.39 -665.66 5.6987 798.15 120 0
-437.04 -668.51 5.7042 798.7 130 0
-435.34 -671.53 5.708 800.3 140 0
-435.22 -671.07 5.7078 799.84 150 0
-432.37 -672.48 5.7118 799.48 160 0
-416.2 -685.51 5.7375 801.96 170 0
-422.68 -680.44 5.7273 801.03 180 0
-445.18 -660.68 5.6903 796.67 190 0
-448.24 -658.45 5.6855 796.54 200 0
-438.25 -672.67 5.7058 802.84 210 0
-420.33 -683 5.7315 801.98 220 0
-421.07 -683.56 5.7311 802.84 230 0
-428.58 -679.63 5.7206 803.48 240 0
-439.47 -674.17 5.7055 804.76 250 0
-433.68 -677.76 5.714 804.64 260 0
-425.11 -680.85 5.725 802.66 270 0
-422.82 -681.43 5.7278 801.95 280 0
-420.62 -681.92 5.7305 801.21 290 0
-418.14 -682.24 5.7333 800.18 300 0
-396.4 -686.14 5.7593 792.42 310 0
-412.46 -683.83 5.7404 798.59 320 0
-435.75 -675.51 5.7103 803.86 330 0
-422.79 -679.71 5.7267 800.47 340 0
-397.91 -682.83 5.7556 790.3 350 0
-397.52 -684.48 5.757 791.54 360 0
-408.03 -683.42 5.7449 795.95 370 0
-431.35 -679.68 5.7177 805 380 0
-414.23 -683.07 5.738 798.85 390 0
-402.89 -685.53 5.7519 795.15 400 0
-403.01 -685.08 5.7514 794.83 410 0
-405.77 -685.91 5.749 796.95 420 0
-428.96 -682.07 5.7218 805.75 430 0
-405.66 -683.01 5.7472 794.39 440 0
-403.29 -685.71 5.7515 795.52 450 0
-421.81 -680.1 5.728 800.29 460 0
-406.37 -681.88 5.7457 793.78 470 0
-409.91 -680.56 5.7411 794.47 480 0
-419.09 -679.97 5.7308 798.75 490 0
-400.41 -682.53 5.7526 791.31 500 0
-412.51 -680.25 5.7381 795.55 510 0
-413.45 -679.65 5.7367 795.53 520 0
-432.66 -669.94 5.7098 797.51 530 0
-431.94 -667.06 5.7085 794.7 540 0
-426.58 -670.44 5.7165 794.64 550 0
-421.58 -670.68 5.722 792.17 560 0
-427.49 -667.97 5.7139 793.05 570 0
-426.44 -668.06 5.7151 792.57 580 0
-430 -666.6 5.7103 793.25 590 0
-427.17 -667.65 5.714 792.61 600 0
-427.68 -667.72 5.7135 792.95 610 0
-430.27 -665.96 5.7096 792.87 620 0
-429.68 -667.01 5.7109 793.42 630 0
-427.37 -668.66 5.7145 793.57 640 0
-425.45 -669.67 5.7172 793.38 650 0
-421.83 -671.31 5.7222 792.84 660 0
-414.95 -674.81 5.7319 792.18 670 0
-405 -680.04 5.746 791.5 680 0
-418.16 -677.67 5.7303 796.3 690 0
-422.46 -670.73 5.7211 792.69 700 0
-427.28 -668.12 5.7142 793.07 710 0
-428.12 -668.43 5.7135 793.78 720 0
-433.36 -664.8 5.7055 793.57 730 0
-429.24 -667.38 5.7116 793.5 740 0
-423.34 -671.05 5.7204 793.42 750 0
-418.65 -673.49 5.727 793.01 760 0
-417.11 -673.47 5.7287 792.18 770 0
-421.23 -670.91 5.7225 792.18 780 0
-420.86 -671.49 5.7233 792.48 790 0
-422.8 -670.49 5.7206 792.67 800 0
-417.29 -673.88 5.7287 792.62 810 0
-409.46 -679.94 5.7411 793.71 820 0
-414.99 -679.55 5.735 796.25 830 0
-429.31 -671.42 5.7143 796.94 840 0
-442.24 -666.19 5.6971 799.62 850 0
-404.66 -683.89 5.7489 794.64 860 0
-404.69 -682.55 5.748 793.5 870 0
-406.62 -683.28 5.7464 795.12 880 0
-404.59 -682.89 5.7483 793.75 890 0
-404.92 -682.38 5.7476 793.47 900 0
-414.45 -681.41 5.7367 797.56 910 0
-416.82 -678.65 5.7324 796.43 920 0
-402.73 -681.23 5.7493 791.37 930 0
-422.92 -672.5 5.7218 794.42 940 0
-422.75 -673.32 5.7225 795.04 950 0
-408.26 -680.71 5.7429 793.76 960 0
-422.65 -677.12 5.7252 798.2 970 0
-415.62 -679.33 5.7341 796.38 980 0
-419.3 -676.63 5.7284 796.02 990 0
-411.4 -678.92 5.7384 793.84 1000 0
-416.05 -678.51 5.7331 795.91 1010 0
-419.34 -678.71 5.7297 797.8 1020 0
-416.33 -679.49 5.7335 796.89 1030 0
-421.88 -676.32 5.7255 797.11 1040 0
-415.05 -680.19 5.7353 796.82 1050 0
-410.19 -680.11 5.7405 794.24 1060 0
-419.77 -679.72 5.7299 798.89 1070 0
-405.86 -682.18 5.7465 793.78 1080 0
-413.92 -681.99 5.7377 797.77 1090 0
-408 -682.77 5.7446 795.38 1100 0
-411.77 -683.84 5.7412 798.24 1110 0
-408.97 -681.55 5.7427 794.84 1120 0
-411.33 -682.06 5.7405 796.49 1130 0
-411.63 -682.96 5.7408 797.42 1140 0
-410.51 -682.86 5.7419 796.76 1150 0
-413.82 -681.63 5.7376 797.41 1160 0
-404.99 -682.98 5.7479 794.03 1170 0
-406.33 -684.3 5.7473 795.85 1180 0
-410.77 -684.66 5.7428 798.43 1190 0
-403.9 -684.36 5.75 794.66 1200 0
-409.74 -682.89 5.7428 796.38 1210 0
-405.21 -683.95 5.7483 794.97 1220 0
-409.26 -683.58 5.7437 796.73 1230 0
-406.22 -685.85 5.7485 797.12 1240 0
-408.36 -684.8 5.7455 797.32 1250 0
-410.85 -683.32 5.7418 797.32 1260 0
-410.2 -685.67 5.7441 799.01 1270 0
-407.78 -683.66 5.7454 796.04 1280 0
-411.2 -684.69 5.7424 798.68 1290 0
-409.57 -685.77 5.7448 798.77 1300 0
-408.86 -686.4 5.746 798.94 1310 0
-406.85 -686.04 5.7479 797.61 1320 0
-408.25 -685.89 5.7463 798.2 1330 0
-408.42 -685.39 5.7458 797.85 1340 0
-409.94 -685.43 5.7442 798.67 1350 0
-409.4 -683.93 5.7438 797.1 1360 0
-406.14 -685.22 5.7481 796.54 1370 0
-405.95 -684.47 5.7479 795.79 1380 0
-404.69 -682.85 5.7482 793.76 1390 0
-406.05 -685.98 5.7487 797.15 1400 0
-406.24 -686.23 5.7487 797.46 1410 0
-405.42 -686.14 5.7495 796.96 1420 0
-406.97 -687.11 5.7485 798.59 1430 0
-406.81 -685.6 5.7477 797.2 1440 0
-406.81 -685.25 5.7474 796.91 1450 0
-410.18 -685.57 5.744 798.9 1460 0
-408.46 -686.44 5.7464 798.77 1470 0
-411.32 -686.01 5.7431 799.87 1480 0
-410.94 -685.24 5.743 799.02 1490 0
-407.78 -685.47 5.7465 797.59 1500 0
-409.6 -686.49 5.7452 799.4 1510 0
-406.68 -686.16 5.7482 797.62 1520 0
-407.56 -685.83 5.747 797.79 1530 0
-407.29 -685.53 5.7471 797.4 1540 0
-410.6 -685.12 5.7433 798.74 1550 0
-407.4 -685.84 5.7472 797.72 1560 0
-407.35 -686.4 5.7476 798.17 1570 0
-406.37 -685.76 5.7482 797.12 1580 0
-406.94 -686.54 5.7481 798.08 1590 0
-406.2 -687.45 5.7495 798.49 1600 0
-405.52 -686.57 5.7497 797.39 1610 0
-405.37 -686.62 5.7499 797.35 1620 0
-407.53 -686.83 5.7477 798.63 1630 0
-409.6 -687.19 5.7457 800 1640 0
-406.45 -686.62 5.7487 797.91 1650 0
-406.28 -686.14 5.7486 797.4 1660 0
-407.27 -686.32 5.7476 798.06 1670 0
-408.53 -685.7 5.7459 798.18 1680 0
-408.96 -685.27 5.7451 798.03 1690 0
-409.36 -684.93 5.7445 797.94 1700 0
-410.84 -684.17 5.7424 798.05 1710 0
-409.16 -684.74 5.7446 797.67 1720 0
-408.9 -684.61 5.7448 797.42 1730 0
-408.64 -684.54 5.745 797.24 1740 0
-408.65 -684.8 5.7452 797.46 1750 0
-408.51 -686.74 5.7466 799.06 1760 0
-407.93 -686.52 5.747 798.57 1770 0
-408.25 -685.22 5.7459 797.62 1780 0
-406.81 -687.89 5.7491 799.18 1790 0
-407.42 -687.46 5.7482 799.12 1800 0
-407.37 -686.22 5.7475 798.03 1810 0
-409.06 -684.69 5.7446 797.58 1820 0
-408.91 -685.5 5.7453 798.19 1830 0
-407.32 -686.12 5.7474 797.92 1840 0
-407.45 -685.45 5.7469 797.4 1850 0
-408.93 -685.87 5.7456 798.53 1860 0
-406.45 -687.28 5.7491 798.47 1870 0
-408.26 -688.09 5.7477 800.09 1880 0
-407.62 -685.88 5.747 797.87 1890 0
-406.68 -686.83 5.7486 798.2 1900 0
-408.08 -687.94 5.7478 799.87 1910 0
-407.4 -688.09 5.7486 799.65 1920 0
-407.33 -687.93 5.7486 799.48 1930 0
-408.1 -686.44 5.7468 798.59 1940 0
-407.98 -686.64 5.7471 798.7 1950 0
-407.56 -686.36 5.7473 798.25 1960 0
-406.96 -686.47 5.7481 798.04 1970 0
-407.28 -686.46 5.7477 798.19 1980 0
-408.04 -686.42 5.7469 798.54 1990 0
-407.75 -688.18 5.7483 799.91 2000 0
-408.11 -686.69 5.747 798.81 2010 0
-407.79 -686.43 5.7471 798.42 2020 0
-407.23 -686.85 5.748 798.5 2030 0
-406.89 -685.92 5.7478 797.52 2040 0
-406.77 -687.56 5.749 798.87 2050 0
-408.93 -688.25 5.7471 800.57 2060 0
-407.88 -688.2 5.7482 799.99 2070 0
-408.36 -687.43 5.7472 799.57 2080 0
-408.42 -686.63 5.7466 798.92 2090 0
-408 -686.82 5.7472 798.86 2100 0
-407.49 -687.41 5.7481 799.11 2110 0
-407.74 -686.21 5.747 798.2 2120 0
-408.37 -686.09 5.7463 798.43 2130 0
-408.99 -686.91 5.7462 799.45 2140 0
-409.48 -686.92 5.7456 799.71 2150 0
-408.13 -685.93 5.7464 798.17 2160 0
-408.69 -685.21 5.7454 797.84 2170 0
-408.05 -687.03 5.7472 799.07 2180 0
-408.12 -686.58 5.7469 798.72 2190 0
-408.19 -686.6 5.7468 798.77 2200 0
-407.27 -686.32 5.7476 798.06 2210 0
-407.19 -686.64 5.7479 798.29 2220 0
-407.78 -686.37 5.7471 798.36 2230 0
-408.5 -686.15 5.7462 798.54 2240 0
-408.24 -686.41 5.7466 798.63 2250 0
-407.48 -685.77 5.747 797.7 2260 0
-406.15 -685.61 5.7484 796.88 2270 0
-407.23 -686.89 5.748 798.53 2280 0
-406.97 -687.44 5.7487 798.87 2290 0
-407.02 -686.39 5.7479 798 2300 0
-407.95 -686.98 5.7473 798.98 2310 0
-408.1 -686.24 5.7467 798.42 2320 0
-409.06 -685.94 5.7455 798.66 2330 0
-410.89 -686.48 5.7438 800.05 2340 0
-408.19 -689.71 5.7488 801.45 2350 0
-407.82 -688.29 5.7483 800.04 2360 0
-409.02 -685.7 5.7453 798.43 2370 0
-407.67 -685.04 5.7464 797.17 2380 0
-407.71 -683.74 5.7455 796.07 2390 0
-408.05 -684.71 5.7457 797.08 2400 0
-406.73 -687.24 5.7488 798.58 2410 0
-408.53 -686.4 5.7463 798.78 2420 0
-408.92 -686.41 5.7459 798.98 2430 0
-408.42 -687.04 5.7468 799.27 2440 0
-408.49 -686.68 5.7465 798.99 2450 0
-410.45 -682.38 5.7417 796.31 2460 0
-409.7 -683.89 5.7434 797.22 2470 0
-408.44 -683.76 5.7447 796.46 2480 0
-409.27 -684.24 5.7441 797.3 2490 0
-408.24 -684.14 5.7452 796.69 2500 0
-408.91 -685.3 5.7452 798.03 2510 0
-408.29 -685.85 5.7462 798.18 2520 0
-408.81 -684.02 5.7445 796.87 2530 0
-408.66 -681.07 5.7428 794.27 2540 0
-409.15 -682.41 5.7431 795.67 2550 0
-407.19 -684.82 5.7468 796.73 2560 0
-410.52 -686.23 5.7441 799.65 2570 0
-409.96 -685.13 5.744 798.42 2580 0
-409.18 -684.48 5.7444 797.46 2590 0
-408.32 -684.36 5.7452 796.92 2600 0
-408.82 -683.72 5.7443 796.63 2610 0
-408.65 -683.69 5.7445 796.51 2620 0
-407.41 -684.65 5.7464 796.7 2630 0
-407.38 -684.29 5.7462 796.37 2640 0
-407.97 -684.69 5.7458 797.02 2650 0
-406.66 -684.1 5.7469 795.84 2660 0
-408.01 -683.37 5.7449 795.91 2670 0
-407.99 -684.14 5.7455 796.55 2680 0
-407.92 -684.04 5.7455 796.43 2690 0
-407.5 -683.88 5.7458 796.08 2700 0
-407.58 -683.95 5.7458 796.19 2710 0
-407.54 -684.05 5.7459 796.25 2720 0
-408.32 -684.15 5.7451 796.73 2730 0
-407.67 -684.65 5.7461 796.83 2740 0
-408.14 -683.47 5.7449 796.06 2750 0
-407.24 -683.64 5.7459 795.75 2760 0
-407.66 -684.79 5.7462 796.95 2770 0
-407.18 -683.15 5.7457 795.29 2780 0
-407.45 -684.23 5.7461 796.36 2790 0
-407.32 -685.27 5.7469 797.19 2800 0
-407.93 -685.18 5.7462 797.42 2810 0
-408.36 -684.02 5.745 796.64 2820 0
-406.79 -683.77 5.7465 795.63 2830 0
-407.56 -684.86 5.7464 796.95 2840 0
-407.6 -684.32 5.746 796.51 2850 0
-408.06 -683.78 5.7451 796.29 2860 0
-407.66 -684.38 5.746 796.59 2870 0
-407.21 -684.35 5.7464 796.34 2880 0
-407.43 -684.34 5.7462 796.44 2890 0
