# Supplementary material for: Inducible microRNA-200c decreases motility of breast cancer cells and reduces filamin A
Source: PLoS One. 2019 Nov 20;14(11):e0224314. doi: 10.1371/journal.pone.0224314 (PMC6867627; doi:10.1371/journal.pone.0224314)
Supplement: S1 Raw Data — (ZIP) [file pone.0224314.s007.zip › MDA-MB-231-200c_Dox/cell5.txt]

61.135 -217.08 6.5577 225.52 10 0
62.568 -216.68 6.5643 225.54 20 0
63.15 -216.2 6.5674 225.23 30 0
62.804 -215.3 6.567 224.27 40 0
66.393 -214.9 6.5828 224.92 50 0
64.768 -213.13 6.5782 222.75 60 0
66.642 -212.91 6.5865 223.1 70 0
64.978 -214.64 6.5771 224.26 80 0
63.569 -214.26 6.5716 223.49 90 0
63.353 -213.5 6.5716 222.7 100 0
65.854 -214.71 6.5808 224.59 110 0
64.969 -213.54 6.5785 223.2 120 0
63.003 -213.41 6.5703 222.51 130 1
61.075 -214.42 6.5607 222.95 140 1
56.93 -215.45 6.5415 222.85 150 1
49.402 -218.37 6.5057 223.89 160 1
45.069 -219.41 6.4858 223.99 170 1
35.825 -223.68 6.442 226.53 180 1
32.117 -223.43 6.426 225.72 190 1
32.347 -222.82 6.4273 225.16 200 1
32.582 -222.15 6.4288 224.53 210 1
35.99 -221.67 6.4441 224.58 220 0
34.667 -221.24 6.4386 223.94 230 0
36.705 -221.89 6.4471 224.9 240 0
45.251 -220.84 6.4853 225.43 250 1
50.196 -219.05 6.5084 224.73 260 1
60.92 -216.72 6.5572 225.12 270 1
73.983 -211.52 6.6197 224.09 280 1
83.974 -206.24 6.6699 222.68 290 1
86.633 -205.69 6.6818 223.19 300 1
84.085 -208.25 6.6669 224.58 310 1
82.353 -211.25 6.6549 226.74 320 1
78.862 -210.01 6.6424 224.33 330 1
77.679 -210.83 6.6362 224.69 340 1
72.862 -213.34 6.6123 225.44 350 1
54.391 -221.9 6.5236 228.47 360 1
40.738 -224.07 6.463 227.74 370 1
31.715 -222.96 6.4245 225.2 380 1
31.269 -222.48 6.4228 224.67 390 0
31.386 -221.96 6.4237 224.17 400 0
27.3 -222.62 6.4052 224.28 410 0
29.225 -222.74 6.4136 224.65 420 0
34.769 -222.03 6.4385 224.74 430 0
38.862 -221.32 6.457 224.71 440 0
40.578 -219.35 6.4661 223.08 450 0
43.771 -217.48 6.4818 221.84 460 0
47.745 -217.23 6.4995 222.42 470 0
55.886 -216.13 6.5362 223.24 480 0
61.147 -214.49 6.5609 223.04 490 0
61.496 -213.38 6.5638 222.06 500 0
61.627 -213 6.5648 221.74 510 0
60.952 -210.66 6.5648 219.3 520 0
59.518 -212.42 6.5564 220.6 530 0
53.422 -215.71 6.526 222.23 540 0
36.927 -219.93 6.4495 223.01 550 0
28.033 -220.16 6.4098 221.94 560 0
31.314 -219.87 6.4247 222.08 570 0
51.613 -218 6.5157 224.03 580 0
30.256 -218.73 6.4206 220.82 590 0
23.02 -218.21 6.3883 219.43 600 0
38.501 -220.56 6.456 223.9 610 0
51.558 -219.95 6.5134 225.91 620 0
32.812 -220.65 6.4308 223.07 630 0
26.812 -221.28 6.4038 222.9 640 0
29.641 -220.8 6.4166 222.78 650 0
36.951 -219.2 6.4502 222.29 660 0
41.053 -218.25 6.4691 222.08 670 0
49.472 -218.43 6.5059 223.97 680 0
35.5 -218.87 6.444 221.73 690 0
25.24 -220.38 6.3972 221.82 700 0
37.168 -220.82 6.4499 223.93 710 0
49.064 -219.96 6.5027 225.36 720 0
41.81 -218.33 6.4724 222.3 730 0
40.505 -217.39 6.4674 221.13 740 0
40.053 -217.09 6.4656 220.76 750 0
46.729 -217.53 6.4948 222.49 760 0
57.137 -215.07 6.5429 222.53 770 0
84.672 -205.98 6.6732 222.7 780 0
82.45 -208.02 6.6605 223.76 790 0
80.517 -207.92 6.6527 222.96 800 0
81.724 -206.24 6.6605 221.84 810 0
82.461 -206.31 6.6634 222.18 820 0
77.287 -208.42 6.6383 222.29 830 0
79.313 -208.39 6.6469 222.97 840 0
76.44 -209.66 6.6328 223.16 850 0
80.238 -208.36 6.6508 223.28 860 0
79.407 -208.97 6.6463 223.54 870 0
73.5 -210.88 6.6186 223.33 880 0
45.287 -217.19 6.4888 221.86 890 0
30.262 -220.79 6.4194 222.85 900 0
31.059 -221 6.4228 223.18 910 0
30.272 -220.85 6.4194 222.91 920 0
30.372 -220.21 6.4202 222.29 930 0
29.946 -220.08 6.4184 222.11 940 0
28.847 -220.21 6.4134 222.09 950 0
31.311 -219.3 6.425 221.52 960 0
38.337 -218.46 6.4569 221.8 970 0
28.656 -219.01 6.4133 220.88 980 0
30.788 -220.14 6.4221 222.28 990 0
33.136 -218.68 6.4336 221.18 1000 0
29.267 -220.27 6.4153 222.2 1010 0
40.128 -219 6.4644 222.65 1020 0
30.163 -218.69 6.4202 220.76 1030 0
29.326 -219.72 6.4159 221.67 1040 0
40.191 -218.9 6.4648 222.56 1050 0
28.57 -218.9 6.413 220.75 1060 0
30.209 -219.74 6.4198 221.81 1070 0
29.059 -220.39 6.4143 222.3 1080 0
30.956 -219.51 6.4233 221.68 1090 0
31.93 -219.85 6.4274 222.15 1100 0
30.488 -220.34 6.4207 222.44 1110 0
29.966 -220.63 6.4182 222.65 1120 0
28.971 -220.41 6.4139 222.3 1130 0
29.751 -220.75 6.4172 222.75 1140 0
28.851 -220.77 6.4131 222.65 1150 0
28.768 -220.66 6.4128 222.53 1160 0
28.608 -220.99 6.4119 222.83 1170 0
27.875 -221.4 6.4084 223.14 1180 0
27.656 -221.5 6.4074 223.22 1190 0
27.744 -221.5 6.4078 223.23 1200 0
27.965 -221.55 6.4087 223.31 1210 0
27.991 -221.62 6.4088 223.38 1220 0
27.61 -221.83 6.407 223.54 1230 0
28.766 -221.61 6.4123 223.47 1240 0
28.259 -221.74 6.4099 223.53 1250 0
27.823 -222.06 6.4078 223.8 1260 0
27.337 -222.43 6.4055 224.1 1270 0
27.713 -221.93 6.4074 223.65 1280 0
27.539 -222.05 6.4066 223.75 1290 0
27.503 -222.15 6.4064 223.85 1300 0
27.414 -221.79 6.4062 223.48 1310 0
28.211 -221.99 6.4096 223.78 1320 0
27.949 -222.59 6.4081 224.34 1330 0
28.37 -222.34 6.4101 224.14 1340 0
28.085 -222.36 6.4088 224.13 1350 0
27.566 -222.35 6.4065 224.05 1360 0
27.953 -222.49 6.4082 224.24 1370 0
28.065 -222.53 6.4086 224.29 1380 0
27.393 -222.34 6.4058 224.02 1390 0
27.822 -222.2 6.4077 223.94 1400 0
27.761 -221.93 6.4076 223.66 1410 0
27.825 -222.26 6.4077 224 1420 0
27.634 -222.68 6.4066 224.39 1430 0
28.45 -222.23 6.4105 224.05 1440 0
28.222 -222.84 6.4092 224.62 1450 0
28.619 -222.74 6.411 224.57 1460 0
27.792 -222.82 6.4073 224.55 1470 0
28.75 -222.71 6.4116 224.56 1480 0
28.682 -222.77 6.4112 224.61 1490 0
28.642 -223.09 6.4109 224.92 1500 0
29.064 -223.22 6.4127 225.1 1510 0
28.753 -222.87 6.4115 224.72 1520 0
28.723 -222.8 6.4114 224.64 1530 0
29.555 -222.96 6.415 224.91 1540 0
28.694 -222.92 6.4112 224.76 1550 0
28.673 -222.85 6.4111 224.69 1560 0
28.243 -222.52 6.4094 224.3 1570 0
27.869 -222.67 6.4077 224.41 1580 0
28.344 -222.6 6.4098 224.39 1590 0
27.446 -222.69 6.4058 224.37 1600 0
28.075 -222.69 6.4086 224.45 1610 0
27.525 -222.63 6.4062 224.33 1620 0
27.726 -222.85 6.407 224.56 1630 0
27.217 -222.67 6.4048 224.33 1640 0
26.506 -222.35 6.4018 223.93 1650 0
26.251 -222.43 6.4007 223.97 1660 0
26.037 -222.61 6.3996 224.13 1670 0
26.007 -222.89 6.3993 224.4 1680 0
25.389 -222.83 6.3966 224.27 1690 0
24.872 -222.51 6.3945 223.9 1700 0
24.285 -222.03 6.3921 223.36 1710 0
24.222 -222.37 6.3917 223.68 1720 0
23.462 -222.03 6.3885 223.26 1730 0
23.587 -222.37 6.3889 223.61 1740 0
23.162 -222.81 6.3868 224.02 1750 0
22.766 -222.41 6.3852 223.57 1760 0
