# Supplementary material for: Inducible microRNA-200c decreases motility of breast cancer cells and reduces filamin A
Source: PLoS One. 2019 Nov 20;14(11):e0224314. doi: 10.1371/journal.pone.0224314 (PMC6867627; doi:10.1371/journal.pone.0224314)
Supplement: S1 Raw Data — (ZIP) [file pone.0224314.s007.zip › MDA-MB-231-200c_Dox/cell50.txt]

49.225 -166.83 6.5701 173.94 10 0
53.545 -166.16 6.5949 174.58 20 0
56.878 -165.53 6.6142 175.03 30 0
58.896 -164.42 6.6272 174.65 40 0
67.783 -162.25 6.6789 175.84 50 0
82.043 -160 6.757 179.8 60 0
76.029 -161.92 6.7222 178.88 70 0
64.337 -162.38 6.6604 174.66 80 0
65.585 -160.74 6.6706 173.61 90 0
63.683 -159.58 6.6629 171.82 100 0
65.679 -158.74 6.6755 171.79 110 0
66.498 -158.56 6.6803 171.94 120 0
93.541 -153.36 6.8309 179.64 130 0
81.496 -159.52 6.7555 179.13 140 0
70.499 -162.11 6.6934 176.77 150 0
58.948 -163.42 6.6294 173.73 160 0
45.923 -167.67 6.5505 173.84 170 0
51.298 -164.89 6.5848 172.68 180 0
56.259 -163.37 6.6148 172.79 190 0
63.948 -163.83 6.6553 175.87 200 0
67.566 -157.89 6.6875 171.74 210 0
76.383 -152.77 6.7468 170.8 220 0
101.81 -143.26 6.9011 175.75 230 0
97.744 -143.09 6.8825 173.29 240 0
85.102 -153.57 6.7892 175.57 250 0
40.515 -164.21 6.5251 169.13 260 0
35.482 -172.17 6.4864 175.79 270 0
44.373 -170.14 6.5383 175.83 280 0
60.371 -165.11 6.6337 175.8 290 0
83.406 -150.75 6.7885 172.29 300 0
101.38 -139.08 6.913 172.1 310 0
102.14 -139.38 6.9156 172.79 320 0
96.874 -143.33 6.8776 172.99 330 0
80.438 -154.05 6.7644 173.79 340 0
67.277 -156.89 6.6883 170.71 350 0
60.763 -158.26 6.6498 169.52 360 0
59.262 -159.67 6.6386 170.32 370 0
59.694 -162.44 6.6353 173.06 380 0
81.11 -154.91 6.7655 174.86 390 0
76.675 -155.19 6.7421 173.09 400 0
29.382 -173.01 6.4514 175.49 410 0
43.817 -172.16 6.5324 177.65 420 0
62.194 -163.17 6.6474 174.62 430 0
105.31 -142.6 6.9193 177.27 440 0
76.721 -166.21 6.7156 183.06 450 0
54.842 -172.6 6.5908 181.11 460 0
32.766 -175.69 6.4676 178.72 470 0
42.964 -172.63 6.5271 177.9 480 0
79.978 -165.19 6.7341 183.53 490 0
108.44 -140.73 6.9397 177.66 500 0
98.385 -148.33 6.8689 177.99 510 0
42.217 -170.04 6.5265 175.21 520 0
33.689 -174.04 6.4744 177.27 530 0
69.38 -167.65 6.6756 181.44 540 0
79.75 -157.69 6.7514 176.71 550 0
84.469 -153.5 6.7862 175.21 560 0
70.157 -165.38 6.6844 179.65 570 0
52.019 -168.13 6.5832 176 580 0
63.979 -160.13 6.6633 172.44 590 0
83.211 -151.24 6.7862 172.62 600 0
46.989 -169.76 6.5532 176.15 610 0
30.887 -169.92 6.463 172.7 620 0
33.683 -169.37 6.4795 172.69 630 0
80.661 -161.87 6.7455 180.85 640 0
108.5 -136.12 6.9562 174.07 650 0
99.312 -145.14 6.8833 175.86 660 0
72.46 -157.52 6.7143 173.38 670 0
29.895 -170.27 6.457 172.87 680 0
35.823 -171.17 6.4895 174.88 690 0
68.333 -164.4 6.6771 178.03 700 0
82.033 -156.52 6.7659 176.72 710 0
84.27 -150.71 6.793 172.67 720 0
41.322 -164.34 6.5295 169.46 730 0
63.315 -168.24 6.6431 179.76 740 0
73.666 -160.22 6.7141 176.35 750 0
29.672 -167.98 6.458 170.58 760 0
30.009 -172.67 6.4553 175.26 770 0
55.13 -168.45 6.5995 177.24 780 0
91.236 -150.55 6.828 176.04 790 0
96.847 -144.72 6.8729 174.14 800 0
68.524 -161.09 6.6854 175.06 810 0
37.601 -169.77 6.5012 173.88 820 0
76.445 -163.12 6.7214 180.14 830 0
69.048 -163.54 6.6827 177.52 840 0
27.924 -169.2 6.4467 171.49 850 0
31.273 -171.96 6.4631 174.78 860 0
38.184 -170.91 6.503 175.12 870 0
72.678 -161.95 6.705 177.51 880 0
70.704 -159.89 6.6995 174.82 890 0
62.654 -160.4 6.6556 172.21 900 0
55.6 -164.75 6.6087 173.88 910 0
76.312 -158.22 6.7326 175.66 920 0
98.913 -141.09 6.8946 172.31 930 0
75.407 -158.83 6.7265 175.82 940 0
82.185 -153.91 6.7736 174.48 950 0
98.634 -143.17 6.8865 173.85 960 0
75.737 -159.27 6.7271 176.36 970 0
69.343 -161.84 6.688 176.07 980 0
89.952 -153.4 6.8135 177.83 990 0
69.436 -162.61 6.6868 176.81 1000 0
86.932 -150.44 6.8071 173.75 1010 0
93.395 -147.58 6.8474 174.65 1020 0
87.977 -149.48 6.8152 173.45 1030 0
64.904 -162.36 6.6635 174.85 1040 0
58.382 -163.6 6.6259 173.71 1050 0
51.844 -166.75 6.5846 174.63 1060 0
74.85 -157.84 6.726 174.69 1070 0
88.73 -149.92 6.8176 174.21 1080 0
88.292 -148.81 6.8187 173.03 1090 0
84.174 -151.71 6.7897 173.5 1100 0
82.162 -154.16 6.7729 174.68 1110 0
83.73 -154.6 6.7795 175.82 1120 0
80.704 -154.47 6.7646 174.29 1130 0
83.967 -154.93 6.7798 176.22 1140 0
80.615 -155.64 6.7611 175.28 1150 0
76.717 -157.36 6.7368 175.06 1160 0
78.497 -157.47 6.7456 175.95 1170 0
77.892 -156.31 6.7455 174.65 1180 0
83.027 -155.06 6.7748 175.89 1190 0
78.166 -155.32 6.7494 173.88 1200 0
75.842 -156.96 6.7333 174.33 1210 0
76.663 -157.04 6.7373 174.75 1220 0
74.832 -157.49 6.7268 174.37 1230 0
76.345 -156.97 6.7359 174.56 1240 0
76.835 -156.8 6.7388 174.61 1250 0
74.03 -157.08 6.7236 173.65 1260 0
74.973 -157.54 6.7274 174.47 1270 0
75.456 -157.75 6.7293 174.87 1280 0
76.558 -156.75 6.7375 174.45 1290 0
68.919 -162.81 6.6836 176.79 1300 0
71.402 -161.39 6.6997 176.48 1310 0
83.389 -154.25 6.7788 175.35 1320 0
101.07 -141.09 6.9048 173.56 1330 0
103.32 -142.61 6.9102 176.1 1340 0
105.3 -140.14 6.9276 175.29 1350 0
104.45 -141.13 6.9203 175.58 1360 0
96.952 -146.5 6.8678 175.68 1370 0
90.537 -150.99 6.8233 176.06 1380 0
82.022 -153.38 6.7743 173.94 1390 0
77.392 -155.22 6.7457 173.44 1400 0
75.219 -156.33 6.7316 173.49 1410 0
74.798 -158 6.7253 174.81 1420 0
74.045 -158.74 6.7196 175.16 1430 0
73.32 -158.78 6.7158 174.89 1440 0
71.877 -159.08 6.7075 174.57 1450 0
71.266 -158.99 6.7046 174.24 1460 0
70.64 -160.05 6.6988 174.94 1470 0
74.204 -157.35 6.7239 173.97 1480 0
80.844 -155.36 6.763 175.13 1490 0
81.178 -153.94 6.7685 174.03 1500 0
78.327 -154.29 6.7529 173.03 1510 0
77.548 -154.93 6.7473 173.25 1520 0
75.377 -156.02 6.7332 173.27 1530 0
72.913 -156.8 6.7185 172.92 1540 0
50.465 -166.95 6.5767 174.41 1550 0
45.021 -170.72 6.541 176.56 1560 0
58.415 -169.34 6.6154 179.13 1570 0
61.668 -167.47 6.636 178.47 1580 0
57.859 -166.6 6.6174 176.36 1590 0
55.067 -166.23 6.6031 175.12 1600 0
55.084 -166.27 6.6031 175.16 1610 0
58.061 -165.56 6.6205 175.45 1620 0
61.538 -166.03 6.6381 177.07 1630 0
54.357 -166.55 6.5987 175.2 1640 0
53.468 -166.11 6.5946 174.5 1650 0
52.246 -166.75 6.5868 174.74 1660 0
52.313 -167.33 6.5862 175.32 1670 0
52.279 -166.53 6.5874 174.54 1680 0
52.87 -166.41 6.5908 174.61 1690 0
53.064 -165.88 6.5928 174.16 1700 0
55.671 -165.43 6.6078 174.55 1710 0
56.149 -165.42 6.6104 174.69 1720 0
58.424 -163.83 6.6257 173.93 1730 0
56.132 -165.81 6.6096 175.06 1740 0
55.39 -166.44 6.6044 175.42 1750 0
55.638 -166.12 6.6064 175.19 1760 0
58.299 -164.83 6.6231 174.84 1770 0
67.72 -164.09 6.6746 177.51 1780 0
61.453 -167.18 6.6354 178.12 1790 0
60.384 -166.7 6.6307 177.3 1800 0
55.473 -167.26 6.6034 176.22 1810 0
52.48 -166.99 6.5877 175.04 1820 0
53.551 -166.42 6.5945 174.82 1830 0
53.239 -166.54 6.5926 174.84 1840 0
54.06 -166.21 6.5977 174.78 1850 0
55.831 -165.58 6.6084 174.74 1860 0
56.32 -166.08 6.6101 175.37 1870 0
56.302 -165.42 6.6112 174.74 1880 0
58.365 -164.45 6.6242 174.5 1890 0
64.96 -163.42 6.6615 175.86 1900 0
67.509 -162.41 6.6771 175.88 1910 0
70.809 -159.96 6.6999 174.93 1920 0
74.1 -157.41 6.7232 173.98 1930 0
85.5 -152.07 6.7954 174.46 1940 0
86.402 -154.67 6.7926 177.17 1950 0
86.741 -153.8 6.7967 176.58 1960 0
85.489 -153.5 6.7913 175.7 1970 0
83.327 -153.91 6.7794 175.02 1980 0
81.639 -154.51 6.7693 174.75 1990 0
79.04 -156.1 6.7519 174.97 2000 0
79.31 -155.57 6.7546 174.62 2010 0
78.422 -156.07 6.7488 174.66 2020 0
77.939 -156.25 6.7459 174.61 2030 0
77.513 -156.23 6.7437 174.4 2040 0
76.939 -157.02 6.7388 174.86 2050 0
77.911 -156.23 6.7458 174.58 2060 0
76.259 -157.22 6.7348 174.73 2070 0
75.663 -157.28 6.7316 174.53 2080 0
75.631 -157.79 6.7302 174.98 2090 0
74.418 -158.29 6.7227 174.91 2100 0
74.621 -158.22 6.7239 174.93 2110 0
73.99 -158.38 6.7202 174.81 2120 0
77.024 -157.76 6.7374 175.56 2130 0
75.174 -158.15 6.7269 175.11 2140 0
74.113 -158.36 6.7209 174.85 2150 0
73.529 -158.68 6.7171 174.89 2160 0
73.748 -158.45 6.7188 174.77 2170 0
73.708 -157.63 6.7206 174.01 2180 0
72.524 -157.73 6.7142 173.6 2190 0
72.991 -157.82 6.7164 173.89 2200 0
71.925 -157.5 6.7116 173.15 2210 0
73.628 -157.08 6.7215 173.48 2220 0
74.099 -156.43 6.7256 173.09 2230 0
76.45 -155.83 6.7393 173.58 2240 0
93.629 -144.7 6.8575 172.35 2250 0
100.02 -140.79 6.9009 172.7 2260 0
103.91 -138.73 6.9261 173.33 2270 0
102.19 -140.83 6.9109 173.99 2280 0
97.501 -146.39 6.8707 175.89 2290 0
95.577 -148.51 6.855 176.61 2300 0
94.599 -148.36 6.8508 175.95 2310 0
94.132 -149.31 6.8457 176.51 2320 0
91.961 -149.91 6.8334 175.87 2330 0
89.247 -151.01 6.817 175.41 2340 0
84.836 -152.4 6.7911 174.42 2350 0
83.654 -153.11 6.7832 174.48 2360 0
81.872 -154.19 6.7713 174.57 2370 0
82.748 -154.21 6.7757 175 2380 1
83.044 -153.95 6.7779 174.92 2390 1
79.854 -154.25 6.7609 173.69 2400 1
77.673 -155.1 6.7475 173.46 2410 1
76.124 -156.22 6.7366 173.78 2420 1
74.845 -156.51 6.7293 173.49 2430 1
74.884 -156.77 6.7288 173.74 2440 0
74.233 -157.25 6.7242 173.89 2450 0
74.875 -156.66 6.729 173.63 2460 0
74.427 -156.76 6.7265 173.53 2470 0
73.536 -156.75 6.7218 173.14 2480 0
72.979 -157.85 6.7162 173.9 2490 0
73 -157.5 6.7172 173.6 2500 0
72.921 -157.56 6.7167 173.62 2510 0
73.724 -157.41 6.7212 173.82 2520 0
73.018 -157.15 6.7181 173.28 2530 0
73.052 -156.91 6.7189 173.08 2540 0
73.227 -156.78 6.7201 173.04 2550 0
73.849 -156.37 6.7244 172.93 2560 0
73.821 -156.58 6.7237 173.11 2570 0
72.696 -156.57 6.7179 172.62 2580 0
73.301 -156.71 6.7207 173.01 2590 0
73.549 -156.58 6.7223 173 2600 0
73.207 -157.3 6.7188 173.5 2610 0
72.915 -157 6.718 173.11 2620 0
72.221 -157.69 6.7127 173.44 2630 0
73.386 -157.06 6.7203 173.36 2640 0
73.026 -157.54 6.7172 173.65 2650 0
73.537 -156.92 6.7214 173.3 2660 0
73.186 -157.3 6.7187 173.49 2670 0
73.82 -156.76 6.7233 173.27 2680 0
73.476 -156.94 6.721 173.29 2690 0
74.088 -156.68 6.7249 173.31 2700 0
74.134 -156.58 6.7254 173.24 2710 0
74.155 -156.71 6.7252 173.36 2720 0
72.604 -157.93 6.7141 173.82 2730 0
72.992 -157.48 6.7172 173.57 2740 0
72.456 -157.83 6.7136 173.67 2750 0
73.278 -157.28 6.7192 173.51 2760 0
73.112 -157.31 6.7183 173.47 2770 0
73.613 -157.35 6.7208 173.72 2780 0
73.548 -157.39 6.7203 173.73 2790 0
74.23 -156.3 6.7266 173.03 2800 0
73.876 -156.93 6.7232 173.45 2810 0
73.461 -157.25 6.7202 173.56 2820 0
72.589 -157.55 6.7149 173.47 2830 0
72.696 -157.57 6.7154 173.53 2840 0
73.527 -157.21 6.7207 173.55 2850 0
73.073 -157.38 6.7179 173.51 2860 0
73.292 -157.66 6.7183 173.86 2870 0
72.766 -157.98 6.7148 173.93 2880 0
72.8 -157.45 6.7163 173.47 2890 0
