# Supplementary material for: Inducible microRNA-200c decreases motility of breast cancer cells and reduces filamin A
Source: PLoS One. 2019 Nov 20;14(11):e0224314. doi: 10.1371/journal.pone.0224314 (PMC6867627; doi:10.1371/journal.pone.0224314)
Supplement: S1 Raw Data — (ZIP) [file pone.0224314.s007.zip › MDA-MB-231-200c_Dox/cell51.txt]

-1.551 -97.728 6.2673 97.741 10 0
-0.8008 -98.515 6.2751 98.518 20 0
3.0485 -101.53 6.3132 101.57 30 0
3.162 -103.04 6.3139 103.09 40 0
1.9445 -102.13 6.3022 102.14 50 0
2.0048 -101.96 6.3028 101.98 60 0
2.568 -101.86 6.3084 101.89 70 0
-9.2626 -105.01 6.1952 105.42 80 1
-20.535 -106.19 6.0922 108.16 90 1
-25.781 -105.62 6.0438 108.72 100 1
-33.539 -104.56 5.9728 109.81 110 1
-40.253 -103.65 5.9128 111.19 120 1
-42.552 -101.77 5.8872 110.31 130 1
-49.577 -97.726 5.8137 109.58 140 1
-53.34 -98.004 5.7848 111.58 150 1
-65.728 -87.662 5.6398 109.57 160 1
-69.027 -82.085 5.584 107.25 170 1
-69.682 -81.513 5.5759 107.24 180 1
-77.717 -68.042 5.4315 103.29 190 1
-78.449 -68.063 5.427 103.86 200 1
-77.207 -73.967 5.4764 106.92 210 1
-62.721 -94.51 5.6973 113.43 220 1
-46.433 -104.72 5.8658 114.55 230 1
-32.042 -110.09 6 114.66 240 1
-28.18 -109.3 6.0309 112.88 250 1
-26.058 -108.11 6.0467 111.21 260 1
-25.574 -108.01 6.0507 110.99 270 1
-24.22 -106.78 6.0601 109.49 280 1
-23.678 -106.95 6.0653 109.54 290 1
-2.5066 -104.82 6.2593 104.85 300 1
1.3493 -105.6 6.296 105.61 310 1
0.87485 -105.98 6.2914 105.98 320 0
3.4418 -106.93 6.3154 106.99 330 0
0.82163 -108.37 6.2908 108.37 340 1
-1.5729 -105.82 6.2683 105.83 350 1
-3.7759 -107.17 6.248 107.24 360 1
-11.548 -107.83 6.1765 108.44 370 1
-14.775 -106.32 6.1451 107.35 380 1
-13.63 -107.47 6.157 108.33 390 0
-15.364 -107.15 6.1408 108.25 400 0
-17.202 -106.72 6.1234 108.1 410 0
-17.301 -106.51 6.1222 107.91 420 0
-20.183 -106.53 6.0959 108.42 430 0
-22.702 -105.31 6.0709 107.73 440 0
-25.087 -105.23 6.0492 108.18 450 0
-25.845 -104.6 6.0409 107.74 460 0
-26.7 -104.31 6.0326 107.68 470 0
-26.647 -104.06 6.0325 107.42 480 0
-25.2 -103.96 6.0454 106.97 490 0
-23.592 -103.79 6.0597 106.44 500 0
-26.562 -102.99 6.0308 106.36 510 0
-31.485 -102.26 5.9845 107 520 0
-37.446 -100.47 5.9264 107.22 530 0
-34.87 -101.05 5.9509 106.9 540 0
-31.849 -101.01 5.9777 105.91 550 0
-31.536 -101.38 5.9816 106.17 560 0
-30.854 -101.11 5.987 105.72 570 0
-30.404 -100.3 5.9889 104.81 580 0
-29.319 -100.72 5.9999 104.9 590 0
-29.487 -100.95 5.999 105.17 600 0
-30.195 -100.56 5.9915 105 610 0
-31.139 -100.46 5.9826 105.18 620 0
-30.946 -100.36 5.9841 105.02 630 0
-31.051 -100.31 5.983 105.01 640 0
-31.078 -100.28 5.9827 104.99 650 0
-32.322 -99.868 5.9702 104.97 660 0
-34.245 -98.151 5.9475 103.95 670 0
-33.717 -99.138 5.9554 104.72 680 0
-36.03 -98.255 5.9317 104.65 690 0
-36.367 -98.322 5.9289 104.83 700 0
-37.162 -98.061 5.9209 104.87 710 0
-36.294 -98.102 5.9288 104.6 720 0
-36.116 -97.448 5.9283 103.93 730 0
-38.533 -97.148 5.9056 104.51 740 0
-40.293 -96.232 5.8867 104.33 750 0
-38.209 -96.953 5.9078 104.21 760 0
-38.537 -96.52 5.9033 103.93 770 0
-36.261 -97.119 5.9258 103.67 780 0
-39.301 -95.354 5.8922 103.14 790 0
-38.888 -95.804 5.8976 103.4 800 0
-37.803 -96.22 5.9088 103.38 810 0
-37.798 -96.291 5.9091 103.44 820 0
-37.735 -96.719 5.9112 103.82 830 0
-37.012 -97.105 5.919 103.92 840 0
-35.734 -97.171 5.9308 103.53 850 0
-37.196 -96.74 5.9161 103.64 860 0
-36.151 -96.551 5.9249 103.1 870 0
-36.381 -97.257 5.9252 103.84 880 0
-35.696 -96.908 5.9303 103.27 890 0
-37.086 -96.719 5.917 103.59 900 0
-37.407 -96.621 5.9138 103.61 910 0
-36.937 -96.458 5.9175 103.29 920 0
-35.837 -96.505 5.9276 102.94 930 0
-38.077 -96.054 5.9058 103.33 940 0
-38.194 -96.27 5.9055 103.57 950 0
-38.432 -95.838 5.9018 103.26 960 0
-41.693 -95.517 5.8716 104.22 970 0
-43.652 -95.714 5.8553 105.2 980 0
-40.554 -95.727 5.8825 103.96 990 0
-36.055 -96.654 5.9261 103.16 1000 0
-35.282 -96.703 5.9333 102.94 1010 0
-35.839 -96.502 5.9276 102.94 1020 0
-35.551 -96.458 5.9301 102.8 1030 0
-35.374 -96.396 5.9315 102.68 1040 0
-33.489 -96.986 5.9507 102.6 1050 0
-33.862 -97.134 5.9478 102.87 1060 0
-34.922 -96.373 5.9355 102.51 1070 0
-34.703 -96.405 5.9377 102.46 1080 0
-33.494 -97.199 5.9513 102.81 1090 0
-33.299 -96.685 5.9515 102.26 1100 0
-34.748 -96.505 5.9376 102.57 1110 0
-37.624 -96.1 5.91 103.2 1120 0
-37.143 -96 5.914 102.93 1130 0
-36.421 -95.836 5.92 102.52 1140 0
-37.853 -95.713 5.9066 102.93 1150 0
-39.154 -95.512 5.8941 103.23 1160 0
-38.411 -96.121 5.903 103.51 1170 0
-39.838 -95.486 5.8879 103.46 1180 0
-41.93 -94.35 5.865 103.25 1190 0
-40.375 -95.255 5.8823 103.46 1200 0
-39.152 -95.562 5.8943 103.27 1210 0
-38.26 -96.157 5.9045 103.49 1220 0
-42.785 -95.42 5.8617 104.57 1230 0
-41.953 -95.408 5.8689 104.22 1240 0
-42.964 -94.778 5.8576 104.06 1250 0
-44.858 -94.879 5.8415 104.95 1260 0
-43.792 -94.497 5.8492 104.15 1270 0
-45.172 -94.215 5.8361 104.48 1280 0
-45.997 -93.576 5.8263 104.27 1290 0
-46.703 -92.969 5.8177 104.04 1300 0
-46.607 -93.653 5.8214 104.61 1310 0
-46.594 -93.56 5.8211 104.52 1320 0
-45.375 -93.299 5.8305 103.75 1330 0
-45.79 -93.134 5.8262 103.78 1340 0
-48.414 -93.179 5.804 105.01 1350 0
