# Supplementary material for: Inducible microRNA-200c decreases motility of breast cancer cells and reduces filamin A
Source: PLoS One. 2019 Nov 20;14(11):e0224314. doi: 10.1371/journal.pone.0224314 (PMC6867627; doi:10.1371/journal.pone.0224314)
Supplement: S1 Raw Data — (ZIP) [file pone.0224314.s007.zip › MDA-MB-231-200c_Dox/cell52.txt]

58.495 -38.502 7.2718 70.029 200 0
59.937 -39.377 7.2727 71.715 210 0
59.123 -37.449 7.2894 69.986 220 0
59.629 -36.436 7.3055 69.88 230 0
58.611 -35.244 7.3126 68.391 240 0
59.377 -35.222 7.3186 69.038 250 0
61.344 -32.415 7.3679 69.382 260 0
62.584 -31.139 7.3923 69.903 270 0
63.013 -34.068 7.3583 71.633 280 0
62.082 -33.882 7.3544 70.726 290 0
63.496 -33.864 7.364 71.962 300 0
64.734 -32.168 7.3928 72.286 310 0
64.511 -33.403 7.3762 72.646 320 0
62.944 -34.068 7.3579 71.572 330 0
60.616 -34.261 7.3395 69.628 340 0
61.6 -33.033 7.3618 69.898 350 0
63.019 -34.773 7.3498 71.976 360 0
62.893 -34.221 7.3557 71.6 370 0
62.743 -32.911 7.3709 70.851 380 0
62.349 -32.957 7.3677 70.523 390 0
63.041 -30.588 7.4022 70.07 400 0
63.785 -28.544 7.4332 69.88 410 0
66.357 -24.714 7.4975 70.81 420 0
66.151 -25.096 7.4914 70.751 430 0
66.231 -23.476 7.5133 70.269 440 0
65.68 -25.39 7.4851 70.416 450 0
66.532 -24.092 7.5066 70.759 460 0
64.815 -28.602 7.4384 70.845 470 0
65.072 -31.152 7.4075 72.145 480 0
63.899 -31.031 7.4019 71.035 490 0
61.318 -29.433 7.4065 68.016 500 0
60.545 -27.877 7.4225 66.655 510 0
63.806 -28.913 7.4285 70.051 520 0
64.072 -29.451 7.4231 70.516 530 0
65.72 -30.345 7.4214 72.387 540 0
63.652 -27.645 7.4442 69.396 550 0
62.86 -30.704 7.3996 69.958 560 0
63.315 -30.303 7.4076 70.193 570 0
62.097 -32.826 7.3677 70.24 580 0
59.447 -34.84 7.3239 68.904 590 0
58.346 -37.173 7.2867 69.182 600 0
55.763 -40.338 7.2277 68.824 610 0
50.594 -45.769 7.1186 68.224 620 0
55.143 -42.632 7.1958 69.701 630 0
49.448 -47.242 7.0914 68.388 640 0
48.697 -46.644 7.0901 67.432 650 0
46.355 -48.903 7.0418 67.382 660 0
46.509 -48.171 7.051 66.96 670 0
47.285 -48.374 7.0572 67.646 680 0
48.288 -48.185 7.0697 68.217 690 0
49.301 -46.633 7.0964 67.862 700 0
50.458 -45.295 7.1225 67.806 710 0
52.302 -43.305 7.1624 67.903 720 0
52.23 -41.519 7.1823 66.722 730 0
52.185 -42.488 7.1707 67.294 740 0
51.89 -43.562 7.1556 67.752 750 0
48.887 -47.935 7.0784 68.467 760 0
41.656 -53.966 6.9406 68.173 770 0
45.871 -49.958 7.026 67.823 780 0
45.09 -49.99 7.0171 67.321 790 0
46.531 -48.078 7.0522 66.908 800 0
46.607 -47.439 7.0597 66.503 810 0
48.41 -45.723 7.0971 66.589 820 0
48.775 -44.997 7.1089 66.36 830 0
49.66 -45.415 7.1132 67.295 840 0
47.041 -47.188 7.067 66.63 850 0
46.521 -48.416 7.0486 67.144 860 0
48.024 -46.011 7.09 66.508 870 0
47.464 -46.117 7.083 66.179 880 0
43.067 -50.663 6.9877 66.495 890 0
41.282 -51.742 6.9566 66.192 900 0
35.668 -56.975 6.8425 67.219 910 0
37.484 -55.695 6.8756 67.134 920 0
40.196 -53.073 6.9314 66.576 930 0
34.723 -57.765 6.8244 67.398 940 0
37.201 -55.011 6.8778 66.409 950 0
39.119 -53.296 6.9164 66.112 960 0
40.573 -52.736 6.939 66.538 970 0
42.943 -49.976 6.993 65.891 980 0
45.364 -48.396 7.0363 66.333 990 0
44.617 -48.163 7.0304 65.653 1000 0
37.097 -56.487 6.8643 67.579 1010 0
34.812 -58.44 6.8204 68.023 1020 0
42.386 -54.057 6.9482 68.693 1030 0
42.239 -51.574 6.9694 66.664 1040 0
37.755 -58.141 6.8591 69.324 1050 0
35.908 -60.325 6.8201 70.204 1060 0
35.947 -60.741 6.8176 70.581 1070 0
35.928 -61.047 6.8151 70.835 1080 0
34.436 -61.436 6.7941 70.429 1090 0
29.436 -63.303 6.7184 69.812 1100 0
28.93 -62.859 6.7145 69.196 1110 0
35.261 -59.134 6.8209 68.849 1120 0
37.15 -57.172 6.8594 68.182 1130 0
38.617 -57.125 6.8776 68.953 1140 0
35.39 -59.849 6.8172 69.53 1150 0
38.463 -57.809 6.8703 69.435 1160 0
39.22 -59.629 6.865 71.371 1170 0
37.872 -58.517 6.8576 69.703 1180 0
38.321 -59.047 6.8588 70.392 1190 0
37.523 -60.144 6.841 70.89 1200 0
39.512 -58.987 6.8734 70.997 1210 0
40.164 -57.825 6.8903 70.405 1220 0
35.521 -60.026 6.8175 69.749 1230 0
36.58 -60.098 6.83 70.355 1240 0
37.613 -60.272 6.8411 71.045 1250 0
37.468 -61.593 6.8297 72.094 1260 0
36.445 -62.706 6.8097 72.528 1270 0
36.075 -63.271 6.8014 72.833 1280 0
37.364 -65.314 6.8028 75.246 1290 0
37.056 -63.741 6.8098 73.73 1300 0
37.965 -60.104 6.8466 71.091 1310 0
38.119 -58.599 6.8599 69.906 1320 0
32.531 -61.539 6.7695 69.608 1330 0
30.871 -63.745 6.7342 70.827 1340 0
30.938 -62.99 6.7397 70.178 1350 0
25.463 -64.687 6.6582 69.518 1360 0
28.105 -66.113 6.6851 71.839 1370 0
31.913 -62.823 6.7532 70.464 1380 0
33.247 -60.145 6.7882 68.723 1390 0
32.124 -58.026 6.7888 66.325 1400 0
31.814 -55 6.8076 63.538 1410 0
32.356 -56.493 6.8033 65.102 1420 0
34.217 -58.249 6.8143 67.555 1430 0
32.651 -60.872 6.7755 69.076 1440 0
34.57 -59.034 6.8129 68.411 1450 0
36.885 -58.303 6.8473 68.991 1460 0
36.33 -58.465 6.8392 68.833 1470 0
36.741 -58.483 6.8441 69.067 1480 0
35.165 -60.334 6.8109 69.834 1490 0
37.566 -63.4 6.8181 73.694 1500 0
37.758 -62.547 6.8263 73.061 1510 0
37.207 -62.063 6.8232 72.361 1520 0
36.652 -61.744 6.8189 71.803 1530 0
31.98 -59.867 6.7738 67.873 1540 0
34.734 -66.252 6.7661 74.805 1550 0
36.79 -65.702 6.7936 75.301 1560 0
35.873 -66.315 6.7791 75.395 1570 0
34.636 -65.686 6.7684 74.259 1580 0
30.863 -64.518 6.7294 71.52 1590 0
32.998 -63.348 6.7634 71.427 1600 0
35.402 -63.622 6.791 72.809 1610 0
34.149 -61.142 6.7925 70.032 1620 0
35.963 -60.29 6.821 70.202 1630 0
33.037 -62.548 6.7691 70.737 1640 0
31.578 -64.122 6.7408 71.476 1650 0
33.023 -65.255 6.7517 73.135 1660 0
32.538 -64.606 6.7497 72.337 1670 0
34.702 -62.257 6.7917 71.275 1680 0
36.101 -60.088 6.8242 70.099 1690 0
32.527 -62.194 6.7651 70.186 1700 0
29.382 -64.664 6.7097 71.027 1710 0
29.884 -66.153 6.7075 72.589 1720 0
29.5 -65.312 6.7074 71.665 1730 0
31.164 -62.662 6.7447 69.984 1740 0
29.796 -62.607 6.7274 69.336 1750 0
30.174 -66.462 6.7094 72.991 1760 0
32.603 -64.186 6.7532 71.992 1770 0
31.383 -65.526 6.7298 72.654 1780 0
30.982 -66.538 6.719 73.398 1790 0
32.157 -65.535 6.7394 73 1800 0
31.928 -67.613 6.7244 74.773 1810 0
29.417 -68.354 6.6896 74.415 1820 0
28.031 -68.878 6.6697 74.364 1830 0
26.365 -67.83 6.6539 72.773 1840 0
26.914 -65.718 6.6719 71.015 1850 0
29.32 -65.165 6.706 71.457 1860 0
27.011 -64.982 6.6771 70.372 1870 0
22.542 -65.705 6.6137 69.464 1880 0
21.562 -67.106 6.5941 70.485 1890 0
21.256 -67.223 6.5894 70.504 1900 0
21.011 -67.22 6.5861 70.427 1910 0
21.04 -66.44 6.5899 69.692 1920 0
20.354 -66.474 6.5803 69.521 1930 0
13.78 -67.455 6.4847 68.848 1940 1
10.602 -68.336 6.4371 69.153 1950 1
4.4543 -68.636 6.348 68.781 1960 1
1.0711 -70.841 6.2983 70.849 1970 1
-2.381 -69.72 6.249 69.761 1980 1
-2.8602 -68.743 6.2416 68.803 1990 1
-3.2618 -67.875 6.2352 67.954 2000 1
-0.79369 -67.932 6.2715 67.936 2010 0
1.779 -66.816 6.3098 66.839 2020 0
3.0229 -68.796 6.3271 68.863 2030 0
3.8892 -68.29 6.3401 68.4 2040 0
4.6424 -68.516 6.3508 68.673 2050 0
7.4562 -67.399 6.3934 67.81 2060 0
3.0638 -68.419 6.3279 68.487 2070 0
2.7851 -67.024 6.3247 67.082 2080 0
3.1449 -67.597 6.3297 67.67 2090 0
4.0277 -70.818 6.34 70.932 2100 0
4.9633 -69.572 6.3544 69.749 2110 0
5.0624 -66.771 6.3589 66.963 2120 0
3.6448 -66.201 6.3382 66.301 2130 0
7.0083 -64.265 6.3918 64.646 2140 0
6.9603 -66.603 6.3873 66.966 2150 0
5.5404 -67.573 6.365 67.8 2160 0
3.5569 -67.425 6.3359 67.519 2170 0
5.4235 -68.218 6.3625 68.433 2180 0
5.1511 -68.988 6.3577 69.18 2190 0
5.0984 -69.966 6.3559 70.151 2200 0
4.8079 -70.356 6.3514 70.52 2210 0
5.4741 -70.786 6.3604 70.998 2220 0
5.5319 -69.533 6.3626 69.752 2230 0
5.0753 -68.202 6.3575 68.39 2240 0
4.0754 -67.477 6.3435 67.6 2250 0
4.6593 -68.197 6.3514 68.356 2260 0
4.7945 -69.13 6.3524 69.296 2270 0
4.2345 -68.397 6.345 68.528 2280 0
4.3255 -69.489 6.3454 69.624 2290 0
5.4527 -67.779 6.3635 67.998 2300 0
4.8364 -66.151 6.3562 66.328 2310 0
3.6708 -67.793 6.3373 67.892 2320 0
2.575 -68.67 6.3207 68.718 2330 0
2.2715 -68.628 6.3163 68.665 2340 0
5.1066 -67.394 6.3588 67.587 2350 0
5.3198 -65.738 6.3639 65.953 2360 0
3.7873 -66.77 6.3398 66.877 2370 0
2.494 -68.954 6.3193 68.999 2380 0
1.2991 -70.109 6.3017 70.121 2390 0
1.8071 -67.654 6.3099 67.679 2400 0
2.3147 -67.569 6.3174 67.608 2410 0
2.5205 -68.676 6.3199 68.723 2420 0
0.41955 -68.935 6.2893 68.937 2430 0
0.2142 -68.377 6.2863 68.378 2440 0
0.42033 -67.998 6.2894 67.999 2450 0
1.8699 -68.662 6.3104 68.688 2460 0
2.0518 -68.151 6.3133 68.182 2470 0
3.7005 -68.728 6.337 68.827 2480 0
4.9243 -68.527 6.3549 68.704 2490 0
2.7036 -66.967 6.3235 67.021 2500 0
1.5703 -66.881 6.3067 66.899 2510 0
-0.75222 -66.709 6.2719 66.714 2520 0
-0.87021 -67.965 6.2704 67.971 2530 0
1.9677 -67.872 6.3122 67.901 2540 0
3.3924 -67.512 6.3334 67.598 2550 0
6.5502 -66.138 6.3819 66.461 2560 0
4.5924 -64.907 6.3538 65.069 2570 0
2.4745 -66.985 6.3201 67.031 2580 0
2.2701 -68.286 6.3164 68.324 2590 0
2.3579 -69.203 6.3172 69.243 2600 0
2.7495 -69.378 6.3228 69.432 2610 0
3.6192 -68.205 6.3362 68.301 2620 0
3.0545 -67.675 6.3283 67.744 2630 0
1.5238 -69.533 6.3051 69.55 2640 0
0.88391 -70.669 6.2957 70.675 2650 0
1.5227 -70.421 6.3048 70.437 2660 0
1.4098 -71.193 6.303 71.207 2670 0
1.0519 -71.374 6.2979 71.381 2680 0
0.67142 -70.903 6.2927 70.907 2690 0
0.77981 -71.46 6.2941 71.465 2700 0
0.31253 -72.148 6.2875 72.149 2710 0
-1.1941 -72.369 6.2667 72.379 2720 0
0.2351 -71.55 6.2865 71.551 2730 0
1.265 -71.524 6.3009 71.535 2740 0
1.1355 -72.028 6.2989 72.037 2750 0
0.45622 -71.677 6.2896 71.679 2760 0
1.1666 -72.497 6.2993 72.507 2770 0
1.4079 -71.859 6.3028 71.873 2780 0
0.84977 -72.487 6.2949 72.492 2790 0
0.28871 -72.935 6.2871 72.936 2800 0
0.85048 -73.353 6.2948 73.358 2810 0
1.0244 -73.581 6.2971 73.588 2820 0
0.24652 -73.025 6.2866 73.025 2830 0
0.15352 -72.791 6.2853 72.791 2840 0
-0.78324 -73.136 6.2725 73.14 2850 0
-1.9573 -72.66 6.2563 72.686 2860 0
-1.6408 -72.899 6.2607 72.917 2870 0
-1.3459 -73.247 6.2648 73.26 2880 0
-1.6801 -73.697 6.2604 73.716 2890 0
