# Supplementary material for: Inducible microRNA-200c decreases motility of breast cancer cells and reduces filamin A
Source: PLoS One. 2019 Nov 20;14(11):e0224314. doi: 10.1371/journal.pone.0224314 (PMC6867627; doi:10.1371/journal.pone.0224314)
Supplement: S1 Raw Data — (ZIP) [file pone.0224314.s007.zip › MDA-MB-231-200c_Dox/cell53.txt]

-40.226 -259.89 6.1296 262.98 10 0
-37.519 -258.81 6.1392 261.51 20 0
-35.677 -260.07 6.1469 262.5 30 0
-35.083 -259.66 6.1489 262.02 40 0
-36.706 -260.23 6.1431 262.8 50 0
-37.194 -259.97 6.1411 262.62 60 0
-36.776 -260.35 6.1429 262.93 70 0
-41.653 -260.26 6.1245 263.57 80 0
-39.025 -260.99 6.1348 263.89 90 0
-49.624 -259.14 6.094 263.85 100 0
-40.223 -261.28 6.1304 264.36 110 0
-39.131 -262.44 6.1352 265.34 120 0
-41.018 -261.38 6.1275 264.58 130 0
-42.492 -261.78 6.1223 265.21 140 0
-38.67 -261.77 6.1365 264.61 150 0
-38.698 -260.96 6.136 263.82 160 0
-38.921 -260.76 6.135 263.64 170 0
-42.599 -262.03 6.122 265.47 180 0
-51.516 -259.51 6.0872 264.57 190 0
-55.133 -259.73 6.074 265.51 200 0
-56.218 -257.15 6.068 263.23 210 0
-55.106 -257.87 6.0727 263.69 220 0
-59.358 -256.45 6.0557 263.23 230 0
-66.887 -253.38 6.0251 262.06 240 0
-69.547 -252.04 6.014 261.46 250 0
-70.392 -251.52 6.0103 261.18 260 0
-66.6 -252.09 6.0249 260.74 270 0
-66.06 -251.95 6.0268 260.46 280 0
-58.22 -253.32 6.0573 259.92 290 0
-59.241 -253.18 6.0533 260.02 300 0
-56.249 -254.28 6.0655 260.43 310 0
-58.565 -253.48 6.0561 260.15 320 0
-64.951 -252.07 6.031 260.3 330 0
-58.903 -252.92 6.0544 259.69 340 0
-46.171 -257.4 6.1057 261.51 350 0
-52.684 -255.68 6.08 261.06 360 0
-78.291 -249.65 5.9793 261.64 370 0
-93.498 -243.68 5.9168 261 380 0
-87.649 -245.74 5.9406 260.9 390 0
-76.175 -248.27 5.9855 259.69 400 0
-57.42 -252.78 6.0598 259.22 410 0
-57.702 -252.26 6.0583 258.77 420 0
-63.189 -251.38 6.0369 259.2 430 0
-61.952 -251.01 6.0412 258.55 440 0
-57.772 -252.38 6.0581 258.9 450 0
-60.592 -251.45 6.0467 258.65 460 0
-78.223 -246.52 5.9759 258.64 470 0
-70.063 -248.31 6.0082 258.01 480 0
-60.669 -251.12 6.0461 258.34 490 0
-56.79 -251.88 6.0614 258.2 500 0
-65.453 -250.11 6.0272 258.53 510 0
-86.778 -243.76 5.9412 258.75 520 0
-69.39 -247.59 6.0099 257.13 530 0
-46.162 -256.29 6.105 260.41 540 0
-53.183 -254.42 6.0771 259.92 550 0
-55.151 -252.67 6.0683 258.62 560 0
-73.267 -248.48 5.9965 259.06 570 0
-76.891 -246.25 5.9805 257.98 580 0
-69.298 -248.15 6.0109 257.65 590 0
-72.935 -247.72 5.9969 258.24 600 0
-72.271 -248.04 5.9997 258.36 610 0
-72.446 -248.07 5.999 258.43 620 0
-72.764 -247.45 5.9972 257.93 630 0
-72.961 -247.49 5.9965 258.02 640 0
-73.372 -248.42 5.996 259.03 650 0
-74.891 -248.64 5.9906 259.68 660 0
-73.971 -248.44 5.9938 259.22 670 0
-75.235 -249.58 5.9904 260.67 680 0
-75.402 -249.73 5.99 260.87 690 0
-75.954 -250.03 5.9883 261.31 700 0
-76.969 -250.15 5.9847 261.72 710 0
-75.912 -251.23 5.9897 262.44 720 0
-76.246 -251.58 5.9889 262.88 730 0
-76.54 -251.28 5.9875 262.68 740 0
-76.706 -252.25 5.988 263.65 750 0
-77.3 -252.8 5.9864 264.36 760 0
-78.547 -251.65 5.9806 263.62 770 0
-77.616 -250.03 5.9822 261.8 780 0
-78.954 -250.01 5.9773 262.18 790 0
-80.977 -251.26 5.9714 263.98 800 0
-80.51 -250.84 5.9726 263.44 810 0
-84.075 -250.92 5.9599 264.63 820 0
-85.1 -249.85 5.9549 263.94 830 0
-83.999 -251.04 5.9603 264.72 840 0
-83.276 -249.87 5.9615 263.38 850 0
-83.654 -249.39 5.9595 263.05 860 0
-82.73 -250.6 5.9643 263.9 870 0
-81.258 -252.11 5.9714 264.88 880 0
-81.847 -251.76 5.9689 264.73 890 0
-83.085 -251.36 5.964 264.74 900 0
-81.124 -252.56 5.9724 265.27 910 0
-80.211 -253.45 5.9767 265.84 920 0
-81.806 -251.83 5.9691 264.78 930 0
-81.468 -252.78 5.9714 265.58 940 0
-80.808 -253.8 5.9749 266.35 950 0
-83.016 -252.14 5.9651 265.45 960 0
-84.288 -250.8 5.959 264.58 970 0
-72.956 -258.84 6.0085 268.93 980 0
-68.831 -259.56 6.024 268.53 990 0
-69.836 -258.39 6.0192 267.66 1000 0
-71.154 -258.91 6.015 268.51 1010 0
-71.582 -257.63 6.0122 267.39 1020 0
-72.224 -257.59 6.0098 267.53 1030 0
-72.08 -258.15 6.0109 268.02 1040 0
-71.94 -256.72 6.01 266.61 1050 0
-72.613 -257.53 6.0084 267.57 1060 0
-72.574 -257.02 6.008 267.07 1070 0
-73.613 -256.35 6.0036 266.71 1080 0
-71.486 -254.42 6.0093 264.27 1090 0
-73.965 -257.33 6.0033 267.75 1100 0
-74.331 -256.09 6.0007 266.66 1110 0
-74.165 -255.94 6.0011 266.47 1120 0
-74.06 -255.33 6.0009 265.85 1130 0
-73.715 -255.82 6.0026 266.23 1140 0
-73.412 -256.18 6.0041 266.49 1150 0
-74.221 -255.9 6.0009 266.45 1160 0
-74.627 -255.31 5.9988 265.99 1170 0
-73.786 -256.35 6.0029 266.76 1180 0
-75.495 -255.91 5.9963 266.81 1190 0
-74.957 -255.38 5.9977 266.15 1200 0
-74.448 -254.83 5.9989 265.48 1210 0
-73.958 -255.63 6.0016 266.12 1220 0
-74.754 -254.61 5.9976 265.36 1230 0
-75.059 -254.24 5.9961 265.09 1240 0
-74.899 -254.42 5.9969 265.22 1250 0
-76.053 -254.23 5.9925 265.36 1260 0
-76.507 -254.17 5.9908 265.44 1270 0
-77.53 -252.83 5.9856 264.45 1280 0
-77.841 -251.92 5.9835 263.67 1290 0
-80.44 -251.38 5.9735 263.93 1300 0
-81.198 -252.41 5.9719 265.15 1310 0
-82.463 -252.7 5.9677 265.81 1320 0
-80.593 -253.84 5.9758 266.33 1330 0
-81.454 -253.32 5.9721 266.09 1340 0
-80.529 -253.52 5.9756 266 1350 0
-81.323 -253.94 5.9733 266.64 1360 0
-81.44 -252.34 5.971 265.16 1370 0
-81.346 -252.14 5.9711 264.93 1380 0
-80.544 -252.02 5.9738 264.57 1390 0
-80.208 -252.45 5.9756 264.89 1400 0
-80.836 -252.27 5.9731 264.91 1410 0
-79.415 -253.72 5.9798 265.86 1420 0
-79.462 -254.06 5.9801 266.2 1430 0
-78.693 -253.6 5.9823 265.53 1440 0
-79.244 -253.97 5.9807 266.05 1450 0
-80.178 -253.92 5.9773 266.27 1460 0
-80.26 -253.29 5.9763 265.7 1470 0
-81.076 -253.51 5.9736 266.16 1480 0
-81.787 -253.49 5.9711 266.35 1490 0
-80.636 -252.58 5.9742 265.14 1500 0
-81.228 -252.63 5.9721 265.37 1510 0
-80.378 -253.07 5.9756 265.52 1520 0
-81.506 -252.17 5.9706 265.01 1530 0
-81.217 -251.06 5.9703 263.87 1540 0
-81.617 -250.9 5.9687 263.84 1550 0
-80.847 -251.27 5.9719 263.96 1560 0
-79.547 -252.24 5.9777 264.49 1570 0
-79.955 -251.19 5.975 263.61 1580 0
-78.512 -249.8 5.9787 261.84 1590 0
-79.813 -250.12 5.9743 262.55 1600 0
-79.456 -250.78 5.9764 263.07 1610 0
-80.648 -250.18 5.9713 262.86 1620 0
-80.674 -250.16 5.9712 262.85 1630 0
-79.947 -250.19 5.9739 262.66 1640 0
-80.173 -249.66 5.9725 262.22 1650 0
-80.773 -248.96 5.9695 261.73 1660 0
-80.804 -249.27 5.9697 262.04 1670 0
-80.414 -249.41 5.9713 262.05 1680 0
-81.464 -248.97 5.967 261.96 1690 0
-80.689 -248.89 5.9697 261.64 1700 0
-80.946 -248.59 5.9684 261.44 1710 0
-80.818 -249.22 5.9696 262 1720 0
-79.595 -249.37 5.9742 261.76 1730 0
-80.863 -248.51 5.9686 261.34 1740 0
-81.351 -248.19 5.9664 261.18 1750 0
-80.166 -247.94 5.9705 260.57 1760 0
-80.894 -247.4 5.9672 260.29 1770 0
-79.639 -248.15 5.9726 260.62 1780 0
-79.6 -248.59 5.9733 261.02 1790 0
-80.053 -249.02 5.9721 261.57 1800 0
-81.026 -248.31 5.9678 261.2 1810 0
-80.913 -247.99 5.9678 260.85 1820 0
-80.627 -249 5.97 261.73 1830 0
-81.995 -248.45 5.9644 261.63 1840 0
-80.773 -248.71 5.9692 261.5 1850 0
-80.033 -248.38 5.9715 260.95 1860 0
-80.341 -248.45 5.9704 261.12 1870 0
-81.311 -248.36 5.9668 261.34 1880 0
-81.707 -247.61 5.9645 260.74 1890 0
-81.802 -247.52 5.964 260.69 1900 0
-82.371 -247.88 5.9624 261.2 1910 0
-81.347 -249.36 5.9678 262.3 1920 0
-82.418 -249.32 5.9639 262.59 1930 0
-82.268 -248.75 5.9638 262 1940 0
-79.969 -249.56 5.9731 262.06 1950 0
-79.037 -249.22 5.9761 261.45 1960 0
-78.464 -249.81 5.9788 261.84 1970 0
-78.533 -249.58 5.9783 261.65 1980 0
-78.529 -249.61 5.9784 261.67 1990 0
-78.06 -249.78 5.9803 261.7 2000 0
-79.095 -249.06 5.9757 261.31 2010 0
-78.789 -248.58 5.9762 260.77 2020 0
-77.22 -249.68 5.9832 261.35 2030 0
-75.976 -250.75 5.989 262.01 2040 0
-75.466 -251.65 5.9918 262.72 2050 0
-75.666 -251.44 5.9909 262.58 2060 0
-76.612 -250.82 5.9867 262.26 2070 0
-77.439 -249.89 5.9827 261.61 2080 0
-77.203 -249.98 5.9836 261.63 2090 0
-76.954 -250.5 5.9851 262.05 2100 0
-76.879 -250.5 5.9854 262.04 2110 0
-77.866 -250.02 5.9813 261.87 2120 0
-77.789 -251.37 5.9831 263.13 2130 0
-78.056 -251.35 5.9821 263.19 2140 0
-77.673 -250.34 5.9823 262.12 2150 0
-78.511 -250.61 5.9796 262.62 2160 0
-78.799 -250.42 5.9783 262.52 2170 0
-78.39 -250.76 5.9802 262.73 2180 0
-76.992 -250.39 5.9849 261.96 2190 0
-77.768 -250.3 5.9819 262.1 2200 0
-76.886 -250.35 5.9852 261.89 2210 0
-77.397 -250.51 5.9835 262.2 2220 0
-77.238 -251.07 5.9847 262.68 2230 0
-76.748 -251.59 5.9871 263.04 2240 0
-76.586 -251.24 5.9873 262.65 2250 0
-77.52 -250.17 5.9827 261.91 2260 0
-78.306 -249.78 5.9794 261.77 2270 0
-79.14 -250.1 5.9767 262.32 2280 0
-80.228 -249.48 5.9721 262.07 2290 0
-79.282 -249.9 5.976 262.18 2300 0
-78.781 -249.94 5.9778 262.06 2310 0
-78.097 -250.86 5.9814 262.74 2320 0
-78.445 -251.7 5.9811 263.64 2330 0
-78.56 -250.89 5.9797 262.9 2340 0
-78.038 -251.03 5.9818 262.88 2350 0
-78.072 -250.78 5.9814 262.65 2360 0
-77.98 -250.47 5.9814 262.33 2370 0
-78.35 -250.59 5.9802 262.55 2380 0
-78.986 -250.72 5.978 262.86 2390 0
-78.294 -251.01 5.9808 262.93 2400 0
-79.245 -251 5.9774 263.21 2410 0
-79.031 -250.49 5.9776 262.66 2420 0
-79.099 -250.91 5.9778 263.08 2430 0
-79.556 -250.98 5.9762 263.29 2440 0
-80.265 -250.78 5.9734 263.31 2450 0
-80.17 -250.79 5.9738 263.3 2460 0
-80.706 -250.13 5.9711 262.83 2470 0
-82.429 -249.17 5.9637 262.45 2480 0
-81.272 -250.15 5.9691 263.02 2490 0
-81.164 -250.8 5.9702 263.61 2500 0
-82.351 -250.52 5.9656 263.71 2510 0
-81.513 -250.62 5.9687 263.54 2520 0
-81.868 -250.01 5.9667 263.07 2530 0
-81.681 -251.17 5.9688 264.12 2540 0
-81.894 -250.82 5.9676 263.85 2550 0
-82.047 -251.29 5.9676 264.35 2560 0
-80.814 -251.51 5.9723 264.18 2570 0
-80.85 -250.97 5.9715 263.68 2580 0
-82.076 -250.66 5.9667 263.75 2590 0
-83.194 -249.43 5.9613 262.94 2600 0
-82.658 -250.06 5.9639 263.37 2610 0
-84.03 -248.93 5.9576 262.73 2620 0
-81.564 -250.64 5.9686 263.58 2630 0
-81.286 -249.12 5.9678 262.04 2640 0
-82.259 -249.49 5.9647 262.7 2650 0
-83.707 -248.85 5.9587 262.55 2660 0
-83.308 -247.93 5.959 261.55 2670 0
-82.397 -247.31 5.9616 260.68 2680 0
-83.209 -248.18 5.9597 261.75 2690 0
-82.466 -248.01 5.9622 261.36 2700 0
-83.612 -246.56 5.9562 260.35 2710 0
-84.366 -246.45 5.9534 260.49 2720 0
-84.324 -247 5.9542 261 2730 0
-83.731 -246.96 5.9563 260.77 2740 0
-83.854 -246.05 5.9547 259.95 2750 0
-82.803 -246.46 5.9591 260 2760 0
-81.304 -247.07 5.9653 260.1 2770 0
-80.858 -248.76 5.9689 261.57 2780 0
-82.016 -248.77 5.9647 261.94 2790 0
-80.982 -249.03 5.9688 261.87 2800 0
-81.615 -249.28 5.9668 262.3 2810 0
-81.582 -249.64 5.9673 262.64 2820 0
-81.669 -248.74 5.9659 261.81 2830 0
-81.726 -248.02 5.9649 261.14 2840 0
-81.811 -248.09 5.9647 261.23 2850 0
-81.596 -248.47 5.9659 261.52 2860 0
-81.841 -248.16 5.9646 261.31 2870 0
-82.357 -248.1 5.9627 261.41 2880 0
-82.73 -247.95 5.9611 261.38 2890 0
