# Supplementary material for: Inducible microRNA-200c decreases motility of breast cancer cells and reduces filamin A
Source: PLoS One. 2019 Nov 20;14(11):e0224314. doi: 10.1371/journal.pone.0224314 (PMC6867627; doi:10.1371/journal.pone.0224314)
Supplement: S1 Raw Data — (ZIP) [file pone.0224314.s007.zip › MDA-MB-231-200c_Dox/cell54.txt]

0.24002 7.7964 3.1108 7.8001 10 0
-1.7518 7.9664 3.358 8.1567 20 0
-1.2475 9.2755 3.2753 9.359 30 0
-0.53048 7.7769 3.2097 7.795 40 0
0.32036 3.7896 3.0573 3.8031 50 0
2.9972 -0.22817 1.4948 3.0058 60 0
1.9122 2.0349 2.3873 2.7923 70 0
3.9698 0.020201 1.5759 3.9699 80 0
2.2147 -1.8842 0.86584 2.9078 90 0
1.4473 0.047394 1.6035 1.4481 100 0
1.1592 1.9564 2.6067 2.2741 110 0
1.2715 2.0315 2.5824 2.3966 120 0
0.63655 1.9533 2.8266 2.0544 130 0
1.1996 1.9529 2.5907 2.2919 140 0
2.2485 1.1646 2.0487 2.5322 150 0
1.3194 -0.069815 1.5179 1.3212 160 0
2.5902 -0.14724 1.514 2.5944 170 0
2.3865 0.95599 1.9518 2.5709 180 0
1.0534 -1.2041 0.71876 1.5998 190 0
1.2376 -0.27905 1.349 1.2687 200 0
1.7591 2.0356 2.4289 2.6904 210 0
0.54459 1.9702 2.8719 2.0441 220 0
-0.77184 2.8238 3.4084 2.9274 230 0
-0.41437 1.6683 3.385 1.719 240 0
1.7118 1.6391 2.3345 2.37 250 0
1.4917 -0.1353 1.4803 1.4978 260 0
1.1441 1.3907 2.4532 1.8009 270 0
1.229 1.9276 2.574 2.2861 280 0
0.61079 2.6116 2.9118 2.6821 290 0
-0.065923 2.4963 3.168 2.4971 300 0
0.49209 1.3747 2.7978 1.4601 310 0
0.6006 0.72028 2.4466 0.93783 320 0
0.45068 -0.16022 1.2292 0.47831 330 0
1.9714 1.4138 2.193 2.4259 340 0
1.8564 0.098406 1.6238 1.859 350 0
2.5054 -0.77995 1.269 2.6239 360 0
2.0072 -0.62685 1.2681 2.1028 370 0
1.9251 0.51435 1.8319 1.9926 380 0
2.1042 1.7747 2.2715 2.7527 390 0
2.7763 1.0105 1.9199 2.9545 400 0
3.417 1.6621 2.0235 3.7998 410 0
2.9184 -0.45 1.4178 2.9529 420 0
3.1998 -0.11998 1.5333 3.2021 430 0
3.7128 1.3557 1.9209 3.9526 440 0
3.4251 1.3564 1.9479 3.6839 450 0
3.4271 -0.03425 1.5608 3.4272 460 0
2.9138 0.058362 1.5908 2.9144 470 0
3.2092 1.1175 1.9059 3.3982 480 0
3.6214 0.26974 1.6451 3.6314 490 0
3.1083 1.9124 2.1224 3.6495 500 0
3.2204 2.5047 2.2318 4.0797 510 0
3.3491 1.6395 2.026 3.7288 520 0
3.9102 0.60372 1.724 3.9566 530 0
4.3305 1.0916 1.8177 4.4659 540 0
4.3012 0.50066 1.6867 4.3302 550 0
4.5885 1.4305 1.873 4.8063 560 0
4.2114 -0.27237 1.5062 4.2202 570 0
3.9123 -0.52704 1.4369 3.9476 580 0
3.8612 3.5018 2.3074 5.2126 590 0
2.64 2.9236 2.4071 3.9392 600 0
2.4853 3.259 2.4901 4.0985 610 0
3.4109 2.5616 2.2149 4.2657 620 0
2.0662 3.5276 2.6117 4.0882 630 0
1.4679 4.5925 2.8322 4.8214 640 0
0.89505 4.9201 2.9616 5.0008 650 0
-0.77671 3.2024 3.3795 3.2953 660 0
-1.2099 3.5238 3.4723 3.7257 670 0
-1.2683 4.3 3.4284 4.4832 680 0
-1.08 3.4768 3.4428 3.6407 690 0
-1.9277 1.5527 4.0343 2.4753 700 0
-2.1436 0.16272 4.6366 2.1497 710 0
-2.6972 -0.37095 4.8491 2.7226 720 0
-2.4688 0.17752 4.6406 2.4752 730 0
-3.1158 0.56608 4.5327 3.1668 740 0
-2.8198 -0.6717 4.9462 2.8987 750 0
-2.7417 -0.16197 4.7714 2.7465 760 0
-3.0562 -1.542 5.1797 3.4232 770 0
-3.1012 -0.2185 4.7827 3.1089 780 0
-3.9739 2.143 4.2178 4.5149 790 0
-2.9729 1.7256 4.1865 3.4374 800 0
-1.4379 -1.8998 5.6353 2.3826 810 0
-0.51873 -3.8155 6.1481 3.8506 820 0
-1.5892 -3.909 5.8971 4.2197 830 0
0.42706 -3.2733 6.4129 3.3011 840 0
1.18 -3.6246 6.5979 3.8119 850 0
1.4329 -6.2391 6.5089 6.4016 860 0
1.355 -6.4118 6.4914 6.5535 870 0
1.1027 -5.5455 6.4795 5.6541 880 0
1.2074 -5.3684 6.5044 5.5025 890 0
1.3906 -3.5751 6.6542 3.836 900 0
2.2342 -3.6433 6.8333 4.2738 910 0
2.0853 -3.1557 6.8671 3.7825 920 0
2.4776 -5.3046 6.7201 5.8547 930 0
2.1988 -5.2504 6.6798 5.6922 940 0
2.8796 -4.6498 6.8377 5.4693 950 0
2.3333 -5.6263 6.6763 6.0909 960 0
1.802 -6.1199 6.5695 6.3797 970 0
1.2408 -5.5413 6.5035 5.6785 980 0
0.88441 -5.7675 6.4353 5.8349 990 0
0.29148 -3.8305 6.3591 3.8416 1000 0
0.27909 -4.7126 6.3423 4.7208 1010 0
-0.057161 -4.5879 6.2707 4.5882 1020 0
-0.22506 -4.3875 6.2319 4.3933 1030 0
-0.65573 -4.1259 6.1256 4.1777 1040 0
-1.4943 -5.1439 6.0005 5.3565 1050 0
-1.6009 -4.6455 5.9513 4.9136 1060 0
-0.75613 -3.9071 6.092 3.9796 1070 0
-0.97946 -2.7155 5.937 2.8867 1080 0
-0.75484 -4.7585 6.1259 4.818 1090 0
-0.36725 -4.8178 6.2071 4.8317 1100 0
-0.52535 -4.7263 6.1725 4.7554 1110 0
0.58392 -3.7864 6.4362 3.8312 1120 0
1.8412 -2.3793 6.9418 3.0085 1130 0
1.9849 -2.0539 7.0515 2.8563 1140 0
1.9127 -5.0769 6.6435 5.4253 1150 0
2.8329 -5.1961 6.7823 5.9182 1160 0
2.1897 -5.6592 6.6524 6.0681 1170 0
2.1489 -5.2826 6.6695 5.7029 1180 0
2.3698 -4.7344 6.7473 5.2944 1190 0
2.3103 -5.1486 6.705 5.6432 1200 0
2.5162 -5.0384 6.7464 5.6317 1210 0
2.0376 -5.8021 6.6209 6.1495 1220 0
2.0512 -6.5046 6.5887 6.8203 1230 0
1.1069 -6.7654 6.4454 6.8553 1240 0
1.1421 -6.6524 6.4532 6.7498 1250 0
0.79588 -5.822 6.419 5.8761 1260 0
0.38299 -6.6994 6.3403 6.7104 1270 0
0.77719 -5.9267 6.4136 5.9774 1280 0
0.33542 -5.1816 6.3478 5.1924 1290 0
-0.39088 -3.7881 6.1804 3.8082 1300 0
0.086917 -4.3391 6.3032 4.34 1310 0
-0.18099 -3.3871 6.2298 3.3919 1320 0
0.35158 -2.7013 6.4126 2.7241 1330 0
-0.48161 -1.8999 6.0349 1.96 1340 0
0.32549 -1.4819 6.4994 1.5172 1350 0
1.3888 -1.8074 6.9384 2.2793 1360 0
0.28408 -0.18242 7.2832 0.33761 1370 0
0.70697 0.15597 8.0711 0.72397 1380 0
1.2569 -0.91702 7.2237 1.5559 1390 0
2.6474 0.30213 7.9676 2.6645 1400 0
2.7387 -0.087403 7.8221 2.7401 1410 0
3.3934 -1.2396 7.5037 3.6127 1420 0
3.174 -0.45032 7.713 3.2057 1430 0
3.655 -1.0532 7.5734 3.8037 1440 0
3.7386 -1.7372 7.419 4.1225 1450 0
4.066 -0.76334 7.6684 4.137 1460 0
3.4502 -1.2916 7.4958 3.684 1470 0
3.5468 -0.51483 7.7098 3.584 1480 0
4.2596 -0.4413 7.7507 4.2824 1490 0
3.9386 -0.010367 7.8513 3.9386 1500 0
5.0352 -1.3181 7.598 5.2049 1510 0
4.6371 -5.1438 7.0168 6.9254 1520 0
4.0331 -5.4104 6.9238 6.7482 1530 0
3.0236 -4.8603 6.8397 5.7241 1540 0
3.1209 -4.6643 6.8729 5.6121 1550 0
3.1028 -3.0632 7.075 4.3601 1560 0
2.2875 -1.8213 7.1816 2.924 1570 0
1.7552 -0.14451 7.7718 1.7612 1580 0
2.0046 -0.40457 7.6548 2.045 1590 0
1.3407 -2.1504 6.8407 2.5342 1600 0
-0.56539 -0.41677 5.3476 0.7024 1610 0
-2.3554 -1.5883 5.3057 2.8409 1620 0
-4.0155 -1.6796 5.1085 4.3527 1630 0
-5.3269 -1.3807 4.966 5.5029 1640 0
-5.6597 -2.3893 5.1118 6.1434 1650 0
-6.5853 -1.1165 4.8803 6.6792 1660 0
-7.0986 -0.31183 4.7563 7.1055 1670 0
-8.4119 1.9234 4.4876 8.629 1680 0
-6.3774 3.6876 4.1881 7.3668 1690 0
-4.3285 3.7084 4.004 5.6998 1700 0
0.40019 3.9934 3.0417 4.0134 1710 0
0.90297 2.4716 2.7913 2.6314 1720 0
0.21951 0.61053 2.7964 0.64879 1730 0
0.2112 -0.42222 0.46382 0.4721 1740 1
-1.1092 0.086789 -1.6489 1.1126 1750 1
0.9839 1.3773 -3.7619 1.6927 1760 1
2.3947 0.71775 -4.4212 2.4999 1770 1
1.5561 -1.6849 -5.5375 2.2935 1780 1
1.1435 1.8303 -3.7 2.1581 1790 0
1.6385 2.0065 -3.8264 2.5905 1800 0
0.65083 3.6345 -3.3188 3.6924 1810 0
0.46522 3.173 -3.2872 3.2069 1820 0
-0.97206 0.041099 -1.6131 0.97293 1830 0
-1.8052 -0.80864 -1.1497 1.9781 1840 0
-2.5641 0.37378 -1.7156 2.5912 1850 0
-2.0649 3.7405 -2.6372 4.2726 1860 0
3.1403 6.5949 -3.586 7.3044 1870 0
3.4284 9.4138 -3.4908 10.019 1880 0
5.5091 7.4136 -3.7807 9.2364 1890 0
4.3995 6.1025 -3.7662 7.5231 1900 0
2.8367 2.8202 -3.9299 4.0001 1910 0
5.2628 0.60411 -4.5981 5.2974 1920 0
1.2495 1.5132 -3.8318 1.9624 1930 0
-2.9302 1.6453 -2.0824 3.3605 1940 0
-4.8217 -0.088571 -1.5524 4.8225 1950 0
-2.5321 1.2279 -2.0223 2.8141 1960 0
0.051871 -0.94791 0.054666 0.94933 1970 0
3.5598 -3.0121 0.86855 4.6631 1980 0
1.2299 -1.7207 0.62055 2.1151 1990 0
4.1452 -1.0301 1.3272 4.2712 2000 0
-1.0402 -1.4551 -0.62063 1.7887 2010 0
-1.5124 0.22827 -1.7206 1.5295 2020 0
0.073872 -2.4139 0.030593 2.4151 2030 0
0.67511 -2.2717 0.28887 2.3699 2040 0
0.61734 -2.2926 0.26304 2.3742 2050 0
0.50682 -2.02 0.24583 2.0826 2060 0
-0.29839 -2.4051 -0.12344 2.4236 2070 0
-2.7436 0.61332 -1.7907 2.8113 2080 0
-0.68786 -2.3591 -0.28371 2.4573 2090 0
-3.2131 -0.9507 -1.2831 3.3508 2100 0
-1.1959 -0.22901 -1.3816 1.2176 2110 0
-2.7948 -0.52788 -1.3841 2.8443 2120 0
-3.9521 -0.59667 -1.421 3.9969 2130 0
-3.8197 -0.12699 -1.5376 3.8218 2140 0
-5.1465 -0.79033 -1.4184 5.2068 2150 0
-4.6684 0.93276 -1.768 4.7607 2160 0
-2.5172 2.1944 -2.2878 3.3394 2170 0
-3.5928 1.5696 -1.9827 3.9207 2180 0
-3.7087 1.5692 -1.9711 4.027 2190 0
-1.607 1.8998 -2.4395 2.4883 2200 0
-2.1813 3.6195 -2.5992 4.226 2210 0
-1.8064 3.1221 -2.6171 3.607 2220 0
0.53875 4.1087 -3.272 4.1439 2230 0
-0.50543 2.0643 -2.9015 2.1253 2240 0
-1.2253 2.5663 -2.6961 2.8438 2250 0
-2.0014 3.9894 -2.6766 4.4633 2260 0
-2.3448 3.1109 -2.4957 3.8956 2270 0
-1.7649 3.4642 -2.6704 3.8879 2280 0
-0.82882 3.3462 -2.8988 3.4473 2290 0
-2.018 2.0144 -2.3553 2.8513 2300 0
-3.9876 3.0504 -2.2238 5.0206 2310 0
-5.2493 2.2122 -1.9696 5.6964 2320 0
-4.9604 2.5016 -2.0379 5.5555 2330 0
-2.602 2.9796 -2.4237 3.9558 2340 0
-0.73666 3.0913 -2.9077 3.1778 2350 0
-1.9443 2.6651 -2.5113 3.299 2360 0
0.31861 1.1267 -3.4172 1.1709 2370 0
0.50254 1.3995 -3.4863 1.4869 2380 0
-0.88554 2.04 -2.7321 2.2239 2390 0
-0.66703 2.2095 -2.8484 2.308 2400 0
-1.9837 2.0509 -2.3728 2.8533 2410 0
1.6441 2.9401 -3.6515 3.3685 2420 0
-1.0458 1.5913 -2.5602 1.9042 2430 0
-0.66333 2.5469 -2.8868 2.6319 2440 0
-1.9816 0.92932 -2.0093 2.1887 2450 0
-0.17483 0.92017 -2.9538 0.93663 2460 0
-0.38075 -0.82103 -0.43423 0.90502 2470 0
-2.4897 -0.19721 -1.4917 2.4975 2480 0
-2.5191 1.2893 -2.0438 2.8299 2490 0
-0.21623 2.3185 -3.0486 2.3286 2500 0
-1.3377 -1.2002 -0.83953 1.7972 2510 0
-2.0646 -0.82103 -1.1923 2.2218 2520 0
-3.4596 -0.63957 -1.388 3.5182 2530 0
-3.8527 1.2053 -1.874 4.0369 2540 0
-1.8727 1.5363 -2.2578 2.4223 2550 0
-1.7554 1.8402 -2.3798 2.5432 2560 0
-3.9105 -0.96738 -1.3283 4.0284 2570 0
-3.0426 0.6938 -1.795 3.1207 2580 0
-3.0134 -0.54975 -1.3903 3.0632 2590 0
-1.5345 -0.090323 -1.512 1.5372 2600 0
-2.5862 0.85027 -1.8884 2.7224 2610 0
-4.3099 0.68315 -1.728 4.3637 2620 0
-3.7013 0.089125 -1.5949 3.7024 2630 0
-3.2436 1.9021 -2.1012 3.7601 2640 0
-3.7061 1.3508 -1.9203 3.9446 2650 0
-2.0044 1.2671 -2.1345 2.3713 2660 0
-2.5785 0.41064 -1.7287 2.611 2670 0
-3.3967 0.59528 -1.7443 3.4485 2680 0
-0.84933 1.0139 -2.4443 1.3226 2690 0
-0.58791 2.304 -2.8917 2.3778 2700 0
-1.7525 3.2792 -2.6508 3.7181 2710 0
-0.71758 3.5477 -2.942 3.6196 2720 0
-0.30398 0.93685 -2.8278 0.98493 2730 0
0.18362 1.129 -3.3028 1.1439 2740 0
0.77317 1.0585 -3.7724 1.3108 2750 0
1.3488 0.53784 -4.3329 1.4521 2760 0
-1.3373 2.0349 -2.5602 2.435 2770 0
0.35495 0.75811 -3.5795 0.8371 2780 0
-0.27867 0.83346 -2.8189 0.87881 2790 0
-0.18742 0.73131 -2.8907 0.75494 2800 0
-0.35596 0.66141 -2.6479 0.75112 2810 0
-0.060536 1.1292 -3.088 1.1308 2820 0
0.86994 -2.4665 0.33908 2.6154 2830 0
-1.8501 -2.0732 -0.72859 2.7787 2840 0
0.028831 0.75876 -3.1796 0.75931 2850 0
0.051871 -1.9472 0.026633 1.9479 2860 0
0.22022 -1.7258 0.12692 1.7398 2870 0
-0.66975 -0.71557 -0.75234 0.98011 2880 0
1.7512 -1.0928 1.0129 2.0642 2890 0
