# Supplementary material for: Inducible microRNA-200c decreases motility of breast cancer cells and reduces filamin A
Source: PLoS One. 2019 Nov 20;14(11):e0224314. doi: 10.1371/journal.pone.0224314 (PMC6867627; doi:10.1371/journal.pone.0224314)
Supplement: S1 Raw Data — (ZIP) [file pone.0224314.s007.zip › MDA-MB-231-200c_Dox/cell55.txt]

55.973 -14.941 7.5931 57.933 110 0
56.349 -13.894 7.6122 58.036 120 0
57.225 -11.411 7.6572 58.351 130 0
60.295 -7.1217 7.7364 60.715 140 0
60.791 2.6766 7.898 60.85 150 0
60.856 4.7722 7.9322 61.042 160 0
59.862 7.3683 7.9765 60.313 170 0
60.625 8.2156 7.9887 61.179 180 0
60.611 8.6098 7.9951 61.22 190 0
61.058 8.2069 7.9876 61.607 200 0
60.68 8.4632 7.9926 61.268 210 0
59.689 8.8278 8.0008 60.338 220 0
59.561 9.2601 8.0082 60.277 230 0
59.389 10.419 8.0277 60.296 240 0
59.237 9.7229 8.0167 60.03 250 0
58.597 10.595 8.0329 59.548 260 0
53.427 20.864 8.2263 57.356 270 0
51.407 22.905 8.2731 56.279 280 0
51.324 24.318 8.2965 56.794 290 0
52.222 20.995 8.2362 56.284 300 0
51.49 21.99 8.2576 55.989 310 0
51.332 21.428 8.2494 55.625 320 0
51.316 19.487 8.2169 54.891 330 0
51.664 16.281 8.1593 54.168 340 1
50.851 9.9786 8.0478 51.821 350 1
52.162 -0.041848 7.8532 52.162 360 1
51.132 -15.624 7.5574 53.466 370 1
51.688 -17.813 7.5221 54.671 380 1
50.907 -22.996 7.4297 55.86 390 1
49.462 -23.753 7.4063 54.87 400 1
48.635 -26.103 7.3614 55.197 410 1
45.957 -27.513 7.3145 53.563 420 1
46.33 -28.401 7.3041 54.342 430 0
45.014 -28.259 7.2934 53.149 440 0
44.605 -27.918 7.2947 52.621 450 0
45.55 -27.264 7.3146 53.086 460 0
52.248 -19.24 7.5011 55.678 470 0
52.811 -19.777 7.4957 56.393 480 0
51.821 -21.195 7.4657 55.987 490 0
50.798 -21.99 7.4455 55.354 500 0
50.278 -22.061 7.4405 54.905 510 0
49.121 -22.957 7.4168 54.221 520 0
54.754 -10.767 7.6598 55.802 530 1
54.476 3.4983 7.9181 54.588 540 1
55.748 10.577 8.0415 56.742 550 1
51.237 19.866 8.2239 54.954 560 1
45.596 27.616 8.3986 53.307 570 1
43.731 27.99 8.4233 51.922 580 0
45.271 27.237 8.3956 52.833 590 0
45.959 28.661 8.4116 54.164 600 0
47.239 28.314 8.3939 55.075 610 0
47.734 29.718 8.4108 56.229 620 0
46.956 30.434 8.429 55.956 630 0
46.353 31.746 8.4545 56.182 640 0
46.343 32.287 8.4625 56.481 650 0
46.668 33.156 8.4717 57.247 660 0
47.086 33.125 8.4671 57.57 670 0
47.29 33.939 8.4765 58.208 680 0
46.999 34.194 8.483 58.122 690 0
47.565 35.332 8.4929 59.252 700 0
48.085 35.596 8.4912 59.827 710 0
48.088 37.879 8.5212 61.215 720 1
42.846 43.482 8.6467 61.044 730 1
30.373 49.949 8.8784 58.459 740 1
24.666 53.227 8.9908 58.665 750 1
18.298 56.442 9.1113 59.334 760 1
12.738 59.183 9.2128 60.539 770 1
8.0119 60.228 9.2925 60.759 780 1
10.123 59.078 9.2551 59.939 790 0
9.4843 58.192 9.2632 58.96 800 0
6.7382 57.234 9.3076 57.629 810 0
6.109 57.616 9.3191 57.939 820 0
5.3371 56.572 9.3307 56.824 830 0
3.6948 56.704 9.3597 56.825 840 0
5.2304 57.619 9.3343 57.856 850 0
6.212 57.293 9.3168 57.628 860 0
8.9232 56.419 9.2679 57.12 870 0
6.3558 57.546 9.3148 57.896 880 0
4.3913 57.675 9.3488 57.842 890 0
3.3476 57.452 9.3666 57.549 900 0
2.0386 57.289 9.3892 57.325 910 0
-0.40081 56.821 9.4318 56.823 920 0
0.90024 58.045 9.4093 58.052 930 0
-3.3928 57.208 9.484 57.309 940 0
-2.2428 57.71 9.4636 57.754 950 1
-0.49486 57.766 9.4333 57.768 960 1
0.68133 56.967 9.4128 56.971 970 1
3.847 56.301 9.3566 56.432 980 1
25.759 52.169 8.9661 58.181 990 1
25.97 53.551 8.9732 59.516 1000 1
14.282 56.129 9.1756 57.917 1010 1
3.4581 58.002 9.3652 58.105 1020 1
-1.6973 59.028 9.4535 59.053 1030 1
-7.4243 59.061 9.5498 59.526 1040 1
-15.4 56.389 9.6914 58.454 1050 1
-20.779 56.195 9.7789 59.914 1060 1
-21.316 55.94 9.7888 59.864 1070 0
-21.517 56.743 9.7872 60.686 1080 0
-26.281 59.197 9.8426 64.769 1090 0
-4.6223 57.993 9.5043 58.177 1100 1
11.156 60.015 9.241 61.043 1110 1
9.4585 61.095 9.2712 61.823 1120 0
9.9661 60.602 9.2618 61.416 1130 0
13.397 61.05 9.2088 62.503 1140 0
25.753 55.183 8.9881 60.897 1150 1
39.669 45.51 8.7078 60.372 1160 1
48.32 34.336 8.4718 59.277 1170 1
54.929 20.372 8.2091 58.585 1180 1
57.014 -1.7743 7.8229 57.041 1190 1
50.298 -19.929 7.4767 54.102 1200 1
49.185 -31.584 7.2832 58.452 1210 1
45.164 -28.528 7.2906 53.42 1220 0
49.712 -27.643 7.3465 56.881 1230 0
51.074 -26.691 7.3724 57.627 1240 0
47.555 -33.698 7.2375 58.284 1250 0
42.63 -40.717 7.0915 58.951 1260 0
43.932 -37.377 7.149 57.681 1270 0
45.304 -33.818 7.2127 56.534 1280 0
48.697 -15.626 7.5435 51.143 1290 0
52.528 -13.972 7.594 54.355 1300 0
53.214 -12.174 7.6291 54.589 1310 0
52.598 -10.231 7.6619 53.584 1320 0
52.932 -8.9969 7.6856 53.691 1330 0
57.443 -14.775 7.6022 59.313 1340 0
56.58 -15.605 7.5849 58.692 1350 0
55.081 -11.216 7.6531 56.211 1360 0
55.485 10.536 8.0416 56.476 1370 0
53.866 3.7991 7.9244 54 1380 1
52.271 -0.25427 7.8491 52.272 1390 1
54.169 -8.5811 7.6969 54.844 1400 1
53.301 -8.614 7.6938 53.993 1410 1
56.027 -10.49 7.6689 57 1420 1
53.885 -10.213 7.6667 54.844 1430 0
53.093 -4.1784 7.7754 53.257 1440 0
55.36 -0.82182 7.8391 55.366 1450 0
55.811 0.2367 7.8582 55.811 1460 0
57.478 -0.16172 7.8512 57.478 1470 0
57.642 0.1056 7.8558 57.642 1480 0
56.651 0.32464 7.8597 56.652 1490 0
56.567 0.49877 7.8628 56.569 1500 0
56.566 -1.1821 7.8331 56.579 1510 0
55.733 -1.9678 7.8187 55.768 1520 0
54.75 -1.6263 7.8243 54.774 1530 0
56.171 -1.8664 7.8208 56.202 1540 0
56.811 -2.7063 7.8064 56.875 1550 0
57.279 -2.5121 7.8102 57.335 1560 0
57.385 -2.7199 7.8066 57.449 1570 0
57.492 -1.6431 7.8254 57.516 1580 0
57.306 -0.8971 7.8383 57.313 1590 0
57.757 0.58684 7.8641 57.76 1600 0
58.769 2.9119 7.9035 58.841 1610 0
58.076 5.8442 7.9543 58.369 1620 0
56.541 6.5659 7.9696 56.921 1630 0
55.618 4.237 7.93 55.779 1640 0
56.124 1.5134 7.8809 56.144 1650 0
58.471 2.6688 7.8996 58.531 1660 0
58.66 2.4469 7.8957 58.711 1670 0
57.723 -1.4153 7.8295 57.74 1680 0
59.216 -2.9119 7.8048 59.288 1690 0
56.157 -3.5795 7.7903 56.271 1700 0
55.971 -2.7448 7.805 56.038 1710 0
57.45 5.777 7.9542 57.74 1720 0
55.532 -0.82863 7.8391 55.538 1730 0
57.388 -1.9055 7.8208 57.419 1740 0
57.178 -2.0767 7.8177 57.215 1750 0
56.731 1.8017 7.8857 56.76 1760 0
59.816 2.296 7.8923 59.86 1770 0
58.587 2.6583 7.8993 58.647 1780 0
60.085 3.0948 7.9054 60.164 1790 0
56.301 3.2482 7.9116 56.394 1800 0
55.954 -1.9528 7.8191 55.988 1810 0
55.385 -3.5146 7.7906 55.496 1820 0
56.241 2.0273 7.89 56.278 1830 0
58.752 2.7388 7.9006 58.816 1840 0
58.517 0.60001 7.8642 58.52 1850 0
56.264 1.8079 7.8861 56.293 1860 0
54.639 1.5664 7.8826 54.662 1870 0
57.15 1.0808 7.8729 57.161 1880 0
55.644 1.3087 7.8775 55.659 1890 0
56.73 1.1925 7.875 56.742 1900 0
58.688 0.30271 7.8591 58.689 1910 0
56.348 1.1106 7.8737 56.359 1920 0
57.779 3.7292 7.9184 57.899 1930 0
56.087 1.3721 7.8784 56.104 1940 0
55.596 -2.9535 7.8009 55.674 1950 0
54.699 0.24559 7.8585 54.7 1960 0
56.05 0.31932 7.8597 56.051 1970 0
55.376 2.3056 7.8956 55.424 1980 0
56.915 3.6859 7.9187 57.034 1990 0
55.649 1.0777 7.8733 55.659 2000 0
56.167 1.4094 7.8791 56.185 2010 0
53.327 2.2104 7.8954 53.373 2020 0
56.345 0.065951 7.8552 56.345 2030 0
56.439 1.2857 7.8768 56.454 2040 0
57.677 1.9656 7.888 57.71 2050 0
58.858 0.38493 7.8605 58.859 2060 0
57.405 3.9864 7.9233 57.543 2070 0
57.021 5.1967 7.9449 57.258 2080 0
56.172 6.1913 7.9638 56.513 2090 0
56.748 8.3269 7.9997 57.356 2100 0
57.643 10.058 8.0267 58.514 2110 0
59.743 10.699 8.0312 60.693 2120 0
61.927 6.6464 7.9609 62.283 2130 0
60.099 5.7049 7.9486 60.369 2140 0
59.907 5.9193 7.9525 60.199 2150 0
61.276 4.1394 7.9214 61.416 2160 0
61.565 2.9935 7.9026 61.638 2170 0
60.382 -0.092535 7.8524 60.382 2180 0
62.448 2.1624 7.8886 62.485 2190 0
63.335 2.4289 7.8923 63.381 2200 0
62.922 2.7043 7.8969 62.98 2210 0
63.273 1.3959 7.876 63.288 2220 0
62.578 1.7833 7.8825 62.604 2230 0
62.282 0.92503 7.8688 62.289 2240 0
63.169 0.46223 7.8613 63.171 2250 0
63.538 -0.93649 7.8392 63.545 2260 0
63.431 -1.6987 7.8272 63.454 2270 0
63.189 -1.7089 7.8269 63.212 2280 0
64.225 -3.3492 7.8019 64.312 2290 0
64.91 -3.7981 7.7955 65.021 2300 0
65.444 -4.8022 7.7807 65.62 2310 0
64.986 -4.2045 7.7894 65.122 2320 0
65.275 -4.7113 7.7819 65.445 2330 0
64.507 -5.1148 7.7749 64.709 2340 0
64.798 -5.338 7.7718 65.017 2350 0
64.038 -5.712 7.765 64.292 2360 0
63.629 -4.2207 7.7877 63.769 2370 0
63.654 -4.5984 7.7819 63.82 2380 0
63.189 -4.0392 7.7901 63.318 2390 0
63.464 -4.5429 7.7825 63.626 2400 0
63.197 -6.4157 7.7528 63.521 2410 0
64.04 -7.6534 7.735 64.496 2420 0
63.136 -8.6623 7.7176 63.727 2430 0
63.777 -8.2481 7.7254 64.308 2440 0
63.164 -9.2358 7.7088 63.836 2450 0
63.417 -8.7172 7.7174 64.014 2460 0
63.4 -9.1951 7.71 64.063 2470 0
62.641 -10.407 7.6894 63.5 2480 0
62.147 -11.532 7.6705 63.207 2490 0
61.437 -10.906 7.6783 62.398 2500 0
61.821 -11.239 7.6741 62.834 2510 0
62.138 -10.798 7.6819 63.069 2520 0
60.486 -12.311 7.6532 61.727 2530 0
61.118 -11.148 7.6736 62.126 2540 0
60.79 -12.473 7.6516 62.056 2550 0
60.773 -12.257 7.655 61.997 2560 0
60.149 -12.847 7.6436 61.506 2570 0
59.231 -12.886 7.6398 60.616 2580 0
59.59 -12.908 7.6407 60.972 2590 0
59.453 -13.566 7.6296 60.981 2600 0
59.216 -14.196 7.6187 60.894 2610 0
59.683 -13.54 7.6309 61.2 2620 0
59.278 -14.846 7.6086 61.109 2630 0
60.049 -13.818 7.6278 61.619 2640 0
59.758 -14.698 7.6128 61.539 2650 0
60.266 -15.573 7.6011 62.245 2660 0
59.574 -16.597 7.5823 61.842 2670 0
59.54 -15.951 7.5922 61.64 2680 0
59.261 -16.538 7.5818 61.526 2690 0
59.377 -15.973 7.5912 61.488 2700 0
59.221 -16.231 7.5865 61.405 2710 0
58.676 -16.19 7.5848 60.869 2720 0
58.053 -17 7.5691 60.491 2730 0
57.395 -18.132 7.548 60.191 2740 0
57.955 -17.134 7.5665 60.434 2750 0
57.991 -16.658 7.5743 60.336 2760 0
57.138 -15.91 7.5824 59.311 2770 0
57.159 -16.642 7.5707 59.532 2780 0
56.332 -17.323 7.5556 58.936 2790 0
56.663 -16.88 7.5645 59.124 2800 0
56.42 -15.981 7.578 58.64 2810 0
56.522 -15.338 7.589 58.566 2820 0
55.99 -15.327 7.5868 58.05 2830 0
56.111 -14.173 7.6066 57.873 2840 0
56.378 -12.883 7.6293 57.831 2850 0
56.307 -12.824 7.6301 57.749 2860 0
56.702 -11.254 7.6581 57.808 2870 0
56.714 -12.003 7.6454 57.971 2880 0
56.395 -12.67 7.633 57.801 2890 0
