# Supplementary material for: Inducible microRNA-200c decreases motility of breast cancer cells and reduces filamin A
Source: PLoS One. 2019 Nov 20;14(11):e0224314. doi: 10.1371/journal.pone.0224314 (PMC6867627; doi:10.1371/journal.pone.0224314)
Supplement: S1 Raw Data — (ZIP) [file pone.0224314.s007.zip › MDA-MB-231-200c_Dox/cell56.txt]

-23.02 -34.964 5.7009 41.862 10 0
-19.685 -38.57 5.8113 43.303 20 0
-24.869 -32.766 5.634 41.135 30 0
-24.873 -34.409 5.6573 42.458 40 0
-24.046 -36.514 5.7008 43.72 50 0
-17.811 -39.738 5.8618 43.547 60 0
-16.213 -40.054 5.8986 43.211 70 0
-19.802 -36.93 5.791 41.904 80 0
-26.256 -34.504 5.6327 43.358 90 0
-23.803 -36.055 5.6997 43.203 100 0
-20.953 -36.85 5.7662 42.391 110 0
-21.372 -36.248 5.7504 42.079 120 0
-21.459 -36.356 5.75 42.217 130 0
-20.982 -37.515 5.7732 42.984 140 0
-20.143 -38.312 5.7991 43.285 150 0
-18.531 -38.138 5.8309 42.402 160 0
-17.358 -38.549 5.8601 42.277 170 0
-15.327 -40.411 5.9207 43.22 180 0
-14.829 -40.694 5.9337 43.312 190 0
-14.582 -40.807 5.94 43.334 200 0
-15.352 -40.06 5.9172 42.901 210 0
-15.074 -40.519 5.927 43.232 220 0
-15.274 -40.279 5.9207 43.078 230 0
-16.252 -40.031 5.8975 43.204 240 0
-14.541 -40.949 5.942 43.454 250 0
-17.248 -38.512 5.8621 42.198 260 0
-15.544 -40.377 5.9157 43.266 270 0
-15.455 -40.243 5.9165 43.108 280 0
-15.619 -40.168 5.9123 43.098 290 0
-15.959 -39.039 5.8951 42.175 300 0
-15.652 -40.403 5.9136 43.329 310 0
-12.973 -40.874 5.9759 42.883 320 0
-13.651 -38.905 5.9457 41.23 330 0
-14.118 -38.256 5.9297 40.778 340 0
-16.817 -36.502 5.8514 40.189 350 0
-18.054 -36.415 5.8229 40.644 360 0
-18.321 -35.792 5.8101 40.209 370 0
-16.868 -36.821 5.8536 40.501 380 0
-14.45 -38.605 5.925 41.221 390 0
-14.264 -38.159 5.9255 40.738 400 0
-17.139 -36.026 5.8391 39.895 410 0
-18.497 -36.458 5.8137 40.882 420 0
-20.269 -34.255 5.7489 39.802 430 0
-20.425 -34.269 5.7457 39.894 440 0
-23.333 -32.333 5.6581 39.873 450 0
-21.427 -32.794 5.7044 39.173 460 0
-22.666 -31.506 5.6595 38.812 470 0
-20.657 -32.487 5.7168 38.498 480 0
-16.821 -35.142 5.8368 38.96 490 0
-14.753 -36.081 5.895 38.98 500 0
-14.335 -36.863 5.9123 39.552 510 0
-12.573 -37.868 5.9626 39.9 520 0
-16.155 -35.577 5.8569 39.073 530 0
-24.674 -29.689 5.5898 38.604 540 0
-22.078 -30.919 5.6631 37.992 550 0
-15.663 -35.13 5.8638 38.463 560 0
-17.877 -33.472 5.7926 37.947 570 0
-18.211 -33.908 5.7903 38.489 580 0
-16.548 -35.715 5.8493 39.363 590 0
-16.232 -34.502 5.8435 38.13 600 0
-17.587 -33.523 5.8 37.856 610 0
-21.078 -31.479 5.6932 37.884 620 0
-33.936 -21.023 5.267 39.92 630 0
-32.84 -22.572 5.3146 39.849 640 0
-31.245 -23.076 5.3485 38.842 650 0
-27.191 -25.033 5.4565 36.96 660 0
-25.583 -26.212 5.5099 36.628 670 0
-23.055 -27.517 5.5858 35.899 680 0
-21.943 -27.487 5.6095 35.172 690 0
-18.12 -29.792 5.7367 34.869 700 0
-0.89025 -41.182 6.2616 41.192 710 0
7.0664 -45.327 6.4378 45.874 720 0
10.273 -46.703 6.4997 47.82 730 0
3.8297 -44.74 6.3686 44.904 740 0
-12.713 -35.936 5.9431 38.119 750 0
-29.621 -23.047 5.3736 37.531 760 0
-25.668 -28.398 5.5482 38.279 770 0
-25.831 -28.686 5.5501 38.602 780 0
-40.693 -13.472 5.0321 42.866 790 0
-44.849 -8.3533 4.8965 45.621 800 0
-43.891 -11.789 4.9748 45.447 810 0
-37.296 -25.883 5.3191 45.397 820 0
-37.185 -24.48 5.2946 44.519 830 0
-38.607 -21.266 5.2159 44.076 840 0
-40.25 -18.106 5.1351 44.135 850 0
-39.127 -17.755 5.1384 42.967 860 0
-39.767 -15.661 5.0875 42.74 870 0
-39.323 -18.346 5.1489 43.393 880 0
-38.957 -16.074 5.1037 42.143 890 0
-38.751 -16.603 5.1172 42.158 900 0
-39.262 -15.361 5.0853 42.16 910 0
-38.244 -17.662 5.145 42.126 920 0
-29.167 -30.416 5.5187 42.141 930 0
-20.794 -38.197 5.7847 43.49 940 0
-28.732 -32.686 5.5621 43.519 950 0
-34.044 -27.548 5.3927 43.793 960 0
-31.962 -28.237 5.436 42.648 970 0
-31.114 -28.163 5.448 41.967 980 0
-33.624 -24.44 5.3409 41.568 990 0
-22.037 -39.999 5.7796 45.668 1000 0
-24.002 -38.159 5.7217 45.08 1010 0
-28.278 -34.996 5.6036 44.993 1020 0
-31.392 -31.986 5.5072 44.817 1030 0
-29.103 -33.072 5.5615 44.054 1040 0
-30.978 -31.732 5.5098 44.345 1050 0
-30.79 -30.416 5.4917 43.279 1060 0
-33.059 -30.211 5.4528 44.784 1070 0
-30.193 -31.012 5.5112 43.283 1080 0
-34.399 -27.232 5.382 43.873 1090 0
-34.099 -26.763 5.3778 43.347 1100 0
-33.384 -28.207 5.4139 43.705 1110 0
-32.95 -28.502 5.4255 43.566 1120 0
-33.006 -27.735 5.4112 43.112 1130 0
-34.139 -27.463 5.3898 43.814 1140 0
-34.907 -27.1 5.3725 44.192 1150 0
-34.229 -28.212 5.4017 44.357 1160 0
-33.785 -28.109 5.4063 43.949 1170 0
-33.413 -27.86 5.4074 43.504 1180 0
-33.462 -28.228 5.4131 43.778 1190 0
-34.825 -26.645 5.3655 43.848 1200 0
-35.169 -28.049 5.3856 44.984 1210 0
-33.891 -27.002 5.3851 43.333 1220 0
-33.393 -27.031 5.3929 42.962 1230 0
-32.795 -27.494 5.4101 42.796 1240 0
-32.911 -27.827 5.4143 43.098 1250 0
-31.924 -30.289 5.4715 44.007 1260 0
-33.925 -29.451 5.4273 44.925 1270 0
-35.461 -29.756 5.4105 46.292 1280 0
-34.6 -27.595 5.3856 44.256 1290 0
-33.954 -28.347 5.408 44.231 1300 0
-32.449 -27.723 5.4194 42.68 1310 0
-29.963 -27.689 5.4584 40.798 1320 0
-28.501 -27.714 5.4838 39.754 1330 0
-30.045 -27.426 5.4523 40.68 1340 0
-30.79 -27.171 5.4354 41.064 1350 0
-30.091 -27.869 5.4595 41.014 1360 0
-30.963 -27.963 5.4469 41.721 1370 0
-31.602 -29.462 5.4628 43.205 1380 0
-32.302 -28.338 5.4325 42.97 1390 0
-30.574 -28.664 5.4656 41.91 1400 0
-31.808 -29.701 5.4635 43.519 1410 0
-31.925 -27.961 5.4317 42.438 1420 0
-31.727 -27.701 5.4301 42.119 1430 0
-32.875 -26.411 5.3892 42.17 1440 0
-32.731 -26.503 5.393 42.116 1450 0
-34.293 -25.354 5.349 42.648 1460 0
-34.653 -26.299 5.3616 43.502 1470 0
-34.973 -28.612 5.3981 45.186 1480 0
-34.084 -29.67 5.4287 45.189 1490 0
-32.098 -28.289 5.4348 42.785 1500 0
-31.827 -27.231 5.4201 41.887 1510 0
-33.061 -26.742 5.3925 42.522 1520 0
-31.451 -27.185 5.4252 41.572 1530 0
-31.484 -26.647 5.4148 41.247 1540 0
-31.851 -26.487 5.4061 41.426 1550 0
-31.513 -25.669 5.3959 40.644 1560 0
-31.448 -26.792 5.418 41.313 1570 0
-31.968 -29.32 5.4546 43.378 1580 0
-31.999 -30.201 5.4689 44 1590 0
-32.229 -30.804 5.4752 44.582 1600 0
-33.02 -30.953 5.4655 45.259 1610 0
-31.483 -31.332 5.4954 44.417 1620 0
-29.921 -30.09 5.5006 42.435 1630 0
-29.743 -30.543 5.5111 42.632 1640 0
-28.253 -32.056 5.5608 42.73 1650 0
-26.225 -32.266 5.6007 41.579 1660 0
-21.841 -36.367 5.7423 42.422 1670 0
-20.1 -42.423 5.8407 46.944 1680 0
-20.393 -45.642 5.863 49.991 1690 0
-22.395 -44.299 5.8151 49.638 1700 0
-24.462 -38.465 5.7168 45.584 1710 0
-24.949 -37.822 5.7001 45.309 1720 0
-28.559 -34.79 5.5958 45.011 1730 0
-30.951 -31.554 5.5074 44.2 1740 0
-29.774 -32.82 5.5464 44.313 1750 0
-27.901 -34.215 5.5991 44.149 1760 0
-27.668 -36.509 5.6347 45.809 1770 0
-24.214 -38.792 5.7252 45.729 1780 0
-23.002 -42.422 5.7863 48.257 1790 0
-22.891 -42.218 5.7863 48.024 1800 0
-21.651 -42.15 5.8087 47.386 1810 0
-21.954 -41.456 5.7962 46.91 1820 0
-21.139 -41.644 5.8135 46.702 1830 0
-21.055 -41.807 5.8167 46.809 1840 0
-20.336 -43.707 5.8477 48.206 1850 0
-19.326 -43.934 5.8688 47.997 1860 0
-19.657 -42.172 5.847 46.528 1870 0
-18.505 -41.825 5.8666 45.736 1880 0
-17.935 -42.416 5.8832 46.052 1890 0
-15.199 -43.981 5.9505 46.533 1900 0
-15.252 -43.672 5.9472 46.259 1910 0
-15.385 -43.251 5.9414 45.906 1920 0
-15.609 -42.055 5.9278 44.858 1930 0
-16.272 -41.94 5.9131 44.986 1940 0
-15.062 -42.465 5.9423 45.057 1950 0
-14.09 -41.806 5.9581 44.116 1960 0
-13.535 -41.822 5.9702 43.958 1970 0
-12.436 -41.837 5.9943 43.646 1980 0
-11.794 -41.857 6.0085 43.487 1990 0
-10.531 -42.011 6.0376 43.311 2000 0
-9.9185 -42.248 6.0526 43.396 2010 0
-10.054 -41.955 6.048 43.143 2020 0
-11.023 -41.523 6.0237 42.961 2030 0
-9.8822 -41.486 6.0493 42.647 2040 0
-10.665 -40.446 6.0254 41.828 2050 0
-9.7836 -40.499 6.0461 41.664 2060 0
-9.1281 -41.131 6.0648 42.131 2070 0
-9.1897 -41.71 6.0663 42.711 2080 0
-8.3153 -42.126 6.0883 42.939 2090 0
-8.2484 -42.112 6.0898 42.912 2100 0
-8.4284 -40.94 6.0802 41.799 2110 0
-6.9278 -42.348 6.121 42.911 2120 0
-6.4735 -41.477 6.1284 41.979 2130 0
-5.0535 -42.623 6.1652 42.922 2140 0
-4.4882 -42.708 6.1785 42.943 2150 0
-4.1968 -42.886 6.1856 43.091 2160 0
-4.4736 -42.907 6.1793 43.139 2170 0
-2.4888 -44.202 6.2269 44.272 2180 0
-1.5703 -43.709 6.2473 43.737 2190 0
-0.58515 -43.868 6.2698 43.872 2200 0
-0.11768 -43.454 6.2805 43.454 2210 0
0.53865 -43.694 6.2955 43.697 2220 0
1.326 -43.736 6.3135 43.756 2230 0
0.46856 -43.464 6.294 43.466 2240 0
1.2337 -43.017 6.3119 43.035 2250 0
1.7775 -43.335 6.3242 43.372 2260 0
2.0615 -43.017 6.3311 43.066 2270 0
2.491 -43.638 6.3402 43.709 2280 0
3.5745 -43.309 6.3655 43.456 2290 0
2.962 -42.556 6.3527 42.659 2300 0
4.7378 -42.963 6.393 43.223 2310 0
6.2734 -43.474 6.4265 43.925 2320 0
9.048 -44.047 6.4858 44.966 2330 0
7.6344 -43.564 6.4567 44.228 2340 0
8.0175 -43.584 6.4651 44.315 2350 0
8.691 -43.108 6.4821 43.975 2360 0
6.911 -43.568 6.4405 44.112 2370 0
8.803 -43.468 6.483 44.35 2380 0
6.528 -42.463 6.4357 42.962 2390 0
6.8665 -42.353 6.4439 42.906 2400 0
7.6866 -42.283 6.463 42.976 2410 0
6.6688 -41.816 6.4413 42.344 2420 0
5.9816 -41.432 6.4266 41.862 2430 0
7.0568 -41.305 6.4524 41.904 2440 0
7.9668 -41.167 6.4743 41.931 2450 0
6.7856 -41.151 6.4466 41.707 2460 0
6.9436 -40.362 6.4536 40.955 2470 0
9.3492 -40.47 6.5102 41.536 2480 0
10.838 -41.011 6.5415 42.419 2490 0
12.432 -40.843 6.5787 42.693 2500 0
11.212 -40.256 6.5548 41.788 2510 0
7.5575 -39.654 6.4715 40.367 2520 0
6.3788 -39.287 6.4441 39.801 2530 0
7.6139 -38.844 6.4767 39.583 2540 0
9.1776 -38.918 6.5148 39.986 2550 0
12.075 -40.333 6.5741 42.102 2560 0
12.833 -40.217 6.5921 42.215 2570 0
12.686 -39.324 6.5953 41.32 2580 0
11.374 -38.827 6.5681 40.459 2590 0
5.5351 -37.836 6.4284 38.239 2600 0
4.0377 -38.383 6.388 38.594 2610 0
9.1132 -39.874 6.5079 40.903 2620 0
10.255 -40.324 6.5322 41.608 2630 0
11.921 -40.324 6.5706 42.049 2640 0
12.895 -41.052 6.5875 43.03 2650 0
12.066 -40.843 6.5704 42.588 2660 0
11.13 -40.941 6.5486 42.427 2670 0
10.671 -40.907 6.5384 42.276 2680 0
11.526 -41.139 6.5564 42.724 2690 0
11.752 -41.144 6.5614 42.789 2700 0
11.612 -40.901 6.5598 42.517 2710 0
12.004 -41.05 6.5677 42.769 2720 0
11.091 -40.95 6.5477 42.425 2730 0
12.006 -41.084 6.5675 42.803 2740 0
11.6 -40.699 6.5609 42.32 2750 0
11.634 -41.175 6.5585 42.787 2760 0
14.028 -41.372 6.6101 43.686 2770 0
14.156 -41.129 6.6147 43.498 2780 0
13.606 -41.069 6.6031 43.264 2790 0
13.491 -40.814 6.6024 42.986 2800 0
14.525 -40.929 6.6242 43.43 2810 0
14.884 -40.838 6.6327 43.466 2820 0
14.066 -40.597 6.6167 42.965 2830 0
14.341 -40.617 6.6226 43.074 2840 0
14.822 -40.827 6.6314 43.434 2850 0
15.057 -40.455 6.6395 43.166 2860 0
16.415 -41.081 6.6633 44.239 2870 0
17.152 -41.134 6.6782 44.567 2880 0
16.206 -41.165 6.6582 44.24 2890 0
