# Supplementary material for: Inducible microRNA-200c decreases motility of breast cancer cells and reduces filamin A
Source: PLoS One. 2019 Nov 20;14(11):e0224314. doi: 10.1371/journal.pone.0224314 (PMC6867627; doi:10.1371/journal.pone.0224314)
Supplement: S1 Raw Data — (ZIP) [file pone.0224314.s007.zip › MDA-MB-231-200c_Dox/cell57.txt]

-6.4465 -78.961 6.2017 79.223 10 0
-7.1879 -80.118 6.1937 80.439 20 0
-1.5941 -78.089 6.2628 78.106 30 0
3.5946 -77.179 6.3297 77.263 40 0
4.5677 -78.361 6.3414 78.494 50 0
4.5252 -78.125 6.341 78.256 60 0
6.3871 -77.174 6.3658 77.438 70 0
5.3568 -77.89 6.3519 78.074 80 0
3.5918 -77.89 6.3293 77.973 90 0
1.5185 -76.559 6.303 76.574 100 0
1.2836 -76.35 6.3 76.361 110 0
-2.5739 -75.645 6.2492 75.689 120 0
-3.9897 -76.099 6.2308 76.203 130 0
-6.5041 -75.769 6.1976 76.048 140 0
-10.205 -76.451 6.1505 77.129 150 0
-14.325 -76.536 6.0982 77.865 160 0
-16.783 -76.695 6.0678 78.51 170 0
-17.836 -76.459 6.054 78.512 180 0
-19.482 -76.244 6.033 78.693 190 0
-21.184 -75.489 6.0096 78.405 200 0
-22.779 -75.53 5.9903 78.89 210 0
-25.517 -74.789 5.9544 79.023 220 0
-36.925 -74.078 5.8208 82.771 230 0
-37.019 -74.059 5.8196 82.796 240 0
-16.119 -77.461 6.078 79.12 250 0
-2.5204 -80.381 6.2518 80.42 260 0
7.9857 -78.059 6.3851 78.466 270 0
23.628 -73.921 6.5926 77.605 280 0
28.059 -72.832 6.6509 78.05 290 0
28.713 -72.402 6.6607 77.888 300 0
25.032 -74.313 6.6081 78.416 310 0
8.1684 -83.91 6.3802 84.307 320 0
6.3366 -82.267 6.3601 82.511 330 0
7.9468 -82.24 6.3795 82.623 340 0
-3.1055 -80.629 6.2447 80.688 350 0
-19.199 -78.066 6.042 80.392 360 0
-33.405 -76.324 5.8706 83.314 370 0
-35.764 -72.415 5.8245 80.765 380 0
-37.09 -73.697 5.8169 82.504 390 0
-36.952 -72.502 5.8118 81.376 400 0
-38.165 -73.117 5.8021 82.478 410 0
-37.713 -72.963 5.8061 82.133 420 0
-38.751 -73.432 5.7976 83.029 430 0
-38.335 -74.358 5.8072 83.659 440 0
-41.188 -75.284 5.7826 85.814 450 0
-39.485 -74.188 5.7941 84.041 460 0
-22.639 -81.932 6.0136 85.002 470 0
-5.6636 -83.419 6.2154 83.611 480 0
1.7778 -81.845 6.3049 81.864 490 0
9.8678 -82.196 6.4027 82.786 500 0
27.205 -73.405 6.6381 78.284 510 0
34.504 -71.593 6.7323 79.474 520 0
34.962 -70.922 6.7412 79.071 530 0
28.058 -72.204 6.6538 77.464 540 0
19.762 -78.606 6.5295 81.052 550 0
10.935 -81.944 6.4158 82.67 560 0
7.2565 -84.713 6.3686 85.023 570 0
4.2879 -85.22 6.3335 85.328 580 0
3.6947 -83.552 6.3274 83.633 590 0
12.432 -83.153 6.4316 84.077 600 0
28.392 -76.486 6.6386 81.585 610 0
41.829 -66.23 6.8465 78.333 620 0
42.42 -65.345 6.859 77.906 630 0
28.848 -77.429 6.6398 82.628 640 0
23.421 -80.546 6.5662 83.882 650 0
8.3953 -85.369 6.3812 85.781 660 0
0.25596 -85.732 6.2862 85.732 670 0
-5.7049 -83.449 6.2149 83.644 680 0
-4.3161 -82.663 6.231 82.776 690 0
-4.3771 -81.323 6.2294 81.441 700 0
-5.0314 -85.198 6.2242 85.346 710 0
-4.5705 -85.212 6.2296 85.334 720 0
-21.323 -81.742 6.028 84.477 730 0
-33.349 -78.119 5.8797 84.94 740 0
-39.384 -73.745 5.7927 83.602 750 0
-40.409 -73.081 5.7781 83.509 760 0
-34.476 -74.226 5.8484 81.841 770 0
-36.387 -72.802 5.8197 81.389 780 0
-35.588 -73.32 5.8313 81.501 790 0
-35.596 -74.644 5.8382 82.697 800 0
-37.1 -72.867 5.8122 81.768 810 0
-39.425 -70.967 5.7761 81.183 820 0
-47.266 -66.8 5.6674 81.831 830 0
-54.195 -59.711 5.5462 80.638 840 0
-53.161 -60.533 5.5625 80.563 850 0
-52.464 -61.308 5.5754 80.691 860 0
-52.045 -58.844 5.559 78.558 870 0
-52.273 -56.862 5.5398 77.238 880 0
-51.535 -58.698 5.5627 78.111 890 0
-54.64 -55.706 5.5075 78.03 900 0
-56.084 -59.279 5.5255 81.605 910 0
-56.214 -59.206 5.5237 81.641 920 0
-56.822 -61.27 5.5354 83.563 930 0
-58.053 -61.075 5.5231 84.263 940 0
-63.246 -58.619 5.4598 86.234 950 0
-63.011 -61.477 5.4855 88.033 960 0
-51.366 -69.27 5.6451 86.237 970 0
-45.281 -69.399 5.7051 82.865 980 0
-43.22 -70.864 5.7355 83.004 990 0
-45.574 -70.78 5.7111 84.183 1000 0
-43.861 -69.96 5.7232 82.573 1010 0
-45.132 -68.962 5.7037 82.418 1020 0
-41.298 -69.27 5.7456 80.647 1030 0
-38.533 -69.606 5.7776 79.56 1040 0
-38.962 -70.55 5.7786 80.593 1050 0
-36.415 -73.316 5.8222 81.861 1060 0
-37.071 -74.36 5.8207 83.089 1070 0
-39.065 -72.583 5.7894 82.428 1080 0
-42.867 -71.726 5.7445 83.56 1090 0
-42.574 -71.951 5.7489 83.604 1100 0
-41.476 -73.203 5.7677 84.136 1110 0
-37.453 -73.743 5.8132 82.709 1120 0
-36.198 -73.822 5.8273 82.219 1130 0
-36.262 -73.389 5.8243 81.859 1140 0
-35.315 -73.664 5.8362 81.692 1150 0
-35.971 -73.161 5.8262 81.526 1160 0
-35.529 -72.481 5.8274 80.721 1170 0
-35.154 -72.553 5.832 80.621 1180 0
-34.78 -72.423 5.8355 80.342 1190 0
-34.527 -72.204 5.8371 80.034 1200 0
-34.716 -71.842 5.833 79.79 1210 0
-34.655 -71.472 5.8317 79.43 1220 0
-33.767 -70.993 5.8392 78.615 1230 0
-33.636 -71.6 5.844 79.107 1240 0
-33.486 -71.894 5.8473 79.31 1250 0
-33.607 -72.337 5.8483 79.763 1260 0
-33.11 -71.914 5.8517 79.17 1270 0
-33.332 -71.729 5.8482 79.096 1280 0
-34.285 -71.266 5.8348 79.084 1290 0
-34.088 -71.565 5.8387 79.269 1300 0
-33.845 -72.504 5.8464 80.015 1310 0
-33.713 -72.063 5.8456 79.559 1320 0
-33.748 -71.747 5.8435 79.288 1330 0
-34.179 -71.865 5.8392 79.579 1340 0
-34.521 -71.513 5.8335 79.409 1350 0
-34.38 -71.037 5.8324 78.919 1360 0
-34.339 -71.326 5.8345 79.162 1370 0
-33.907 -70.962 5.8374 78.647 1380 0
-33.84 -71.383 5.8405 78.998 1390 0
-33.172 -71.367 5.8481 78.7 1400 0
-33.966 -71.675 5.8406 79.315 1410 0
-33.388 -71.313 5.8453 78.742 1420 0
-33.895 -71.366 5.8398 79.006 1430 0
-33.798 -71.452 5.8414 79.042 1440 0
-33.653 -71.484 5.8432 79.01 1450 0
-33.659 -71.247 5.8418 78.798 1460 0
-34.041 -70.879 5.8354 78.63 1470 0
-34.128 -70.51 5.8324 78.335 1480 0
-33.893 -70.63 5.8358 78.341 1490 0
-33.339 -70.761 5.8429 78.222 1500 0
-32.6 -71.461 5.8552 78.546 1510 0
-32.97 -71.246 5.8498 78.505 1520 0
-33.186 -71.153 5.8468 78.512 1530 0
-33.791 -70.46 5.836 78.144 1540 0
-34.237 -70.577 5.8315 78.443 1550 0
-33.721 -70.403 5.8365 78.062 1560 0
-33.244 -70.63 5.8433 78.063 1570 0
-33.747 -70.339 5.8359 78.015 1580 0
-34.017 -70.177 5.8318 77.987 1590 0
-33.645 -70.416 5.8375 78.041 1600 0
-34.15 -70.018 5.8294 77.903 1610 0
-33.576 -70.545 5.839 78.128 1620 0
-33.739 -69.664 5.8322 77.404 1630 0
-34.248 -69.699 5.8265 77.659 1640 0
-33.563 -70.248 5.8375 77.854 1650 0
-33.649 -69.749 5.8337 77.442 1660 0
-34.075 -69.204 5.8256 77.138 1670 0
-34.357 -69.711 5.8253 77.718 1680 0
-31.59 -71.088 5.865 77.791 1690 0
-33.15 -70.418 5.8432 77.83 1700 0
-41.939 -62.677 5.6935 75.415 1710 0
-41.28 -65.072 5.7179 77.061 1720 0
-39.083 -66.439 5.7515 77.082 1730 0
-40.83 -66.271 5.731 77.84 1740 0
-41.466 -67.649 5.7333 79.346 1750 0
-39.813 -66.4 5.7431 77.421 1760 0
-39.479 -67.539 5.7542 78.231 1770 0
-39.863 -67.188 5.7477 78.124 1780 0
-41.015 -67.276 5.7357 78.793 1790 0
-39.937 -68.595 5.7559 79.375 1800 0
-37.259 -68.707 5.7863 78.159 1810 0
-38.128 -68.914 5.7778 78.758 1820 0
-33.555 -71.173 5.8426 78.686 1830 0
-28.413 -74.878 5.9205 80.087 1840 0
-24.25 -77.598 5.9803 81.299 1850 0
-26.672 -77.025 5.9498 81.513 1860 0
-38.972 -68.363 5.7651 78.692 1870 0
-44.213 -62.793 5.6697 76.797 1880 0
-46.185 -63.494 5.6543 78.515 1890 0
-46.769 -61.789 5.6353 77.494 1900 0
-47.986 -61.568 5.6211 78.059 1910 0
-49.363 -58.982 5.5863 76.913 1920 0
-51.827 -57.55 5.5501 77.447 1930 0
-52.084 -59.238 5.562 78.879 1940 0
-52.461 -58.887 5.5554 78.866 1950 0
-52.713 -59.283 5.5564 79.329 1960 0
-51.793 -61.358 5.5821 80.295 1970 0
-50.092 -62.341 5.6063 79.973 1980 0
-45.659 -64.148 5.6646 78.738 1990 0
-43.511 -66.405 5.7031 79.391 2000 0
-44.282 -66.453 5.6954 79.856 2010 0
-45.782 -64.284 5.6643 78.92 2020 0
