# Supplementary material for: Inducible microRNA-200c decreases motility of breast cancer cells and reduces filamin A
Source: PLoS One. 2019 Nov 20;14(11):e0224314. doi: 10.1371/journal.pone.0224314 (PMC6867627; doi:10.1371/journal.pone.0224314)
Supplement: S1 Raw Data — (ZIP) [file pone.0224314.s007.zip › MDA-MB-231-200c_Dox/cell58.txt]

-17.62 -57.116 5.9839 59.772 10 0
-21.739 -55.565 5.9103 59.666 20 0
-36.38 -49.598 5.6503 61.51 30 0
-30.855 -53.324 5.7586 61.607 40 0
-15.207 -58.581 6.0292 60.523 50 0
-8.4494 -58.501 6.1397 59.108 60 0
-12.787 -58.555 6.0682 59.935 70 0
-20.18 -57.744 5.947 61.168 80 0
-14.64 -58.041 6.0361 59.859 90 0
-18.952 -56.379 5.9589 59.479 100 0
-41.321 -45.22 5.5428 61.255 110 0
-42.107 -39.931 5.4713 58.03 120 0
-15.296 -58.534 6.0276 60.499 130 0
-7.1871 -59.572 6.1631 60.004 140 0
-3.269 -59.313 6.2281 59.403 150 0
17.084 -57.414 6.5724 59.902 160 0
10.957 -60.776 6.4616 61.756 170 0
-20.95 -57.921 5.9361 61.594 180 0
-40.919 -41.385 5.5035 58.198 190 0
-51.318 -31.375 5.2611 60.15 200 0
-42.28 -46.504 5.5453 62.851 210 0
-27.88 -55.929 5.8208 62.493 220 0
-2.4513 -61.567 6.2434 61.616 230 0
9.5636 -60.729 6.4394 61.477 240 0
27.346 -54.32 6.7496 60.815 250 0
17.565 -57.095 6.5816 59.736 260 0
0.41441 -58.87 6.2902 58.872 270 0
-32.937 -53.326 5.7299 62.678 280 0
-51.294 -35.589 5.319 62.431 290 0
-54.578 -29.382 5.2062 61.984 300 0
-42.87 -46.996 5.5437 63.612 310 0
-22.51 -59.591 5.922 63.701 320 0
4.2545 -59.639 6.3544 59.791 330 0
-4.5716 -63.187 6.211 63.353 340 0
-18.401 -61.921 5.9943 64.597 350 0
-21.07 -59.313 5.9419 62.944 360 0
-21.012 -59.149 5.9419 62.77 370 0
12.556 -58.784 6.4936 60.11 380 0
22.462 -59.369 6.6449 63.476 390 0
18.859 -57.274 6.6013 60.299 400 0
18.181 -56.796 6.593 59.635 410 0
13.967 -57.093 6.5231 58.777 420 0
8.2329 -59.385 6.4209 59.953 430 0
8.2504 -57.274 6.4263 57.865 440 0
1.5302 -58.229 6.3095 58.249 450 0
-24.26 -57.927 5.8866 62.802 460 0
-28.863 -56.761 5.8128 63.678 470 0
-25.167 -58.081 5.8743 63.299 480 0
-8.7008 -64.051 6.1482 64.64 490 0
-2.5309 -63.364 6.2433 63.415 500 0
18.637 -61.058 6.5794 63.839 510 0
22.43 -57.886 6.6529 62.08 520 0
45.883 -43.292 7.0976 63.083 530 0
45.752 -42.922 7.1005 62.734 540 0
31.789 -54.44 6.8117 63.042 550 0
20.362 -57.932 6.6212 61.407 560 0
29.243 -54.772 6.7736 62.09 570 0
40.47 -48.449 6.9791 63.128 580 0
42.768 -43.056 7.0652 60.687 590 0
42.257 -40.785 7.0863 58.729 600 0
41.434 -40.965 7.0743 58.266 610 0
38.681 -43.181 7.0137 57.972 620 0
37.417 -42.93 7.0001 56.948 630 0
38.243 -41.053 7.0332 56.106 640 0
39.964 -41.04 7.0553 57.284 650 0
41.529 -38.151 7.111 56.393 660 0
44.225 -34.426 7.1925 56.045 670 0
46.13 -33.032 7.2326 56.737 680 0
47.358 -32.082 7.2586 57.202 690 0
49.216 -30.251 7.3029 57.77 700 0
53.249 -26.808 7.3876 59.616 710 0
56.096 -22.598 7.471 60.477 720 0
56.845 -21.35 7.4947 60.722 730 0
57.427 -20.93 7.5045 61.122 740 0
56.514 -20.633 7.5039 60.163 750 0
55.596 -21.998 7.4772 59.79 760 0
54.2 -22.778 7.4561 58.792 770 0
52.387 -24.177 7.4216 57.697 780 0
51.934 -23.877 7.423 57.16 790 0
53.588 -20.992 7.4806 57.553 800 0
55.205 -20.553 7.4976 58.906 810 0
56.598 -17.911 7.5475 59.364 820 0
58.238 -17.013 7.5698 60.672 830 0
58.826 -13.963 7.6209 60.461 840 0
59.913 -11.635 7.6622 61.032 850 0
61.007 -9.9269 7.6927 61.809 860 0
59.604 -5.9793 7.754 59.903 870 0
60.677 -6.418 7.7486 61.016 880 0
59.942 -6.6152 7.7441 60.306 890 0
60.674 -3.223 7.8009 60.76 900 0
60.151 -1.5249 7.8286 60.17 910 0
59.912 0.7379 7.8663 59.916 920 0
58.93 -2.1277 7.8179 58.969 930 0
59.071 -0.67556 7.8425 59.075 940 0
58.628 -1.0967 7.8353 58.638 950 0
58.761 1.9003 7.8863 58.792 960 0
59.904 6.2267 7.9576 60.227 970 0
63.165 12.999 8.0569 64.488 980 0
63.052 -3.1871 7.8035 63.133 990 1
58.497 -19.514 7.532 61.666 1000 1
56.69 -22.803 7.4715 61.105 1010 1
56.408 -22.176 7.4794 60.611 1020 0
57.281 -20.427 7.5114 60.815 1030 0
54.81 -24.287 7.4369 59.95 1040 0
56.73 -22.001 7.484 60.847 1050 0
57.067 -21.506 7.4936 60.985 1060 0
57.224 -20.538 7.5094 60.798 1070 0
57.62 -20.845 7.5069 61.275 1080 0
56.498 -24.592 7.4434 61.618 1090 1
52.239 -32.689 7.2948 61.624 1100 1
49.467 -34.628 7.2432 60.383 1110 1
51.085 -31.555 7.3007 60.045 1120 1
54.171 -26.35 7.4013 60.239 1130 1
61.802 -10.09 7.6921 62.62 1140 1
64.204 2.1504 7.8875 64.24 1150 1
62.129 5.8124 7.9473 62.4 1160 1
61.598 18.156 8.1406 64.218 1170 1
58.582 19.662 8.1778 61.794 1180 1
59.357 12.761 8.0657 60.713 1190 1
58.232 -12.48 7.6429 59.554 1200 1
54.541 -26.139 7.4071 60.481 1210 1
50.234 -33.202 7.2699 60.215 1220 1
49.648 -37.723 7.2042 62.353 1230 1
49.622 -36.563 7.219 61.637 1240 0
48.443 -36.493 7.2084 60.65 1250 0
48.91 -36.195 7.2169 60.846 1260 0
49.651 -35.581 7.2322 61.084 1270 0
49.302 -34.419 7.2445 60.128 1280 0
51.003 -35.653 7.2439 62.229 1290 0
51.402 -36.774 7.233 63.202 1300 0
47.143 -36.778 7.1915 59.792 1310 0
50.226 -36.534 7.2251 62.108 1320 0
49.385 -37.302 7.2071 61.89 1330 0
51.585 -36.555 7.2375 63.224 1340 0
50.649 -37.895 7.2116 63.256 1350 0
50.958 -38.668 7.2049 63.968 1360 0
50.294 -37.181 7.2174 62.545 1370 0
51.029 -36.067 7.2387 62.488 1380 0
55.429 -25.49 7.423 61.009 1390 0
58.015 -19.009 7.5373 61.049 1400 0
56.865 -24.524 7.4468 61.928 1410 0
48.772 -36.498 7.2115 60.917 1420 0
50.131 -36.863 7.2199 62.226 1430 0
50.419 -35.12 7.2456 61.445 1440 0
51.419 -34.087 7.2686 61.692 1450 0
50.169 -35.677 7.2358 61.561 1460 0
50.647 -35.214 7.2464 61.686 1470 0
51.375 -35.389 7.2508 62.384 1480 0
51.048 -35.604 7.245 62.237 1490 0
50.3 -36.287 7.229 62.023 1500 0
50.363 -37.192 7.2179 62.607 1510 0
50.877 -36.554 7.231 62.647 1520 0
51.82 -35.111 7.2585 62.595 1530 0
53.072 -36.045 7.2574 64.155 1540 0
52.788 -35.357 7.2638 63.535 1550 0
51.889 -35.221 7.2576 62.714 1560 0
51.648 -34.296 7.2678 61.998 1570 0
52.878 -34.029 7.2822 62.882 1580 0
53.925 -35.06 7.2775 64.321 1590 0
54.651 -35.145 7.2825 64.976 1600 0
54.225 -35.265 7.2774 64.684 1610 0
54.4 -35.134 7.2805 64.759 1620 0
54.26 -34.932 7.282 64.532 1630 0
53.429 -35.45 7.2682 64.12 1640 0
55.027 -35.94 7.2754 65.724 1650 0
54.335 -36.755 7.2592 65.599 1660 0
52.641 -39.205 7.2138 65.636 1670 0
52.239 -37.232 7.2348 64.149 1680 0
52.578 -33.976 7.2803 62.6 1690 0
57.8 -28.756 7.3923 64.557 1700 0
54.816 -29.159 7.3651 62.089 1710 0
47.043 -37.801 7.1771 60.348 1720 0
53.622 -32.822 7.3047 62.869 1730 1
54.14 -31.322 7.3295 62.547 1740 1
54.795 -29.762 7.3564 62.356 1750 1
56.656 -29.653 7.3718 63.947 1760 1
57.068 -26.991 7.4122 63.129 1770 1
58.417 -24.745 7.4533 63.441 1780 1
57.207 -24.794 7.445 62.348 1790 1
55.773 -23.833 7.4501 60.652 1800 1
54.468 -21.855 7.4724 58.689 1810 1
53.776 -18.694 7.5194 56.933 1820 1
53.941 -15.993 7.5657 56.262 1830 1
53.662 -13.426 7.6088 55.316 1840 1
51.816 -10.866 7.6473 52.943 1850 1
52.714 -8.0267 7.7029 53.321 1860 1
52.924 -4.5824 7.7676 53.122 1870 1
55.414 0.24459 7.8584 55.414 1880 1
57.608 7.5276 7.9839 58.098 1890 1
60.1 13.773 8.0793 61.658 1900 1
62.031 14.354 8.0814 63.671 1910 0
61.695 9.6945 8.0098 62.452 1920 0
63.93 -1.9077 7.8241 63.959 1930 0
64.57 -1.6984 7.8277 64.592 1940 0
65.081 3.8732 7.9134 65.197 1950 0
64.139 6.5164 7.9552 64.47 1960 0
65.135 9.2428 7.9949 65.788 1970 0
64.512 9.2236 7.996 65.168 1980 0
63.541 8.4219 7.9858 64.096 1990 0
62.768 9.4762 8.0038 63.479 2000 0
60.667 13.887 8.079 62.236 2010 0
60.785 14.469 8.0877 62.483 2020 0
61.354 12.701 8.0581 62.655 2030 0
61.534 9.5015 8.0072 62.263 2040 0
60.587 10.891 8.0318 61.558 2050 0
59.804 13.374 8.074 61.281 2060 0
60.192 13.042 8.0674 61.588 2070 0
59.193 13.97 8.0858 60.819 2080 0
58.407 16.292 8.126 60.637 2090 0
58.655 15.89 8.1185 60.769 2100 0
59.13 13.055 8.0713 60.554 2110 0
59.962 10.945 8.0345 60.953 2120 0
59.824 11.487 8.0437 60.917 2130 0
58.409 13.661 8.0837 59.985 2140 0
57.766 16.094 8.1257 59.966 2150 0
57.44 17.144 8.144 59.944 2160 0
56.655 17.793 8.1583 59.383 2170 0
57.167 17.612 8.1528 59.819 2180 0
57.232 16.107 8.1283 59.455 2190 0
58.57 13.45 8.0797 60.095 2200 0
59.222 12.173 8.0567 60.46 2210 0
59.47 10.193 8.0237 60.337 2220 0
59.631 9.1813 8.0068 60.333 2230 0
60.581 7.718 7.9807 61.071 2240 0
60.129 8.5569 7.9953 60.735 2250 0
59.953 9.8386 8.0166 60.755 2260 0
59.243 10.031 8.0217 60.086 2270 0
59.094 9.724 8.0171 59.889 2280 0
59.465 9.8649 8.0184 60.278 2290 0
59.374 9.878 8.0188 60.191 2300 0
58.684 11.158 8.0419 59.735 2310 0
58.757 11.174 8.0419 59.81 2320 0
57.096 12.984 8.0776 58.554 2330 0
56.543 15.249 8.1174 58.563 2340 0
56.1 18.405 8.171 59.042 2350 0
56.517 18.01 8.1625 59.317 2360 0
57.081 16.846 8.141 59.515 2370 0
56.507 16.78 8.1426 58.945 2380 0
58.738 13.899 8.0863 60.361 2390 1
58.691 11.851 8.0532 59.875 2400 1
59.371 10.26 8.0251 60.251 2410 1
60.631 8.5624 7.9943 61.233 2420 1
60.859 8.4936 7.9926 61.449 2430 1
60.557 8.2821 7.9899 61.12 2440 1
59.963 9.2804 8.0075 60.677 2450 1
59.447 10.011 8.0208 60.284 2460 1
58.851 10.329 8.0277 59.75 2470 1
58.537 11.066 8.0408 59.574 2480 1
57.915 12.425 8.0653 59.233 2490 1
57.877 12.952 8.0741 59.309 2500 1
57.381 13.737 8.089 59.003 2510 1
57.13 13.901 8.0927 58.797 2520 1
57.425 13.296 8.0815 58.945 2530 1
58.836 9.9497 8.0215 59.671 2540 1
61.903 2.9062 7.9009 61.972 2550 1
63.841 -3.4464 7.8001 63.934 2560 1
64.287 -3.3282 7.8023 64.373 2570 0
63.319 -1.346 7.8327 63.333 2580 0
62.832 -0.067899 7.8529 62.832 2590 0
62.821 1.3473 7.8754 62.836 2600 0
62.601 1.8909 7.8842 62.629 2610 0
62.758 2.0036 7.8859 62.79 2620 0
63.139 2.7926 7.8982 63.201 2630 0
63.089 2.7268 7.8972 63.148 2640 0
63.241 3.973 7.9167 63.366 2650 0
63.256 3.8867 7.9153 63.376 2660 0
62.702 5.0206 7.9339 62.903 2670 0
63.049 3.9297 7.9162 63.172 2680 0
62.828 3.5543 7.9105 62.929 2690 0
62.68 3.855 7.9154 62.798 2700 0
62.634 5.7717 7.9459 62.9 2710 0
62.505 7.2059 7.9688 62.919 2720 0
62.042 7.821 7.9794 62.533 2730 0
62.326 8.2185 7.9851 62.865 2740 0
62.711 8.2244 7.9844 63.248 2750 1
62.803 6.6617 7.9597 63.155 2760 1
62.973 5.7231 7.9446 63.232 2770 1
63.038 5.2864 7.9376 63.26 2780 1
62.629 4.7528 7.9297 62.809 2790 1
62.688 5.4526 7.9407 62.925 2800 0
63.207 5.1031 7.9345 63.413 2810 0
63.341 4.4844 7.9247 63.499 2820 0
62.96 5.0206 7.9336 63.16 2830 0
63.104 4.972 7.9326 63.299 2840 0
62.926 4.4234 7.9242 63.082 2850 0
63.068 4.035 7.9179 63.196 2860 0
63.273 4.0844 7.9184 63.405 2870 0
63.236 4.6671 7.9277 63.408 2880 0
62.809 4.9835 7.9332 63.007 2890 0
