# Supplementary material for: Inducible microRNA-200c decreases motility of breast cancer cells and reduces filamin A
Source: PLoS One. 2019 Nov 20;14(11):e0224314. doi: 10.1371/journal.pone.0224314 (PMC6867627; doi:10.1371/journal.pone.0224314)
Supplement: S1 Raw Data — (ZIP) [file pone.0224314.s007.zip › MDA-MB-231-200c_Dox/cell59.txt]

67.132 8.3747 1.6949 67.652 430 0
64.897 11.927 1.7526 65.984 440 0
62.377 9.2742 1.7184 63.063 450 0
60.265 11.137 1.7535 61.286 460 0
56.887 16.699 1.8563 59.288 470 0
54.777 23.353 1.9738 59.547 480 0
45.656 40.933 2.3017 61.319 490 0
48.64 37.403 2.2263 61.359 500 0
49.846 27.089 2.0686 56.731 510 0
64.914 5.3014 1.6523 65.13 520 0
64.559 3.3816 1.6231 64.647 530 0
57.407 1.2198 1.592 57.42 540 0
56.456 -8.1143 1.428 57.036 550 0
61.45 -31.537 1.0966 69.07 560 0
58.69 -29.988 1.0984 65.908 570 0
55.289 -30.075 1.0726 62.939 580 0
53.848 -23.719 1.1559 58.84 590 0
56.042 -21.136 1.2101 59.896 600 0
55.721 -23.107 1.1777 60.322 610 0
59.042 -14.238 1.3342 60.734 620 0
55.564 -16.371 1.2843 57.925 630 0
63.734 15.445 1.8085 65.579 640 0
57.795 17.468 1.8643 60.377 650 0
58.27 16.777 1.8511 60.637 660 0
56.388 17.309 1.8686 58.985 670 0
49.01 18.171 1.9258 52.27 680 0
37.538 25.182 2.1617 45.202 690 0
14.762 60.233 2.9012 62.016 700 0
23.775 57.787 2.7513 62.487 710 0
22.047 54.905 2.7597 59.167 720 0
27.411 48.996 2.6315 56.142 730 0
32.54 42.342 2.4864 53.402 740 0
57.394 22.534 1.9449 61.659 750 0
63.679 20.246 1.8786 66.82 760 0
64.6 21.578 1.8932 68.108 770 0
53.261 33.052 2.1262 62.683 780 0
49.867 32.641 2.1504 59.6 790 0
42.211 33.847 2.2467 54.105 800 0
29.962 42.083 2.5229 51.659 810 0
21.651 50.399 2.7358 54.853 820 0
31.383 41.151 2.4901 51.752 830 0
40.199 35.224 2.2903 53.449 840 0
61.284 15.016 1.8111 63.096 850 0
64.322 9.6318 1.7194 65.039 860 0
65.897 4.1098 1.6331 66.025 870 0
66.715 -1.3369 1.5508 66.728 880 0
65.033 2.1875 1.6044 65.07 890 0
64.136 1.1097 1.5881 64.145 900 0
63.345 2.6129 1.612 63.399 910 0
64.165 1.0034 1.5864 64.173 920 0
64.324 -3.5819 1.5152 64.424 930 0
64.909 -5.7416 1.4826 65.163 940 0
62.681 -28.634 1.1423 68.912 950 0
58.842 -32.425 1.0671 67.185 960 0
52.292 -37.868 0.94404 64.564 970 0
48.055 -40.377 0.872 62.766 980 0
42.346 -42.93 0.77855 60.301 990 0
31.654 -51.266 0.55314 60.251 1000 0
33.262 -51.623 0.57238 61.411 1010 0
33.681 -52.388 0.57138 62.281 1020 0
30.297 -52.357 0.52458 60.49 1030 0
32.723 -51.014 0.57034 60.607 1040 0
31.68 -50.367 0.56146 59.501 1050 0
30.437 -49.732 0.54921 58.307 1060 0
30.279 -50.721 0.53818 59.072 1070 0
11.113 -59.652 0.18419 60.678 1080 0
13.881 -58.284 0.2338 59.914 1090 1
20.992 -53.88 0.37152 57.825 1100 1
28.469 -51.768 0.5028 59.08 1110 1
35.628 -49.694 0.62201 61.147 1120 1
47.44 -41.337 0.85404 62.923 1130 1
54.623 -34.222 1.0111 64.458 1140 1
59.783 -26.215 1.1575 65.278 1150 1
61.058 -22.799 1.2134 65.176 1160 1
62.173 -18.301 1.2845 64.811 1170 1
61.297 -10.628 1.3991 62.212 1180 1
58.481 7.9515 1.7059 59.02 1190 1
52.294 31.873 2.1182 61.242 1200 1
53.415 36.706 2.1729 64.811 1210 1
52.811 39.642 2.2147 66.035 1220 1
51.561 40.663 2.2386 65.666 1230 1
40.336 45.013 2.4109 60.442 1240 1
25.872 48.768 2.6538 55.206 1250 1
4.4343 55.305 3.0616 55.482 1260 1
4.8099 59.72 3.0612 59.913 1270 0
6.4951 60.15 3.034 60.5 1280 0
7.4254 60.568 3.0196 61.021 1290 0
8.7217 59.807 2.9968 60.44 1300 0
8.2326 60.539 3.0064 61.096 1310 0
6.6727 61.384 3.0333 61.746 1320 0
3.32 61.959 3.0881 62.048 1330 0
3.6755 61.848 3.0822 61.958 1340 0
3.5345 62.034 3.0847 62.134 1350 0
3.9191 61.005 3.0774 61.131 1360 0
4.4829 61.922 3.0693 62.084 1370 0
2.5522 61.704 3.1003 61.757 1380 0
2.8542 61.902 3.0955 61.968 1390 0
4.6866 62.432 3.0667 62.608 1400 0
3.4839 61.459 3.085 61.557 1410 0
3.8359 62.38 3.0802 62.498 1420 0
4.4662 62.806 3.0706 62.964 1430 0
4.8571 62.234 3.0637 62.423 1440 0
5.6278 62.495 3.0518 62.748 1450 0
7.1959 63.184 3.0282 63.592 1460 0
7.6694 62.914 3.0203 63.379 1470 0
8.7423 63.258 3.0043 63.859 1480 0
7.6974 63.15 3.0203 63.617 1490 0
7.6561 64.096 3.0227 64.551 1500 0
7.3972 63.306 3.0253 63.737 1510 0
7.9334 64.481 3.0192 64.967 1520 0
7.9298 63.642 3.0176 64.134 1530 0
7.8564 63.889 3.0192 64.37 1540 0
8.1777 62.975 3.0125 63.503 1550 0
7.7952 63.056 3.0186 63.536 1560 0
8.3821 64.105 3.0116 64.651 1570 0
8.5618 63.856 3.0083 64.427 1580 0
8.7478 63.673 3.0051 64.271 1590 0
9.9304 63.94 2.9875 64.706 1600 0
8.6822 64.67 3.0081 65.25 1610 0
8.187 64.433 3.0152 64.951 1620 0
9.1812 64.761 3.0008 65.409 1630 0
9.6537 64.558 2.9932 65.275 1640 0
8.728 63.872 3.0058 64.466 1650 0
9.9831 64.752 2.9886 65.517 1660 0
8.6316 64.598 3.0088 65.172 1670 0
9.0277 64.181 3.0018 64.813 1680 0
12.17 64.184 2.9542 65.328 1690 0
13.531 63.187 2.9306 64.62 1700 0
13.001 62.571 2.9367 63.908 1710 0
12.635 63.485 2.9451 64.73 1720 0
12.484 63.477 2.9474 64.693 1730 0
14.476 65.177 2.923 66.765 1740 0
15.802 65.7 2.9056 67.574 1750 0
16.298 64.798 2.8952 66.816 1760 0
18.469 64.77 2.8638 67.352 1770 0
18.163 64.82 2.8684 67.317 1780 0
18.018 63.864 2.8666 66.357 1790 0
20.532 63.139 2.8272 66.393 1800 0
19.626 61.261 2.8316 64.329 1810 0
16.425 56.817 2.8602 59.143 1820 0
16.208 54.802 2.854 57.148 1830 0
15.566 57.362 2.8766 59.437 1840 0
15.98 57.534 2.8707 59.712 1850 0
15.383 59.702 2.8894 61.652 1860 0
16.509 59.67 2.8717 61.911 1870 0
16.721 61.095 2.8744 63.342 1880 0
15.507 60.358 2.8901 62.318 1890 0
14.232 61.093 2.9127 62.729 1900 0
13.062 61.305 2.9317 62.681 1910 0
14.143 62.812 2.9201 64.385 1920 0
14.8 61.016 2.9036 62.785 1930 0
14.545 60.704 2.9064 62.423 1940 0
15.014 59.369 2.8939 61.238 1950 0
13.961 56.689 2.9001 58.382 1960 0
11.026 55.729 2.9463 56.809 1970 0
13.195 57.322 2.9153 58.822 1980 0
15.25 59.791 2.8919 61.705 1990 0
15.639 60.351 2.888 62.344 2000 0
17.009 62.227 2.8748 64.51 2010 0
17.798 62.652 2.8648 65.131 2020 0
19.036 61.904 2.8433 64.764 2030 0
15.242 57.004 2.8803 59.006 2040 0
16.169 53.822 2.8497 56.198 2050 0
17.897 57.211 2.8384 59.945 2060 0
17.823 59.281 2.8495 61.902 2070 0
19.178 62.554 2.8441 65.428 2080 0
19.238 60.88 2.8355 63.847 2090 0
21.303 57.569 2.7872 61.384 2100 0
24.047 55.944 2.7356 60.894 2110 0
24.97 56.018 2.7223 61.331 2120 0
25.795 55.815 2.7087 61.487 2130 0
21.547 59.454 2.7939 63.238 2140 0
26.126 56.411 2.7079 62.167 2150 0
32.547 56.286 2.6173 65.019 2160 0
31.267 52.152 2.6015 60.807 2170 0
32.408 52.237 2.5863 61.474 2180 0
34.375 51.088 2.5493 61.576 2190 0
36.381 49.136 2.5043 61.138 2200 0
40.886 48.305 2.4392 63.286 2210 0
39.724 48.016 2.4504 62.318 2220 0
40.6 47.314 2.4324 62.345 2230 0
40.542 46.138 2.4207 61.419 2240 0
41.898 44.709 2.3887 61.273 2250 0
42.882 44.921 2.3794 62.103 2260 0
44.169 42.315 2.3348 61.168 2270 0
43.64 42.878 2.3474 61.18 2280 0
43.912 43.807 2.355 62.027 2290 0
45.272 45.04 2.3536 63.861 2300 0
48.619 45.442 2.3224 66.549 2310 0
48.625 45.777 2.326 66.783 2320 0
46.216 45.899 2.3528 65.136 2330 0
45.441 44.401 2.3446 63.532 2340 0
46.125 43.057 2.3218 63.099 2350 0
46.476 42.428 2.3107 62.93 2360 0
45.77 43.324 2.3287 63.022 2370 0
45.723 42.845 2.3237 62.66 2380 0
45.284 43.649 2.3378 62.896 2390 0
45.453 43.359 2.3326 62.817 2400 0
44.582 42.025 2.3267 61.267 2410 0
42.916 39.555 2.3155 58.364 2420 0
42.768 40.884 2.3337 59.166 2430 0
40.298 42.258 2.3799 58.392 2440 0
39.569 43.404 2.4024 58.734 2450 0
39.749 43.406 2.4001 58.857 2460 0
40.416 45.316 2.4133 60.721 2470 0
40.323 45.225 2.4134 60.591 2480 0
39.55 46.304 2.4347 60.896 2490 0
39.301 45.785 2.4323 60.34 2500 0
37.834 45.849 2.4517 59.444 2510 0
38.191 45.374 2.4419 59.307 2520 0
37.838 45.33 2.446 59.047 2530 0
38.049 45.071 2.4405 58.984 2540 0
37.455 45.098 2.4485 58.623 2550 0
37.212 46.364 2.4653 59.451 2560 0
38.041 45.307 2.4431 59.16 2570 0
37.767 44.651 2.4395 58.481 2580 0
38.443 46.097 2.4465 60.023 2590 0
36.993 49.621 2.501 61.893 2600 0
35.584 50.965 2.5321 62.158 2610 0
35.01 49.467 2.5257 60.603 2620 0
35.33 48.39 2.5109 59.915 2630 0
38.619 47.637 2.4604 61.325 2640 0
43.134 44.202 2.3684 61.76 2650 0
43.797 41.854 2.3335 60.58 2660 0
45.296 41.194 2.3088 61.226 2670 0
47.341 39.966 2.2719 61.955 2680 0
46.868 39.806 2.2749 61.491 2690 0
44.869 40.068 2.2997 60.156 2700 0
42.873 41.101 2.3351 59.392 2710 0
40.758 41.717 2.3678 58.323 2720 0
37.605 44.985 2.4453 58.633 2730 0
37.564 46.234 2.4593 59.57 2740 0
40.371 43.966 2.3988 59.69 2750 0
43.162 42.646 2.3502 60.677 2760 0
55.338 36.473 2.1535 66.277 2770 0
59.957 36.845 2.1218 70.373 2780 0
58.606 36.601 2.1291 69.096 2790 0
58.324 36.962 2.1356 69.05 2800 0
56.399 37.079 2.1524 67.496 2810 0
54.316 38.628 2.189 66.651 2820 0
52.095 39.681 2.2217 65.487 2830 0
49.288 40.953 2.2641 64.082 2840 0
43.747 43.436 2.3526 61.648 2850 0
42.432 42.492 2.3569 60.051 2860 0
42.718 42.334 2.3517 60.142 2870 0
45.399 41.439 2.3106 61.467 2880 0
47.834 40.19 2.2696 62.477 2890 0
