# Supplementary material for: Inducible microRNA-200c decreases motility of breast cancer cells and reduces filamin A
Source: PLoS One. 2019 Nov 20;14(11):e0224314. doi: 10.1371/journal.pone.0224314 (PMC6867627; doi:10.1371/journal.pone.0224314)
Supplement: S1 Raw Data — (ZIP) [file pone.0224314.s007.zip › MDA-MB-231-200c_Dox/cell6.txt]

-225.02 33.386 4.5651 227.48 10 0
-225.21 33.359 4.5653 227.67 20 0
-224.54 33.919 4.5625 227.08 30 0
-223.49 34.713 4.5583 226.17 40 0
-223.84 32.296 4.5691 226.16 50 0
-223.08 32.581 4.5674 225.45 60 0
-222.56 32.62 4.5669 224.94 70 0
-229.82 36.847 4.5534 232.76 80 0
-224.97 33.948 4.5626 227.51 90 1
-226.02 31.353 4.5745 228.18 100 1
-226.02 29.969 4.5806 228 110 1
-226.53 27.527 4.5915 228.2 120 1
-227.57 25.014 4.6029 228.94 130 1
-226.79 23.414 4.6095 228 140 1
-227.02 23.629 4.6087 228.25 150 1
-227.16 23.006 4.6115 228.32 160 1
-227.2 21.131 4.6196 228.18 170 1
-227.27 18.585 4.6308 228.03 180 1
-226.84 17.295 4.6363 227.5 190 1
-227.19 15.155 4.6458 227.69 200 1
-227.5 14.814 4.6474 227.98 210 1
-227.06 14.633 4.648 227.53 220 1
-226.86 14.345 4.6492 227.31 230 1
-225.57 11.302 4.6623 225.85 240 1
-226.71 10.277 4.6671 226.94 250 1
-226.22 10.22 4.6672 226.45 260 0
-224.84 10.066 4.6677 225.06 270 0
-224.24 17.295 4.6354 224.9 280 0
-221.86 18.213 4.6305 222.61 290 0
-219.94 23.511 4.6059 221.19 300 0
-219.9 23.018 4.6081 221.1 310 0
-219.1 21.282 4.6156 220.13 320 0
-218.13 24.034 4.6027 219.45 330 0
-217.6 27.34 4.5874 219.31 340 0
-215.78 33.66 4.5576 218.39 350 0
-212.11 45.451 4.5013 216.93 360 0
-213.26 42.71 4.5147 217.5 370 0
-214.43 38.568 4.5344 217.87 380 0
-215.73 36.251 4.5459 218.76 390 0
-216.08 34.438 4.5543 218.8 400 0
-216.47 30.938 4.5704 218.67 410 0
-217.93 23.925 4.603 219.24 420 0
-219.16 19.369 4.6242 220.01 430 0
-222.09 10.486 4.6652 222.33 440 0
-219.1 16.379 4.6378 219.71 450 1
-216.86 24.111 4.6017 218.2 460 1
-210.41 48.498 4.4859 215.92 470 1
-205.7 54.898 4.4516 212.9 480 1
-200.97 59.421 4.4249 209.57 490 1
-204.79 55.63 4.4471 212.21 500 1
-212.69 47.988 4.4905 218.03 510 1
-212.92 48.699 4.4875 218.42 520 1
-214.54 47.375 4.4951 219.71 530 1
-217.04 41.099 4.5252 220.9 540 1
-218.28 34.335 4.5564 220.96 550 1
-219.55 29.669 4.5781 221.55 560 1
-220.35 26.442 4.593 221.93 570 1
-220.41 23.293 4.6071 221.63 580 1
-219.94 22.71 4.6095 221.11 590 0
-219.2 22.782 4.6088 220.38 600 0
-219.08 22.002 4.6123 220.18 610 0
-219.22 22.72 4.6091 220.39 620 0
-218.35 28.218 4.5839 220.16 630 0
-214.3 42.465 4.5168 218.47 640 0
-220.03 32.113 4.5675 222.36 650 1
-223.38 17.578 4.6339 224.07 660 1
-224.54 15.241 4.6446 225.06 670 1
-224.63 13.028 4.6545 225.01 680 1
-224.9 11.219 4.6625 225.18 690 1
-224.85 10.521 4.6656 225.1 700 0
-223.36 18.296 4.6307 224.11 710 0
-219.03 22.476 4.6101 220.18 720 0
-218.85 22.763 4.6088 220.03 730 0
-219.61 23.306 4.6067 220.85 740 0
-218.34 25.421 4.5965 219.82 750 0
-217.91 25.106 4.5977 219.35 760 0
-217.83 24.822 4.5989 219.24 770 0
-218.01 24.161 4.602 219.34 780 0
-218.51 24.104 4.6025 219.84 790 0
-217.48 25.064 4.5976 218.92 800 0
-217.6 24.741 4.5992 219 810 0
-217.92 22.283 4.6105 219.06 820 0
-218.06 23.314 4.6059 219.3 830 0
-217.3 21.393 4.6143 218.35 840 0
-216.96 22.319 4.6099 218.11 850 0
-217.42 19.059 4.6249 218.25 860 1
-217.62 16.573 4.6364 218.25 870 1
-218.67 13.439 4.651 219.08 880 1
-218.64 12.302 4.6562 218.98 890 1
-218.51 11.284 4.6608 218.8 900 1
-218.57 11.082 4.6617 218.85 910 0
-218.2 11.643 4.6591 218.52 920 0
-217.95 12.793 4.6538 218.32 930 0
-218 12.294 4.6561 218.35 940 0
-217.37 13.981 4.6482 217.82 950 0
-217.24 15.67 4.6404 217.8 960 0
-217.22 15.218 4.6424 217.75 970 0
-216.97 16.461 4.6367 217.6 980 0
-216.54 15.886 4.6392 217.12 990 0
-216.77 14.19 4.647 217.23 1000 0
-217.12 13.692 4.6494 217.55 1010 0
-217.4 12.889 4.6532 217.78 1020 0
-217.65 12.867 4.6533 218.03 1030 0
-217.34 13.658 4.6496 217.77 1040 0
-216.7 15 4.6433 217.22 1050 0
-216.86 13.894 4.6484 217.3 1060 0
-216.98 13.211 4.6516 217.38 1070 0
-216.82 12.797 4.6534 217.19 1080 0
-216.91 11.95 4.6574 217.24 1090 0
-216.67 12.007 4.657 217 1100 0
-217.05 11.085 4.6614 217.33 1110 0
-217.19 11.272 4.6605 217.48 1120 0
-217.01 11.811 4.658 217.33 1130 0
-217.33 10.362 4.6647 217.58 1140 0
-217.31 9.949 4.6666 217.54 1150 0
-217.41 10.768 4.6629 217.68 1160 0
-217.27 9.8955 4.6669 217.5 1170 0
-217.51 9.0507 4.6708 217.7 1180 0
-217.81 8.4537 4.6736 217.98 1190 0
-217.88 9.1313 4.6705 218.07 1200 0
-217.87 9.1016 4.6706 218.06 1210 0
-217.66 9.8112 4.6673 217.88 1220 0
-217.77 9.529 4.6687 217.98 1230 0
-217.95 8.0219 4.6756 218.1 1240 0
-217.29 9.0544 4.6707 217.48 1250 0
-217.34 8.8542 4.6717 217.53 1260 0
-217.39 7.7654 4.6767 217.52 1270 0
-217.48 7.7415 4.6768 217.62 1280 0
-217.16 7.7413 4.6768 217.29 1290 0
-217.23 9.1201 4.6704 217.42 1300 0
-217.24 8.4948 4.6733 217.4 1310 0
-217.01 9.1542 4.6702 217.2 1320 0
-217.15 10.148 4.6657 217.38 1330 0
-217.13 9.335 4.6694 217.33 1340 0
-217.06 9.1206 4.6704 217.25 1350 0
-216.92 10.183 4.6655 217.16 1360 0
-217 10.086 4.6659 217.23 1370 0
-216.87 10.18 4.6655 217.11 1380 0
-216.6 9.6873 4.6677 216.82 1390 0
-216.96 10.031 4.6662 217.19 1400 0
-216.77 10.499 4.664 217.03 1410 0
-217.05 8.7985 4.6719 217.22 1420 0
-216.5 7.5183 4.6777 216.63 1430 0
-216.85 6.9513 4.6803 216.96 1440 0
-216.17 7.8245 4.6762 216.31 1450 0
-216.04 7.4933 4.6777 216.17 1460 0
-215.75 8.2823 4.674 215.91 1470 0
-216.07 8.2788 4.6741 216.23 1480 0
-215.91 8.4447 4.6733 216.08 1490 0
-215.8 9.215 4.6697 216 1500 0
-215.62 8.3373 4.6737 215.79 1510 1
-215.87 7.849 4.676 216.01 1520 1
-216.2 7.6523 4.677 216.33 1530 1
-215.83 6.1144 4.6841 215.92 1540 1
-216.37 2.8854 4.6991 216.39 1550 1
-216.64 1.5617 4.7052 216.64 1560 1
-216.67 -1.2994 4.7184 216.68 1570 1
-217.23 -0.39753 4.7142 217.23 1580 1
-216.66 -3.5192 4.7286 216.68 1590 1
-216.46 -5.4462 4.7375 216.53 1600 1
-218.12 -9.1094 4.7541 218.31 1610 1
-218.64 -15.034 4.781 219.16 1620 1
-218.66 -20.112 4.8041 219.59 1630 1
-218.11 -23.518 4.8198 219.38 1640 1
-219.08 -24.88 4.8255 220.48 1650 0
-220.96 -23.717 4.8193 222.23 1660 0
-220.97 -22.235 4.8127 222.08 1670 0
-221.84 -21.094 4.8072 222.84 1680 0
-222.07 -21.498 4.8089 223.11 1690 0
-221.25 -21.015 4.8071 222.25 1700 0
-219.57 -23.241 4.8178 220.8 1710 0
-221.44 -22.983 4.8158 222.63 1720 0
-222.22 -23.057 4.8158 223.41 1730 0
-223.68 -23.48 4.817 224.91 1740 0
-224.17 -23.433 4.8165 225.39 1750 0
-223.5 -24.785 4.8228 224.87 1760 0
