# Supplementary material for: Inducible microRNA-200c decreases motility of breast cancer cells and reduces filamin A
Source: PLoS One. 2019 Nov 20;14(11):e0224314. doi: 10.1371/journal.pone.0224314 (PMC6867627; doi:10.1371/journal.pone.0224314)
Supplement: S1 Raw Data — (ZIP) [file pone.0224314.s007.zip › MDA-MB-231-200c_Dox/cell60.txt]

-58.079 16.062 4.4426 60.259 350 0
-54.569 23.125 4.3116 59.267 360 0
-60.021 22.449 4.3545 64.082 370 0
-50.131 29.905 4.1745 58.373 380 0
-49.389 31.406 4.146 58.529 390 0
-49.44 31.348 4.1473 58.541 400 0
-48.339 33.858 4.1014 59.017 410 0
-46.822 34.484 4.0776 58.15 420 0
-51.02 28.198 4.2075 58.294 430 0
-47.794 31.639 4.1276 57.318 440 0
-47.044 33.505 4.0935 57.756 450 0
-45.15 35.335 4.0483 57.333 460 0
-43.101 38.671 3.9811 57.906 470 0
-42.693 39.219 3.9694 57.973 480 0
-43.842 38.797 3.988 58.544 490 0
-35.486 51.438 3.7455 62.491 500 0
-39.717 45.076 3.8639 60.077 510 0
-44.706 35.101 4.0468 56.839 520 0
-45.765 32.915 4.0889 56.372 530 0
-48.897 28.272 4.1882 56.482 540 0
-50.355 24.163 4.265 55.852 550 0
-52.185 19.445 4.3557 55.69 560 0
-57.28 6.6085 4.5975 57.66 570 0
-61.778 -3.165 4.7636 61.859 580 0
-60.1 3.9986 4.646 60.233 590 0
-56.41 14.422 4.4621 58.224 600 0
-53.54 29.877 4.2034 61.312 610 0
-52.235 37.655 4.0878 64.392 620 0
-52.879 38.768 4.0798 65.568 630 0
-54.959 32.051 4.1844 63.622 640 0
-48.594 45.418 3.9608 66.514 650 0
-40.128 52.706 3.7923 66.243 660 0
-36.649 54.715 3.7318 65.855 670 0
-39.607 51.751 3.7948 65.168 680 0
-41.896 50.017 3.8389 65.246 690 0
-42.661 48.816 3.8598 64.831 700 0
-52.389 39.015 4.0723 65.32 710 0
-61.002 29.921 4.2564 67.944 720 0
-62.706 19.034 4.4177 65.531 730 0
-48.387 53.657 3.8754 72.252 750 0
-64.056 -10.293 4.8717 64.878 760 0
-65.412 -11.545 4.8871 66.423 770 0
-64.428 -12.74 4.9076 65.676 780 0
-63.823 -12.607 4.9074 65.056 790 0
-63.769 -12.803 4.9105 65.041 800 0
-63.2 -12.48 4.9074 64.421 810 0
-63.289 -13.253 4.9188 64.662 820 0
-63.108 -16.557 4.969 65.244 830 0
-62.597 -10.096 4.8723 63.406 840 0
-61.428 -8.2861 4.8465 61.985 850 0
-60.832 3.9661 4.6473 60.961 860 0
-62.526 6.8497 4.6033 62.9 870 0
-60.767 6.4879 4.606 61.112 880 0
-59.821 12.112 4.5126 61.035 890 0
-57.759 21.867 4.3505 61.76 900 0
-50.208 37.855 4.0664 62.88 910 0
-47.676 44.319 3.9635 65.093 920 0
-35.93 54.765 3.7222 65.499 930 0
-36.537 56.337 3.7169 67.148 940 0
-43.748 46.697 3.8944 63.988 950 0
-48.976 37.77 4.0555 61.848 960 0
-56.785 23.758 4.3161 61.555 970 0
-59.133 21.812 4.359 63.028 980 0
-52.545 34.2 4.1354 62.695 990 0
-47.277 40.968 3.9984 62.558 1000 0
-43.091 44.908 3.9063 62.238 1010 0
-41.624 45.33 3.8844 61.541 1020 0
-41.457 45.269 3.8831 61.384 1030 0
-44.566 44.339 3.9295 62.865 1040 0
-52.709 37.225 4.0975 64.528 1050 0
-53.552 34.939 4.1343 63.942 1060 0
-51.853 35.401 4.1134 62.785 1070 0
-52.605 35.386 4.1202 63.399 1080 0
-53.017 31.335 4.1786 61.585 1090 0
-55.405 27.617 4.25 61.907 1100 0
-54.581 26.829 4.2555 60.819 1110 0
-56.437 21.006 4.3561 60.22 1120 0
-55.338 22.659 4.3238 59.797 1130 0
-55.025 16.696 4.4178 57.502 1140 0
-55.76 15.272 4.4451 57.814 1150 0
-54.448 21.838 4.331 58.664 1160 0
-53.203 24.266 4.2845 58.476 1170 0
-43.512 43.472 3.9274 61.507 1180 0
-46.487 42.118 3.9763 62.73 1190 0
-48.836 37.9 4.0524 61.817 1200 0
-47.085 40.38 4.0035 62.029 1210 0
-46.571 42.888 3.9681 63.311 1220 0
-42.751 46.564 3.8843 63.213 1230 0
-43.424 45.337 3.9054 62.778 1240 0
-42.842 45.799 3.8936 62.713 1250 0
-49.512 38.738 4.0485 62.865 1260 0
-50.859 38.19 4.0683 63.601 1270 0
-44.67 43.286 3.9427 62.202 1280 0
-50.38 34.949 4.1059 61.315 1290 0
-50.855 33.694 4.1272 61.004 1300 0
-48.074 38.085 4.0424 61.331 1310 0
-49.36 34.66 4.1002 60.314 1320 0
-45.316 41.322 3.9731 61.328 1330 0
-48.765 37.791 4.0531 61.695 1340 0
-46.371 40.022 4.0003 61.254 1350 0
-45.916 40.141 3.994 60.988 1360 0
-45.382 40.764 3.9805 61.001 1370 0
-45.986 39.547 4.0021 60.652 1380 0
-45.111 42.198 3.9603 61.771 1390 0
-44.548 41.749 3.9594 61.053 1400 0
-44.26 42.748 3.9444 61.534 1410 0
-45.036 41.777 3.9645 61.43 1420 0
-43.257 42.568 3.935 60.689 1430 0
-43.33 43.326 3.927 61.275 1440 0
-42.549 44.489 3.9047 61.56 1450 0
-42.853 44.099 3.9127 61.491 1460 0
-43.961 43.634 3.9307 61.94 1470 0
-44.014 43.256 3.9357 61.712 1480 0
-44.086 42.682 3.9432 61.362 1490 0
-43.912 42.19 3.947 60.895 1500 0
-44.618 41.451 3.9638 60.901 1510 0
-43.77 43.599 3.9289 61.779 1520 0
-45.156 41.071 3.9743 61.04 1530 0
-44.37 41.376 3.9619 60.669 1540 0
-43.737 43.885 3.9253 61.958 1550 0
-45.653 40.419 3.9877 60.975 1560 0
-45.38 40.548 3.9832 60.856 1570 0
-45.448 41.222 3.9757 61.358 1580 0
-45.836 40.086 3.9938 60.892 1590 0
-44.966 41.279 3.9697 61.04 1600 0
-45.384 41.607 3.9704 61.57 1610 0
-46.982 40.64 3.9992 62.12 1620 0
-46.351 40.094 3.9992 61.285 1630 0
-46.675 40.327 3.9998 61.683 1640 0
-47.61 39.052 4.0254 61.577 1650 0
-46.258 39.385 4.0071 60.753 1660 0
-45.391 41.511 3.9716 61.51 1670 0
-43.72 42.898 3.9365 61.251 1680 0
52.206 -17.095 7.5375 54.933 1680 0
-43.869 45.314 3.9108 63.07 1690 0
-45.251 44.639 3.9338 63.564 1700 0
-46.106 41.003 3.9855 61.701 1710 0
-46.96 38.817 4.0216 60.926 1720 0
-47.811 36.091 4.0658 59.903 1730 0
-45.875 38.021 4.0203 59.583 1740 0
-46.312 37.841 4.0273 59.806 1750 0
-46.267 39.863 4.0012 61.071 1760 0
-41.785 46.224 3.8766 62.311 1770 0
-42.744 45.762 3.8929 62.62 1780 0
-45.586 41.242 3.977 61.473 1790 0
-46.629 39.001 4.0158 60.789 1800 0
-44.646 40.393 3.977 60.207 1810 0
-45.307 40.486 3.9831 60.76 1820 0
-44.809 40.836 3.9733 60.625 1830 0
-45.402 41.054 3.9772 61.211 1840 0
-48.507 37.223 4.0579 61.144 1850 0
-47.502 38.544 4.0307 61.173 1860 0
-44.781 42.785 3.9498 61.935 1870 0
-43.62 45.794 3.9027 63.244 1880 0
-48.723 39.184 4.0351 62.525 1890 0
-48.251 38.405 4.0401 61.669 1900 0
-47.39 38.236 4.0335 60.892 1910 0
-45.166 41.583 3.9683 61.393 1920 0
-44.344 43.522 3.9363 62.133 1930 0
-46.301 41.63 3.9801 62.265 1940 0
-46.953 39.411 4.0141 61.301 1950 0
-45.594 40.03 3.9919 60.673 1960 0
-46.008 39.271 4.0058 60.489 1970 0
-45.854 38.454 4.0145 59.844 1980 0
-45.492 40.265 3.9879 60.753 1990 0
-46.38 40.041 4.0002 61.273 2000 0
-45.838 39.745 3.9981 60.669 2010 0
-45.463 40.307 3.987 60.758 2020 0
-45.994 40.59 3.9893 61.344 2030 0
-45.747 41.977 3.9699 62.087 2040 0
-44.695 41.598 3.9629 61.058 2050 0
-45.889 40.748 3.9863 61.369 2060 0
-46.263 39.906 4.0006 61.096 2070 0
-46.333 40.828 3.9901 61.756 2080 0
-46.117 43.027 3.9616 63.072 2090 0
-45.379 45.478 3.9259 64.246 2100 0
-46.085 41.82 3.9755 62.232 2110 0
-47.186 39.784 4.0119 61.72 2120 0
-45.948 40.623 3.9884 61.331 2130 0
-45.656 40.789 3.9832 61.223 2140 0
-45.562 40.956 3.9802 61.264 2150 0
-46.102 40.716 3.9889 61.508 2160 0
-43.24 44.084 3.9173 61.75 2170 0
-43.912 42.787 3.94 61.311 2180 0
-45.492 41.037 3.9784 61.266 2190 0
-44.692 42.71 3.9497 61.818 2200 0
-44.339 43.73 3.9339 62.276 2210 0
-43.851 44.078 3.9244 62.175 2220 0
-44.994 44.281 3.935 63.129 2230 0
-44.948 42.716 3.9525 62.008 2240 0
-44.552 42.521 3.9503 61.586 2250 0
-43.747 43.441 3.9305 61.652 2260 0
-43.962 44.09 3.9255 62.263 2270 0
-44.945 42.647 3.9532 61.958 2280 0
-44.117 44.315 3.9247 62.531 2290 0
-44.768 43.115 3.9458 62.154 2300 0
-44.667 42.742 3.949 61.823 2310 0
-43.639 44.064 3.9221 62.016 2320 0
-45.1 43.577 3.9442 62.714 2330 0
-44.015 43.582 3.9319 61.941 2340 0
-44.414 44.293 3.9283 62.726 2350 0
-43.889 44.263 3.9227 62.334 2360 0
-43.784 44.584 3.9179 62.488 2370 0
-45.496 44.164 3.9419 63.406 2380 0
-44.753 45.17 3.9224 63.586 2390 0
-44.466 44.687 3.9245 63.041 2400 0
-45.983 43.314 3.9569 63.171 2410 0
-45.751 44.537 3.9404 63.849 2420 0
-45.144 43.964 3.9402 63.014 2430 0
-45.719 43.011 3.9575 62.77 2440 0
-45.657 42.436 3.9635 62.333 2450 0
-45.99 42.667 3.9645 62.734 2460 0
-46.491 41.698 3.9813 62.451 2470 0
-45.385 44.061 3.9418 63.255 2480 0
-45.996 41.623 3.9769 62.033 2490 0
-45.318 41.29 3.9735 61.308 2500 0
-46.316 42.268 3.9727 62.704 2510 0
-45.96 45.71 3.9297 64.82 2520 0
-45.801 45.978 3.9251 64.898 2530 0
-45.892 45.595 3.9302 64.692 2540 0
-45.807 45.151 3.9342 64.319 2550 0
-46.333 44.223 3.9503 64.05 2560 0
-46.348 44.337 3.9492 64.14 2570 0
-46.683 40.197 4.0015 61.605 2580 0
-46.424 39.484 4.0076 60.944 2590 0
-45.318 39.105 4.0005 59.857 2600 0
-46.869 39.108 4.017 61.042 2610 0
-46.096 38.825 4.0124 60.268 2620 0
-46.264 38.075 4.0238 59.918 2630 0
-46.24 38.719 4.0153 60.31 2640 0
-47.247 39.433 4.0169 61.54 2650 0
-46.469 40.988 3.9896 61.963 2660 0
-44.877 39.583 3.9896 59.839 2670 0
-45.331 39.683 3.9933 60.246 2680 0
-45.215 39.46 3.9949 60.013 2690 0
-45.923 39.237 4.0053 60.403 2700 0
-46.023 38.251 4.019 59.844 2710 0
-45.345 38.452 4.0091 59.453 2720 0
-46.491 37.647 4.0317 59.822 2730 0
-46.9 38.494 4.0251 60.675 2740 0
-46.321 38.664 4.0168 60.337 2750 0
-45.48 37.586 4.0217 59.001 2760 0
-46.173 37.882 4.0253 59.724 2770 0
-46.192 38.524 4.0173 60.148 2780 0
-46.448 37.737 4.0301 59.846 2790 0
-46.559 37.382 4.0359 59.708 2800 0
-46.654 37.74 4.0322 60.008 2810 0
-47.063 37.21 4.0434 59.996 2820 0
-46.451 36.344 4.0485 58.98 2830 0
-46.573 35.747 4.0578 58.71 2840 0
-46.158 36.596 4.042 58.905 2850 0
-46.932 35.58 4.0637 58.895 2860 0
-46.28 35.854 4.0532 58.543 2870 0
-45.885 35.352 4.0559 57.924 2880 0
-46.831 35.48 4.064 58.753 2890 0
