# Supplementary material for: Inducible microRNA-200c decreases motility of breast cancer cells and reduces filamin A
Source: PLoS One. 2019 Nov 20;14(11):e0224314. doi: 10.1371/journal.pone.0224314 (PMC6867627; doi:10.1371/journal.pone.0224314)
Supplement: S1 Raw Data — (ZIP) [file pone.0224314.s007.zip › MDA-MB-231-200c_Dox/cell61.txt]

-159.63 -2.8192 4.73 159.65 10 0
-158.67 -8.8958 4.7684 158.92 20 0
-158.34 -9.1104 4.7699 158.6 30 0
-155.95 -15.539 4.8117 156.72 40 0
-154.95 -19.525 4.8377 156.18 50 0
-152.3 -21.571 4.8531 153.82 60 0
-151.41 -21.298 4.8521 152.9 70 0
-149.45 -21.372 4.8544 150.97 80 0
-146.6 -26.431 4.8908 148.97 90 0
-149.5 -26.335 4.8868 151.8 100 0
-151.22 -23.618 4.8673 153.05 110 0
-152.39 -23.09 4.8628 154.13 120 0
-153.41 -24.338 4.8697 155.33 130 0
-153.32 -21.242 4.8501 154.78 140 0
-152.54 -19.511 4.8396 153.78 150 0
-146.35 -20.332 4.8504 147.76 160 0
-146.04 -20.629 4.8527 147.49 170 0
-147.21 -23.903 4.8734 149.14 180 0
-146.31 -25.726 4.8864 148.55 190 0
-146.22 -24.799 4.8804 148.3 200 0
-149.25 -23.381 4.8678 151.07 210 0
-150.26 -17.812 4.8304 151.32 220 0
-150.67 -2.2888 4.7276 150.69 230 0
-154.58 -0.91443 4.7183 154.58 240 0
-156.08 -2.8477 4.7306 156.11 250 0
-157.78 -3.8299 4.7367 157.83 260 0
-153.3 -6.829 4.7569 153.45 270 0
-147.75 -18.95 4.84 148.96 280 0
-145.84 -19.784 4.8472 147.17 290 0
-145.16 -20.416 4.8521 146.59 300 0
-146.33 -13.73 4.8059 146.98 310 0
-145.43 -8.9607 4.7739 145.71 320 0
-145.94 0.61825 4.7082 145.94 330 0
-146.1 0.12092 4.7116 146.1 340 0
-146.22 4.7752 4.6797 146.3 350 0
-145.28 15.078 4.609 146.06 360 0
-146.26 19.357 4.5808 147.54 370 0
-142.57 35.702 4.467 146.97 380 0
-145.72 36.79 4.4651 150.3 390 0
-146.65 36.842 4.4663 151.21 400 0
-147.36 32.911 4.4927 150.99 410 0
-149.63 24.295 4.5514 151.59 420 0
-148.26 2.5277 4.6953 148.28 430 0
-145.01 -2.2322 4.7278 145.02 440 0
-144.44 -4.4147 4.7429 144.51 450 0
-146.32 -9.549 4.7776 146.63 460 0
-146.65 -8.4005 4.7696 146.9 470 0
-150.78 -21.583 4.8546 152.32 480 0
-150.12 -24.203 4.8722 152.06 490 0
-150.85 -29.416 4.905 153.69 500 0
-150.79 -32.474 4.9245 154.25 510 0
-147.47 -30.021 4.9132 150.5 520 0
-143.19 -39.369 4.9807 148.5 530 0
-143.26 -38.987 4.9781 148.47 540 0
-150.19 -26.888 4.8895 152.58 550 0
-144.92 -42.557 4.998 151.04 560 0
-144.01 -45.878 5.0208 151.14 570 0
-155.09 -19.98 4.8405 156.37 580 0
-152.4 -12.733 4.7957 152.93 590 0
-145.6 -39.667 4.9784 150.91 600 0
-146.64 -33.24 4.9353 150.36 610 0
-147.53 -29.409 4.9091 150.43 620 0
-145.63 -31.308 4.9241 148.96 630 0
-142.14 -43.599 5.01 148.68 640 0
-147.86 -34.279 4.9402 151.79 650 0
-146.5 -34.992 4.9469 150.62 660 0
-142.3 -43.652 5.01 148.84 670 0
-141.09 -46.836 5.0329 148.66 680 0
-154.4 -17.884 4.8277 155.43 690 0
-154.54 -19.192 4.8359 155.73 700 0
-142.43 -46.317 5.0268 149.77 710 0
-140.62 -49.669 5.0519 149.13 720 0
-143.07 -43.977 5.0106 149.67 730 0
-146.06 -34.575 4.9448 150.1 740 0
-150.78 -26.802 4.8883 153.14 750 0
-143.67 -29.581 4.9154 146.68 760 0
-146.85 -36.331 4.9549 151.28 770 0
-150.62 -25.025 4.877 152.68 780 0
-148.85 -27.075 4.8923 151.29 790 0
-141.84 -39.98 4.9871 147.37 800 0
-152.59 -19.961 4.8425 153.89 810 0
-156.93 -13.777 4.8 157.53 820 0
-139.98 -43.955 5.0166 146.72 830 0
-146.75 -35.546 4.95 150.99 840 0
-154 -22.695 4.8587 155.66 850 0
-144.16 -43.983 5.0085 150.72 860 0
-144.22 -37.438 4.9664 149 870 0
-153.64 -13.539 4.8003 154.24 880 0
-151.46 -13.039 4.7983 152.02 890 0
-143.2 -18.276 4.8393 144.36 900 0
-139.77 -44.505 5.0207 146.68 910 0
-145.29 -37.104 4.9624 149.95 920 0
-155.63 -18.401 4.8301 156.72 930 0
-158 -1.9522 4.7247 158.01 940 0
-150.53 37.42 4.4687 155.11 950 0
-148.01 39.23 4.4533 153.12 960 0
-145.66 43.059 4.425 151.89 970 0
-145.71 39.744 4.4461 151.04 980 0
-149.54 37.32 4.4678 154.12 990 0
-151.35 27.949 4.5298 153.91 1000 0
-153.15 -16.69 4.8209 154.05 1010 0
-149.74 -24.859 4.8769 151.79 1020 0
-148.53 -28.262 4.9004 151.2 1030 0
-148.05 -31.062 4.9192 151.27 1040 0
-145.22 -35.956 4.9551 149.6 1050 0
-146.61 -35.677 4.9511 150.89 1060 0
-150.69 -29.884 4.9082 153.62 1070 0
-155.97 3.119 4.6924 156.01 1080 0
-144.81 33.155 4.4873 148.56 1090 0
-150.37 29.234 4.5204 153.18 1100 0
-158.84 -4.5898 4.7413 158.9 1110 0
-156.84 -16.07 4.8145 157.66 1120 0
-153.7 -22.852 4.86 155.39 1130 0
-149.94 -26.795 4.8892 152.31 1140 0
-148.02 -30.861 4.9179 151.2 1150 0
-147.92 -32.772 4.9304 151.5 1160 0
-156.5 -13.19 4.7965 157.06 1170 0
-153.46 -9.5301 4.7744 153.75 1180 0
-150.03 -6.2671 4.7541 150.16 1190 0
-150.55 0.75642 4.7074 150.55 1200 0
-151.05 0.46087 4.7093 151.05 1210 0
-152.4 3.3598 4.6903 152.43 1220 0
-151.25 -19.014 4.8374 152.44 1230 0
-148.43 -27.753 4.8972 151 1240 0
-149.71 -30.327 4.9123 152.75 1250 0
-150.91 -30.177 4.9098 153.89 1260 0
-158.62 -14.547 4.8038 159.29 1270 0
-156.18 8.3262 4.6591 156.4 1280 0
-143.35 30.434 4.5032 146.54 1290 0
-147.67 31.84 4.5 151.07 1300 0
-153.5 19.751 4.5844 154.77 1310 0
-155.25 -11.676 4.7875 155.69 1320 0
-151.02 -20.806 4.8493 152.44 1330 0
-149.34 -22.42 4.8614 151.02 1340 0
-150.49 -22.247 4.8592 152.13 1350 0
-148.61 -21.827 4.8582 150.2 1360 0
-148.68 -27.064 4.8924 151.13 1370 0
-146.85 -32.077 4.9274 150.32 1380 0
-147.81 -33.751 4.9369 151.61 1390 0
-146.21 -34.215 4.9423 150.16 1400 0
-151.53 -25.639 4.88 153.69 1410 0
-154.41 -16.095 4.8162 155.25 1420 0
-154.63 2.7406 4.6947 154.65 1430 0
-154.13 16.757 4.6041 155.04 1440 0
-153.02 15.085 4.6141 153.76 1450 0
-153.92 -0.0032963 4.7124 153.92 1460 0
-149.91 -15.88 4.8179 150.74 1470 0
-150.14 -17.87 4.8309 151.2 1480 0
-150.31 -20.307 4.8467 151.68 1490 0
-149.11 -19.171 4.8403 150.33 1500 0
-145.28 -16.938 4.8285 146.26 1510 0
-143.92 -17.776 4.8353 145.02 1520 0
-144.46 -22.888 4.8695 146.26 1530 0
-142.5 -24.078 4.8798 144.52 1540 0
-142.22 -25.613 4.8906 144.51 1550 0
-143.09 -28.32 4.9078 145.86 1560 0
-146.77 -29.246 4.9091 149.65 1570 0
-153.36 -22.613 4.8588 155.01 1580 0
-155.69 -15.987 4.8147 156.51 1590 0
-150.98 -14.085 4.8054 151.64 1600 0
-145.61 -18.199 4.8367 146.74 1610 0
-142.83 -38.361 4.9748 147.89 1620 0
-146.6 -40.036 4.979 151.96 1630 0
-145.69 -33.442 4.938 149.48 1640 0
-146.73 -28.789 4.9061 149.53 1650 0
-147.99 -23.816 4.872 149.89 1660 0
-156.33 -7.0917 4.7577 156.49 1670 0
-154.17 -6.4149 4.754 154.3 1680 0
-151.57 -10.072 4.7787 151.9 1690 0
-145.79 -33.452 4.9379 149.58 1700 0
-146.92 -37.226 4.9605 151.57 1710 0
-146.17 -30.601 4.9188 149.34 1720 0
-146.72 -26.267 4.8895 149.05 1730 0
-148.14 -22.685 4.8643 149.87 1740 0
-148.01 -20.469 4.8498 149.41 1750 0
-146.16 -15.178 4.8159 146.94 1760 0
-142.44 -13.72 4.8084 143.1 1770 0
-142.18 -13.304 4.8057 142.8 1780 0
-141.45 -11.959 4.7967 141.96 1790 0
-140.91 -14.794 4.817 141.69 1800 0
-143.07 -22.929 4.8713 144.9 1810 0
-144.64 -27.098 4.8976 147.15 1820 0
-147.72 -34.364 4.941 151.66 1830 0
-146.8 -32.258 4.9287 150.3 1840 0
-147.75 -28.425 4.9025 150.46 1850 0
-149.91 -26.351 4.8864 152.21 1860 0
-151.25 -24.565 4.8734 153.24 1870 0
-157.18 -13.683 4.7992 157.77 1880 0
-156.12 -12.888 4.7948 156.65 1890 0
-150.63 -13.819 4.8039 151.26 1900 0
-145.72 -17.709 4.8333 146.79 1910 0
-145.73 -29.048 4.9091 148.59 1920 0
-143.07 -42.055 4.9983 149.12 1930 0
-147.56 -37.827 4.9633 152.33 1940 0
-147.12 -30.731 4.9183 150.3 1950 0
-149.35 -25.452 4.8812 151.5 1960 0
-149.36 -22.37 4.8611 151.02 1970 0
-148.7 -18.767 4.8379 149.88 1980 0
-144.8 -15.807 4.8211 145.66 1990 0
-142.32 -14.46 4.8136 143.05 2000 0
-142.69 -13.493 4.8067 143.33 2010 0
-141.65 -11.685 4.7947 142.13 2020 0
-142.76 -10.611 4.7866 143.16 2030 0
-143.66 -9.7689 4.7803 143.99 2040 0
-145.65 -13.86 4.8073 146.31 2050 0
-146.56 -21.595 4.8587 148.14 2060 0
-149.62 -28.692 4.9019 152.35 2070 0
-149.75 -26.778 4.8893 152.12 2080 0
-151.07 -24.055 4.8703 152.97 2090 0
-152.09 -24.765 4.8738 154.1 2100 0
-152.86 -24.543 4.8716 154.82 2110 0
-156.1 -19.096 4.8341 157.26 2120 0
-152.81 -18.52 4.833 153.92 2130 0
-145.24 -19.634 4.8468 146.56 2140 0
-143.12 -20.258 4.853 144.55 2150 0
-144.1 -25.704 4.8889 146.38 2160 0
-147.34 -33.19 4.934 151.03 2170 0
-149.15 -32.786 4.9288 152.71 2180 0
-149.99 -25.726 4.8823 152.18 2190 0
-149.88 -24.437 4.874 151.86 2200 0
-149.88 -21.08 4.8521 151.36 2210 0
-147.71 -18.151 4.8347 148.82 2220 0
-143.66 -15.565 4.8203 144.5 2230 0
-142.24 -11.624 4.7939 142.72 2240 0
-141.02 -7.8802 4.7682 141.24 2250 0
-140.61 -4.8256 4.7467 140.69 2260 0
-142.15 -3.0288 4.7337 142.18 2270 0
-140.48 -4.6795 4.7457 140.56 2280 0
-140.28 -5.1 4.7487 140.37 2290 0
-141.17 -8.8915 4.7753 141.45 2300 0
-144.21 -13.724 4.8073 144.86 2310 0
-145.79 -23.358 4.8713 147.65 2320 0
-149.78 -31.836 4.9218 153.13 2330 0
-151.23 -25.29 4.8781 153.33 2340 0
-150.04 -22.377 4.8604 151.7 2350 0
-145.76 -18.603 4.8393 146.94 2360 0
-143.44 -13.185 4.8041 144.04 2370 0
-142.47 -10.35 4.7849 142.84 2380 0
-142.74 -7.4841 4.7648 142.93 2390 0
-140.72 -4.5195 4.7445 140.79 2400 0
-139 -1.6764 4.7244 139.01 2410 0
-140.4 2.6917 4.6932 140.43 2420 0
-140.94 6.3347 4.6675 141.08 2430 0
-142.73 9.3052 4.6473 143.03 2440 0
-145.38 11.41 4.6341 145.82 2450 0
-146.63 14.217 4.6157 147.32 2460 0
-147.54 16.295 4.6024 148.44 2470 0
-149.38 11.927 4.6327 149.85 2480 0
-152.16 -1.4103 4.7217 152.16 2490 0
-155.75 -10.383 4.779 156.09 2500 0
-157.37 -18.131 4.8271 158.41 2510 0
-154.82 -27.01 4.8851 157.16 2520 0
-142.69 -50.976 5.0555 151.53 2530 0
-138.86 -54.359 5.0855 149.12 2540 0
-143.79 -48.337 5.0367 151.69 2550 0
-147.36 -41.394 4.9862 153.06 2560 0
-149.42 -33.308 4.9317 153.09 2570 0
