# Supplementary material for: Inducible microRNA-200c decreases motility of breast cancer cells and reduces filamin A
Source: PLoS One. 2019 Nov 20;14(11):e0224314. doi: 10.1371/journal.pone.0224314 (PMC6867627; doi:10.1371/journal.pone.0224314)
Supplement: S1 Raw Data — (ZIP) [file pone.0224314.s007.zip › MDA-MB-231-200c_Dox/cell62.txt]

14.181 57.28 2.8989 59.009 170 0
11.663 56.794 2.9391 57.979 180 0
19.677 55.155 2.7989 58.559 190 0
15.107 56.371 2.8798 58.36 200 0
14.941 56.958 2.8851 58.885 210 0
24.795 54.168 2.7123 59.573 220 0
12.65 58.899 2.93 60.242 230 0
17.809 56.626 2.8369 59.361 240 0
27.57 52.848 2.6607 59.607 250 0
6.2766 62.331 3.0412 62.646 260 0
14.582 59.489 2.9012 61.25 270 0
35.554 49.51 2.5188 60.953 280 0
37.426 46.708 2.4661 59.853 290 0
30.176 50.068 2.5992 58.459 300 0
14.039 55.782 2.895 57.522 310 0
5.2269 58.068 3.0518 58.303 320 0
6.5682 55.606 3.024 55.992 330 0
22.488 50.814 2.725 55.568 340 0
40.37 40.53 2.3582 57.205 350 0
45.115 37.761 2.2677 58.832 360 0
25.171 50.602 2.68 56.517 370 0
16.981 54.712 2.8406 57.286 380 0
-8.1103 60.209 3.2755 60.753 390 0
-15.42 62.802 3.3824 64.668 400 0
5.1995 58.744 3.0533 58.974 410 0
18.966 55.175 2.8105 58.344 420 0
41.05 39.489 2.3368 56.96 430 0
53.658 26.483 2.0293 59.837 440 0
54.861 27.074 2.0292 61.178 450 0
54.453 28.032 2.0462 61.245 460 0
34.915 46.646 2.499 58.266 470 0
21.76 54.879 2.7641 59.035 480 0
19.269 54.957 2.8044 58.238 490 0
-5.922 59.84 3.2402 60.132 500 0
-18.662 58.008 3.4528 60.936 510 0
-19.569 57.417 3.4701 60.66 520 0
-18.244 58.273 3.445 61.062 530 0
-27.93 52.68 3.6291 59.626 540 0
-39.793 44.22 3.8743 59.489 550 0
-38.06 43.385 3.8617 57.713 560 0
-36.426 44.692 3.8254 57.656 570 0
-20.643 54.998 3.5007 58.745 580 0
-27.476 52.361 3.6248 59.132 590 0
-32.581 51.226 3.7081 60.709 600 0
-28.38 52.752 3.6352 59.902 610 0
-28.498 52.328 3.6403 59.585 620 0
-32.791 50.176 3.7204 59.941 630 0
-40.071 45.917 3.8591 60.943 640 0
-48.898 36.071 4.0768 60.763 650 0
-37.588 45.699 3.8299 59.171 660 0
-27.464 50.779 3.6374 57.73 670 0
-28.147 52.337 3.635 59.425 680 0
-28.426 52.613 3.6369 59.802 690 0
-36.729 48.689 3.7879 60.989 700 0
-42.089 44.203 3.9025 61.036 710 0
-40.316 45.308 3.8688 60.648 720 0
-36.154 47.746 3.7897 59.89 730 0
-35.832 47.384 3.789 59.407 740 0
-28.604 51.449 3.649 58.866 750 0
-25.724 53.269 3.5915 59.155 760 0
-26.187 53.337 3.598 59.418 770 0
-30.326 50.873 3.6791 59.226 780 0
-41.263 42.894 3.9076 59.52 790 0
-47.628 36.737 4.0554 60.15 800 0
-48.996 34.12 4.1041 59.706 810 0
-38.458 45.441 3.8439 59.531 820 0
-27.489 52.382 3.6249 59.156 830 0
-24.579 53.887 3.5695 59.228 840 0
-25.358 52.669 3.5903 58.455 850 0
-26.977 51.368 3.6252 58.021 860 0
-29.968 51.061 3.6723 59.206 870 0
-33.369 46.176 3.7674 56.971 880 0
-39.056 43.834 3.8694 58.709 890 0
-43.156 43.384 3.9244 61.193 900 0
-41.546 45.466 3.882 61.589 910 0
-29.523 52.78 3.6516 60.476 920 0
-28.232 54.81 3.6172 61.654 930 0
-28.987 54.554 3.63 61.777 940 0
-28.55 54.191 3.6265 61.251 950 0
-29.826 54.149 3.6451 61.82 960 0
-28.754 54.439 3.6275 61.566 970 0
-29.209 53.894 3.6382 61.301 980 0
-28.966 53.426 3.6384 60.773 990 0
-29.296 53.229 3.6447 60.758 1000 0
-28.497 52.545 3.6385 59.775 1010 0
-27.448 52.83 3.6208 59.535 1020 0
-27.922 52.618 3.6295 59.567 1030 0
-29.667 50.357 3.674 58.446 1040 0
-30.59 50.942 3.6824 59.421 1050 0
-31.938 49.907 3.7109 59.251 1060 0
-30.516 50.109 3.6886 58.67 1070 0
-31.551 50.012 3.7044 59.133 1080 0
-31.473 50.669 3.6974 59.648 1090 0
-31.166 50.424 3.6952 59.278 1100 0
-30.695 51.044 3.683 59.562 1110 0
-30.098 51.439 3.671 59.598 1120 0
-31.363 51.575 3.688 60.363 1130 0
-34.781 51.855 3.7324 62.439 1140 0
-34.383 49.014 3.7533 59.872 1150 0
-33.314 48.63 3.7422 58.947 1160 0
-35.432 49.789 3.7601 61.109 1170 0
-35.349 50.232 3.7548 61.423 1180 0
-34.425 50.768 3.7375 61.339 1190 0
-35.6 50.728 3.7535 61.973 1200 0
-35.038 50.28 3.7502 61.284 1210 0
-35.57 50.886 3.7517 62.085 1220 0
-34.367 50.066 3.7432 60.726 1230 0
-34.645 50.187 3.7458 60.984 1240 0
-34.047 50.302 3.7366 60.742 1250 0
-35.381 49.537 3.7618 60.875 1260 0
-36.779 48.94 3.7861 61.219 1270 0
-35.396 49.656 3.7609 60.98 1280 0
-34.297 50.104 3.7418 60.718 1290 0
-33.036 50.581 3.7202 60.414 1300 0
-31.636 50.018 3.7056 59.183 1310 0
-31.363 50.242 3.6996 59.227 1320 0
-30.634 51.047 3.6821 59.533 1330 0
-30.462 51.095 3.6792 59.486 1340 0
-30.861 48.446 3.7088 57.44 1350 0
-31.418 48.303 3.7183 57.622 1360 0
-31.594 47.903 3.7246 57.384 1370 0
-31.701 47.62 3.7289 57.207 1380 0
-34.075 45.828 3.781 57.108 1390 0
-35.232 46.512 3.7899 58.35 1400 0
-37.009 45.165 3.8281 58.392 1410 0
-35.268 44.616 3.8105 56.872 1420 0
-31.346 42.271 3.7797 52.625 1430 0
-32.515 42.796 3.7913 53.747 1440 0
-31.407 42.991 3.7725 53.241 1450 0
-31.456 42.325 3.7807 52.735 1460 0
-31.473 44.228 3.7601 54.283 1470 0
-33.422 45.495 3.7752 56.452 1480 0
-34.851 45.463 3.7956 57.284 1490 0
-35.25 45.78 3.7978 57.778 1500 0
-35.059 44.843 3.8052 56.921 1510 0
-35.277 45.289 3.8033 57.407 1520 0
-35.636 44.491 3.8169 57.004 1530 0
-36.178 45.627 3.812 58.229 1540 0
-36.218 44.991 3.8194 57.757 1550 0
-36.5 45 3.8231 57.942 1560 0
-36.852 45.305 3.8245 58.4 1570 0
-38.288 48.967 3.8052 62.159 1580 0
-38.616 49.508 3.804 62.787 1590 0
-36.615 47.461 3.7987 59.943 1600 0
-35.955 45.125 3.8144 57.697 1610 0
-37.186 47.842 3.8023 60.594 1620 0
-37.98 47.991 3.8111 61.201 1630 0
-38.47 49.619 3.8011 62.785 1640 0
-38.15 49.449 3.7987 62.455 1650 0
-37.883 47.903 3.8107 61.072 1660 0
-37.331 49.056 3.7921 61.645 1670 0
-39.367 47.737 3.8312 61.876 1680 0
-39.371 48.381 3.8247 62.376 1690 0
-38.774 48.57 3.8153 62.149 1700 0
-38.892 50.022 3.8025 63.362 1710 0
-37.672 50.305 3.7844 62.847 1720 0
-37.078 50.424 3.7756 62.589 1730 0
-37.094 49.814 3.7817 62.108 1740 0
-38.505 48.897 3.8086 62.238 1750 0
-38.698 49.715 3.803 63.001 1760 0
-38.044 49.461 3.7973 62.4 1770 0
-37.639 48.548 3.8011 61.43 1780 0
-37.679 49.535 3.7919 62.236 1790 0
-38.422 50.348 3.7934 63.334 1800 0
-36.226 47.768 3.7904 59.951 1810 0
-37.787 47.677 3.8118 60.835 1820 0
-38.548 47.961 3.8186 61.532 1830 0
-35.753 47.531 3.7865 59.477 1840 0
-30.244 42.952 3.7551 52.532 1850 0
-34.969 45.393 3.798 57.3 1860 0
-37.662 43.858 3.8511 57.81 1870 0
-40.297 47.569 3.8444 62.343 1880 0
-36.15 48.652 3.7806 60.612 1890 0
-32.11 50.099 3.7116 59.506 1900 0
-33.074 50.194 3.7242 60.11 1910 0
-34.135 50.484 3.7361 60.942 1920 0
-32.381 51.365 3.7041 60.72 1930 0
-28.356 50.343 3.6545 57.78 1940 0
-35.394 48.756 3.7695 60.249 1950 0
-34.238 49.81 3.7438 60.442 1960 0
-34.02 46.46 3.7736 57.584 1970 0
-29.029 41.035 3.7573 50.265 1980 0
-29.185 45.652 3.7104 54.184 1990 0
-34.871 47.559 3.7743 58.973 2000 0
-36.521 49.705 3.7753 61.68 2010 0
-34.556 49.437 3.7516 60.317 2020 0
-31.14 47.115 3.7256 56.476 2030 0
-30.988 43.358 3.7621 53.293 2040 0
-35.094 47.09 3.782 58.729 2050 0
-28.808 51.185 3.6542 58.735 2060 0
-31.197 53.281 3.6713 61.742 2070 0
-31.851 43.84 3.7699 54.189 2080 0
-29.965 39.232 3.7939 49.366 2090 0
-31.996 45.011 3.7596 55.225 2100 0
-32.51 44.467 3.7729 55.084 2110 0
-31.967 43.793 3.7721 54.219 2120 0
-33.215 43.664 3.7919 54.861 2130 0
-29.649 42.134 3.7548 51.52 2140 0
-30.288 41.466 3.7725 51.35 2150 0
-29.924 42.368 3.7565 51.87 2160 0
-31.077 43.124 3.766 53.155 2170 0
-32.684 44.4 3.7762 55.132 2180 0
-33.761 45.241 3.7827 56.45 2190 0
-34.635 45.219 3.7952 56.959 2200 0
-34.629 45.708 3.79 57.345 2210 0
-34.227 46.844 3.7726 58.016 2220 0
-33.452 48.458 3.7458 58.883 2230 0
-33.05 47.804 3.7465 58.116 2240 0
-32.817 49.124 3.7306 59.078 2250 0
-33.952 47.105 3.7661 58.066 2260 0
-34.02 46.913 3.769 57.95 2270 0
-34.084 48.396 3.7552 59.193 2280 0
-33.374 48.076 3.7484 58.524 2290 0
-33.397 47.96 3.7499 58.442 2300 0
-32.646 48.413 3.7349 58.392 2310 0
-32.668 49.078 3.7289 58.956 2320 0
-33.149 48.779 3.7385 58.976 2330 0
-33.831 48.779 3.748 59.363 2340 0
-33.62 47.929 3.7533 58.545 2350 0
-33.903 46.617 3.7704 57.642 2360 0
-33.444 45.962 3.7706 56.841 2370 0
-33.441 45.829 3.772 56.733 2380 0
-33.345 44.743 3.7821 55.802 2390 0
-33.071 44.781 3.7777 55.669 2400 0
-33.053 45.074 3.7743 55.894 2410 0
-33.47 44.07 3.7911 55.339 2420 0
-33.706 43.986 3.7954 55.415 2430 0
-33.247 43.281 3.7966 54.577 2440 0
-33.203 43.051 3.7986 54.368 2450 0
-32.843 45.95 3.7621 56.481 2460 0
-31.757 48.42 3.7221 57.905 2470 0
-31.459 49.02 3.7122 58.246 2480 0
-30.892 48.812 3.7058 57.766 2490 0
-30.793 49.068 3.702 57.93 2500 0
-31.002 48.954 3.7061 57.945 2510 0
-31.393 49.85 3.7036 58.911 2520 0
-31.312 50.309 3.6983 59.257 2530 0
-31.548 49.033 3.7133 58.305 2540 0
-31.635 49.575 3.7096 58.809 2550 0
-31.545 50.586 3.6992 59.616 2560 0
-30.956 49.861 3.6972 58.689 2570 0
-30.856 50.081 3.6938 58.823 2580 0
-31.424 49.84 3.7041 58.92 2590 0
-30.741 49.675 3.6957 58.418 2600 0
-31.322 49.544 3.7054 58.614 2610 0
-31.366 50.103 3.7009 59.111 2620 0
-31.071 49.853 3.6989 58.743 2630 0
-31.737 49.443 3.7122 58.752 2640 0
-31.848 49.137 3.7167 58.555 2650 0
-32.653 49.177 3.7277 59.03 2660 0
-31.955 48.69 3.7224 58.239 2670 0
-31.992 48.997 3.72 58.516 2680 0
-31.198 49.094 3.7077 58.168 2690 0
-32.365 49.563 3.7201 59.195 2700 0
-32.643 50.372 3.7166 60.024 2710 0
-33.174 49.029 3.7365 59.197 2720 0
-33.213 47.591 3.7509 58.034 2730 0
-33.256 48.475 3.7429 58.786 2740 0
-33.111 48.974 3.7361 59.117 2750 0
-34.15 49.658 3.744 60.267 2760 0
-34.586 49.451 3.7519 60.346 2770 0
-34.533 50.449 3.7418 61.137 2780 0
-33.829 51.039 3.7269 61.232 2790 0
-34.515 50.336 3.7426 61.032 2800 0
-34.858 50.142 3.7491 61.068 2810 0
-34.104 49.565 3.7443 60.164 2820 0
-34.309 50.026 3.7427 60.661 2830 0
-33.758 50.2 3.7336 60.495 2840 0
-33.671 49.749 3.7366 60.072 2850 0
-33.563 49.791 3.7347 60.046 2860 0
-33.837 50.257 3.7342 60.586 2870 0
-33.76 50.033 3.7352 60.358 2880 0
-33.997 49.607 3.7424 60.138 2890 0
