# Supplementary material for: Inducible microRNA-200c decreases motility of breast cancer cells and reduces filamin A
Source: PLoS One. 2019 Nov 20;14(11):e0224314. doi: 10.1371/journal.pone.0224314 (PMC6867627; doi:10.1371/journal.pone.0224314)
Supplement: S1 Raw Data — (ZIP) [file pone.0224314.s007.zip › MDA-MB-231-200c_Dox/cell63.txt]

104.82 -5.7685 7.799 104.98 10 0
103.87 -9.4816 7.7629 104.3 20 0
106.15 -10.211 7.7581 106.64 30 0
106.64 -8.0102 7.779 106.94 40 0
106.93 -4.9229 7.808 107.05 50 0
105.59 -9.3611 7.7656 106 60 0
103.89 -14.831 7.7122 104.94 70 0
101.38 -17.366 7.6843 102.86 80 0
99.83 -17.837 7.6772 101.41 90 0
106.1 1.3115 7.8663 106.11 100 0
105.22 -11.142 7.7485 105.81 110 0
102.03 -18.149 7.6779 103.63 120 0
98.917 -20.784 7.6469 101.08 130 0
99.997 -19.546 7.6609 101.89 140 0
106.71 -1.6048 7.8389 106.72 150 0
104.84 -10.499 7.7542 105.36 160 0
99.611 -21.461 7.6418 101.9 170 0
101.39 -15.059 7.7065 102.5 180 0
106.86 5.1525 7.9022 106.98 190 0
106.06 -2.6194 7.8293 106.09 200 0
104.33 -12.126 7.7383 105.03 210 0
92.581 -45.763 7.3949 103.27 220 0
97.467 -41.855 7.4484 106.07 230 0
103.4 -17.829 7.6832 104.93 240 0
106.3 -4.3911 7.8127 106.4 250 0
102.32 -7.4518 7.7813 102.59 260 0
104.53 3.8397 7.8907 104.6 270 0
102.02 -1.5773 7.8385 102.03 280 0
99.49 -3.9764 7.814 99.569 290 0
97.907 -8.7477 7.7649 98.297 300 0
97.116 -36.464 7.4948 103.74 310 0
108.24 2.1376 7.8737 108.26 320 0
107.87 3.0187 7.882 107.91 330 0
107.13 4.5257 7.8962 107.23 340 0
102.07 -30.711 7.5617 106.59 350 0
100.47 -17.227 7.6842 101.93 360 0
107.63 16.588 8.0069 108.9 370 0
109 4.6362 7.8965 109.1 380 0
95.943 -41.537 7.4454 104.55 390 0
96.818 -41.951 7.4451 105.52 400 0
103.25 -23.883 7.6267 105.97 410 0
104.64 -10.85 7.7507 105.2 420 0
99.115 -9.2209 7.7612 99.543 430 0
107.34 21.966 8.0558 109.57 440 0
108.25 -2.3329 7.8324 108.27 450 0
102.31 -21.303 7.6487 104.5 460 0
108.02 9.6383 7.943 108.45 470 0
107.61 16.056 8.0021 108.81 480 0
105.33 -19.549 7.6705 107.13 490 0
99.732 -32.489 7.5391 104.89 500 0
109.34 -2.027 7.8354 109.36 510 0
108.63 10.838 7.9534 109.17 520 0
109.28 18.479 8.0215 110.84 530 0
107.14 -10.726 7.7542 107.68 540 0
103.65 -25.396 7.6137 106.71 550 0
101.06 -27.3 7.5901 104.68 560 0
107.43 25.083 8.0833 110.32 570 0
106.88 33.715 8.1596 112.07 580 0
105.73 32.929 8.1559 110.74 590 0
110.21 32.93 8.1443 115.02 600 0
105.53 -0.22053 7.8519 105.53 610 0
104.73 -18.875 7.6757 106.42 620 0
99.805 -20.101 7.6552 101.81 630 0
108.05 20.224 8.039 109.93 640 0
103.39 -24.388 7.6223 106.23 650 0
92.461 -45.474 7.3969 103.04 660 0
92.278 -46.012 7.3914 103.11 670 0
93.395 -46.324 7.3935 104.25 680 0
98.148 -30.627 7.5515 102.82 690 0
98.469 -18.829 7.665 100.25 700 0
100.79 -4.5388 7.809 100.9 710 0
88.769 -45.479 7.3805 99.741 720 0
98.562 -31.497 7.5447 103.47 730 0
99.1 -17.911 7.6752 100.71 740 0
101.13 -2.3536 7.8307 101.15 750 0
101.56 -3.6135 7.8184 101.63 760 0
92.929 -39.042 7.4562 100.8 770 0
107.67 -0.26778 7.8515 107.67 780 0
105.58 21.29 8.053 107.7 790 0
106.78 29.827 8.1264 110.87 800 0
106.14 31.589 8.1432 110.74 810 0
108.34 28.049 8.1073 111.91 820 0
106.2 11.18 7.9589 106.79 830 0
104.29 -2.2636 7.8323 104.32 840 0
94.056 -40.441 7.4479 102.38 850 0
105.47 -4.997 7.8066 105.59 860 0
106.37 14.986 7.9939 107.42 870 0
104.92 13.732 7.9841 105.81 880 0
102.02 6.1795 7.9145 102.2 890 0
99.754 1.1406 7.8654 99.76 900 0
101.97 5.6487 7.9093 102.13 910 0
96.405 -26.262 7.588 99.918 920 0
98.503 -24.448 7.6107 101.49 930 0
100.76 -9.084 7.7641 101.17 940 0
101 18.691 8.037 102.72 950 0
101.04 27.062 8.1157 104.6 960 0
102.33 12.375 7.9743 103.08 970 0
97.636 -30.495 7.5513 102.29 980 0
101.28 -23.261 7.6282 103.92 990 0
104.16 -2.2126 7.8327 104.18 1000 0
99.88 -2.3305 7.8307 99.907 1010 0
99.106 36.582 8.2076 105.64 1020 0
103.02 20.968 8.0548 105.13 1030 0
101.98 15.626 8.006 103.17 1040 0
101.22 3.4236 7.8878 101.28 1050 0
101.16 -9.1608 7.7637 101.57 1060 0
102.28 9.9353 7.9508 102.76 1070 0
100.94 19.189 8.0418 102.75 1080 0
98.974 25.563 8.1067 102.22 1090 0
98.848 21.165 8.0649 101.09 1100 0
101.17 14.848 7.9997 102.26 1110 0
100.95 -8.8483 7.7666 101.33 1120 0
100.1 -18.929 7.6671 101.87 1130 0
103.69 -2.7816 7.8272 103.73 1140 0
100.5 3.614 7.8899 100.57 1150 0
101.23 12.309 7.975 101.97 1160 0
101.66 17.454 8.024 103.15 1170 0
98.984 30.188 8.15 103.48 1180 0
101.41 17.544 8.0253 102.91 1190 0
101.58 5.0227 7.9034 101.7 1200 0
97.668 -26.267 7.5913 101.14 1210 0
104.26 10.353 7.953 104.77 1220 0
100.42 26.596 8.1129 103.88 1230 0
98.803 23.334 8.0859 101.52 1240 0
99.723 19.596 8.048 101.63 1250 0
99.455 16.62 8.0196 100.83 1260 0
99.404 23.301 8.0842 102.1 1270 0
99.586 19.371 8.0461 101.45 1280 0
99.206 24.1 8.0923 102.09 1290 0
98.488 30.056 8.1502 102.97 1300 0
100.07 19.635 8.0477 101.98 1310 0
98.852 14.098 7.9956 99.853 1320 0
100.16 9.2179 7.9458 100.58 1330 0
100.61 6.1866 7.9154 100.8 1340 0
97.802 4.9332 7.9044 97.927 1350 0
99.972 4.984 7.9038 100.1 1360 0
97.409 3.866 7.8936 97.486 1370 0
96.799 3.421 7.8893 96.859 1380 0
96.773 6.5473 7.9215 96.994 1390 0
100.18 19.609 8.0473 102.08 1400 0
99.492 18.064 8.0336 101.12 1410 0
98.35 15.861 8.0139 99.621 1420 0
100.24 20.675 8.0574 102.35 1430 0
100.12 18.285 8.0346 101.78 1440 0
99.679 15.693 8.0101 100.91 1450 0
99.469 14.088 7.9947 100.46 1460 0
99.527 13.719 7.991 100.47 1470 0
99.929 16.763 8.0202 101.32 1480 0
100.21 22.954 8.0792 102.8 1490 0
98.644 34.996 8.1949 104.67 1500 0
98.383 32.057 8.169 103.47 1510 0
98.155 27.093 8.1233 101.83 1520 0
97.998 24.371 8.0977 100.98 1530 0
97.716 23.343 8.0885 100.47 1540 0
98.002 23.198 8.0864 100.71 1550 0
98.46 28.128 8.1322 102.4 1560 0
98.408 31.998 8.1684 103.48 1570 0
97.545 36.991 8.2164 104.32 1580 0
97.03 38.32 8.2301 104.32 1590 0
99.412 26.889 8.1181 102.98 1600 0
102.33 -2.5018 7.8295 102.37 1610 0
97.441 -30.788 7.5479 102.19 1620 0
98.532 -29.373 7.5643 102.82 1630 0
100.49 -16.708 7.6892 101.87 1640 0
101.36 -8.7279 7.7681 101.74 1650 0
100.37 -0.10299 7.853 100.37 1660 0
98.223 14.238 7.9979 99.249 1670 0
96.814 21.253 8.0701 99.119 1680 0
96.066 25.353 8.112 99.355 1690 0
97.075 28.042 8.1352 101.04 1700 0
97.728 34.171 8.1903 103.53 1710 0
98.873 28.014 8.1301 102.77 1720 0
101.79 -3.0736 7.8238 101.84 1730 0
97.373 -34.381 7.5146 103.26 1740 0
98.669 -24.683 7.6089 101.71 1750 0
101.28 -9.8103 7.7574 101.75 1760 0
101.01 -12.529 7.7306 101.78 1770 0
100.59 -12.354 7.7318 101.35 1780 0
100.13 -14.784 7.7074 101.22 1790 0
99.568 -16.955 7.6853 101 1800 0
100.11 -14.401 7.7111 101.14 1810 0
100.62 -11.111 7.744 101.23 1820 0
100.39 -11.537 7.7396 101.05 1830 0
99.011 -19.48 7.6597 100.91 1840 0
99.365 -19.216 7.663 101.21 1850 0
98.393 -23.828 7.6164 101.24 1860 0
98.782 -18.257 7.6712 100.45 1870 0
99.707 -12.943 7.7249 100.54 1880 0
99.823 -11.528 7.739 100.49 1890 0
100.41 -13.083 7.7244 101.26 1900 0
100.09 -10.495 7.7495 100.64 1910 0
99.493 -9.8099 7.7557 99.975 1920 0
100.55 -8.2098 7.7725 100.88 1930 0
99.874 -15.736 7.6977 101.11 1940 0
99.83 -18.481 7.6709 101.53 1950 0
99.504 -17.535 7.6796 101.04 1960 0
100.13 -18.859 7.6678 101.89 1970 0
99.888 -14.84 7.7065 100.98 1980 0
100.57 -10.229 7.7526 101.09 1990 0
100.68 -5.9741 7.7947 100.86 2000 0
100.95 -2.247 7.8317 100.97 2010 0
101.24 9.0804 7.9434 101.65 2020 0
98.642 14.791 8.0028 99.744 2030 0
98.922 18.172 8.0357 100.58 2040 0
98.922 24.013 8.0921 101.79 2050 0
98.444 38.11 8.2233 105.56 2060 0
97.538 35.788 8.2056 103.9 2070 0
97.769 32.248 8.1726 102.95 2080 0
98.64 27.141 8.1225 102.31 2090 0
97.495 31.265 8.1643 102.39 2100 0
97.502 27.005 8.1242 101.17 2110 0
97.95 32.509 8.1744 103.2 2120 0
97.597 29.339 8.146 101.91 2130 0
97.183 35.833 8.2072 103.58 2140 0
98.425 30.551 8.1549 103.06 2150 0
97.066 27.55 8.1305 100.9 2160 0
98.123 28.521 8.1369 102.18 2170 0
97.217 32.675 8.1782 102.56 2180 0
96.593 29.705 8.1523 101.06 2190 0
97.508 33.66 8.1864 103.15 2200 0
97.405 30.018 8.1529 101.93 2210 0
97.558 31.944 8.1704 102.65 2220 0
97.077 32.039 8.1728 102.23 2230 0
96.684 31.355 8.1676 101.64 2240 0
96.77 35.297 8.2037 103.01 2250 0
96.885 32.107 8.174 102.07 2260 0
97.558 28.022 8.1337 101.5 2270 0
97.908 31.353 8.1639 102.81 2280 0
96.363 35.878 8.2104 102.83 2290 0
97.478 31.749 8.1688 102.52 2300 0
97.548 32.551 8.1761 102.84 2310 0
96.848 36.227 8.2119 103.4 2320 0
97.447 32.07 8.1719 102.59 2330 0
97.438 29.786 8.1507 101.89 2340 0
97.768 29.512 8.1471 102.13 2350 0
97.013 31.06 8.1638 101.86 2360 0
97.259 29.561 8.149 101.65 2370 0
97.352 28.602 8.1397 101.47 2380 0
97.119 29.587 8.1497 101.53 2390 0
97.62 28.774 8.1406 101.77 2400 0
96.746 35.075 8.2018 102.91 2410 0
97.776 29.843 8.1502 102.23 2420 0
98.035 25.857 8.1119 101.39 2430 0
97.865 25.071 8.1048 101.02 2440 0
98.265 24.391 8.0973 101.25 2450 0
98.667 25.52 8.1071 101.91 2460 0
98.279 27.398 8.1259 102.03 2470 0
98.025 27.324 8.1258 101.76 2480 0
97.351 29.985 8.1528 101.86 2490 0
97.094 28.357 8.1381 101.15 2500 0
96.727 28.622 8.1417 100.87 2510 0
97.102 31.562 8.1683 102.1 2520 0
97.299 29.477 8.1481 101.67 2530 0
96.653 32.094 8.1746 101.84 2540 0
97.101 28.584 8.1403 101.22 2550 0
97.244 29.566 8.1491 101.64 2560 0
97.249 32.959 8.1807 102.68 2570 0
96.615 31.837 8.1723 101.73 2580 0
96.827 30.365 8.1579 101.48 2590 0
96.913 31.023 8.1638 101.76 2600 0
96.773 30.938 8.1634 101.6 2610 0
97.402 30.509 8.1575 102.07 2620 0
97.223 28.142 8.1357 101.21 2630 0
97.287 31.525 8.1673 102.27 2640 0
96.642 34.923 8.2007 102.76 2650 0
96.719 31.69 8.1706 101.78 2660 0
96.792 33.899 8.1909 102.56 2670 0
96.835 31.35 8.1671 101.78 2680 0
96.453 31.71 8.1716 101.53 2690 0
96.22 33.542 8.1894 101.9 2700 0
96.805 30.909 8.163 101.62 2710 0
96.953 34.117 8.1923 102.78 2720 0
96.743 30.311 8.1576 101.38 2730 0
96.718 34.147 8.1934 102.57 2740 0
96.518 31.837 8.1726 101.63 2750 0
96.895 31.305 8.1665 101.83 2760 0
96.116 36.742 8.2191 102.9 2770 0
96.209 35.941 8.2115 102.7 2780 0
96.963 34.449 8.1954 102.9 2790 0
96.82 32.528 8.1781 102.14 2800 0
97.284 32.398 8.1755 102.54 2810 0
96.926 34.428 8.1953 102.86 2820 0
96.682 32.225 8.1757 101.91 2830 0
97.048 29.548 8.1495 101.45 2840 0
96.524 34.8 8.2 102.61 2850 0
96.315 32.823 8.1824 101.75 2860 0
96.285 35.802 8.21 102.73 2870 0
96.058 36.103 8.2135 102.62 2880 0
96.272 32.985 8.1841 101.77 2890 0
