# Supplementary material for: Inducible microRNA-200c decreases motility of breast cancer cells and reduces filamin A
Source: PLoS One. 2019 Nov 20;14(11):e0224314. doi: 10.1371/journal.pone.0224314 (PMC6867627; doi:10.1371/journal.pone.0224314)
Supplement: S1 Raw Data — (ZIP) [file pone.0224314.s007.zip › MDA-MB-231-200c_Dox/cell64.txt]

60.761 28.321 2.007 67.037 430 0
61.074 29.262 2.0176 67.722 440 0
63.442 24.507 1.9394 68.011 450 0
65.593 11.493 1.7442 66.593 460 0
65.26 7.7028 1.6883 65.713 470 0
63.459 3.4689 1.6254 63.554 480 0
63.414 -16.361 1.3183 65.491 490 0
64.296 -15.947 1.3277 66.245 500 0
64.512 -15.288 1.3381 66.299 510 0
63.608 -14.958 1.3398 65.344 520 0
64.09 -14.335 1.3507 65.673 530 0
64.337 -14.698 1.3462 65.994 540 0
63.227 -14.852 1.3401 64.948 550 0
62.715 -15.716 1.3253 64.655 560 0
62.891 -15.431 1.3302 64.757 570 0
63.013 -15.015 1.3369 64.777 580 0
63.271 -15.693 1.3277 65.188 590 0
63.023 -14.208 1.3491 64.604 600 0
63.347 -14.924 1.3394 65.081 610 0
62.619 -14.594 1.3418 64.297 620 0
62.781 -13.601 1.3574 64.237 630 0
64.637 -13.31 1.3677 65.994 640 0
66.334 -12.502 1.3845 67.502 650 0
64.536 -7.8053 1.4504 65.007 660 0
64.665 22.293 1.9028 68.4 670 0
58.484 29.296 2.0352 65.411 680 0
55.54 32.296 2.0975 64.248 690 0
55.248 39.25 2.1885 67.771 700 0
53.249 32.223 2.115 62.24 710 0
57.436 22.748 1.9479 61.777 720 0
64.785 22.919 1.9108 68.72 730 0
60.78 29.97 2.0289 67.768 740 0
55.336 27.478 2.0317 61.783 750 0
64.732 17.455 1.8342 67.044 760 0
60.291 21.579 1.9145 64.036 770 0
61.533 16.089 1.8265 63.602 780 0
67.031 13.084 1.7636 68.296 790 0
62.201 -1.3619 1.5489 62.216 800 0
63.197 -10.746 1.4024 64.104 810 0
62.187 -24.316 1.1981 66.772 820 0
62.14 -21.83 1.233 65.863 830 0
60.475 -27.68 1.1416 66.509 840 0
57.283 -29.631 1.0934 64.493 850 0
55.788 -34.685 1.0146 65.692 860 0
50.15 -45.94 0.82918 68.011 870 0
46.464 -46.339 0.78674 65.622 880 0
43.442 -50.669 0.70876 66.742 890 0
37.164 -55.95 0.58631 67.169 900 0
31.234 -58.301 0.49182 66.141 910 0
36.029 -53.204 0.59524 64.256 920 0
36.764 -55.912 0.58165 66.916 930 0
40.93 -51.393 0.67255 65.7 940 0
43.816 -55.226 0.67069 70.497 950 0
34.908 -54.012 0.57377 64.311 960 0
30.294 -56.8 0.48997 64.373 970 0
30.516 -60.788 0.46525 68.018 980 0
31.523 -59.078 0.49015 66.962 990 0
32.172 -60.199 0.49081 68.257 1000 0
40.159 -52.803 0.65022 66.339 1010 0
31.427 -59.601 0.48524 67.379 1020 0
31.997 -58.894 0.49768 67.024 1030 0
34.259 -61.244 0.51002 70.175 1040 0
37.313 -57.95 0.57206 68.923 1050 0
26.501 -62.564 0.40067 67.945 1060 0
17.886 -60.66 0.28672 63.242 1070 0
10.946 -68.281 0.15895 69.153 1080 0
11.051 -66.671 0.16426 67.581 1090 0
10.071 -66.256 0.15084 67.017 1100 0
12.76 -66.943 0.18835 68.148 1110 0
8.691 -63.978 0.13502 64.566 1120 0
12.694 -61.641 0.2031 62.935 1130 0
7.7611 -62.501 0.12354 62.981 1140 0
2.4092 -64.94 0.037081 64.985 1150 0
6.8603 -64.007 0.10677 64.373 1160 0
-2.7511 -62.613 -0.04391 62.673 1170 0
-6.5732 -62.551 -0.1047 62.895 1180 0
0.72624 -65.81 0.011035 65.814 1190 0
-4.7446 -66.677 -0.071037 66.846 1200 0
-7.5626 -68.707 -0.10963 69.122 1210 0
-4.5129 -64.981 -0.069339 65.138 1220 0
-0.91281 -65.029 -0.014036 65.035 1230 0
-1.3351 -65.189 -0.020478 65.202 1240 0
-4.8916 -65.278 -0.074794 65.461 1250 0
-3.4508 -62.955 -0.054759 63.049 1260 0
-7.9368 -66.365 -0.11903 66.838 1270 0
-11.786 -65.082 -0.17916 66.141 1280 0
-15.572 -64.846 -0.23567 66.689 1290 0
-19.429 -62.384 -0.30191 65.34 1300 0
-15.306 -60.852 -0.24642 62.748 1310 0
-34.576 -57.342 -0.5426 66.96 1320 0
-31.323 -62.446 -0.46493 69.862 1330 0
-28.576 -58.678 -0.45319 65.266 1340 0
-29.74 -61.283 -0.45181 68.118 1350 0
-25.6 -63.641 -0.38245 68.597 1360 0
-27.073 -65.183 -0.39366 70.581 1370 0
-32.074 -58.427 -0.50205 66.652 1380 0
-33.423 -55.865 -0.53915 65.1 1390 0
-33.056 -57.721 -0.52009 66.516 1400 0
-37.715 -54.187 -0.60806 66.02 1410 0
-42.158 -48.632 -0.71421 64.361 1420 0
-43.108 -45.573 -0.75761 62.731 1430 0
-44.87 -44.13 -0.79371 62.935 1440 0
-52.663 -38.692 -0.93715 65.349 1450 0
-52.176 -44.718 -0.86222 68.717 1460 0
-49.418 -45.251 -0.82939 67.006 1470 0
-44.661 -44.641 -0.78562 63.146 1480 0
-52.317 -37.588 -0.94778 64.42 1490 0
-52.111 -40.877 -0.90563 66.231 1500 0
-50.857 -45.791 -0.83777 68.434 1510 0
-51.059 -44.336 -0.85575 67.622 1520 0
-48.679 -48.217 -0.79016 68.517 1530 0
-56.533 -42.4 -0.9273 70.667 1540 0
-53.994 -39.341 -0.94111 66.806 1550 0
-54.847 -35.243 -0.99967 65.194 1560 0
-53.284 -34.884 -0.99114 63.688 1570 0
-54.989 -33.19 -1.0277 64.229 1580 0
-56.385 -33.291 -1.0375 65.48 1590 0
-58.007 -30.665 -1.0845 65.614 1600 0
-51.74 -30.331 -1.0406 59.975 1610 0
-55.478 -31.559 -1.0536 63.826 1620 0
-55.866 -29.224 -1.0888 63.048 1630 0
-55.222 -25.879 -1.1326 60.985 1640 0
-55.874 -28.844 -1.0942 62.88 1650 0
-56.386 -26.905 -1.1256 62.476 1660 0
-57.968 -23.799 -1.1812 62.664 1670 0
-60.232 -24.979 -1.1777 65.207 1680 0
-61.549 -13.587 -1.3535 63.031 1690 0
-68.444 -7.7804 -1.4576 68.885 1700 0
-64.447 -3.6418 -1.5143 64.55 1710 0
-65.822 -0.78543 -1.5589 65.826 1720 0
-64.499 -1.9314 -1.5409 64.527 1730 0
-62.344 4.536 -1.6434 62.508 1740 0
-62.974 7.2839 -1.686 63.394 1750 0
-62.942 11.101 -1.7454 63.914 1760 0
-60.291 18.501 -1.8685 63.065 1770 0
-57.832 19.365 -1.8939 60.988 1780 0
-59.175 21.014 -1.912 62.795 1790 0
-59.765 22.796 -1.9352 63.965 1800 0
-56.612 28.078 -2.0312 63.192 1810 0
-57.07 27.667 -2.0222 63.423 1820 0
-52.971 37.378 -2.1853 64.83 1830 0
-50.554 41.2 -2.2546 65.216 1840 0
-51.221 45.692 -2.2992 68.639 1850 0
-57.587 38.446 -2.1595 69.241 1860 0
-58.171 32.232 -2.0768 66.504 1870 0
-60.684 24.263 -1.9512 65.355 1880 0
-61.723 25.016 -1.9559 66.6 1890 0
-61.615 27.388 -1.9891 67.428 1900 0
-58.679 30.374 -2.0484 66.074 1910 0
-52.218 45.582 -2.2884 69.314 1920 0
-46.692 48.506 -2.3752 67.327 1930 0
-39.603 56.673 -2.5317 69.139 1940 0
-33.624 59.436 -2.6268 68.288 1950 0
-28.71 61.194 -2.7029 67.594 1960 0
-25.565 63.306 -2.7578 68.274 1970 0
-30.142 62.245 -2.6906 69.159 1980 0
-33.096 59.395 -2.6332 67.994 1990 0
-23.888 67.558 -2.8017 71.657 2000 0
-23.869 68.3 -2.8054 72.351 2010 0
-28.037 59.129 -2.6988 65.44 2020 0
-28.725 61.042 -2.7018 67.463 2030 0
-29.425 66.45 -2.7247 72.673 2040 0
-31.753 61.172 -2.6628 68.922 2050 0
-27.934 61.26 -2.7138 67.328 2060 0
-23.207 63.752 -2.7925 67.844 2070 0
-13.636 68.072 -2.9439 69.424 2080 0
-8.6325 66.43 -3.0124 66.988 2090 0
-5.405 67.008 -3.0611 67.226 2100 0
-1.8915 66.904 -3.1133 66.931 2110 0
1.388 64.316 -3.1632 64.331 2120 0
6.5189 64.358 -3.2425 64.687 2130 0
13.84 64.372 -3.3534 65.843 2140 0
10.72 65.787 -3.3031 66.655 2150 0
12.041 65.913 -3.3223 67.003 2160 0
13.193 65.928 -3.3391 67.236 2170 0
13.419 64.647 -3.3463 66.025 2180 0
11.841 65.562 -3.3203 66.623 2190 0
16.787 64.074 -3.3978 66.237 2200 0
20.369 61.454 -3.4617 64.741 2210 0
7.272 67.63 -3.2487 68.02 2220 0
20.591 59.492 -3.4748 62.954 2230 0
32.057 54.331 -3.6747 63.083 2240 0
27.067 62.133 -3.5524 67.772 2250 1
24.09 70.308 -3.4717 74.321 2260 1
20.838 66.363 -3.4458 69.557 2270 0
23.155 65.158 -3.483 69.15 2280 0
21.507 66.31 -3.4552 69.711 2290 0
16.75 64.461 -3.3958 66.601 2300 1
15.216 65.34 -3.3704 67.088 2310 1
9.5892 65.852 -3.2862 66.547 2320 1
4.5877 64.297 -3.2128 64.46 2330 1
0.18439 66.399 -3.1444 66.399 2340 1
-3.0637 66.908 -3.0958 66.978 2350 1
-4.6197 65.768 -3.0715 65.93 2360 0
-5.0155 67.702 -3.0676 67.887 2370 0
-5.4403 64.095 -3.0569 64.325 2380 0
-5.67 64.115 -3.0534 64.365 2390 0
-5.8654 62.915 -3.0486 63.188 2400 0
-6.1049 62.885 -3.0448 63.181 2410 0
-8.1387 60.689 -3.0083 61.233 2420 0
-7.5791 60.35 -3.0167 60.824 2430 0
-4.1833 63.424 -3.0757 63.562 2440 0
-1.9965 63.108 -3.11 63.14 2450 0
6.2747 63.167 -3.2406 63.478 2460 0
5.2217 61.618 -3.2261 61.839 2470 0
4.8284 59.431 -3.2227 59.627 2480 0
6.3586 58.977 -3.249 59.319 2490 0
4.7225 59.297 -3.2211 59.485 2500 0
17.101 60.275 -3.418 62.654 2510 0
31.131 59.089 -3.6265 66.788 2520 0
33.853 55.377 -3.6903 64.905 2530 0
33.398 57.291 -3.6694 66.315 2540 0
43.92 50.285 -3.8595 66.764 2550 0
37.574 54.329 -3.7467 66.056 2560 0
39.104 52.688 -3.7801 65.613 2570 0
40.749 52.037 -3.8059 66.093 2580 0
43.03 48.994 -3.8623 65.207 2590 0
47.922 45.248 -3.9557 65.908 2600 0
47.548 45.194 -3.9524 65.6 2610 0
48.087 44.816 -3.9622 65.733 2620 0
48.647 42.074 -3.9993 64.318 2630 0
45.243 42.063 -3.9634 61.776 2640 0
48.443 44.575 -3.9686 65.831 2650 0
46.045 44.726 -3.9415 64.191 2660 0
46.209 45.098 -3.9392 64.568 2670 0
47.165 48.696 -3.911 67.793 2680 0
48.57 48.167 -3.9312 68.404 2690 0
46.541 44.641 -3.9478 64.49 2700 0
45.392 44.138 -3.941 63.314 2710 0
45.169 44.223 -3.9376 63.213 2720 0
45.953 45.517 -3.9318 64.68 2730 0
45.62 44.226 -3.9425 63.539 2740 0
41.864 46.676 -3.8727 62.7 2750 0
37.404 51.131 -3.7732 63.352 2760 0
35.297 54.565 -3.7158 64.986 2770 0
38.634 53.34 -3.7684 65.862 2780 0
38.804 54.439 -3.7609 66.853 2790 0
43.39 52.449 -3.8327 68.071 2800 0
41.718 52.407 -3.8139 66.984 2810 0
40.53 52.312 -3.8008 66.175 2820 0
39.379 53.161 -3.7791 66.157 2830 0
40.487 53.183 -3.7923 66.841 2840 0
39.27 53.869 -3.7715 66.663 2850 0
36.316 52.979 -3.7425 64.231 2860 0
29.853 55.744 -3.6333 63.235 2870 0
30.133 54.562 -3.6462 62.33 2880 0
28.977 54.665 -3.629 61.871 2890 0
