# Supplementary material for: Inducible microRNA-200c decreases motility of breast cancer cells and reduces filamin A
Source: PLoS One. 2019 Nov 20;14(11):e0224314. doi: 10.1371/journal.pone.0224314 (PMC6867627; doi:10.1371/journal.pone.0224314)
Supplement: S1 Raw Data — (ZIP) [file pone.0224314.s007.zip › MDA-MB-231-200c_Dox/cell65.txt]

15.715 66.692 2.9102 68.518 10 0
14.912 65.369 2.9173 67.048 20 0
20.024 64.142 2.839 67.195 30 0
16.998 62.823 2.8773 65.082 40 0
14.658 62.846 2.9125 64.533 50 0
16.396 61.557 2.8813 63.703 60 0
16.909 60.089 2.8673 62.423 70 0
21.869 57.45 2.7779 61.472 80 0
18.086 57.412 2.8364 60.193 90 1
12.911 57.561 2.9209 58.991 100 1
-12.568 62.09 3.3413 63.349 110 1
-19.365 64.08 3.4351 66.942 120 1
-16.401 62.837 3.3969 64.942 130 1
-2.3229 66.779 3.1764 66.82 140 1
6.5722 67.258 3.0442 67.578 150 1
13.893 65.768 2.9334 67.22 160 1
28.98 58.389 2.6809 65.185 170 1
40.643 53.663 2.4934 67.317 180 1
49.546 46.821 2.3279 68.169 190 1
54.578 43.859 2.2477 70.017 200 0
48.26 51.761 2.3912 70.769 210 0
38.461 53.471 2.518 65.866 220 0
39.263 55.144 2.5229 67.694 230 0
34.98 56.425 2.5866 66.388 240 0
20.583 62.997 2.8258 66.274 250 0
3.9436 67.536 3.0833 67.651 260 0
-15.274 67.89 3.3629 69.587 270 0
-30.18 63.201 3.5871 70.037 280 0
-22.558 68.959 3.4577 72.554 290 1
-10.075 69.618 3.2853 70.344 300 1
-3.7035 69.982 3.1945 70.08 310 1
8.8542 69.457 3.0148 70.019 320 1
25.524 63.096 2.7572 68.063 330 1
32.847 57.347 2.6214 66.088 340 1
43.816 48.62 2.4081 65.45 350 1
53.496 40.822 2.2226 67.292 360 1
55.718 36.301 2.1482 66.5 370 0
54.266 36.537 2.1634 65.42 380 0
50.466 38.633 2.2242 63.555 390 1
46.608 43.612 2.323 63.83 400 1
35.536 51.387 2.5366 62.478 410 1
15.744 64.224 2.9012 66.126 420 1
0.17833 69.065 3.139 69.065 430 1
-1.4014 74.06 3.1605 74.073 440 1
-20.068 69.14 3.4241 71.993 450 1
-32.476 58.287 3.6499 66.724 460 1
-30.032 60.148 3.6047 67.229 470 0
-32.979 57.331 3.6636 66.14 480 0
-29.966 56.93 3.6261 64.335 490 0
-27.235 58.006 3.5806 64.082 500 0
-35.906 50.548 3.7592 62.003 510 1
-42.757 40.932 3.9488 59.191 520 1
-46.133 40.989 3.986 61.712 530 1
-46.054 48.232 3.9039 66.688 540 0
-42.337 51.41 3.8305 66.598 550 0
-42.158 53.09 3.8127 67.793 560 0
-42.401 52.777 3.8184 67.7 570 0
-42.09 53.653 3.8068 68.193 580 0
-41.227 52.49 3.8074 66.744 590 0
-42.643 51.728 3.831 67.039 600 0
-32.666 51.152 3.7099 60.693 610 0
-30.134 54.79 3.6444 62.53 620 0
-32.22 53.919 3.6802 62.812 630 0
-36.522 48.755 3.7845 60.917 640 0
-32.815 49.439 3.7276 59.339 650 0
-31.272 47.828 3.7207 57.144 660 0
-23.881 50.155 3.586 55.55 670 1
-11.622 55.669 3.3474 56.87 680 1
11.884 59.49 2.9444 60.666 690 1
34.466 60.491 2.6237 69.621 700 1
53.603 47.866 2.2997 71.865 710 1
61.624 35.285 2.0908 71.011 720 1
62.558 26.202 1.9674 67.824 730 1
59.627 32.151 2.0653 67.743 740 1
57.437 34.101 2.1066 66.798 750 1
54.201 39.156 2.1964 66.864 760 1
50.634 35.154 2.1777 61.641 770 1
48.363 32.411 2.1612 58.219 780 1
42.745 31.332 2.2033 52.999 790 1
40.698 33.114 2.2538 52.468 800 1
37.037 34.084 2.3147 50.334 810 1
63.574 -0.64747 1.5606 63.578 820 1
65.058 -6.3043 1.4742 65.363 830 1
65.796 -4.0757 1.5089 65.922 840 1
64.372 7.9524 1.6937 64.862 850 1
66.073 22.4 1.8977 69.767 860 1
59.97 32.224 2.0639 68.079 870 1
58.517 37.998 2.1467 69.772 880 1
51.657 44.4 2.2808 68.116 890 1
41.141 55.344 2.5023 68.96 900 1
26.286 65.768 2.7614 70.826 910 1
10.663 66.204 2.9819 67.058 920 1
5.1411 67.493 3.0656 67.689 930 1
-8.1446 65.766 3.2648 66.269 940 1
-13.209 65.984 3.3392 67.294 950 1
-19.822 61.522 3.4533 64.636 960 1
-22.406 57.185 3.515 61.418 970 1
-44.232 45.282 3.9153 63.3 980 1
-53.127 37.766 4.0944 65.183 990 1
-50.879 35.562 4.1024 62.075 1000 0
-52.032 34.215 4.1307 62.274 1010 0
-49.974 37.082 4.074 62.23 1020 0
-50.838 34.109 4.1214 61.221 1030 0
-47.373 39.406 4.0185 61.62 1040 0
-43.237 43.229 3.9271 61.141 1050 0
-41.347 43.607 3.9004 60.093 1060 0
-38.41 48.185 3.8146 61.621 1070 0
-36.951 51.285 3.7659 63.21 1080 0
-44.943 45.976 3.9156 64.294 1090 1
-48.532 42.334 3.9951 64.401 1100 1
-53.685 33.546 4.1539 63.304 1110 1
-51.337 37.522 4.0812 63.588 1120 1
-47.842 39.383 4.0237 61.967 1130 1
-44.38 46.384 3.9049 64.195 1140 1
-37.645 49.238 3.7943 61.98 1150 1
-20.512 59.13 3.4755 62.586 1160 1
-8.8886 69.399 3.269 69.966 1170 1
-5.4669 70.801 3.2187 71.011 1180 1
-3.9066 70.141 3.1972 70.249 1190 1
16.339 67.439 2.9039 69.39 1200 1
21.547 68.244 2.8358 71.565 1210 1
36.915 56.447 2.5624 67.446 1220 1
48.98 49.636 2.3628 69.733 1230 1
50.51 48.493 2.3358 70.021 1240 1
50.783 50.671 2.3551 71.739 1250 0
50.444 49.579 2.3476 70.73 1260 0
50.681 48.131 2.3304 69.894 1270 0
49.56 50.572 2.3663 70.808 1280 0
56.232 47.436 2.2716 73.568 1290 0
46.985 52.201 2.4087 70.232 1300 0
43.865 49.947 2.4209 66.474 1310 0
42.938 48.793 2.4199 64.995 1320 0
44.086 50.405 2.423 66.964 1330 0
42.48 48.145 2.4186 64.207 1340 0
41.709 47.063 2.4164 62.885 1350 0
40.88 46.45 2.4199 61.877 1360 0
34.388 55.548 2.5873 65.331 1370 0
41.86 46.452 2.4081 62.531 1380 0
41.387 46.837 2.4179 62.503 1390 0
39.857 45.862 2.4261 60.761 1400 0
39.159 46.599 2.4427 60.868 1410 0
39.014 48.069 2.4598 61.909 1420 0
37.946 47.776 2.4704 61.012 1430 0
37.914 47.605 2.469 60.858 1440 0
38.277 48.043 2.4688 61.427 1450 0
39.674 44.26 2.4108 59.439 1460 0
37.61 49.035 2.4873 61.798 1470 0
36.47 49.278 2.5045 61.306 1480 0
35.794 52.326 2.5416 63.397 1490 0
34.338 52.16 2.5594 62.448 1500 0
34.494 50.999 2.5469 61.569 1510 0
33.994 51.496 2.5581 61.705 1520 0
33.592 51.359 2.5624 61.369 1530 0
33.911 51.366 2.5581 61.551 1540 0
32.757 50.565 2.5668 60.248 1550 0
32.663 50.44 2.5669 60.092 1560 0
32.077 50.891 2.5792 60.157 1570 0
31.881 50.364 2.5773 59.606 1580 0
31.274 50.532 2.5874 59.427 1590 0
31.589 50.892 2.5861 59.899 1600 0
31.387 50.204 2.5829 59.208 1610 0
31.148 50.262 2.5868 59.131 1620 0
29.982 50.678 2.6074 58.883 1630 0
29.889 50.239 2.6049 58.457 1640 0
30.58 50.74 2.5992 59.242 1650 0
30.067 51.089 2.6097 59.28 1660 0
30.369 49.822 2.5942 58.348 1670 0
30.567 50.142 2.5941 58.724 1680 0
30.763 50.542 2.5948 59.168 1690 0
32.058 51.41 2.584 60.586 1700 0
32.681 51.094 2.5726 60.652 1710 0
32.365 50.899 2.5752 60.317 1720 0
32.431 49.503 2.5616 59.18 1730 0
31.293 49.206 2.5752 58.313 1740 0
31.897 48.898 2.5636 58.382 1750 0
30.433 50.081 2.5955 58.602 1760 0
30.143 51.076 2.6084 59.307 1770 0
29.989 51.433 2.6137 59.537 1780 0
30.784 51.598 2.6037 60.083 1790 0
32.087 51.317 2.5828 60.523 1800 0
31.873 51.534 2.5877 60.594 1810 0
31.159 51.723 2.5994 60.383 1820 0
32.094 51.464 2.584 60.651 1830 0
32.328 51.389 2.5801 60.712 1840 0
31.022 52.106 2.6046 60.642 1850 0
31.141 52.006 2.6021 60.616 1860 0
31.042 52.011 2.6035 60.571 1870 0
30.77 51.67 2.6045 60.138 1880 0
31.005 51.512 2.5998 60.123 1890 0
31.127 52.217 2.604 60.79 1900 0
31.366 52.528 2.6033 61.181 1910 0
32.11 51.713 2.5859 60.871 1920 0
33.025 50.068 2.5585 59.979 1930 0
34.032 48.762 2.5323 59.463 1940 0
38.983 48.633 2.4659 62.329 1950 0
