# Supplementary material for: Inducible microRNA-200c decreases motility of breast cancer cells and reduces filamin A
Source: PLoS One. 2019 Nov 20;14(11):e0224314. doi: 10.1371/journal.pone.0224314 (PMC6867627; doi:10.1371/journal.pone.0224314)
Supplement: S1 Raw Data — (ZIP) [file pone.0224314.s007.zip › MDA-MB-231-200c_Dox/cell66.txt]

62.984 2.8969 1.6168 63.051 180 0
63.443 8.481 1.7037 64.007 190 0
61.547 10.287 1.7364 62.401 200 0
59.345 13.211 1.7898 60.798 210 0
57.375 13.707 1.8053 58.99 220 0
55.882 16.723 1.8616 58.331 230 0
55.368 17.011 1.8689 57.922 240 0
54.179 17.096 1.8765 56.812 250 0
51.973 20.842 1.9522 55.997 260 0
47.525 30.349 2.1391 56.389 270 0
47.828 30.648 2.1407 56.805 280 0
47.612 28.49 2.11 55.484 290 0
47.308 26.909 2.088 54.426 300 0
46.654 26.577 2.0886 53.693 310 0
47.187 26.251 2.0785 53.997 320 0
47.94 24.848 2.049 53.997 330 0
50.985 21.131 1.9637 55.19 340 0
50.021 22.084 1.9866 54.679 350 0
48.9 22.593 2.0036 53.867 360 0
47.337 25.574 2.0661 53.803 370 0
46.766 24.173 2.0479 52.644 380 0
47.571 21.726 1.9992 52.298 390 0
48.536 18.145 1.9286 51.817 400 0
50.072 14.862 1.8593 52.231 410 0
49.668 13.749 1.8409 51.536 420 0
50.571 12.168 1.8069 52.014 430 0
49.661 12.428 1.816 51.192 440 0
49.415 12.679 1.822 51.015 450 0
49.992 10.18 1.7717 51.018 460 0
49.801 10.57 1.7799 50.911 470 0
50.064 8.6497 1.7419 50.805 480 0
57.98 -11.375 1.3771 59.085 490 0
60.76 -18.043 1.2821 63.382 500 0
60.568 -19.309 1.2622 63.571 510 0
60.715 -19.759 1.2562 63.849 520 0
60.149 -19.596 1.2558 63.26 530 0
59.484 -19.431 1.2551 62.578 540 0
58.966 -18.222 1.2711 61.717 550 0
59.816 -19.986 1.2483 63.066 560 0
59.018 -17.072 1.2892 61.437 570 0
59.671 -16.575 1.2999 61.93 580 0
61.322 -17.272 1.2962 63.708 590 0
61.951 -16.585 1.3092 64.133 600 0
62.904 -21.538 1.2409 66.489 610 0
64.79 -21.146 1.2553 68.153 620 0
63.094 -18.816 1.281 65.84 630 1
64.319 -8.1103 1.4454 64.829 640 1
63.158 1.7081 1.5978 63.181 650 1
63.387 6.4919 1.6729 63.718 660 1
57.71 15.226 1.8288 59.685 670 1
58.127 23.48 1.9547 62.69 680 1
57.695 31.162 2.066 65.572 690 1
56.031 35 2.1291 66.064 700 1
51.686 42.314 2.2568 66.797 710 1
47.849 47.76 2.3553 67.606 720 1
46.073 49.63 2.3933 67.718 730 1
38.317 53.461 2.5197 65.775 740 1
31.864 54.071 2.6091 62.761 750 1
27.479 58.729 2.704 64.84 760 1
28.044 57.469 2.6876 63.946 770 0
28.934 54.66 2.6547 61.846 780 0
25.028 58.022 2.7344 63.19 790 0
22.942 56.147 2.7537 60.654 800 0
23.84 53.539 2.7227 58.607 810 0
24.446 53.179 2.7107 58.528 820 0
34.193 49.095 2.5332 59.829 830 0
29.848 47.093 2.5767 55.755 840 0
11.945 60.726 2.9474 61.889 850 0
4.2075 62.754 3.0746 62.895 860 0
3.0145 64.033 3.0945 64.104 870 0
5.2903 60.11 3.0538 60.342 880 0
3.8898 60.917 3.0778 61.041 890 0
-2.7363 63.837 3.1844 63.895 900 0
6.4531 63.125 3.0397 63.454 910 0
9.7025 62.749 2.9882 63.494 920 0
9.6567 60.103 2.9823 60.874 930 0
5.3727 62.503 3.0558 62.733 940 0
0.10344 61.824 3.1399 61.824 950 0
1.9119 62.064 3.1108 62.094 960 0
0.11675 62.365 3.1397 62.365 970 0
2.723 61.525 3.0974 61.585 980 0
-12.035 60.687 3.3374 61.869 990 0
-2.1851 61.678 3.177 61.716 1000 0
-11.681 63.247 3.3242 64.317 1010 0
-11.156 64.232 3.3136 65.193 1020 0
-10.205 63.967 3.2998 64.776 1030 0
-12.492 62.285 3.3395 63.526 1040 0
-12.806 61.558 3.3467 62.876 1050 0
-11.995 62.047 3.3326 63.196 1060 0
-11.101 62.042 3.3186 63.028 1070 0
-10.287 61.347 3.3077 62.204 1080 0
-11.637 59.429 3.335 60.558 1090 0
-11.996 57.796 3.3463 59.027 1100 0
-9.3734 57.226 3.3039 57.989 1110 0
-12.08 56.695 3.3515 57.967 1120 0
-12.268 59.416 3.3452 60.669 1130 0
-14.56 57.317 3.3904 59.137 1140 0
-5.5713 61.229 3.2323 61.482 1150 0
1.3155 61.529 3.1202 61.543 1160 0
3.1759 62.993 3.0912 63.073 1170 0
-1.0332 64.316 3.1577 64.324 1180 0
-5.04 59.982 3.2254 60.194 1190 0
-2.7012 61.923 3.1852 61.981 1200 0
-5.5317 60.733 3.2324 60.984 1210 0
-5.6113 58.799 3.2367 59.067 1220 0
-9.6169 60.532 3.2991 61.291 1230 0
-10.688 60.784 3.3156 61.717 1240 0
-15.553 61.846 3.388 63.772 1250 0
-12.408 61.791 3.3398 63.025 1260 0
-8.2276 62.095 3.2733 62.637 1270 0
-18.28 59.445 3.4399 62.192 1280 0
-14.554 63.019 3.3686 64.677 1290 0
-16.506 61.437 3.4041 63.616 1300 0
-19.243 60.302 3.4505 63.298 1310 0
-17.442 60.136 3.4239 62.614 1320 0
-22.529 57.667 3.514 61.911 1330 0
-6.0591 63.166 3.2372 63.455 1340 0
-4.2807 63.926 3.2085 64.069 1350 0
-8.1694 63.065 3.2704 63.592 1360 0
-9.8498 61.834 3.2996 62.613 1370 0
-11.565 61.625 3.3271 62.701 1380 0
-13.787 61.333 3.3627 62.863 1390 0
-13.727 61.084 3.3626 62.608 1400 0
-14.77 60.62 3.3806 62.394 1410 0
-13.81 60.527 3.3659 62.083 1420 0
-14.413 60.566 3.3752 62.257 1430 0
-17.975 60.469 3.4305 63.084 1440 0
-15.942 61.101 3.3968 63.146 1450 0
-23.994 54.92 3.5535 59.932 1460 0
-21.798 57.985 3.5012 61.947 1470 0
-23.665 57.182 3.534 61.886 1480 0
-18.555 58.953 3.4465 61.804 1490 0
-24.678 55.598 3.5593 60.829 1500 0
-21.601 59.057 3.4922 62.884 1510 0
-24.585 56.576 3.5515 61.687 1520 0
-23.204 56.742 3.5298 61.303 1530 0
-25.943 56.548 3.5717 62.215 1540 0
-28.446 56.647 3.607 63.388 1550 0
-26.377 57.397 3.5724 63.167 1560 0
-27.746 56.694 3.5967 63.12 1570 0
-26.623 57.913 3.5725 63.739 1580 0
-29.576 56.427 3.6244 63.708 1590 0
-25.255 57.885 3.553 63.154 1600 0
-29.447 54.407 3.6377 61.864 1610 0
-26.219 57.336 3.5705 63.047 1620 0
-27.516 57.442 3.5883 63.692 1630 0
-28.366 55.35 3.6152 62.195 1640 0
-29.528 53.654 3.6447 61.243 1650 0
-29.654 54.351 3.641 61.914 1660 0
-29.309 54.235 3.637 61.648 1670 0
-27.888 54.961 3.6112 61.631 1680 0
-32.055 53.212 3.6838 62.121 1690 0
-29.202 55.952 3.6226 63.114 1700 0
-28.864 56.601 3.6132 63.536 1710 0
-31.202 55.825 3.6513 63.953 1720 0
-31.592 53.841 3.6722 62.425 1730 0
-27.776 55.415 3.6062 61.986 1740 0
-28.11 54.313 3.6192 61.157 1750 0
-25.899 57.82 3.5627 63.355 1760 0
-25.823 56.609 3.5696 62.221 1770 0
-26.037 55.667 3.5791 61.455 1780 0
-26.673 55.074 3.5926 61.193 1790 0
-26.211 55.896 3.5801 61.736 1800 0
-25.659 56.764 3.5661 62.294 1810 0
-26.391 55.556 3.5851 61.506 1820 0
-28.278 54.611 3.6194 61.498 1830 0
-23.535 56.262 3.5378 60.986 1840 0
-26.737 54.206 3.5998 60.442 1850 0
-27.76 53.556 3.6198 60.323 1860 0
-21.904 56.818 3.5096 60.894 1870 0
-21.152 56.778 3.4982 60.59 1880 0
-20.99 56.557 3.497 60.326 1890 0
-20.329 56.988 3.4843 60.505 1900 0
-20.12 56.227 3.4852 59.718 1910 0
-20.149 56.049 3.4867 59.56 1920 0
-19.381 56.512 3.472 59.743 1930 0
-20.175 56.956 3.482 60.424 1940 0
-19.631 56.645 3.4752 59.95 1950 0
-19.103 57.072 3.4646 60.184 1960 0
-20.036 57.467 3.4771 60.86 1970 0
-18.17 57.587 3.4472 60.385 1980 0
-18.214 58.945 3.4413 61.695 1990 0
-19.949 58.624 3.4696 61.925 2000 0
-21.303 58.074 3.4932 61.857 2010 0
-19.504 58.547 3.4632 61.71 2020 0
-20.561 58.15 3.4815 61.678 2030 0
-20.918 58.279 3.4862 61.92 2040 0
-20.077 58.607 3.4716 61.95 2050 0
-19.237 58.86 3.4575 61.924 2060 0
-18.508 59.816 3.4417 62.614 2070 0
-19.532 59.49 3.4588 62.614 2080 0
-19.124 58.896 3.4556 61.923 2090 0
-19.538 58.91 3.4618 62.065 2100 0
-18.584 59.539 3.4441 62.372 2110 0
-17.86 60.194 3.43 62.787 2120 0
-18.804 59.689 3.4468 62.581 2130 0
-18.827 59.529 3.4479 62.435 2140 0
-19.189 58.56 3.4583 61.623 2150 0
-19.715 58.24 3.468 61.487 2160 0
-19.344 58.272 3.4621 61.399 2170 0
-20.057 57.274 3.4784 60.684 2180 0
-20.096 56.93 3.4809 60.373 2190 0
-20.088 56.404 3.4837 59.874 2200 0
-20.556 55.639 3.4955 59.314 2210 0
-19.964 54.778 3.4911 58.303 2220 0
-21.503 54.305 3.5186 58.407 2230 0
-22.316 53.526 3.5366 57.991 2240 0
-22.353 53.964 3.5343 58.41 2250 0
-23.432 53.129 3.557 58.066 2260 0
-24.091 52.975 3.5684 58.196 2270 0
-21.892 54.772 3.5218 58.985 2280 0
-23.331 53.519 3.5527 58.384 2290 0
-24.007 53.639 3.5624 58.767 2300 0
-25.34 52.985 3.5877 58.733 2310 0
-25.277 53.107 3.5858 58.815 2320 0
-23.987 53.679 3.5618 58.795 2330 0
-24.667 53.277 3.5752 58.71 2340 0
-26.167 52.574 3.6034 58.726 2350 0
-26.03 52.662 3.6007 58.744 2360 0
-28.457 51.023 3.6503 58.422 2370 0
-28.598 49.575 3.6648 57.232 2380 0
-25.615 50.386 3.6119 56.523 2390 0
-26.292 50.404 3.6224 56.85 2400 0
-26.72 51.428 3.6208 57.955 2410 0
-25.465 51.506 3.6008 57.457 2420 0
-25.059 51.784 3.5923 57.529 2430 0
-24.937 51.602 3.5918 57.312 2440 0
-22.629 52.202 3.5506 56.896 2450 0
-24.218 52.528 3.5736 57.842 2460 0
-24.08 52.479 3.5718 57.74 2470 0
-23.219 52.902 3.5552 57.773 2480 0
-23.315 52.375 3.5604 57.33 2490 0
-23.239 52.849 3.5559 57.733 2500 0
-23.144 52.661 3.5557 57.523 2510 0
-23.108 52.294 3.5577 57.172 2520 0
-22.696 52.04 3.5528 56.774 2530 0
-22.942 52.095 3.5564 56.923 2540 0
-22.287 52.68 3.5418 57.2 2550 0
-23.296 51.578 3.5658 56.595 2560 0
-23.258 51.279 3.5674 56.307 2570 0
-23.152 52.042 3.5602 56.959 2580 0
-22.26 52.158 3.545 56.709 2590 0
-23.375 51.254 3.5695 56.333 2600 0
-23.624 51.482 3.5718 56.644 2610 0
-23.808 51.65 3.5735 56.873 2620 0
-23.29 51.892 3.5635 56.879 2630 0
-23.296 51.48 3.5665 56.506 2640 0
-23.693 51.812 3.5705 56.972 2650 0
-23.927 51.553 3.5761 56.835 2660 0
-21.43 52.4 3.5298 56.613 2670 0
-23.847 51.579 3.5747 56.825 2680 0
-21.578 52.433 3.532 56.699 2690 0
-23.003 51.385 3.5625 56.299 2700 0
-23.908 51.229 3.5782 56.533 2710 0
-24.29 50.933 3.5866 56.428 2720 0
-24.136 51.04 3.5833 56.459 2730 0
-23.606 51.579 3.5708 56.724 2740 0
-23.813 51.28 3.5763 56.54 2750 0
-23.105 51.857 3.5607 56.771 2760 0
-24.684 50.825 3.5937 56.503 2770 0
-25.248 51.041 3.601 56.944 2780 0
-23.33 51.382 3.5678 56.43 2790 0
-25.045 51.122 3.5971 56.927 2800 0
-23.962 51.769 3.5751 57.046 2810 0
-23.957 51.072 3.5802 56.411 2820 0
-23.372 51.085 3.5707 56.178 2830 0
-24.643 50.643 3.5945 56.321 2840 0
-24.01 50.692 3.5839 56.091 2850 0
-23.015 51.426 3.5624 56.342 2860 0
-22.325 51.506 3.5506 56.136 2870 0
-23.954 51.325 3.5783 56.64 2880 0
-24.044 51.033 3.5819 56.414 2890 0
