# Supplementary material for: Inducible microRNA-200c decreases motility of breast cancer cells and reduces filamin A
Source: PLoS One. 2019 Nov 20;14(11):e0224314. doi: 10.1371/journal.pone.0224314 (PMC6867627; doi:10.1371/journal.pone.0224314)
Supplement: S1 Raw Data — (ZIP) [file pone.0224314.s007.zip › MDA-MB-231-200c_Dox/cell67.txt]

-47.82 -39.269 5.3999 61.877 10 0
-47.873 -36.855 5.3685 60.416 20 0
-48.998 -33.533 5.3126 59.374 30 0
-48.918 -32.953 5.3052 58.982 40 0
-49.198 -31.145 5.2768 58.228 50 0
-50.956 -28.58 5.2235 58.424 60 1
-53.546 -23.833 5.1312 58.611 70 1
-55.684 -20.463 5.0646 59.325 80 1
-58.149 -15.472 4.9724 60.173 90 1
-61.519 -10.99 4.8892 62.493 100 1
-62.012 -8.8019 4.8534 62.634 110 1
-62.072 -4.7613 4.7889 62.255 120 1
-61.852 -4.6127 4.7868 62.024 130 1
-57.436 -15.798 4.9808 59.569 140 1
-53.184 -24.683 5.1469 58.633 150 1
-45.44 -40.521 5.4406 60.883 160 1
-33.019 -54.933 5.742 64.093 170 1
-38.781 -48.132 5.605 61.811 180 1
-55.008 -20.186 5.0641 58.594 190 1
-60.558 -5.6955 4.8062 60.825 200 1
-64.195 4.3742 4.6444 64.344 210 1
-64.323 12.83 4.5155 65.59 220 1
-64.602 12.642 4.5191 65.827 230 1
-61.86 9.763 4.5559 62.626 240 1
-58.839 -13.514 4.9381 60.371 250 1
-52.564 -31.169 5.2476 61.111 260 1
-46.289 -42.739 5.4579 63.003 270 1
-32.187 -58.489 5.7801 66.761 280 1
-30.018 -62.497 5.8354 69.332 290 1
-26.314 -63.922 5.8927 69.126 300 1
-21.472 -66.128 5.9692 69.526 310 1
-17.272 -67.408 6.0323 69.586 320 1
-4.8002 -69.417 6.2141 69.582 330 1
4.682 -68.216 6.3517 68.377 340 1
15.275 -64.014 6.5174 65.811 350 1
22.57 -60.326 6.6412 64.41 360 1
25.142 -57.915 6.6928 63.136 370 1
34.899 -51.046 6.8829 61.836 380 1
45.286 -43.909 7.084 63.078 390 1
49.921 -40.402 7.1736 64.222 400 1
58.048 -29.596 7.3825 65.158 410 1
62.663 -13.406 7.6432 64.081 420 1
62.969 -1.5323 7.8297 62.988 430 1
62.878 4.7797 7.9299 63.06 440 1
62.375 19.075 8.1508 65.227 450 1
55.267 32.782 8.3894 64.258 460 1
52.582 37.449 8.4728 64.554 470 1
49.552 42.597 8.564 65.345 480 1
42.989 50.806 8.7225 66.553 490 1
36.14 55.716 8.8494 66.411 500 1
28.044 61.232 8.9953 67.349 510 1
15.088 65.299 9.1977 67.02 520 1
2.2668 67.799 9.3914 67.837 530 1
-18.237 64.796 9.6991 67.313 540 1
-26.277 61.971 9.8258 67.311 550 1
-31.092 61.113 9.8954 68.568 560 1
-41.917 48.007 10.143 63.732 570 1
-52.776 36.387 10.392 64.104 580 1
-62.279 24.259 10.624 66.837 590 1
-62.107 13.509 10.781 63.559 600 1
-56.539 -15.027 11.255 58.501 610 1
-49.599 -35.594 11.618 61.049 620 1
-48.691 -36.197 11.635 60.671 630 1
-47.788 -37.297 11.658 60.62 640 1
-47.869 -38.924 11.678 61.697 650 1
-48.251 -39.28 11.679 62.218 660 0
-48.883 -39.807 11.679 63.041 670 0
-49.208 -39.943 11.677 63.379 680 0
-49.779 -40.531 11.679 64.193 690 0
-50.419 -40.42 11.671 64.621 700 0
-50.694 -41.036 11.676 65.222 710 0
-51.418 -41.736 11.677 66.224 720 0
-51.639 -41.989 11.678 66.556 730 0
-52.391 -42.281 11.675 67.324 740 0
-52.317 -43.207 11.686 67.852 750 0
-53.642 -44.385 11.687 69.624 760 0
-54.048 -44.446 11.684 69.976 770 0
-55.286 -44.765 11.676 71.137 780 0
-54.891 -44.393 11.676 70.596 790 0
-53.297 -44.875 11.695 69.673 800 1
-43.731 -51.482 11.862 67.548 810 1
-34.051 -56.977 12.028 66.377 820 1
-21.396 -62.34 12.236 65.91 830 1
-3.7479 -64.435 12.508 64.544 840 1
8.711 -64.919 12.7 65.501 850 1
16.254 -62.468 12.821 64.548 860 1
30.225 -52.351 13.09 60.449 870 1
44.717 -41.005 13.395 60.672 880 1
58.795 -24.764 13.739 63.797 890 1
60.371 -11.236 13.953 61.408 900 1
61.442 9.069 14.284 62.108 910 1
61.361 18.223 14.426 64.009 920 1
62.256 14.849 14.371 64.002 930 0
60.461 3.0319 14.187 60.537 940 0
60.645 14.936 14.379 62.457 950 0
63.114 15.45 14.377 64.978 960 0
61.883 11.344 14.318 62.914 970 0
62.181 9.7792 14.293 62.945 980 0
62.122 4.443 14.209 62.281 990 0
59.33 -9.8977 13.972 60.15 1000 0
59.552 -11.644 13.944 60.68 1010 0
62.426 1.7694 14.166 62.451 1020 0
61.258 0.31273 14.142 61.259 1030 0
60.15 -3.1469 14.085 60.232 1040 0
60.348 -3.3498 14.082 60.441 1050 0
60.978 -4.8786 14.057 61.173 1060 0
61.065 -6.3673 14.033 61.396 1070 0
61.697 -8.0908 14.007 62.226 1080 0
61.488 -9.1097 13.99 62.159 1090 0
59.939 -14.23 13.904 61.605 1100 0
60.108 -11.826 13.943 61.261 1110 0
60.251 -12.288 13.936 61.491 1120 0
58.938 -15.961 13.873 61.061 1130 0
58.337 -18.915 13.824 61.327 1140 0
58.745 -17.057 13.855 61.171 1150 0
58.665 -16.85 13.857 61.037 1160 0
58.74 -16.972 13.856 61.142 1170 0
58.421 -20.957 13.793 62.066 1180 0
58.367 -18.031 13.838 61.089 1190 0
59.112 -14.345 13.899 60.828 1200 0
59.215 -12.859 13.923 60.595 1210 0
59.44 -12.68 13.927 60.777 1220 0
58.446 -15.796 13.873 60.543 1230 0
56.672 -18.687 13.819 59.674 1240 0
56.349 -20.654 13.786 60.015 1250 0
55.177 -25.757 13.7 60.893 1260 0
54.398 -25.451 13.7 60.058 1270 0
55.593 -24.187 13.727 60.626 1280 0
55.14 -22.257 13.754 59.463 1290 0
54.424 -24.69 13.711 59.762 1300 0
53.293 -29.189 13.636 60.763 1310 0
55.282 -20.852 13.776 59.084 1320 0
54.894 -19.779 13.791 58.349 1330 0
55.362 -18.73 13.811 58.444 1340 0
55.482 -19.471 13.8 58.799 1350 0
54.545 -21.998 13.754 58.814 1360 0
53.151 -24.146 13.711 58.378 1370 0
51.85 -27.158 13.655 58.532 1380 0
50.499 -31.274 13.583 59.399 1390 0
50.687 -30.501 13.595 59.157 1400 0
50.539 -30.132 13.6 58.84 1410 0
49.043 -31.533 13.566 58.305 1420 0
49.929 -30.25 13.592 58.378 1430 0
49.029 -32.663 13.549 58.912 1440 0
48.438 -32.98 13.539 58.6 1450 0
48.043 -33.096 13.534 58.339 1460 0
47.34 -34.402 13.509 58.52 1470 0
45.52 -39.722 13.42 60.414 1480 0
46.004 -35.885 13.475 58.345 1490 0
44.682 -34.336 13.482 56.351 1500 0
46.277 -35.059 13.489 58.058 1510 0
44.344 -37.569 13.434 58.12 1520 0
41.228 -43.202 13.328 59.717 1530 0
49.067 -36.093 13.503 60.912 1540 1
52.843 -29.194 13.632 60.371 1550 1
54.319 -23.921 13.722 59.352 1560 1
53.735 -18.095 13.812 56.7 1570 1
55.245 -11.116 13.939 56.352 1580 1
56.267 -5.2442 14.044 56.511 1590 1
57.132 3.2006 14.193 57.221 1600 1
58.566 7.69 14.268 59.069 1610 1
60.616 12.679 14.343 61.927 1620 1
60.948 15.777 14.39 62.957 1630 1
59.722 20.951 14.475 63.29 1640 1
58.5 25.101 14.542 63.658 1650 1
53.091 36.774 14.743 64.583 1660 1
46.453 45.554 14.913 65.062 1670 1
41.848 49.693 15.008 64.967 1680 1
30.679 57.276 15.216 64.975 1690 1
13.816 64.512 15.497 65.975 1700 1
1.8428 65.482 15.68 65.508 1710 1
-13.765 63.842 15.92 65.309 1720 1
-19.177 64.13 15.999 66.936 1730 1
-21.72 61.695 16.046 65.407 1740 1
-25.016 58.123 16.114 63.278 1750 1
-34.211 50.554 16.303 61.042 1760 1
-40.849 43.452 16.462 59.638 1770 1
-40.514 42.484 16.47 58.704 1780 1
-41.221 40.887 16.497 58.06 1790 1
-44.423 37.215 16.581 57.951 1800 1
-46.044 32.417 16.665 56.311 1810 1
-47.09 30.087 16.71 55.881 1820 1
-50.402 26.218 16.799 56.813 1830 1
-51.93 26.297 16.81 58.209 1840 1
-56.57 22.585 16.899 60.912 1850 1
-55.398 25.136 16.853 60.834 1860 1
-51.583 25.286 16.823 57.447 1870 1
-46.613 25.678 16.775 53.218 1880 1
-45.659 22.744 16.817 51.01 1890 1
-47.79 22.317 16.842 52.744 1900 1
-50.43 17.737 16.941 53.459 1910 1
-52.78 12.962 17.038 54.349 1920 1
-54.117 10.997 17.078 55.223 1930 1
-56.934 6.3717 17.167 57.289 1940 1
-60.168 4.3998 17.206 60.329 1950 1
-61.917 1.3045 17.258 61.931 1960 1
-59.963 0.26114 17.274 59.963 1970 0
-61.224 2.7809 17.233 61.287 1980 0
-62.118 3.6425 17.22 62.225 1990 0
-62.316 3.4042 17.224 62.409 2000 0
-61.614 4.4123 17.207 61.772 2010 0
-63.017 8.2521 17.149 63.555 2020 0
-62.04 4.9819 17.199 62.24 2030 0
-61.809 2.4358 17.239 61.857 2040 0
-62.218 2.9774 17.231 62.289 2050 0
-61.737 3.5939 17.221 61.842 2060 0
-62.411 5.0856 17.197 62.617 2070 0
-62.423 7.1059 17.165 62.826 2080 0
-62.082 6.8493 17.169 62.459 2090 0
-61.221 7.2347 17.161 61.647 2100 0
-59.86 7.7535 17.15 60.36 2110 0
-59.113 9.3502 17.122 59.848 2120 0
-58.946 10.133 17.109 59.811 2130 0
-60.354 17.19 17.001 62.754 2140 0
-59.671 17.13 16.999 62.081 2150 0
-59.154 21.898 16.924 63.077 2160 0
-58.514 19.403 16.959 61.647 2170 0
-57.49 19.439 16.953 60.687 2180 0
-57.71 20.847 16.932 61.359 2190 0
-58.396 20.67 16.939 61.946 2200 0
-58.284 21.969 16.918 62.287 2210 0
-57.928 23.988 16.886 62.698 2220 0
-57.247 25.921 16.854 62.842 2230 0
-56.524 26.12 16.846 62.268 2240 0
-55.217 23.54 16.876 60.026 2250 0
-54.596 20.429 16.921 58.293 2260 0
-54.577 16.241 16.99 56.943 2270 0
-53.616 15.529 16.997 55.819 2280 0
-53.319 15.924 16.989 55.646 2290 0
-52.752 15.3 16.996 54.926 2300 0
-52.207 19.525 16.921 55.738 2310 0
-52.225 20.458 16.905 56.089 2320 0
-52.398 16.146 16.98 54.83 2330 0
-53.673 12.889 17.043 55.199 2340 0
-53.172 8.6417 17.118 53.869 2350 0
-53.996 11.267 17.073 55.159 2360 0
-52.942 12.448 17.048 54.386 2370 0
-53.43 10.064 17.093 54.37 2380 0
-53.512 8.8787 17.114 54.244 2390 0
-53.798 8.5247 17.122 54.469 2400 0
-53.888 9.3503 17.107 54.693 2410 0
-52.841 15.497 16.993 55.066 2420 0
-52.318 18.229 16.943 55.403 2430 0
-51.963 18.876 16.93 55.286 2440 0
-52.483 18.704 16.936 55.716 2450 0
-52.598 16.869 16.968 55.236 2460 0
-52.962 13.564 17.028 54.672 2470 0
-52.846 9.9488 17.093 53.775 2480 0
-52.663 8.1567 17.125 53.291 2490 0
-53.021 4.2748 17.198 53.193 2500 0
-53.401 3.6668 17.21 53.527 2510 0
-52.009 8.772 17.112 52.744 2520 0
-51.687 16.267 16.974 54.186 2530 0
-50.721 32.502 16.709 60.242 2540 0
-49.639 40.018 16.6 63.761 2550 0
-50.4 38.322 16.629 63.314 2560 0
-50.789 38.88 16.625 63.962 2570 0
-51.004 39.042 16.625 64.231 2580 0
-54.8 32.602 16.742 63.765 2590 0
-58.158 28.773 16.819 64.886 2600 0
-59.275 27.166 16.849 65.204 2610 0
-55.176 33.301 16.736 64.446 2620 0
-55.576 36.446 16.698 66.461 2630 0
-54.954 36.141 16.697 65.773 2640 0
-56.684 35.107 16.724 66.676 2650 0
-56.293 34.247 16.732 65.892 2660 0
-55.786 36.269 16.702 66.54 2670 0
-56.265 35.362 16.718 66.455 2680 0
-56.459 33.857 16.739 65.832 2690 0
-57.539 33.175 16.756 66.418 2700 0
-56.061 36.161 16.706 66.712 2710 0
-55.901 36.372 16.702 66.692 2720 0
-57.208 32.219 16.766 65.657 2730 0
-57.72 31.1 16.785 65.565 2740 0
-57.046 31.314 16.777 65.075 2750 0
-56.154 32.257 16.757 64.759 2760 0
-55.033 33.727 16.729 64.546 2770 0
-54.332 34.249 16.716 64.226 2780 0
-53.411 35.5 16.692 64.132 2790 0
-53.986 35.369 16.699 64.541 2800 0
-53.508 35.71 16.69 64.329 2810 0
-53.258 36.296 16.681 64.451 2820 0
-53.081 36.274 16.679 64.292 2830 0
-52.505 37.839 16.654 64.719 2840 0
-52.012 37.953 16.648 64.387 2850 0
-50.114 40.493 16.599 64.429 2860 0
-49.748 40.251 16.598 63.992 2870 0
-50.176 40.595 16.599 64.542 2880 0
-50.981 39.391 16.621 64.426 2890 0
