# Supplementary material for: Inducible microRNA-200c decreases motility of breast cancer cells and reduces filamin A
Source: PLoS One. 2019 Nov 20;14(11):e0224314. doi: 10.1371/journal.pone.0224314 (PMC6867627; doi:10.1371/journal.pone.0224314)
Supplement: S1 Raw Data — (ZIP) [file pone.0224314.s007.zip › MDA-MB-231-200c_Dox/cell68.txt]

-46.349 -49.738 5.533 67.986 210 0
-45.714 -46.459 5.5059 65.178 220 0
-46 -40.191 5.4305 61.084 230 0
-50.241 -10.321 4.915 51.29 240 0
-47.749 -9.3386 4.9055 48.653 250 0
-46.468 -11.884 4.9628 47.964 260 0
-45.263 -5.7738 4.8393 45.63 270 0
-48.59 21.094 4.3028 52.971 280 0
-48.668 31.17 4.1427 57.794 290 0
-48.996 30.425 4.1567 57.674 300 0
-55.958 10.624 4.5248 56.958 310 1
-50.786 -4.3545 4.7979 50.972 320 1
-45.547 -11.884 4.9676 47.072 330 1
-42.924 -18.085 5.1111 46.578 340 1
-39.373 -26.552 5.3057 47.489 350 1
-34.994 -44.839 5.6205 56.878 360 1
-16.014 -57.31 6.0107 59.505 370 1
12.028 -61.092 6.4776 62.265 380 1
34.899 -47.609 6.9157 59.03 390 1
43.072 -37.68 7.1353 57.227 400 1
41.959 -38.203 7.1154 56.745 410 1
56.625 -19.393 7.524 59.854 420 1
63.421 -6.8995 7.7456 63.795 430 1
58.591 -5.8204 7.755 58.88 440 0
53.792 -8.3101 7.7007 54.43 450 0
56.507 11.919 8.0619 57.751 460 0
60.026 18.356 8.1508 62.769 470 0
59.45 20.888 8.1919 63.013 480 0
54.198 31.808 8.3847 62.842 490 0
59.313 18.527 8.1567 62.139 500 1
58.123 8.7487 8.0034 58.777 510 1
61.294 -13.682 7.6344 62.802 520 1
51.154 -35.409 7.2485 62.213 530 1
38.335 -52.024 6.9182 64.622 540 1
9.0596 -62.815 6.4264 63.465 550 1
-20.044 -56.04 5.9397 59.516 560 1
-33.575 -48.04 5.6732 58.61 570 1
-48.721 -28.46 5.2411 56.424 580 1
-46.047 -21.948 5.1572 51.01 590 1
-45.54 1.0132 4.6901 45.551 600 1
-50.087 25.708 4.2382 56.299 610 1
-47.335 30.857 4.1347 56.504 620 0
-49.294 16.456 4.3902 51.968 630 0
-43.973 31.458 4.0914 54.067 640 1
-36.244 46.184 3.807 58.708 650 1
-24.151 53.173 3.5679 58.4 660 1
-0.50898 59.233 3.1502 59.235 670 1
11.838 59.557 2.9454 60.722 680 1
-1.9228 60.544 3.1733 60.574 690 1
-19.612 57.596 3.4698 60.843 700 1
-36.214 51.357 3.7558 62.841 710 1
-42.273 31.878 4.0663 52.946 720 1
-51.796 1.3416 4.6865 51.814 730 1
-52.052 -8.3014 4.8705 52.71 740 1
-47.223 -26.002 5.2157 53.908 750 1
-31.077 -51.459 5.7399 60.115 760 1
-1.6044 -62.034 6.2573 62.055 770 1
22.841 -55.554 6.6733 60.066 780 1
48.443 -31.279 7.2806 57.664 790 1
52.285 -28.117 7.3606 59.366 800 1
56.424 -11.398 7.6547 57.564 810 1
58.323 7.1281 7.9756 58.757 820 1
58.387 20.252 8.1878 61.8 830 1
58.115 20.235 8.189 61.537 840 0
57.808 19.154 8.1739 60.898 850 0
58.687 19.638 8.1769 61.886 860 0
58.692 20.311 8.1871 62.107 870 0
53.863 31.438 8.3823 62.367 880 0
50.029 29.443 8.3859 58.05 890 0
49.385 24.871 8.3205 55.294 900 0
55.887 2.876 7.9054 55.961 910 0
57.536 0.46635 7.8621 57.538 920 0
49.838 -1.3475 7.8269 49.856 930 0
38.35 31.071 8.5349 49.357 940 0
37.563 39.96 8.6703 54.843 950 0
44.99 36.718 8.5385 58.072 960 0
44.338 32.209 8.4822 54.802 970 0
27.817 50.114 8.918 57.317 980 0
11.69 57.606 9.2246 58.78 990 0
13.127 57.89 9.2018 59.36 1000 0
23.538 54.268 9.0155 59.153 1010 0
21.185 52.361 9.0403 56.484 1020 0
19.441 50.457 9.057 54.072 1030 0
12.468 49.898 9.1799 51.432 1040 0
-16.813 55.048 9.7212 57.559 1050 0
-28.814 53.351 9.92 60.635 1060 0
-36.398 49.111 10.063 61.128 1070 0
-41.54 40.317 10.225 57.888 1080 0
-55.609 28.671 10.52 62.565 1090 0
-55.691 27.354 10.539 62.046 1100 0
-54.563 28.102 10.52 61.374 1110 0
-49.115 33.28 10.4 59.328 1120 0
-24.127 55.004 9.8381 60.062 1130 0
-14.833 57.179 9.6786 59.072 1140 0
-28.177 56.458 9.8877 63.098 1150 0
-33.546 50.017 10.016 60.225 1160 0
-33.202 51.962 9.9934 61.664 1170 0
-33.483 50.388 10.011 60.498 1180 0
-33.803 49.902 10.02 60.273 1190 0
-34.34 51.012 10.017 61.494 1200 0
-34.215 50.9 10.017 61.331 1210 0
-35.205 49.668 10.041 60.879 1220 0
-39.533 49.104 10.103 63.04 1230 0
-57.902 23.145 10.615 62.357 1240 0
-62.104 21.617 10.661 65.759 1250 0
-63.258 19.197 10.701 66.107 1260 0
-63.383 13.801 10.781 64.868 1270 0
-66.967 -2.7974 11.037 67.025 1280 0
-66.563 -1.8076 11.023 66.587 1290 0
-65.569 -5.8496 11.085 65.83 1300 0
-64.137 -2.4159 11.033 64.183 1310 0
-62.251 6.162 10.897 62.555 1320 0
-61.705 -18.796 11.291 64.504 1330 0
-59.23 -40.285 11.593 71.632 1340 0
-46.815 -49.722 11.811 68.293 1350 0
-30.804 -55.991 12.063 63.905 1360 0
-3.2674 -60.371 12.512 60.459 1370 0
10.424 -59.031 12.741 59.944 1380 0
35.331 -49.105 13.19 60.495 1390 0
34.78 -45.56 13.218 57.318 1400 0
39.862 -44.058 13.302 59.414 1410 0
27.086 -54.833 13.025 61.158 1420 0
-5.2876 -59.688 12.478 59.921 1430 0
-23.572 -54.776 12.16 59.633 1440 0
-12.34 -58.044 12.357 59.341 1450 0
-0.88144 -60.739 12.552 60.745 1460 0
14.729 -55.742 12.825 57.655 1470 0
31.15 -49.367 13.129 58.373 1480 0
29.672 -51.099 13.092 59.089 1490 0
31.497 -47.352 13.153 56.871 1500 0
44.209 -34.346 13.477 55.983 1510 0
42.325 -37.911 13.407 56.821 1520 0
22.934 -51.986 12.982 56.82 1530 0
9.834 -59.478 12.73 60.285 1540 0
2.0582 -60.355 12.6 60.39 1550 0
-24.796 -48.34 12.092 54.328 1560 0
-27.889 -49.902 12.057 57.167 1570 0
-17.358 -56.578 12.269 59.181 1580 0
-14.317 -55.975 12.316 57.777 1590 0
8.4129 -58.291 12.71 58.895 1600 0
8.44 -60.023 12.706 60.613 1610 0
4.6766 -59.334 12.645 59.518 1620 0
7.4593 -59.771 12.691 60.235 1630 0
2.9649 -58.5 12.617 58.575 1640 0
-0.0061353 -55.852 12.566 55.852 1650 0
-9.7804 -55.072 12.391 55.934 1660 0
-12.827 -52.363 12.326 53.911 1670 0
-33.078 -44.84 11.931 55.72 1680 0
-34.427 -43.379 11.896 55.38 1690 0
-27.12 -47.346 12.046 54.563 1700 0
-43.988 -31.154 11.612 53.903 1710 0
-45.589 -33.212 11.625 56.404 1720 0
-41.302 -38.748 11.749 56.633 1730 0
-36.298 -41.13 11.843 54.856 1740 0
-32.933 -42.862 11.911 54.053 1750 0
-44.611 -30.055 11.588 53.791 1760 0
-45.971 -30.838 11.586 55.356 1770 0
-47.823 -30.268 11.56 56.596 1780 0
-45.338 -32.874 11.623 56.002 1790 0
-41.29 -37.291 11.73 55.637 1800 0
-35.809 -41.076 11.849 54.493 1810 0
-29.998 -44.344 11.972 53.537 1820 0
-29.083 -44.114 11.983 52.838 1830 0
-46.095 -26.307 11.514 53.074 1840 0
-45.933 -29.387 11.565 54.529 1850 0
-47.229 -33.657 11.615 57.995 1860 0
-46.624 -34.157 11.628 57.797 1870 0
-47.154 -35.463 11.64 59.001 1880 0
-45.999 -34.956 11.645 57.774 1890 0
-49.543 -31.211 11.558 58.555 1900 0
-50.58 -34.73 11.597 61.356 1910 0
-48.675 -36.155 11.634 60.633 1920 0
-51.192 -35.076 11.596 62.056 1930 0
-50.956 -35.174 11.6 61.917 1940 0
-49.983 -36.761 11.63 62.046 1950 0
-46.977 -40.135 11.703 61.787 1960 0
-50.246 -37.556 11.637 62.731 1970 0
-47.42 -39.988 11.696 62.03 1980 0
-45.508 -41.04 11.729 61.28 1990 0
-46.587 -39.989 11.705 61.396 2000 0
-48.501 -37.293 11.651 61.181 2010 0
-47.45 -38.974 11.683 61.405 2020 0
-47.852 -38.304 11.671 61.295 2030 0
-47.836 -38.797 11.677 61.591 2040 0
-47.605 -39.072 11.683 61.586 2050 0
-47.1 -39.465 11.693 61.448 2060 0
-48.455 -37.911 11.659 61.524 2070 0
-48.48 -38.12 11.662 61.672 2080 0
-47.822 -38.753 11.677 61.552 2090 0
-47.067 -38.701 11.684 60.935 2100 0
-47.242 -38.781 11.683 61.121 2110 0
-47.838 -38.074 11.668 61.14 2120 0
-47.467 -38.389 11.676 61.048 2130 0
-47.609 -38.241 11.672 61.066 2140 0
-46.555 -39.181 11.695 60.848 2150 0
-46.869 -38.37 11.682 60.572 2160 0
-47.338 -38.399 11.677 60.954 2170 0
-48.436 -37.201 11.651 61.074 2180 0
-47.502 -37.433 11.663 60.479 2190 0
-47.453 -37.18 11.66 60.284 2200 0
-46.158 -37.92 11.683 59.737 2210 0
-46.523 -37.374 11.672 59.675 2220 0
-47.873 -37.198 11.656 60.626 2230 0
-46.721 -37.267 11.669 59.763 2240 0
-46.238 -37.495 11.677 59.53 2250 0
-45.999 -37.694 11.682 59.47 2260 0
-46.591 -37.357 11.671 59.718 2270 0
-45.063 -38.497 11.703 59.268 2280 0
-45.457 -37.911 11.691 59.191 2290 0
-45.517 -38.043 11.692 59.322 2300 0
-45.985 -37.744 11.683 59.491 2310 0
-46.294 -37.229 11.673 59.407 2320 0
-46.171 -37.236 11.674 59.315 2330 0
-45.064 -38.792 11.706 59.461 2340 0
-44.224 -39.529 11.725 59.315 2350 0
-44.574 -39.173 11.717 59.341 2360 0
-44 -39.545 11.728 59.159 2370 0
-44.669 -38.794 11.711 59.163 2380 0
-44.851 -38.625 11.707 59.19 2390 0
-46.047 -37.748 11.682 59.542 2400 0
-45.881 -37.554 11.681 59.291 2410 0
-47.302 -36.696 11.655 59.867 2420 0
-46.618 -37.352 11.671 59.737 2430 0
-45.914 -37.559 11.681 59.319 2440 0
-45.938 -37.454 11.68 59.271 2450 0
-46.11 -36.991 11.672 59.114 2460 0
-44.55 -38.168 11.704 58.665 2470 0
-44.525 -38.795 11.712 59.055 2480 0
-44.24 -38.919 11.717 58.922 2490 0
-46.153 -37.433 11.677 59.425 2500 0
-46.456 -36.839 11.666 59.29 2510 0
-46.092 -37.126 11.674 59.185 2520 0
-45.427 -38.012 11.692 59.233 2530 0
-46.043 -37.837 11.683 59.595 2540 0
-46.425 -36.366 11.66 58.973 2550 0
-47.156 -36.542 11.655 59.657 2560 0
-47.545 -35.591 11.638 59.391 2570 0
-46.326 -36.759 11.666 59.138 2580 0
-45.392 -37.615 11.688 58.952 2590 0
-46.566 -37.02 11.667 59.488 2600 0
-46.424 -36.948 11.668 59.333 2610 0
-46.017 -37.16 11.675 59.147 2620 0
-45.591 -37.556 11.685 59.068 2630 0
-45.958 -37.118 11.675 59.075 2640 0
-43.803 -37.604 11.705 57.73 2650 0
-41.543 -39.746 11.759 57.494 2660 0
-40.367 -40.247 11.779 57.002 2670 0
-41.543 -39.097 11.751 57.047 2680 0
-45.306 -35.514 11.66 57.566 2690 0
-48.696 -32.398 11.583 58.489 2700 0
-48.756 -31.653 11.571 58.13 2710 0
-48.145 -32.468 11.589 58.07 2720 0
-44.294 -35.659 11.673 56.864 2730 0
-24.751 -50.567 12.111 56.3 2740 0
-24.3 -56.12 12.158 61.155 2750 0
-23.437 -56.452 12.173 61.124 2760 0
-23.904 -56.963 12.169 61.775 2770 0
-22.399 -57.391 12.194 61.607 2780 0
-20.063 -57.585 12.231 60.98 2790 0
-19.125 -58.253 12.249 61.313 2800 0
-20.118 -56.98 12.227 60.427 2810 0
-21.603 -55.885 12.198 59.915 2820 0
-22.553 -54.54 12.174 59.019 2830 0
-23.287 -53.47 12.156 58.32 2840 0
-25.111 -52.58 12.121 58.268 2850 0
-25.518 -51.109 12.103 57.125 2860 0
-25.507 -51.452 12.106 57.427 2870 0
-24.033 -52.537 12.137 57.773 2880 0
-22.655 -53.536 12.166 58.132 2890 0
