# Supplementary material for: Inducible microRNA-200c decreases motility of breast cancer cells and reduces filamin A
Source: PLoS One. 2019 Nov 20;14(11):e0224314. doi: 10.1371/journal.pone.0224314 (PMC6867627; doi:10.1371/journal.pone.0224314)
Supplement: S1 Raw Data — (ZIP) [file pone.0224314.s007.zip › MDA-MB-231-200c_Dox/cell69.txt]

38.197 82.748 2.7091 91.138 10 0
41.078 82.217 2.6782 91.908 20 0
42.874 81.8 2.6588 92.355 30 0
41.49 82.184 2.6741 92.064 40 0
40.914 81.978 2.6787 91.62 50 0
39.511 80.863 2.6871 89.999 60 0
29.956 86.28 2.8074 91.332 70 0
27.375 85.133 2.8305 89.427 80 0
25.126 85.977 2.8573 89.573 90 0
22.681 85.01 2.8809 87.984 100 0
13.56 90.221 2.9924 91.234 110 0
4.7617 91.11 3.0894 91.235 120 0
27.53 85.88 2.8314 90.185 130 0
43.615 78.12 2.6324 89.47 140 0
61.349 69.164 2.416 92.451 150 0
65.569 58.518 2.2994 87.884 160 0
69.657 58.054 2.2656 90.678 170 0
65.912 53.944 2.2567 85.172 180 0
60.82 67.746 2.41 91.042 190 0
46.845 76.573 2.5926 89.765 200 0
27.467 85.643 2.8312 89.94 210 0
11.776 90.4 3.0121 91.164 220 0
-0.95491 91.8 3.152 91.805 230 0
-4.2805 89.94 3.1891 90.042 240 0
12.199 89.234 3.0057 90.064 250 0
25.645 85.241 2.8494 89.015 260 0
40.538 77.957 2.6621 87.868 270 0
55.363 72.551 2.4898 91.262 280 0
58.744 67.069 2.4223 89.158 290 0
62.626 63.917 2.3664 89.484 300 0
61.299 64.813 2.384 89.209 310 0
53.131 72.811 2.5112 90.135 320 0
42.135 78.973 2.6515 89.51 330 0
28.014 85.874 2.8263 90.328 340 0
14.647 89.861 2.98 91.047 350 0
2.3454 89.952 3.1155 89.983 360 0
-11.675 86.865 3.2752 87.646 370 0
10.172 88.865 3.0276 89.445 380 0
5.9943 87.354 3.0731 87.559 390 0
9.4861 87.21 3.0332 87.724 400 0
14.218 86.036 2.9778 87.203 410 0
31.772 82.379 2.7735 88.294 420 0
44.32 77.82 2.6239 89.556 430 0
53.245 72.585 2.5087 90.02 440 0
55.053 68.306 2.4632 87.73 450 0
58.754 64.845 2.4054 87.504 460 0
65.929 58.332 2.2951 88.03 470 0
58.564 64.629 2.4054 87.216 480 0
55.846 65.186 2.4332 85.838 490 0
58.085 62.239 2.3907 85.133 500 0
57.816 62.34 2.3938 85.024 510 0
54.855 64.467 2.4366 84.647 520 0
50.861 67.362 2.4949 84.407 530 0
41.738 73.869 2.6273 84.845 540 0
43.592 71.672 2.5952 83.887 550 0
48.306 67.862 2.523 83.299 560 0
55.196 63.272 2.4243 83.964 570 0
45.828 69.763 2.5604 83.469 580 1
26.499 84.231 2.8368 88.301 590 1
10.175 92.241 3.0317 92.801 600 1
10.242 90.868 3.0294 91.443 610 0
17.59 87.053 2.9422 88.812 620 0
30.921 79.878 2.7723 85.654 630 0
21.73 84.202 2.889 86.961 640 0
19.538 84.718 2.9149 86.942 650 0
25.324 83.07 2.8457 86.844 660 0
16.767 86.055 2.9492 87.674 670 0
27.96 81.107 2.8096 85.791 680 0
26.746 81.209 2.8234 85.5 690 0
24.86 82.782 2.8499 86.434 700 0
24.997 82.523 2.8475 86.226 710 0
28.557 81.909 2.8061 86.744 720 0
25.959 82.738 2.8376 86.715 730 0
28.823 81.012 2.7998 85.987 740 0
26.95 80.87 2.8199 85.242 750 0
25.637 82.802 2.8413 86.68 760 0
24.419 83.426 2.8568 86.926 770 0
24.724 82.89 2.8517 86.499 780 0
24.275 84.662 2.8624 88.073 790 0
22.048 85.214 2.8884 88.02 800 0
19.91 86.738 2.916 88.994 810 0
19.567 87.34 2.9212 89.505 820 0
19.082 87.108 2.9259 89.174 830 0
18.2 87.355 2.9362 89.231 840 0
18.172 86.819 2.9353 88.7 850 0
18.953 87.453 2.9282 89.483 860 0
19.427 86.329 2.9203 88.488 870 0
18.498 87.256 2.9327 89.195 880 0
18.799 87.102 2.929 89.108 890 0
18.935 86.759 2.9267 88.801 900 0
16.916 86.537 2.9486 88.175 910 0
12.899 86.562 2.9937 87.517 920 0
13.629 86.578 2.9855 87.644 930 0
14.755 86.276 2.9722 87.528 940 0
15.495 85.264 2.9618 86.66 950 0
14.744 85.827 2.9715 87.084 960 0
13.764 85.9 2.9827 86.996 970 0
15.297 85.715 2.965 87.069 980 0
14.808 86.206 2.9715 87.469 990 0
15.039 85.744 2.968 87.053 1000 0
14.993 86.027 2.969 87.324 1010 0
14.259 85.561 2.9765 86.741 1020 0
12.579 86.05 2.9964 86.964 1030 0
14.685 85.198 2.9709 86.455 1040 0
15.024 84.881 2.9664 86.2 1050 0
15.951 84.616 2.9553 86.106 1060 0
16.398 84.894 2.9508 86.463 1070 0
15.486 85.212 2.9618 86.608 1080 0
20.512 83.343 2.9003 85.83 1090 0
26.752 81.065 2.8228 85.365 1100 0
16.212 84.183 2.9513 85.73 1110 1
11.761 85.565 3.005 86.369 1120 1
11.324 85.337 3.0097 86.085 1130 1
9.3154 86.148 3.0339 86.65 1140 1
7.7119 86.852 3.053 87.194 1150 1
10.239 86.289 3.0235 86.894 1160 0
11.518 85.696 3.008 86.467 1170 0
12.974 85.46 2.9909 86.439 1180 0
13.65 85.231 2.9828 86.318 1190 0
12.485 85.288 2.9962 86.197 1200 0
11.479 85.341 3.0079 86.11 1210 0
13.667 84.845 2.9819 85.939 1220 0
14.381 84.941 2.9739 86.149 1230 0
16.114 84.335 2.9528 85.861 1240 0
15.67 83.956 2.9571 85.405 1250 0
17.074 84.026 2.9411 85.743 1260 0
16.251 83.821 2.9501 85.382 1270 0
15.776 84.264 2.9565 85.728 1280 0
17.468 83.383 2.9351 85.193 1290 0
15.477 84.034 2.9595 85.447 1300 0
15.432 83.925 2.9597 85.332 1310 0
15.991 83.686 2.9528 85.2 1320 0
13.829 84.026 2.9785 85.156 1330 0
14.363 83.998 2.9722 85.217 1340 0
15.835 83.062 2.9532 84.558 1350 0
16.343 83.223 2.9477 84.812 1360 0
16.132 83.107 2.9499 84.658 1370 0
16.782 82.993 2.9421 84.673 1380 0
16.145 83.427 2.9504 84.975 1390 0
14.223 83.61 2.9731 84.811 1400 0
15.342 83.556 2.96 84.953 1410 0
15.247 83.388 2.9608 84.77 1420 0
15.327 83.386 2.9598 84.783 1430 0
14.224 83.042 2.972 84.251 1440 0
14.177 83.224 2.9729 84.422 1450 0
13.792 83.293 2.9775 84.427 1460 0
14.317 83.196 2.9712 84.419 1470 0
14.246 82.341 2.9703 83.564 1480 0
15.631 82.632 2.9546 84.098 1490 0
14.629 83.044 2.9672 84.323 1500 0
15.624 82.904 2.9553 84.363 1510 0
16.052 82.549 2.9495 84.095 1520 0
15.906 82.769 2.9517 84.283 1530 0
15.463 82.809 2.957 84.24 1540 0
14.478 82.728 2.9683 83.985 1550 0
16.608 83.035 2.9442 84.68 1560 0
15.532 82.479 2.9555 83.929 1570 0
16.163 82.166 2.9474 83.741 1580 0
16.074 81.689 2.9473 83.256 1590 0
14.282 82.177 2.9695 83.409 1600 0
15.774 82.487 2.9526 83.982 1610 0
15.76 81.581 2.9508 83.089 1620 0
13.587 82.46 2.9783 83.572 1630 0
14.226 82.845 2.9715 84.057 1640 0
13.886 82.241 2.9743 83.405 1650 0
14.998 81.92 2.9605 83.282 1660 0
16.43 82.237 2.9444 83.863 1670 0
15.929 81.97 2.9497 83.504 1680 0
13.751 82.964 2.9773 84.096 1690 0
13.817 84.104 2.9788 85.232 1700 0
16.223 82.051 2.9464 83.639 1710 0
15.057 82.766 2.9616 84.125 1720 0
14.071 83.449 2.9745 84.627 1730 0
14.089 83.598 2.9746 84.777 1740 0
14.361 84.693 2.9736 85.902 1750 0
15.09 84.95 2.9658 86.28 1760 0
14.393 85.58 2.975 86.782 1770 0
14.069 85.11 2.9778 86.266 1780 0
15.442 85.754 2.9634 87.134 1790 0
14.735 85.812 2.9715 87.068 1800 0
15.557 87.355 2.9653 88.729 1810 0
15.726 86.818 2.9624 88.231 1820 0
15.412 85.531 2.9633 86.908 1830 0
15.748 85.624 2.9597 87.06 1840 0
16.389 86.8 2.955 88.334 1850 0
16.181 87.553 2.9588 89.035 1860 0
16.1 87.676 2.96 89.142 1870 0
15.178 87.632 2.9701 88.936 1880 0
16.808 87.825 2.9525 89.419 1890 0
15.495 88.802 2.9688 90.144 1900 0
16.806 88.581 2.9541 90.162 1910 0
16.766 88.741 2.9549 90.311 1920 0
16.158 89.125 2.9622 90.577 1930 0
16.377 89.662 2.9609 91.146 1940 0
16.678 89.025 2.9564 90.573 1950 0
17.226 88.943 2.9503 90.596 1960 0
16.177 88.892 2.9616 90.352 1970 0
16.941 88.124 2.9517 89.737 1980 0
15.845 88.828 2.9651 90.23 1990 0
15.233 88.896 2.9719 90.192 2000 0
16.511 87.517 2.9551 89.061 2010 0
16.96 87.304 2.9497 88.936 2020 0
16.686 87.359 2.9529 88.938 2030 0
17.188 87.762 2.9482 89.429 2040 0
16.353 87.744 2.9573 89.255 2050 0
16.266 87.332 2.9575 88.834 2060 0
17.466 86.997 2.9435 88.733 2070 0
16.946 87.18 2.9496 88.812 2080 0
17.086 87.564 2.9489 89.215 2090 0
15.734 87.449 2.9636 88.853 2100 0
16.318 87.965 2.9582 89.466 2110 0
16.764 88.22 2.9538 89.799 2120 0
16.069 87.016 2.959 88.488 2130 0
17.217 87.259 2.9468 88.942 2140 0
17.187 88.035 2.9488 89.697 2150 0
16.418 87.9 2.9569 89.42 2160 0
16.764 87.959 2.9533 89.542 2170 0
17.009 87.847 2.9503 89.478 2180 0
17.044 88.116 2.9505 89.749 2190 0
17.049 87.913 2.95 89.551 2200 0
16.558 86.535 2.9525 88.104 2210 0
16.911 86.754 2.9491 88.387 2220 0
16.349 88.015 2.9579 89.52 2230 0
16.118 88.254 2.9609 89.714 2240 0
17.511 87.318 2.9437 89.056 2250 0
16.85 87.423 2.9512 89.032 2260 0
16.893 87.388 2.9506 89.006 2270 0
16.272 87.624 2.958 89.122 2280 0
17.167 88.482 2.95 90.132 2290 0
17.891 88.507 2.9421 90.297 2300 0
17.698 88.186 2.9435 89.945 2310 0
16.753 87.767 2.953 89.352 2320 0
17.067 87.576 2.9491 89.223 2330 0
16.919 86.852 2.9492 88.485 2340 0
16.133 87.807 2.9599 89.277 2350 0
17.158 86.555 2.9459 88.239 2360 0
17.507 86.559 2.942 88.312 2370 0
17.49 86.665 2.9425 88.412 2380 0
17.126 87.739 2.9488 89.394 2390 0
17.791 86.305 2.9383 88.12 2400 0
16.954 85.435 2.9457 87.101 2410 0
16.445 86.25 2.9532 87.804 2420 0
17.037 86.337 2.9468 88.002 2430 0
16.914 86.831 2.9492 88.463 2440 0
15.887 86.804 2.9606 88.246 2450 0
16.482 86.716 2.9538 88.268 2460 0
16.699 87.058 2.9521 88.645 2470 0
16.705 86.282 2.9503 87.885 2480 0
17.344 87.017 2.9449 88.729 2490 0
16.074 87.113 2.9591 88.583 2500 0
16.907 87.205 2.9501 88.829 2510 0
16.81 86.826 2.9504 88.439 2520 0
17.412 87.138 2.9444 88.86 2530 0
17.374 87.045 2.9446 88.762 2540 0
17.274 87.837 2.9474 89.52 2550 0
16.576 88.009 2.9554 89.557 2560 0
16.747 87.497 2.9525 89.085 2570 0
17.074 87.596 2.9491 89.245 2580 0
16.116 87.107 2.9587 88.585 2590 0
17.588 86.495 2.941 88.265 2600 0
16.272 87.503 2.9577 89.003 2610 0
16.3 88.12 2.9587 89.615 2620 0
16.456 87.245 2.9552 88.783 2630 0
16.441 87.863 2.9566 89.388 2640 0
16.151 88.105 2.9603 89.573 2650 0
17.318 88.304 2.9479 89.986 2660 0
17.302 88.976 2.9495 90.643 2670 0
17.576 89.222 2.9471 90.936 2680 0
18.651 88.278 2.9334 90.227 2690 0
17.889 88.342 2.9418 90.135 2700 0
17.823 87.772 2.9413 89.564 2710 0
17.939 88.792 2.9422 90.586 2720 0
17.552 88.929 2.9467 90.645 2730 0
17.187 89.584 2.952 91.218 2740 0
17.673 89.626 2.9469 91.351 2750 0
17.563 90.076 2.949 91.772 2760 0
17.502 89.887 2.9493 91.575 2770 0
17.867 90.409 2.9465 92.158 2780 0
17.009 90.443 2.9557 92.028 2790 0
16.986 91.522 2.9581 93.085 2800 0
16.653 90.767 2.9601 92.282 2810 0
16.418 90.08 2.9613 91.564 2820 0
15.225 90.249 2.9745 91.525 2830 0
15.69 89.921 2.9688 91.279 2840 0
16.477 90.481 2.9615 91.969 2850 0
15.732 89.915 2.9684 91.281 2860 0
15.274 88.657 2.971 89.963 2870 0
14.392 88.623 2.9806 89.784 2880 0
15.282 88.494 2.9706 89.804 2890 0
