# Supplementary material for: Inducible microRNA-200c decreases motility of breast cancer cells and reduces filamin A
Source: PLoS One. 2019 Nov 20;14(11):e0224314. doi: 10.1371/journal.pone.0224314 (PMC6867627; doi:10.1371/journal.pone.0224314)
Supplement: S1 Raw Data — (ZIP) [file pone.0224314.s007.zip › MDA-MB-231-200c_Dox/cell7.txt]

65.266 -4.0605 7.7918 65.392 40 0
62.787 -5.3448 7.7691 63.014 50 0
62.676 -5.5217 7.7661 62.919 60 0
61.942 -4.0496 7.7887 62.074 70 0
60.881 -4.7237 7.7765 61.064 80 0
58.884 -1.8792 7.8221 58.913 90 0
57.589 -1.6549 7.8253 57.613 100 0
55.951 0.55301 7.8639 55.953 110 0
58.932 3.5132 7.9135 59.037 120 0
57.495 8.7334 8.0047 58.155 130 0
57.598 4.6951 7.9353 57.789 140 0
55.854 6.7045 7.9734 56.255 150 0
55.304 5.3215 7.9499 55.56 160 0
55.765 14.074 8.1012 57.514 170 0
54.356 10.175 8.039 55.3 180 0
55.454 15.772 8.1311 57.653 190 0
57.863 14.431 8.0984 59.635 200 0
55.904 18.805 8.1785 58.982 210 0
58.337 8.7107 8.0022 58.983 220 0
60.133 4.9913 7.9368 60.34 230 0
59.428 11.339 8.0425 60.5 240 0
58.89 8.0362 7.9896 59.436 250 0
61.084 2.9133 7.9016 61.153 260 0
60.782 4.4858 7.9276 60.947 270 0
61.204 3.5642 7.9122 61.307 280 0
63.748 -13.108 7.6512 65.082 290 0
59.646 16.751 8.1278 61.953 300 0
58.103 5.9674 7.9563 58.409 310 0
63.719 -6.2985 7.7555 64.029 320 0
63.645 -12.575 7.6589 64.876 330 0
64.531 -10.434 7.6937 65.369 340 0
65.339 -5.5823 7.7688 65.577 350 0
64.008 -16.588 7.6004 66.123 360 0
64.278 -3.0905 7.8059 64.352 370 0
68.821 -3.207 7.8074 68.895 380 0
64.933 2.862 7.898 64.996 390 0
64.192 -1.1866 7.8355 64.203 400 0
66.3 -4.0643 7.7928 66.424 410 0
66.991 -3.3078 7.8046 67.073 420 0
67.226 -3.4514 7.8027 67.314 430 0
66.093 -1.969 7.8242 66.123 440 0
65.13 6.842 7.9586 65.488 450 0
66.086 8.4245 7.9808 66.621 460 0
59.832 19.057 8.1623 62.794 470 0
50.068 38.391 8.5081 63.093 480 0
50.047 41.893 8.5509 65.266 490 0
57.141 33.961 8.3902 66.472 500 0
52.757 38.229 8.481 65.152 510 0
49.977 42.128 8.5544 65.364 520 0
48.892 45.09 8.599 66.51 530 0
48.648 45.393 8.6048 66.537 540 0
48.376 45.14 8.6048 66.165 550 0
44.3 47.678 8.6761 65.082 560 0
35.394 49.321 8.8023 60.707 570 0
34.672 50.675 8.8247 61.401 580 0
34.12 53.903 8.8604 63.794 590 0
31.366 57.029 8.9219 65.086 600 0
32.698 55.362 8.8913 64.297 610 0
31.776 58.291 8.9257 66.389 620 0
30.904 59.343 8.9447 66.908 630 0
29.56 59.488 8.9636 66.427 640 0
29.748 59.821 8.9633 66.81 650 0
28.389 59.597 8.9802 66.013 660 0
28.26 60.893 8.9903 67.131 670 0
27.309 60.529 9.0009 66.404 680 0
25.367 60.387 9.0271 65.499 690 0
21.489 59.654 9.079 63.406 700 0
21.704 59.783 9.0765 63.601 710 0
26.653 60.573 9.0102 66.177 720 0
28.274 59.992 8.9844 66.321 730 0
27.823 56.767 8.9691 63.219 740 0
29.427 59.654 8.9665 66.518 750 0
30.407 59.317 8.9511 66.657 760 0
29.502 58.135 8.9552 65.192 770 0
27.901 57.022 8.9697 63.482 780 0
25.502 58.063 9.0109 63.416 790 0
24.431 55.021 9.0069 60.201 800 0
25.762 54.559 8.9836 60.336 810 0
23.432 55.611 9.026 60.346 820 0
24.334 55.222 9.0097 60.346 830 0
23.984 54.756 9.0119 59.778 840 0
24.211 54.181 9.0045 59.344 850 0
23.904 55.326 9.0169 60.269 860 0
20.982 54.284 9.0559 58.198 870 0
24.626 54.153 8.998 59.489 880 0
23.938 54.34 9.0098 59.379 890 0
24.604 54.603 9.0014 59.89 900 0
23.209 55.255 9.0271 59.931 910 0
22.314 56.389 9.048 60.644 920 0
23.125 53.157 9.0144 57.969 930 0
24.365 52.362 8.9893 57.754 940 0
23.134 51.896 9.0054 56.819 950 0
15.919 54.232 9.1393 56.52 960 0
15.582 56.641 9.1563 58.745 970 0
18.219 60.453 9.1321 63.139 980 0
19.627 61.352 9.1152 64.415 990 0
20.135 62.128 9.1114 65.309 1000 0
20.248 61.588 9.1071 64.831 1010 0
20.79 62.211 9.1023 65.593 1020 0
20.513 60.537 9.0981 63.918 1030 0
20.084 59.817 9.1008 63.098 1040 0
20.188 59.728 9.0988 63.048 1050 0
18.837 59.52 9.1183 62.429 1060 0
17.523 59.195 9.137 61.734 1070 0
18.753 59.682 9.1203 62.559 1080 0
17.812 60.284 9.1375 62.861 1090 0
14.968 59.131 9.1769 60.996 1100 0
14.1 59.462 9.192 61.111 1110 0
14.465 58.755 9.1834 60.51 1120 0
15.175 60.458 9.1789 62.333 1130 0
16.255 60.881 9.1639 63.014 1140 0
15.149 60.075 9.1778 61.956 1150 0
14.618 60.876 9.1891 62.606 1160 0
13.456 60.746 9.2068 62.218 1170 0
14.478 61.812 9.1947 63.485 1180 0
15.641 61.384 9.1753 63.346 1190 0
16.652 61.146 9.1589 63.373 1200 0
16.518 59.031 9.1519 61.299 1210 0
15.608 58.885 9.1657 60.919 1220 0
14.796 58.884 9.1786 60.715 1230 0
14.258 59.481 9.1895 61.166 1240 0
14.818 61.228 9.1873 62.995 1250 0
14.934 60.439 9.1825 62.257 1260 0
15.948 60.398 9.1666 62.468 1270 0
14.79 60.46 9.1849 62.242 1280 0
15.823 60.588 9.1693 62.62 1290 0
15.017 58.785 9.1747 60.673 1300 0
13.129 60.48 9.211 61.888 1310 0
14.29 59.521 9.1891 61.213 1320 0
14.768 60.416 9.185 62.195 1330 0
15.517 60.718 9.1746 62.669 1340 0
15.049 61.509 9.1848 63.323 1350 0
11.545 62.051 9.2408 63.115 1360 0
11.753 61.864 9.237 62.971 1370 0
10.262 60.17 9.2559 61.039 1380 0
10.414 60.821 9.2552 61.706 1390 0
11.469 61.938 9.2417 62.991 1400 0
10.363 62.503 9.2605 63.356 1410 0
9.4778 62.548 9.2744 63.262 1420 0
6.2774 62.747 9.3251 63.06 1430 0
8.2995 63.327 9.2945 63.868 1440 0
8.6608 63.779 9.2898 64.364 1450 0
8.5865 63.725 9.2908 64.301 1460 0
9.2794 62.529 9.2775 63.214 1470 0
8.4423 62.764 9.2911 63.33 1480 0
9.0959 61.89 9.2789 62.555 1490 0
8.7096 61.925 9.285 62.534 1500 0
7.525 62.101 9.3042 62.555 1510 0
8.6632 62.247 9.2865 62.847 1520 0
8.167 61.795 9.2934 62.332 1530 0
9.2552 62.435 9.2776 63.117 1540 0
8.4188 62.806 9.2915 63.367 1550 0
8.3088 62.572 9.2928 63.122 1560 0
9.0887 62.16 9.2796 62.82 1570 0
8.3905 62.13 9.2905 62.694 1580 0
8.0978 62.741 9.2964 63.262 1590 0
7.7076 62.966 9.303 63.436 1600 0
7.8753 61.857 9.2981 62.357 1610 0
8.3375 61.991 9.2911 62.55 1620 0
7.4178 62.69 9.307 63.128 1630 0
7.8676 62.646 9.2998 63.138 1640 0
8.647 62.3 9.2869 62.897 1650 0
8.5063 61.936 9.2883 62.518 1660 0
8.3889 62.554 9.2915 63.114 1670 0
8.1559 62.681 9.2954 63.209 1680 0
6.7486 62.092 9.3165 62.458 1690 0
9.029 61.249 9.2784 61.911 1700 0
9.5382 61.325 9.2705 62.063 1710 0
10.348 60.099 9.2543 60.983 1720 0
10.017 60.607 9.261 61.429 1730 0
10.945 60.953 9.2471 61.928 1740 0
12.066 61.429 9.2308 62.603 1750 0
12.078 60.039 9.2263 61.241 1760 0
