# Supplementary material for: Inducible microRNA-200c decreases motility of breast cancer cells and reduces filamin A
Source: PLoS One. 2019 Nov 20;14(11):e0224314. doi: 10.1371/journal.pone.0224314 (PMC6867627; doi:10.1371/journal.pone.0224314)
Supplement: S1 Raw Data — (ZIP) [file pone.0224314.s007.zip › MDA-MB-231-200c_Dox/cell70.txt]

-47.47 -51.057 5.5342 69.715 10 0
-50.912 -53.537 5.5229 73.88 20 0
-51.159 -53.413 5.5193 73.96 30 0
-50.357 -52.364 5.5173 72.649 40 0
-48.903 -51.765 5.5262 71.212 50 0
-48.166 -51.664 5.5328 70.634 60 0
-47.685 -51.773 5.5389 70.387 70 0
-47.002 -51.341 5.5419 69.607 80 0
-47.851 -50.248 5.5222 69.388 90 0
-45.65 -51.159 5.5546 68.565 100 0
-45.948 -50.238 5.5424 68.081 110 0
-46.215 -48.939 5.5264 67.312 120 0
-49.819 -47.028 5.469 68.51 130 0
-52.014 -44.355 5.4185 68.358 140 0
-54.089 -41.247 5.3639 68.022 150 0
-54.812 -39.661 5.3388 67.656 160 0
-57.347 -36.813 5.2831 68.146 170 0
-57.567 -36.873 5.2821 68.363 180 0
-60.27 -34.011 5.2262 69.204 190 0
-62.716 -28.672 5.1412 68.959 200 0
-60.879 -27.728 5.1398 66.896 210 0
-59.177 -29.115 5.1696 65.951 220 1
-55.511 -29.639 5.2028 62.928 230 1
-52.835 -31.878 5.2553 61.708 240 1
-48.878 -35.723 5.3435 60.541 250 1
-42.957 -44.889 5.5198 62.131 260 1
-39.635 -52.697 5.6383 65.938 270 1
-35.197 -61.037 5.7601 70.458 280 1
-36.211 -58.985 5.7326 69.213 290 1
-40.334 -55.878 5.658 68.914 300 1
-41.907 -54.512 5.6278 68.759 310 1
-43.644 -52.331 5.5881 68.142 320 1
-45.057 -49.89 5.5487 67.225 330 1
-46.468 -49.268 5.527 67.725 340 1
-49.899 -44.322 5.4387 66.741 350 1
-52.325 -38.362 5.345 64.881 360 1
-55.038 -34.719 5.2752 65.074 370 1
-55.6 -25.668 5.1449 61.239 380 1
-56.469 -16.774 5.0011 58.908 390 1
-56.958 -14.257 4.9577 58.716 400 1
-60.371 -5.8502 4.809 60.654 410 1
-64.731 -2.3572 4.7488 64.774 420 1
-66.545 -8.5513 4.8402 67.093 430 1
-65.257 -12.922 4.9079 66.525 440 1
-63.928 -15.44 4.9494 65.766 450 1
-63.455 -20.089 5.019 66.559 460 1
-63.689 -23.464 5.0654 67.874 470 1
-59.67 -27.141 5.1393 65.553 480 1
-54.672 -31.321 5.2326 63.008 490 1
-46.493 -37.733 5.3941 59.878 500 1
-35.597 -44.765 5.6114 57.193 510 1
-26.045 -60.437 5.8763 65.81 520 1
-25.163 -64.351 5.9104 69.096 530 0
-24.54 -64.056 5.9173 68.596 540 0
-30.861 -60.366 5.8106 67.797 550 0
-37.265 -54.744 5.6855 66.224 560 0
-43.574 -50.174 5.5681 66.454 570 0
-42.002 -49.281 5.5774 64.752 580 0
-41.776 -49.885 5.586 65.068 590 0
-42.379 -47.093 5.5504 63.354 600 0
-39.707 -49.497 5.6071 63.456 610 0
-37.347 -49.946 5.6411 62.365 620 0
-34.069 -51.073 5.6949 61.394 630 0
-35.184 -51.654 5.6852 62.498 640 0
-31.848 -53.801 5.7487 62.521 650 0
-15.879 -61.321 6.0298 63.343 660 0
-17.564 -63.233 6.0123 65.627 670 0
-17.672 -64.138 6.0143 66.528 680 0
-22.179 -64.558 5.9523 68.262 690 0
-23.569 -63.083 5.9256 67.342 700 0
-23.493 -61.998 5.921 66.3 710 0
-27.182 -60.438 5.8605 66.27 720 0
-29.563 -58.423 5.8147 65.477 730 0
-31.974 -56.291 5.7666 64.738 740 0
-35.899 -53.811 5.6949 64.686 750 0
-44.973 -46.108 5.5102 64.409 760 0
-57.542 -40.189 5.3221 70.187 770 0
-57.787 -43.326 5.3557 72.225 780 0
-56.04 -44.566 5.3842 71.6 790 0
-53.793 -45.296 5.4122 70.324 800 0
-54.637 -43.683 5.3868 69.953 810 0
-54.192 -42.956 5.3826 69.152 820 0
-54.934 -41.84 5.3633 69.054 830 0
-53.074 -42.58 5.3885 68.043 840 0
-52.998 -42.764 5.3913 68.099 850 0
-56.349 -39.426 5.3229 68.773 860 0
-62.06 -28.178 5.1386 68.157 870 0
-67.515 -19.505 4.9936 70.276 880 0
-67.452 -19.339 4.9916 70.17 890 0
-65.63 -13.005 4.908 66.906 900 0
-65.151 -11.709 4.8902 66.195 910 0
-65.053 -8.8021 4.8469 65.646 920 0
-64.054 -10.093 4.8687 64.844 930 0
-64.144 -6.5891 4.8148 64.481 940 0
-64.136 -9.5638 4.8604 64.845 950 0
-64.077 -11.398 4.8884 65.083 960 0
-64.177 -10.899 4.8806 65.096 970 0
-63.748 -10.073 4.8691 64.539 980 0
-63.644 -8.4376 4.8442 64.2 990 0
-63.684 -7.0562 4.8227 64.074 1000 0
-63.347 -8.0554 4.8389 63.857 1010 0
-63.019 -8.0153 4.8389 63.526 1020 0
-62.977 -6.2514 4.8113 63.287 1030 0
-63.057 -4.5558 4.7845 63.221 1040 0
-63.457 -7.3039 4.827 63.876 1050 0
-64.032 -8.9838 4.8518 64.659 1060 0
-63.221 -6.3262 4.8121 63.537 1070 0
-63.521 -7.6823 4.8327 63.984 1080 0
-63.511 -8.6317 4.8475 64.095 1090 0
-63.162 -7.6069 4.8322 63.619 1100 0
-62.309 -9.2611 4.8599 62.994 1110 0
-62.319 -14 4.9334 63.872 1120 0
-61.276 -15.858 4.9656 63.295 1130 0
-60.989 -19.369 5.0199 63.991 1140 0
-60.821 -18.922 5.014 63.696 1150 0
-61.501 -15.223 4.955 63.357 1160 0
-61.616 -14.343 4.9411 63.263 1170 0
-60.925 -12.22 4.9103 62.139 1180 0
-60.649 -15.058 4.9558 62.49 1190 0
-60.283 -17.227 4.9907 62.696 1200 0
-59.997 -16.878 4.9866 62.325 1210 0
-60.166 -16.972 4.9873 62.514 1220 0
-60.662 -17.077 4.9868 63.019 1230 0
-59.794 -17.094 4.9908 62.189 1240 0
-60.016 -15.758 4.9692 62.05 1250 0
-59.973 -15.345 4.9629 61.905 1260 0
-60.862 -14.035 4.939 62.459 1270 0
-59.568 -15.342 4.9645 61.512 1280 0
-59.866 -16.423 4.9801 62.078 1290 0
-59.34 -15.354 4.9656 61.294 1300 0
-59.755 -15.821 4.9712 61.814 1310 0
-59.358 -17.41 4.9977 61.859 1320 0
-58.907 -18.255 5.0129 61.671 1330 0
-58.391 -19.729 5.0382 61.635 1340 0
-58.012 -20.634 5.0541 61.572 1350 0
-57.107 -20.866 5.0627 60.8 1360 0
-58.263 -19.591 5.0368 61.469 1370 0
-56.417 -22.792 5.0963 60.847 1380 1
-56.883 -23.804 5.1087 61.663 1390 1
-56.683 -25.847 5.1402 62.298 1400 1
-56.915 -26.867 5.1534 62.938 1410 1
-56.361 -33.069 5.243 65.346 1420 1
-56.18 -40.039 5.3316 68.988 1430 1
-53.824 -45.196 5.4109 70.283 1440 1
-52.885 -44.959 5.417 69.413 1450 0
-51.421 -45.986 5.4421 68.984 1460 0
-50.344 -45.578 5.4481 67.911 1470 0
-49.806 -44.861 5.4456 67.031 1480 0
-47.997 -45.578 5.4719 66.189 1490 0
-49.231 -45.112 5.4542 66.774 1500 0
-48.009 -44.91 5.4644 65.74 1510 0
-48.429 -44.415 5.4546 65.712 1520 0
-48.473 -44.896 5.4595 66.07 1530 0
-47.189 -45.087 5.475 65.266 1540 0
-43.473 -45.88 5.5247 63.205 1550 0
-42.638 -46.159 5.5374 62.838 1560 0
-43.109 -44.892 5.518 62.239 1570 0
-42.201 -46.026 5.5411 62.445 1580 0
-42.046 -45.461 5.5368 61.923 1590 0
-43.015 -45.497 5.5258 62.612 1600 0
-42.455 -44.974 5.5266 61.847 1610 0
-43.822 -45.595 5.5176 63.24 1620 0
-43.823 -44.717 5.5079 62.611 1630 0
-43.697 -45.78 5.5211 63.287 1640 0
-44.547 -45.574 5.5092 63.729 1650 0
-43.842 -45.967 5.5215 63.522 1660 0
-46.811 -44.458 5.472 64.558 1670 0
-47.665 -44.349 5.4618 65.106 1680 0
-49.451 -43.978 5.4393 66.178 1690 0
-47.06 -44.923 5.4746 65.059 1700 0
-46.165 -44.654 5.4812 64.227 1710 0
-47.364 -44.287 5.4642 64.843 1720 0
-49.375 -42.716 5.4256 65.288 1730 0
-48.94 -42.163 5.4235 64.597 1740 0
-47.727 -43.427 5.4507 64.528 1750 0
-46.968 -43.401 5.4583 63.95 1760 0
-47.602 -42.827 5.445 64.032 1770 0
-47.054 -43.058 5.4535 63.781 1780 0
-46.868 -43.235 5.4575 63.764 1790 0
-47.251 -42.995 5.4507 63.884 1800 0
-47.679 -41.911 5.4335 63.481 1810 0
-49.459 -40.484 5.3983 63.915 1820 0
-48.028 -41.706 5.4275 63.609 1830 0
-46.407 -42.241 5.4508 62.752 1840 0
-46.426 -42.48 5.4534 62.928 1850 0
-47.078 -41.035 5.4293 62.451 1860 0
-48.386 -39.206 5.3934 62.276 1870 0
-46.633 -41.021 5.4339 62.108 1880 0
-45.058 -42.201 5.4651 61.734 1890 0
-45.121 -41.05 5.4506 61 1900 0
-43.521 -42.189 5.4822 60.613 1910 0
-43.196 -41.775 5.4811 60.092 1920 0
-43.28 -41.583 5.4778 60.02 1930 0
-41.068 -42.892 5.5195 59.382 1940 0
-44.954 -38.546 5.4212 59.217 1950 0
-47.243 -38.252 5.393 60.788 1960 0
-49.824 -35.575 5.3325 61.221 1970 0
-52.941 -34.058 5.2841 62.95 1980 0
-57.013 -31.057 5.2112 64.923 1990 0
-64.918 -25.026 5.0803 69.575 2000 0
-66.838 -23.233 5.0469 70.761 2010 0
-67.334 -21.442 5.0207 70.665 2020 0
-65.415 -22.955 5.0499 69.325 2030 0
-63.72 -26.252 5.1032 68.916 2040 0
-61.554 -29.514 5.1595 68.264 2050 0
-61.147 -30.09 5.1697 68.15 2060 0
-60.652 -29.857 5.1698 67.603 2070 0
-59.891 -27.835 5.1475 66.043 2080 0
-61.118 -23.629 5.0813 65.527 2090 0
-60.235 -25.376 5.1111 65.362 2100 0
-59.54 -27.549 5.1458 65.605 2110 0
-59.247 -26.496 5.1329 64.902 2120 0
-57.969 -26.167 5.1364 63.601 2130 0
-58.67 -22.436 5.0776 62.813 2140 0
-57.723 -23.44 5.0981 62.301 2150 0
-58.916 -20.762 5.0512 62.467 2160 0
-60.672 9.7995 4.5523 61.459 2170 0
-63.65 12.668 4.5159 64.899 2180 0
-63.712 11.632 4.5318 64.765 2190 0
-61.581 14.412 4.4825 63.245 2200 0
-62.72 11.944 4.5242 63.847 2210 0
-61.624 14.587 4.48 63.327 2220 0
-61.355 13.17 4.5009 62.753 2230 0
-59.741 13.912 4.4836 61.339 2240 0
-61.574 13.738 4.4929 63.088 2250 0
-59.351 14.766 4.4685 61.16 2260 0
-60.43 15.847 4.4559 62.473 2270 0
-59.519 15.959 4.4504 61.621 2280 0
-59.672 17.186 4.432 62.097 2290 0
-59.941 17.941 4.4216 62.568 2300 0
-60.493 18.077 4.422 63.137 2310 0
-59.277 17.589 4.4239 61.832 2320 0
-58.623 18.812 4.4019 61.567 2330 0
-60.723 19.313 4.4045 63.721 2340 0
-60.329 20.219 4.389 63.627 2350 0
-60.482 21.172 4.3757 64.08 2360 0
-59.745 22.154 4.3573 63.721 2370 0
-59.977 21.844 4.3631 63.831 2380 0
-59.033 20.791 4.3738 62.587 2390 0
-58.737 21.352 4.3637 62.498 2400 0
-59.399 20.533 4.3796 62.848 2410 0
-60.871 20.257 4.3911 64.153 2420 0
-62.194 19.462 4.4091 65.168 2430 0
-63.722 17.757 4.4406 66.149 2440 0
-63.387 18.987 4.4213 66.17 2450 0
-62.558 18.898 4.419 65.35 2460 0
-61.768 18.673 4.4188 64.529 2470 0
-65.273 14.54 4.4932 66.873 2480 0
-67.278 11.232 4.547 68.209 2490 0
-65.013 12.333 4.5249 66.173 2500 0
-63.525 12.175 4.523 64.681 2510 0
-64.153 10.997 4.5426 65.089 2520 0
-64.473 10.208 4.5554 65.276 2530 0
-62.41 11.477 4.5305 63.457 2540 0
-63.179 10.055 4.5546 63.974 2550 0
-67.077 -0.24991 4.7161 67.077 2560 0
-71.968 -3.3946 4.7595 72.048 2570 0
-73.668 -5.7155 4.7898 73.89 2580 0
-74.548 -5.4322 4.7851 74.745 2590 0
-75.295 -4.1406 4.7673 75.409 2600 0
-75.779 -1.9263 4.7378 75.804 2610 0
-76.302 -2.0465 4.7392 76.33 2620 0
-73.754 3.0439 4.6711 73.816 2630 0
-73.28 1.1773 4.6963 73.29 2640 0
-71.436 3.1381 4.6685 71.505 2650 0
-71.248 4.2013 4.6535 71.371 2660 0
-69.996 5.893 4.6284 70.244 2670 0
-71.603 6.1642 4.6265 71.868 2680 0
-71.159 5.6525 4.6331 71.383 2690 1
-71.311 5.0579 4.6416 71.49 2700 1
-71.029 5.1877 4.6395 71.218 2710 1
-71.223 4.7938 4.6452 71.384 2720 1
-71.564 5.3874 4.6372 71.766 2730 1
-73.137 4.7564 4.6474 73.291 2740 1
-70.445 3.5182 4.6625 70.533 2750 1
-71.085 -6.9528 4.8099 71.424 2760 0
-70.387 -9.0117 4.8397 70.961 2770 0
-70.747 -9.7872 4.8499 71.421 2780 0
-69.238 -8.1712 4.8299 69.718 2790 0
-68.271 -7.8367 4.8267 68.719 2800 0
-68.125 -8.2887 4.8335 68.627 2810 0
-65.882 -11.466 4.8847 66.872 2820 0
-63.847 -14.265 4.9322 65.422 2830 0
-63.807 -14.624 4.9377 65.462 2840 0
-62.932 -14.93 4.9453 64.678 2850 0
-61.214 -20.288 5.0324 64.488 2860 1
-58.292 -23.92 5.1018 63.009 2870 1
-56.388 -28.319 5.1778 63.1 2880 1
-55.348 -32.961 5.2495 64.419 2890 0
