# Supplementary material for: Inducible microRNA-200c decreases motility of breast cancer cells and reduces filamin A
Source: PLoS One. 2019 Nov 20;14(11):e0224314. doi: 10.1371/journal.pone.0224314 (PMC6867627; doi:10.1371/journal.pone.0224314)
Supplement: S1 Raw Data — (ZIP) [file pone.0224314.s007.zip › MDA-MB-231-200c_Dox/cell71.txt]

-10.556 -73.541 6.1406 74.295 20 0
-22.948 -71.661 5.9733 75.246 30 0
1.6274 -78.525 6.3039 78.542 40 0
-0.9201 -77.583 6.2713 77.588 50 0
3.929 -81.198 6.3315 81.293 60 0
4.9346 -79.194 6.3454 79.347 70 0
9.8176 -81.824 6.4026 82.411 80 0
16.739 -82.327 6.4838 84.012 90 0
36.464 -76.781 6.7266 85 100 0
35.661 -77.36 6.7151 85.184 110 0
39.314 -74.703 6.7676 84.417 120 0
49.338 -68.491 6.9074 84.411 130 0
57.865 -63.403 7.0229 85.839 140 0
67.197 -54.633 7.1713 86.603 150 0
64.996 -49.75 7.2007 81.851 160 0
64.527 -49.625 7.1984 81.403 170 0
66.726 -44.534 7.2655 80.223 180 0
64.923 -46.809 7.2293 80.038 190 0
68.321 -43.939 7.2825 81.23 200 0
68.796 -41.424 7.312 80.305 210 0
69.569 -39.841 7.3339 80.169 220 0
66.926 -45.873 7.2531 81.139 230 0
67.204 -44.704 7.267 80.714 240 0
67.531 -42.801 7.2891 79.952 250 0
67.118 -42.905 7.2852 79.66 260 0
62.043 -49.77 7.1779 79.539 270 0
49.854 -67.212 6.9214 83.684 280 0
45.651 -69.472 6.8645 83.128 290 0
41.109 -70.13 6.8134 81.291 300 0
16.821 -78.594 6.494 80.374 310 0
-15.46 -73.261 6.0752 74.874 320 0
-23.734 -73.918 5.9725 77.635 330 0
-14.212 -77.403 6.1016 78.697 340 0
12.913 -84.457 6.4349 85.439 350 0
31.374 -78.958 6.6614 84.963 360 0
12.055 -82.173 6.4288 83.052 370 0
0.020499 -77.994 6.2834 77.994 380 0
-20.891 -73.196 6.0052 76.119 390 0
-8.2377 -77.179 6.1769 77.617 400 0
18.952 -80.976 6.5131 83.164 410 0
53.265 -67.061 6.9544 85.641 420 0
56.144 -61.154 7.0259 83.018 430 0
55.103 -62.425 7.0064 83.266 440 0
51.523 -70.104 6.917 87.001 450 0
42.915 -73.38 6.8124 85.008 460 0
48.766 -66.152 6.9184 82.184 470 0
57.866 -57.72 7.0698 81.732 480 0
74.714 -30.494 7.4665 80.698 490 0
79.218 -26.365 7.5327 83.49 500 0
52.767 -58.606 7.0162 78.86 510 0
50.636 -63.158 6.959 80.95 520 0
56.524 -57.039 7.064 80.302 530 0
76.4 -25.995 7.526 80.701 540 0
74.286 -31.347 7.4547 80.629 550 0
69.51 -36.579 7.3696 78.547 560 0
72.022 -33.546 7.4181 79.451 570 0
68.646 -37.324 7.356 78.137 580 0
54.379 -58.381 7.0331 79.783 590 0
38.314 -80.64 6.7267 89.279 600 0
20.846 -81.265 6.5343 83.896 610 0
26.11 -79.756 6.5996 83.921 620 0
29.521 -74.802 6.6591 80.417 630 0
23.731 -77.514 6.5803 81.065 640 0
-8.8061 -72.408 6.1622 72.942 650 0
8.6099 -79.385 6.3912 79.85 660 0
21.284 -81.065 6.5399 83.813 670 0
22.954 -72.703 6.589 76.24 680 0
56.516 -56.856 7.0656 80.167 690 0
56.891 -57.566 7.0627 80.935 700 0
30.37 -78.62 6.6518 84.282 710 0
18.523 -81.378 6.507 83.46 720 0
20.524 -80.683 6.5323 83.253 730 0
19.823 -79.523 6.5275 81.957 740 0
19.609 -77.934 6.5297 80.363 750 0
20.288 -75.545 6.5455 78.222 760 0
31.771 -70.933 6.7043 77.723 770 0
19.247 -72.24 6.5436 74.76 780 0
10.104 -68.799 6.429 69.537 790 0
-0.48656 -68.886 6.2761 68.888 800 0
18.537 -67.13 6.5526 69.643 810 0
47.763 -61.718 6.9418 78.041 820 0
73.333 -31.902 7.4436 79.972 830 0
81.132 -20.99 7.6008 83.803 840 0
83.104 -17.988 7.6408 85.028 850 0
83.559 -16.478 7.6593 85.168 860 0
53.877 -55.22 7.0563 77.149 870 0
59.389 -52.768 7.1275 79.445 880 0
63.593 -44.086 7.2478 77.38 890 0
67.664 -38.52 7.3365 77.86 900 0
63.801 -41.54 7.2768 76.132 910 0
65.165 -40.81 7.2945 76.889 920 0
55.063 -53.328 7.0846 76.654 930 0
54.265 -52.747 7.0828 75.676 940 0
50.828 -55.137 7.0279 74.99 950 0
41.968 -61.927 6.8788 74.808 960 0
41.76 -61.324 6.881 74.193 970 0
45.804 -57.101 6.9592 73.202 980 0
44.15 -59.267 6.9234 73.904 990 0
42.032 -61.723 6.881 74.675 1000 0
38.558 -63.405 6.8296 74.208 1010 0
36.149 -62.424 6.8081 72.135 1020 0
40.23 -58.217 6.8879 70.764 1030 0
54.518 -53.756 7.0756 76.563 1040 0
29.972 -60.563 6.7427 67.573 1050 0
75.973 -19.698 7.6003 78.485 1060 0
80.917 -20.126 7.6102 83.382 1070 0
76.189 -26.41 7.5203 80.637 1080 0
70.749 -30.548 7.4464 77.062 1090 0
76.207 -25.249 7.534 80.281 1100 0
70.064 -36.896 7.3693 79.185 1110 0
66.67 -39.753 7.3163 77.623 1120 0
28.371 -70.754 6.6645 76.23 1130 0
6.6061 -76.542 6.3693 76.826 1140 0
14.448 -79.789 6.4623 81.086 1150 0
8.4801 -75.531 6.395 76.006 1160 0
-19.531 -70.668 6.0135 73.317 1170 0
-12.266 -74.19 6.1193 75.197 1180 0
19.878 -79.379 6.5286 81.83 1190 0
32.298 -72.385 6.7029 79.264 1200 0
24.165 -72.67 6.6042 76.582 1210 0
26.351 -68.18 6.652 73.095 1220 0
30.249 -64.311 6.7228 71.07 1230 0
35.404 -64.714 6.7838 73.766 1240 0
42.513 -65.351 6.8599 77.962 1250 0
55.071 -56.252 7.058 78.722 1260 0
42.719 -71.883 6.8194 83.619 1270 0
55.875 -56.548 7.0626 79.497 1280 0
46.213 -64.482 6.905 79.332 1290 0
51.333 -54.948 7.0346 75.196 1300 0
77.921 -17.522 7.6328 79.867 1310 0
58.194 -59.254 7.0596 83.051 1320 0
53.158 -63.292 6.9818 82.654 1330 0
80.846 -22 7.5883 83.786 1340 0
73.431 -34.531 7.4144 81.145 1350 0
77.041 -28.381 7.501 82.102 1360 0
68.346 -38.364 7.3425 78.378 1370 0
60.601 -45.763 7.2072 75.939 1380 0
65.645 -40.709 7.2989 77.243 1390 0
68.397 -36.826 7.3601 77.681 1400 0
72.934 -32.096 7.4394 79.684 1410 0
52.625 -61.03 6.9948 80.586 1420 0
45.401 -70.136 6.8577 83.549 1430 0
54.374 -61.111 7.0103 81.799 1440 0
54.045 -57.798 7.035 79.129 1450 0
71.303 -35.399 7.3932 79.606 1460 0
77.915 -25.402 7.5388 81.952 1470 0
71.368 -38.114 7.3635 80.908 1480 0
64.319 -44.724 7.2464 78.341 1490 0
62.963 -44.14 7.2426 76.894 1500 0
58.358 -54.969 7.0985 80.17 1510 0
80.952 -21.795 7.591 83.835 1520 0
75.607 -30.942 7.4655 81.693 1530 0
75.466 -30.341 7.4717 81.337 1540 0
67.193 -39.469 7.3229 77.928 1550 0
66.555 -40.302 7.3095 77.806 1560 0
66.258 -38.431 7.3284 76.596 1570 0
65.97 -38.125 7.33 76.194 1580 0
68.969 -32.351 7.4154 76.179 1590 0
67.88 -34.095 7.3885 75.962 1600 0
67.161 -35.251 7.3706 75.85 1610 0
66 -35.932 7.3554 75.148 1620 0
57.61 -49.722 7.1419 76.099 1630 0
37.198 -66.418 6.7937 76.125 1640 0
38.162 -61.946 6.8353 72.757 1650 0
36.421 -63.211 6.8059 72.953 1660 0
32.797 -68.665 6.7288 76.095 1670 0
22.572 -70.244 6.5941 73.782 1680 0
27.865 -69.496 6.6645 74.874 1690 0
26.688 -67.46 6.6599 72.548 1700 0
20.741 -67.056 6.5832 70.19 1710 0
14.006 -67.013 6.4892 68.461 1720 0
12.687 -67.307 6.4695 68.493 1730 0
9.7031 -65.42 6.4304 66.136 1740 0
3.8025 -67.664 6.3393 67.771 1750 0
38.212 -63.857 6.8224 74.417 1760 0
45.39 -61.738 6.9171 76.628 1770 0
50.99 -53.297 7.0465 73.76 1780 0
58.691 -46.275 7.1863 74.74 1790 0
62.7 -40.945 7.2755 74.885 1800 0
64.168 -41.415 7.2808 76.373 1810 0
60.658 -43.216 7.2349 74.478 1820 0
68.232 -38.566 7.3395 78.377 1830 0
57.624 -47.71 7.1624 74.811 1840 0
42.507 -62.368 6.8814 75.476 1850 0
39.143 -60.315 6.8588 71.904 1860 0
39.043 -57.844 6.8769 69.788 1870 0
41.48 -52.634 6.9506 67.014 1880 0
40.932 -55.246 6.9208 68.757 1890 0
41.268 -55.351 6.9238 69.042 1900 0
49.126 -45.812 7.1035 67.172 1910 0
60.468 -25.405 7.4562 65.588 1920 0
63.677 -24.817 7.4824 68.342 1930 0
68.146 -21.002 7.555 71.309 1940 0
44.019 -57.082 6.9401 72.084 1950 0
39.681 -65.424 6.8284 76.517 1960 0
37.264 -62.616 6.82 72.866 1970 0
66.949 -34.164 7.3821 75.162 1980 0
69.031 -31.488 7.426 75.874 1990 0
71.379 -28.993 7.4682 77.043 2000 0
66.41 -36.95 7.3462 75.998 2010 0
70.746 -30.3 7.4493 76.962 2020 0
65.455 -37.202 7.3371 75.289 2030 0
61.988 -40.865 7.2711 74.246 2040 0
64.537 -37.384 7.3289 74.583 2050 0
66.094 -38.645 7.3249 76.563 2060 0
61.009 -41.345 7.2584 73.699 2070 0
64.988 -47.533 7.2225 80.516 2080 0
73.089 -28.49 7.4823 78.446 2090 0
77.777 -20.386 7.5976 80.404 2100 0
72.891 -26.794 7.5017 77.66 2110 0
70.962 -26.554 7.4959 75.768 2120 0
67.641 -30.557 7.4297 74.222 2130 0
65.062 -37.554 7.3305 75.122 2140 0
60.772 -43.343 7.2344 74.645 2150 0
63.716 -42.249 7.2685 76.451 2160 0
57.101 -49.35 7.1413 75.472 2170 0
61.85 -42.153 7.2558 74.848 2180 0
67.045 -37.263 7.3467 76.705 2190 0
67.343 -30.954 7.4231 74.116 2200 0
67.841 -36.455 7.3609 77.016 2210 0
64.469 -39.725 7.3017 75.725 2220 0
62.78 -42.637 7.2574 75.89 2230 0
63.1 -41.386 7.2735 75.462 2240 0
62.027 -42.28 7.2557 75.066 2250 0
61.568 -40.363 7.2737 73.619 2260 0
69.933 -34.585 7.3947 78.018 2270 0
65.332 -36.198 7.348 74.69 2280 0
63.155 -40.488 7.2839 75.019 2290 0
38.101 -69.191 6.7865 78.988 2300 0
21.218 -77.214 6.5514 80.076 2310 0
50.989 -62.46 6.9678 80.63 2320 0
74.763 -30.489 7.4668 80.74 2330 0
84.104 -9.5753 7.7406 84.647 2340 0
76.722 -20.988 7.587 79.541 2350 0
78.104 -15.263 7.661 79.581 2360 0
75.863 -22.86 7.5613 79.232 2370 0
70.081 -29.151 7.4598 75.902 2380 0
65.578 -37.233 7.3376 75.411 2390 0
66.451 -36.878 7.3473 75.999 2400 0
61.896 -40.728 7.272 74.094 2410 0
68.241 -37.099 7.356 77.674 2420 0
65.953 -34.376 7.3735 74.374 2430 0
63.066 -38.534 7.3055 73.906 2440 0
63.301 -40.154 7.2887 74.963 2450 0
72.129 -27.554 7.4891 77.212 2460 0
74.275 -22.011 7.5659 77.468 2470 0
73.646 -20.762 7.5792 76.517 2480 0
72.785 -22.574 7.5532 76.205 2490 0
72.888 -21.905 7.562 76.109 2500 0
73.04 -20.86 7.5758 75.96 2510 0
73.697 -18.726 7.6051 76.039 2520 0
72.617 -22.878 7.5488 76.136 2530 0
69.471 -31.647 7.4265 76.34 2540 0
62.251 -40.785 7.274 74.422 2550 0
63.95 -40.964 7.2843 75.945 2560 0
74.788 -19.216 7.6025 77.217 2570 0
77.864 -9.0483 7.7383 78.388 2580 0
76.863 -17.949 7.6246 78.931 2590 0
72.935 -25.228 7.521 77.175 2600 0
65.174 -35.022 7.3609 73.988 2610 0
62.035 -40.105 7.2801 73.87 2620 0
62.902 -41.513 7.2706 75.366 2630 0
71.018 -32.972 7.4193 78.299 2640 0
70.694 -27.471 7.4834 75.844 2650 0
69.62 -27.713 7.4751 74.933 2660 0
69.33 -28.008 7.4701 74.774 2670 0
67.42 -31.318 7.4191 74.339 2680 0
66.614 -34.335 7.3781 74.942 2690 0
64.685 -37.799 7.3251 74.919 2700 0
61.71 -41.957 7.2569 74.622 2710 0
61.375 -42.877 7.2442 74.869 2720 0
64.382 -36.924 7.3333 74.219 2730 0
65.074 -34.849 7.3623 73.817 2740 0
68.339 -32.332 7.4121 75.602 2750 0
67.598 -32.229 7.4091 74.887 2760 0
64.95 -35.115 7.3584 73.835 2770 0
67.2 -32.993 7.3976 74.862 2780 0
71.463 -27.933 7.4814 76.728 2790 0
67.452 -32.509 7.4049 74.878 2800 0
62.01 -40.662 7.2736 74.153 2810 0
63.603 -40.826 7.2833 75.579 2820 0
63.514 -40.338 7.2881 75.241 2830 0
64.7 -40.616 7.2934 76.393 2840 0
63.331 -40.876 7.2808 75.377 2850 0
60.501 -43.386 7.2319 74.45 2860 0
61.856 -41.206 7.2663 74.324 2870 0
58.916 -43.428 7.2188 73.192 2880 0
63.947 -41.567 7.2776 76.269 2890 0
