# Supplementary material for: Inducible microRNA-200c decreases motility of breast cancer cells and reduces filamin A
Source: PLoS One. 2019 Nov 20;14(11):e0224314. doi: 10.1371/journal.pone.0224314 (PMC6867627; doi:10.1371/journal.pone.0224314)
Supplement: S1 Raw Data — (ZIP) [file pone.0224314.s007.zip › MDA-MB-231-200c_Dox/cell72.txt]

-66.389 5.3637 4.6318 66.605 10 0
-65.571 0.84475 4.6995 65.576 20 0
-63.539 1.2904 4.6921 63.552 30 0
-64.007 -5.2024 4.7935 64.218 40 0
-65.587 10.184 4.5583 66.373 50 0
-62.576 -20.137 5.0237 65.736 60 0
-63.35 -6.416 4.8133 63.674 70 0
-63.912 -0.5643 4.7212 63.914 80 0
-62.679 -1.0888 4.7298 62.689 90 0
-62.784 1.831 4.6832 62.811 100 0
-60.987 -4.1167 4.7798 61.126 110 0
-61.834 0.96981 4.6967 61.841 120 0
-60.113 -9.8935 4.8755 60.922 130 0
-59.806 -1.0834 4.7305 59.815 140 0
-62.455 0.56866 4.7033 62.457 150 0
-58.552 -19.757 5.0378 61.795 160 0
-59.28 -8.6739 4.8577 59.911 170 0
-60.515 -0.1795 4.7154 60.516 180 0
-59.484 1.8299 4.6816 59.512 190 0
-57.742 -4.0536 4.7825 57.884 200 0
-58.936 2.9851 4.6618 59.012 210 0
-56.579 -21.258 5.0718 60.441 220 0
-60.735 1.752 4.6836 60.761 230 0
-58.397 26.076 4.2924 63.955 240 0
-61.177 -6.6571 4.8208 61.538 250 0
-61.414 -22.964 5.0702 65.567 260 0
-63.973 7.6389 4.5935 64.427 270 0
-62.159 -21.832 5.0502 65.882 280 0
-62.025 -0.42534 4.7192 62.027 290 0
-62.114 8.7361 4.5727 62.725 300 0
-62.862 -21.072 5.0358 66.299 310 0
-62.273 10.056 4.5523 63.08 320 0
-59.679 -8.1227 4.8477 60.229 330 0
-63.357 3.6598 4.6547 63.463 340 0
-62.916 10.253 4.5508 63.746 350 0
-63.332 -14.833 4.9425 65.046 360 0
-62.401 -8.4094 4.8463 62.965 370 0
-62.403 2.4307 4.6735 62.45 380 0
-58.578 -14.129 4.9491 60.258 390 0
-62.147 2.4451 4.6731 62.195 400 0
-60.363 -11.248 4.8966 61.402 410 0
-61.086 -8.9116 4.8573 61.733 420 0
-62.351 2.9131 4.6657 62.419 430 0
-62.254 -6.566 4.8175 62.599 440 0
-62.371 -1.4373 4.7354 62.388 450 0
-63.097 3.5877 4.6556 63.199 460 0
-61.789 -7.7718 4.8375 62.276 470 0
-60.544 -11.394 4.8984 61.607 480 0
-61.432 -4.6958 4.7887 61.611 490 0
-59.673 -11.519 4.9031 60.775 500 0
-58.059 -18.367 5.0188 60.895 510 0
-59.862 -8.5517 4.8543 60.47 520 0
-59.043 -9.9646 4.8796 59.878 530 0
-56.36 -21.412 5.0755 60.291 540 0
-61.182 -3.6809 4.7725 61.293 550 0
-60.362 -9.3852 4.8666 61.087 560 0
-59.696 -0.35798 4.7184 59.697 570 0
-59.814 -10.697 4.8894 60.763 580 0
-60.977 -5.9726 4.81 61.269 590 0
-58.587 -17.138 4.997 61.042 600 0
-57.77 -16.793 4.9953 60.162 610 0
-58.827 -17.529 5.002 61.383 620 0
-62.051 -5.4686 4.8003 62.292 630 0
-54.157 -26.017 5.1602 60.082 640 0
-58.396 -14.232 4.9514 60.105 650 0
-57.485 -10.711 4.8966 58.474 660 0
-60.832 -5.4927 4.8024 61.08 670 0
-59.451 -4.9837 4.796 59.659 680 0
-60.689 -4.7032 4.7897 60.87 690 0
-60.386 -6.8772 4.8258 60.776 700 0
-60.351 -9.1958 4.8636 61.048 710 0
-60.434 -7.4564 4.8351 60.892 720 0
-61.457 -6.7408 4.8216 61.826 730 0
-61.304 -9.4274 4.865 62.024 740 0
-61.4 -7.9718 4.8415 61.915 750 0
-61.777 -6.9757 4.8248 62.17 760 0
-60.915 -7.8309 4.8402 61.417 770 0
-59.84 0.75084 4.6998 59.844 780 0
-58.463 20.559 4.3742 61.973 790 0
-54.367 29.049 4.2217 61.641 800 0
-54.354 29.013 4.2221 61.612 810 0
-49.309 36.655 4.0731 61.441 820 0
-35.003 49.137 3.7606 60.33 830 0
-23.265 57.287 3.5274 61.831 840 0
-28.096 53.131 3.628 60.102 850 0
-40.664 43.234 3.8964 59.353 860 0
-48.563 34.422 4.0958 59.525 870 0
-58.287 15.404 4.454 60.289 880 0
-61.177 -3.7823 4.7741 61.294 890 0
-61.635 -17.078 4.9827 63.958 900 0
-57.167 -20.75 5.0606 60.816 910 0
-58.073 -4.1461 4.7837 58.221 920 0
-62.7 4.8635 4.635 62.889 930 0
-60.822 13.872 4.4881 62.384 940 0
-60.473 17.982 4.4234 63.09 950 0
-51.794 36.244 4.1018 63.216 960 0
-37.334 52.934 3.7559 64.776 970 0
-11.058 64.88 3.3104 65.815 980 0
-9.1879 63.402 3.2855 64.065 990 0
-20.222 58.723 3.4732 62.107 1000 0
-30.724 55.478 3.6474 63.417 1010 0
-47.912 43.162 3.9791 64.487 1020 0
-46.047 42.42 3.968 62.608 1030 0
-31.698 51.357 3.6946 60.351 1040 0
-15.289 62.139 3.3828 63.992 1050 0
-7.8825 65.288 3.2617 65.762 1060 0
-5.2282 65.911 3.2207 66.118 1070 0
8.34 64.722 3.0134 65.257 1080 0
19.029 61.401 2.8411 64.282 1090 0
36.306 53.082 2.5417 64.311 1100 0
42.535 49.629 2.433 65.363 1110 0
43.569 49.381 2.4186 65.854 1120 0
43.842 49.014 2.4118 65.761 1130 0
50.057 43.942 2.2912 66.607 1140 0
62.234 19.315 1.8717 65.162 1150 0
63.872 8.8094 1.7079 64.477 1160 0
63.681 1.7489 1.5983 63.705 1170 0
61.575 -14.632 1.3375 63.29 1180 0
57.712 -27.827 1.1215 64.071 1190 0
54.928 -35.812 0.99303 65.571 1200 0
54.9 -33.824 1.0186 64.483 1210 0
60.755 -14.493 1.3366 62.46 1220 0
62.955 2.1244 1.6045 62.991 1230 0
65.634 10.973 1.7364 66.545 1240 0
62.677 16.76 1.8321 64.879 1250 0
57.587 23.942 1.9648 62.366 1260 0
47.916 39.405 2.259 62.038 1270 0
37.268 48.96 2.491 61.53 1280 0
25.872 55.281 2.7039 61.036 1290 0
22.024 57.034 2.7731 61.139 1300 0
22.729 55.062 2.7501 59.569 1310 0
45.537 43.464 2.3329 62.951 1320 0
54.552 31.888 2.0998 63.188 1330 0
62.822 10.997 1.7441 63.777 1340 0
62.921 -13.211 1.3638 64.293 1350 0
58.398 -29.543 1.1024 65.446 1360 0
46.917 -45.725 0.79826 65.513 1370 0
50.296 -39.923 0.89987 64.215 1380 0
57.705 -17.615 1.2745 60.333 1390 0
58.349 -13.293 1.3468 59.844 1400 0
57.622 -17.192 1.2808 60.132 1410 0
52.05 -34.476 0.98577 62.432 1420 0
43.664 -46.797 0.75078 64.004 1430 0
41.779 -48.819 0.70784 64.255 1440 0
39.371 -49.676 0.67018 63.386 1450 0
41.49 -48.21 0.71063 63.606 1460 1
53.564 -33.93 1.0061 63.407 1470 1
57.68 -20.812 1.2245 61.32 1480 1
60.103 -7.7718 1.4422 60.604 1490 1
59.761 -4.9497 1.4882 59.965 1500 1
59.417 3.0233 1.6216 59.493 1510 1
58.192 22.695 1.9427 62.461 1520 1
51.179 36.405 2.1891 62.806 1530 1
38.879 54.434 2.5214 66.893 1540 1
37.416 54.549 2.5404 66.148 1550 0
32.277 53.72 2.6006 62.671 1560 0
23.315 57.113 2.754 61.689 1570 0
22.78 57.81 2.7662 62.137 1580 0
24.142 58.511 2.7503 63.296 1590 0
25.98 55.344 2.7027 61.139 1600 0
15.425 60.572 2.8922 62.505 1610 0
25.295 57.785 2.729 63.079 1620 0
25.043 57.896 2.7333 63.08 1630 0
23.751 57.889 2.7523 62.572 1640 0
25.36 56.923 2.7225 62.317 1650 0
23.096 56.947 2.7563 61.453 1660 0
13.389 59.024 2.9185 60.523 1670 0
8.188 61.348 3.0089 61.892 1680 0
9.9599 58.235 2.9722 59.08 1690 0
17.541 56.646 2.8413 59.299 1700 0
13.915 56.829 2.9015 58.508 1710 0
18.878 56.232 2.8177 59.316 1720 0
17.809 56.18 2.8346 58.935 1730 0
15.909 56.499 2.8671 58.696 1740 0
17.87 55.719 2.8312 58.514 1750 0
15.682 56.587 2.8713 58.72 1760 0
22.403 54.547 2.7519 58.969 1770 0
17.119 56.351 2.8466 58.894 1780 0
17.446 55.937 2.8393 58.594 1790 0
18.37 55.649 2.8228 58.602 1800 0
18.404 55.545 2.8216 58.514 1810 0
28.723 52.013 2.637 59.417 1820 0
24.902 54.84 2.7153 60.229 1830 0
23.319 55.139 2.7415 59.867 1840 0
25.311 54.263 2.7051 59.876 1850 0
24.932 54.686 2.7138 60.101 1860 0
20.289 55.275 2.7898 58.881 1870 0
23.097 56.126 2.7512 60.693 1880 0
23.553 54.321 2.7325 59.207 1890 0
26.063 54.666 2.6967 60.561 1900 0
23.046 53.929 2.7378 58.647 1910 0
22.884 54.034 2.741 58.68 1920 0
23.983 53.437 2.7197 58.572 1930 0
25.484 54.024 2.7008 59.733 1940 0
26.305 54.369 2.691 60.398 1950 0
28.654 53.804 2.6522 60.958 1960 0
30.652 51.037 2.6007 59.535 1970 0
33.054 50.073 2.5581 59.999 1980 0
42.721 43.885 2.3696 61.245 1990 0
47.886 41.407 2.2838 63.306 2000 0
53.534 41.406 2.2291 67.678 2010 0
49.011 42.724 2.2878 65.019 2020 0
43.354 48.469 2.4118 65.03 2030 0
43.236 46.521 2.3928 63.51 2040 0
42.135 47.282 2.4137 63.332 2050 0
43.901 45.98 2.3793 63.572 2060 0
44.958 44.655 2.3528 63.366 2070 0
52.567 36.144 2.1731 63.794 2080 0
58.31 32.213 2.0755 66.617 2090 0
58.587 32.855 2.0819 67.17 2100 0
58.494 34.603 2.105 67.963 2110 0
57.365 33.637 2.1011 66.5 2120 0
55.988 35.651 2.1378 66.376 2130 0
55.671 37.042 2.1579 66.869 2140 0
56.306 34.164 2.1162 65.86 2150 0
56.73 33.848 2.1088 66.06 2160 0
59.381 29.825 2.0363 66.45 2170 0
58.174 27.006 2.0054 64.137 2180 0
58.236 23.806 1.9588 62.914 2190 0
57.936 23.106 1.9503 62.374 2200 0
57.349 24.392 1.9729 62.321 2210 0
58.769 22.137 1.931 62.8 2220 0
58.581 21.611 1.9242 62.44 2230 0
55.972 25.418 1.9971 61.473 2240 0
52.681 28.861 2.072 60.069 2250 0
48.62 34.244 2.1844 59.469 2260 0
47.028 33.945 2.196 57.999 2270 0
46.779 31.832 2.1683 56.583 2280 0
49.498 29.202 2.1038 57.471 2290 0
50.137 28.109 2.0818 57.479 2300 0
51.126 24.885 2.0238 56.86 2310 0
57.788 9.6845 1.7368 58.594 2320 0
60.513 6.4137 1.6764 60.852 2330 0
60.948 4.272 1.6408 61.098 2340 0
61.875 1.7901 1.5997 61.901 2350 0
61.445 1.6179 1.5971 61.466 2360 0
61.862 1.3075 1.5919 61.876 2370 0
61.702 1.234 1.5908 61.714 2380 0
62.203 -0.39633 1.5644 62.204 2390 0
61.955 -2.5046 1.5304 62.006 2400 0
61.807 -4.8347 1.4927 61.996 2410 0
61.48 -6.0254 1.4731 61.775 2420 0
60.987 -4.3403 1.4997 61.141 2430 0
60.573 -4.8156 1.4915 60.764 2440 0
60.6 -5.6922 1.4771 60.867 2450 0
60.883 -4.6963 1.4938 61.064 2460 0
61.254 -4.9014 1.4909 61.45 2470 0
61.625 -5.7951 1.477 61.897 2480 0
60.689 -3.865 1.5072 60.812 2490 0
60.585 -2.8995 1.523 60.654 2500 0
60.338 -4.2555 1.5004 60.488 2510 0
60.621 -5.0153 1.4883 60.828 2520 0
60.227 -1.9609 1.5382 60.259 2530 0
60.234 -2.5442 1.5286 60.288 2540 0
60.75 -5.0702 1.4875 60.961 2550 0
60.929 -5.0663 1.4878 61.14 2560 0
61.576 -4.7966 1.4931 61.762 2570 0
60.387 -7.2831 1.4508 60.825 2580 0
61.58 -6.0762 1.4724 61.879 2590 0
60.624 -5.925 1.4734 60.913 2600 0
60.565 -6.6167 1.462 60.926 2610 0
61.193 -6.6426 1.4627 61.552 2620 0
60.315 -6.2142 1.4681 60.634 2630 0
60.109 -7.2879 1.4501 60.549 2640 0
60.446 -6.8268 1.4583 60.83 2650 0
60.479 -5.545 1.4794 60.732 2660 0
60.293 -5.2976 1.4832 60.525 2670 0
60.221 -5.039 1.4873 60.431 2680 0
60.132 -4.5012 1.4961 60.3 2690 0
59.995 -5.0671 1.4865 60.208 2700 0
60.169 -3.5659 1.5116 60.274 2710 0
59.948 -3.662 1.5098 60.06 2720 0
59.958 -3.5294 1.512 60.062 2730 0
60.358 -3.049 1.5203 60.435 2740 0
60.476 -4.2489 1.5007 60.625 2750 0
60.692 -5.2366 1.4847 60.917 2760 0
60.586 -7.4944 1.4477 61.048 2770 0
59.864 -7.443 1.4471 60.324 2780 0
60.48 -7.133 1.4534 60.899 2790 0
59.541 -6.893 1.4555 59.939 2800 0
59.719 -7.3632 1.4481 60.172 2810 0
59.916 -8.7267 1.4262 60.548 2820 0
59.515 -6.258 1.466 59.843 2830 0
59.231 -7.3007 1.4482 59.679 2840 0
59.519 -6.6087 1.4602 59.885 2850 0
59.473 -6.6454 1.4595 59.843 2860 0
58.998 -6.4338 1.4622 59.348 2870 0
58.78 -5.3025 1.4808 59.018 2880 0
58.19 -3.353 1.5132 58.287 2890 0
