# Supplementary material for: Inducible microRNA-200c decreases motility of breast cancer cells and reduces filamin A
Source: PLoS One. 2019 Nov 20;14(11):e0224314. doi: 10.1371/journal.pone.0224314 (PMC6867627; doi:10.1371/journal.pone.0224314)
Supplement: S1 Raw Data — (ZIP) [file pone.0224314.s007.zip › MDA-MB-231-200c_Dox/cell73.txt]

-37.75 -42.529 5.5572 56.867 10 0
-38.116 -43.182 5.56 57.598 20 0
-37.426 -44.505 5.584 58.15 30 0
-35.21 -45.646 5.6261 57.648 40 0
-31.329 -48.188 5.7067 57.477 50 0
-26.681 -52.453 5.8126 58.849 60 0
-24.722 -54.092 5.8545 59.473 70 0
-23.968 -54.874 5.8714 59.88 80 0
-25.34 -53.474 5.8407 59.174 90 0
-37.759 -46.021 5.5961 59.529 100 0
-41.09 -43.347 5.5245 59.727 110 0
-41.106 -44.336 5.5356 60.46 120 0
-38.573 -47.071 5.5967 60.857 130 0
-37.338 -46.287 5.6044 59.469 140 0
-39.992 -45.02 5.5569 60.218 150 0
-42.238 -42.991 5.5066 60.268 160 0
-38.518 -46.811 5.5947 60.621 170 0
-34.173 -48.371 5.6681 59.225 180 0
-39.247 -44.603 5.5616 59.412 190 0
-45.225 -40.465 5.4423 60.686 200 0
-43.446 -42.038 5.4813 60.454 210 0
-43.867 -41.274 5.4673 60.232 220 0
-43.358 -41.806 5.4796 60.23 230 0
-44.587 -41.579 5.4629 60.965 240 0
-45.187 -40.947 5.4486 60.98 250 0
-46.201 -40.547 5.4327 61.47 260 0
-48.434 -38.142 5.3795 61.65 270 1
-49.54 -34.596 5.322 60.424 280 1
-55.344 -29.045 5.1957 62.503 290 1
-54.414 -28.111 5.1892 61.246 300 1
-55.97 -22.584 5.0959 60.355 310 1
-58.689 -15.926 4.9774 60.812 320 1
-62.06 -7.2325 4.8284 62.48 330 1
-63.741 6.3415 4.6132 64.056 340 1
-62.01 14.7 4.4796 63.728 350 1
-59.334 24.404 4.3222 64.157 360 1
-53.335 34.559 4.1374 63.553 370 1
-46.893 42.88 3.9717 63.542 380 1
-38.338 50.364 3.7922 63.296 390 1
-32.196 55.942 3.6638 64.546 400 1
-25.73 61.345 3.5387 66.523 410 1
-25.231 61.908 3.5286 66.852 420 1
-24.387 61.414 3.5196 66.079 430 1
-28.361 58.743 3.5914 65.231 440 1
-33.217 54.133 3.692 63.512 450 1
-45.032 43.232 3.9474 62.425 460 1
-56.907 29.836 4.2295 64.254 470 1
-61.115 19.203 4.4079 64.061 480 1
-63.1 5.1408 4.6311 63.309 490 1
-62.613 -11.248 4.8901 63.615 500 1
-57.42 -23.657 5.1032 62.102 510 1
-51.379 -34.205 5.2997 61.724 520 1
-43.174 -44.107 5.5085 61.72 530 1
-35.742 -49.321 5.6561 60.91 540 1
-40.004 -44.955 5.556 60.177 550 0
-38.726 -46.068 5.5842 60.183 560 0
-36.562 -47.628 5.6285 60.044 570 0
-48.239 -38.717 5.3887 61.855 580 0
-44.081 -41.691 5.4699 60.673 590 0
-34.994 -48.553 5.6587 59.85 600 0
-39.922 -45.024 5.5578 60.174 610 0
-42.999 -42.249 5.489 60.282 620 0
-34.75 -49.256 5.6688 60.281 630 0
-37.24 -47.208 5.6153 60.128 640 0
-45.121 -40.806 5.4476 60.836 650 0
-39.939 -44.951 5.5568 60.13 660 0
-32.577 -52.242 5.7256 61.567 670 0
-43.901 -41.519 5.4699 60.425 680 1
-46.216 -38.799 5.4108 60.343 690 1
-46.471 -37.522 5.3917 59.728 700 1
-46.412 -36.98 5.3852 59.343 710 1
-45.931 -36.7 5.3865 58.792 720 1
-46.504 -35.545 5.365 58.533 730 1
-46.728 -34.678 5.3508 58.19 740 1
-48.647 -31.599 5.2885 58.009 750 1
-49.29 -26.714 5.209 56.063 760 1
-53.605 -16.109 5.0043 55.973 770 1
-58.349 -3.9946 4.7807 58.486 780 1
-61.381 9.9577 4.5516 62.183 790 1
-60.802 19.759 4.3982 63.932 800 1
-57.593 27.747 4.2634 63.929 810 1
-54.016 34.566 4.1431 64.129 820 1
-47.496 42.556 3.9818 63.772 830 1
-40.116 49.232 3.8253 63.507 840 1
-29.069 58.289 3.6042 65.136 850 1
-25.442 59.122 3.548 64.364 860 0
-24.297 58.469 3.5354 63.317 870 0
-22.248 58.913 3.5027 62.974 880 0
-21.492 59.356 3.489 63.128 890 0
-16.239 60.413 3.4042 62.557 900 0
-11.679 62.766 3.3256 63.843 910 0
-11.619 62.023 3.3268 63.102 920 0
-10.677 62.294 3.3113 63.202 930 0
-10.887 62.655 3.3136 63.594 940 0
-10.902 62.052 3.3155 63.003 950 0
-10.465 61.699 3.3096 62.581 960 0
-7.2386 63.105 3.2558 63.518 970 0
-3.5911 65.053 3.1967 65.152 980 0
-1.7084 64.739 3.168 64.761 990 0
-2.7601 63.776 3.1848 63.836 1000 0
-8.3348 61.822 3.2756 62.381 1010 0
-6.2508 60.386 3.2447 60.708 1020 0
-5.1816 61.126 3.2262 61.346 1030 0
-2.092 62.515 3.175 62.55 1040 0
-0.15357 62.672 3.144 62.672 1050 0
-0.67452 62.725 3.1523 62.728 1060 0
-2.6017 61.054 3.1842 61.11 1070 0
-2.6509 60.977 3.185 61.035 1080 0
-0.55024 62.338 3.1504 62.341 1090 0
1.1691 61.9 3.1227 61.911 1100 0
0.80481 62.426 3.1287 62.431 1110 0
5.5479 63.791 3.0548 64.032 1120 0
3.4993 61.626 3.0849 61.725 1130 1
-0.68529 59.24 3.1532 59.244 1140 1
-3.883 58.567 3.2078 58.696 1150 1
-9.3675 57.397 3.3034 58.157 1160 1
-14.213 55.589 3.3919 57.378 1170 1
-19.509 53.584 3.4908 57.025 1180 1
-24.446 51.135 3.5875 56.678 1190 1
-29.305 49.234 3.6785 57.296 1200 1
-36.557 44.424 3.8302 57.532 1210 1
-40.925 40.965 3.9265 57.905 1220 1
-45.92 35.956 4.0481 58.322 1230 1
-50.239 28.415 4.1977 57.717 1240 1
-53.388 22.369 4.3156 57.885 1250 1
-55.465 15.267 4.4438 57.528 1260 1
-57.307 6.49 4.5996 57.673 1270 1
-57.852 0.75924 4.6993 57.857 1280 1
-57.715 -6.383 4.8225 58.067 1290 1
-57.126 -13.347 4.9419 58.664 1300 1
-56.795 -18.395 5.0256 59.7 1310 1
-55.51 -21.831 5.0871 59.648 1320 1
-52.904 -26.174 5.1718 59.024 1330 1
-48.971 -32.19 5.2939 58.603 1340 1
-44.413 -39.491 5.4392 59.431 1350 1
-40.625 -45.132 5.5503 60.723 1360 1
-38.971 -45.985 5.5802 60.277 1370 0
-40.606 -44.539 5.5439 60.271 1380 0
-42.736 -42.715 5.4975 60.423 1390 0
-43.085 -41.867 5.4834 60.076 1400 0
-43.326 -41.072 5.4711 59.7 1410 0
-42.202 -43.328 5.5109 60.484 1420 0
-37.862 -49.417 5.6294 62.254 1430 0
-37.686 -49.824 5.6356 62.472 1440 0
-41.185 -45.652 5.5492 61.484 1450 1
-46.558 -41.119 5.4358 62.116 1460 1
-48.516 -38.509 5.3833 61.942 1470 1
-49.473 -37.087 5.3557 61.83 1480 1
-50.929 -35.041 5.315 61.819 1490 1
-52.737 -32.326 5.2623 61.856 1500 1
-55.044 -28.586 5.1914 62.024 1510 1
-56.559 -25.077 5.1297 61.869 1520 1
-58.285 -20.283 5.0473 61.713 1530 1
-59.1 -13.816 4.942 60.693 1540 1
-60.482 -6.5828 4.8208 60.839 1550 1
-60.875 -1.0866 4.7302 60.885 1560 1
-59.974 4.466 4.6381 60.14 1570 1
-59.97 4.2417 4.6418 60.12 1580 1
-61.078 -1.2673 4.7331 61.091 1590 1
-61.372 -6.3879 4.8161 61.704 1600 1
-60.728 -11.253 4.8956 61.762 1610 1
-60.137 -16.294 4.977 62.305 1620 1
-59.071 -21.877 5.0671 62.991 1630 1
-58.863 -24.202 5.1025 63.644 1640 1
-56.081 -28.108 5.177 62.73 1650 1
-53.226 -31.617 5.2484 61.909 1660 1
-50.125 -35.61 5.3301 61.487 1670 1
-46.648 -40.461 5.4269 61.75 1680 1
-44.533 -43.949 5.4912 62.568 1690 1
-41.91 -46.606 5.5508 62.679 1700 1
-38.421 -49.146 5.6197 62.382 1710 1
-36.157 -51.105 5.6674 62.602 1720 1
-34.178 -51.906 5.7009 62.148 1730 1
-31.444 -53.537 5.7521 62.088 1740 1
-27.203 -55.799 5.8296 62.077 1750 1
-24.065 -58.245 5.8914 63.021 1760 1
-22.441 -59.234 5.921 63.342 1770 0
-23.702 -58.446 5.8979 63.069 1780 0
-25.774 -57.516 5.8619 63.027 1790 0
-29.796 -54.419 5.7822 62.042 1800 1
-34.397 -51.196 5.6916 61.678 1810 1
-37.871 -47.789 5.6131 60.975 1820 1
-40.9 -45.494 5.5509 61.176 1830 1
-40.539 -45.151 5.5516 60.68 1840 1
-39.675 -45.606 5.5672 60.448 1850 1
-38.656 -46.354 5.5881 60.357 1860 1
-37.694 -47.765 5.6151 60.847 1870 1
-33.941 -49.858 5.6855 60.314 1880 1
-31.483 -51.193 5.7318 60.099 1890 1
-26.202 -54.49 5.835 60.463 1900 1
-23.583 -56.179 5.8857 60.928 1910 1
-18.667 -58.187 5.9727 61.108 1920 1
-12.275 -60.237 6.0822 61.475 1930 1
-7.7398 -61.988 6.159 62.469 1940 1
-2.2095 -62.618 6.2479 62.657 1950 1
1.1045 -63.38 6.3006 63.39 1960 1
4.462 -62.756 6.3542 62.914 1970 1
7.9186 -62.841 6.4085 63.338 1980 1
10.9 -63.164 6.4541 64.098 1990 1
14.366 -63.131 6.5069 64.745 2000 1
15.464 -62.544 6.5256 64.428 2010 1
11.08 -63.813 6.4551 64.768 2020 1
5.7646 -63.775 6.3733 64.035 2030 1
1.7208 -63.656 6.3102 63.679 2040 1
-1.8897 -63.027 6.2532 63.055 2050 1
-4.2358 -63.063 6.2161 63.205 2060 1
-6.6508 -62.198 6.1767 62.552 2070 1
-9.4068 -61.96 6.1325 62.67 2080 1
-11.86 -61.048 6.0913 62.19 2090 1
-13.395 -60.552 6.0655 62.016 2100 1
-15.798 -59.879 6.0252 61.928 2110 1
-17.842 -59.06 5.9898 61.697 2120 1
-20.445 -58.54 5.9472 62.007 2130 1
-23.167 -57.316 5.8991 61.821 2140 1
-25.963 -56.234 5.8506 61.938 2150 1
-28.062 -55.5 5.8151 62.191 2160 1
-29.085 -55.264 5.7987 62.45 2170 1
-31.105 -54.421 5.7639 62.684 2180 1
-33.146 -53.111 5.7252 62.605 2190 1
-34.85 -51.612 5.6893 62.276 2200 1
-36.684 -50.569 5.6556 62.474 2210 1
-38.814 -49.068 5.6139 62.564 2220 1
-39.814 -47.94 5.5901 62.317 2230 1
-41.299 -46.919 5.5614 62.506 2240 1
-41.933 -46.364 5.5479 62.514 2250 1
-42.947 -45.907 5.5311 62.864 2260 1
-43.691 -45.862 5.522 63.342 2270 1
-44.783 -44.584 5.4956 63.192 2280 1
-45.841 -44.175 5.4793 63.662 2290 1
-47.27 -43.114 5.4518 63.978 2300 1
-48.848 -41.828 5.4205 64.31 2310 1
-49.598 -40.955 5.4026 64.322 2320 1
-50.949 -40.494 5.3839 65.081 2330 1
-51.046 -40.152 5.3789 64.945 2340 1
-52.002 -39.844 5.3662 65.511 2350 1
-52.463 -39.21 5.3542 65.497 2360 1
-52.953 -38.642 5.3428 65.553 2370 1
-53.518 -38.013 5.33 65.644 2380 1
-53.705 -38.063 5.329 65.825 2390 0
-53.701 -38.227 5.331 65.917 2400 0
-53.834 -37.849 5.3252 65.808 2410 0
-54.086 -37.324 5.3164 65.715 2420 0
-54.595 -36.776 5.3052 65.826 2430 0
-54.737 -37.233 5.3097 66.2 2440 0
-54.865 -37.096 5.3069 66.23 2450 0
-54.29 -37.621 5.3184 66.051 2460 0
-54.274 -37.651 5.3189 66.055 2470 0
-54.026 -37.815 5.3231 65.945 2480 0
-53.685 -37.944 5.3277 65.74 2490 0
-53.725 -37.978 5.3277 65.793 2500 0
-53.669 -37.852 5.3267 65.675 2510 0
-53.178 -37.765 5.3299 65.224 2520 0
-53.021 -37.895 5.3329 65.171 2530 0
-53.573 -37.874 5.3278 65.609 2540 0
-53.076 -38.118 5.3352 65.346 2550 0
-52.8 -38.139 5.3379 65.134 2560 0
-53.1 -38.184 5.3358 65.403 2570 0
-53.435 -38.343 5.3348 65.768 2580 0
-53.318 -38.199 5.3341 65.589 2590 0
-53.315 -38.265 5.3349 65.626 2600 0
-53.239 -38.098 5.3335 65.466 2610 0
-52.721 -38.299 5.3406 65.164 2620 0
-52.377 -38.245 5.3431 64.854 2630 0
-52.307 -38.456 5.3463 64.922 2640 0
-52.612 -38.148 5.3398 64.986 2650 0
-52.898 -38.472 5.3412 65.409 2660 0
-52.435 -38.446 5.3451 65.019 2670 0
-52.838 -38.489 5.3419 65.37 2680 0
-52.689 -38.371 5.3418 65.181 2690 0
-52.481 -38.476 5.345 65.075 2700 0
-52.619 -38.544 5.3446 65.226 2710 0
-52.53 -38.808 5.3487 65.311 2720 0
-52.259 -39.055 5.3542 65.24 2730 0
-52.155 -38.547 5.3489 64.854 2740 0
-52.546 -38.663 5.3467 65.237 2750 0
-52.602 -39.73 5.3593 65.92 2760 0
-52.474 -39.899 5.3625 65.92 2770 0
-52.282 -39.374 5.3579 65.45 2780 0
-52.283 -39.214 5.3559 65.355 2790 0
-52.305 -39.277 5.3565 65.41 2800 0
-52.477 -39.286 5.355 65.553 2810 0
-52.83 -39.256 5.3514 65.818 2820 0
-52.463 -39.236 5.3545 65.512 2830 0
-52.081 -39.814 5.3651 65.556 2840 0
-52.075 -40.188 5.3696 65.779 2850 0
-52.213 -39.81 5.3638 65.658 2860 0
-52.332 -39.78 5.3624 65.735 2870 0
-51.958 -40.137 5.3701 65.655 2880 0
-52.088 -39.641 5.3629 65.457 2890 0
