# Supplementary material for: Inducible microRNA-200c decreases motility of breast cancer cells and reduces filamin A
Source: PLoS One. 2019 Nov 20;14(11):e0224314. doi: 10.1371/journal.pone.0224314 (PMC6867627; doi:10.1371/journal.pone.0224314)
Supplement: S1 Raw Data — (ZIP) [file pone.0224314.s007.zip › MDA-MB-231-200c_Dox/cell74.txt]

-21.694 -51.62 5.8853 55.993 10 0
-26.626 -49.655 5.791 56.344 20 0
-29.019 -48.596 5.7449 56.601 30 0
-25.775 -50.245 5.8092 56.47 40 0
-32.342 -47.083 5.6813 57.121 50 0
-29.198 -48.675 5.7429 56.76 60 0
-42.089 -40.938 5.4839 58.715 70 0
-36.787 -46.042 5.6091 58.933 80 1
-14.804 -59.566 6.0396 61.378 90 1
7.7167 -63.379 6.4043 63.847 100 1
0.69588 -66.503 6.2936 66.507 110 1
-4.2464 -64.698 6.2176 64.837 120 1
-7.7133 -63.775 6.1628 64.239 130 1
-12.631 -60.226 6.0765 61.537 140 1
-22.343 -56.144 5.9044 60.426 150 1
-43.622 -44.74 5.5104 62.486 160 1
-52.37 -36.901 5.3262 64.065 170 1
-49.746 -38.029 5.3651 62.616 180 0
-47.021 -40.982 5.4293 62.374 190 0
-42.54 -40.627 5.4748 58.824 200 0
-37.015 -47 5.6161 59.826 210 0
-15.094 -60.809 6.0399 62.654 220 0
-6.5592 -61.474 6.1769 61.823 230 0
-0.66436 -61.374 6.2724 61.377 240 0
0.7822 -61.567 6.2959 61.572 250 0
1.4616 -62.001 6.3068 62.018 260 0
-11.993 -60.576 6.0877 61.752 270 0
-1.4629 -61.953 6.2596 61.97 280 0
7.3246 -64.584 6.3961 64.998 290 0
23.422 -62.952 6.6394 67.168 300 0
28.393 -62.776 6.7079 68.899 310 0
30.601 -61.641 6.744 68.819 320 0
31.708 -62.491 6.7527 70.075 330 0
32.127 -62.812 6.756 70.552 340 0
31.989 -63.62 6.7491 71.209 350 0
32.704 -63.619 6.758 71.533 360 0
31.77 -63.771 6.7454 71.247 370 0
31.821 -63.435 6.7481 70.969 380 0
31.006 -61.446 6.7505 68.826 390 0
33.056 -59.201 6.7924 67.805 400 0
31.002 -60.668 6.7556 68.13 410 1
29.019 -61.122 6.7264 67.661 420 1
28.28 -61.334 6.7152 67.539 430 1
21.094 -64.218 6.6006 67.594 440 1
4.0467 -64.299 6.346 64.426 450 0
-3.7014 -61.673 6.2232 61.784 460 0
-14.083 -57.283 6.0421 58.989 470 0
-38.457 -48 5.6077 61.505 480 0
-48.92 -37.972 5.3725 61.928 490 0
-52.916 -30.977 5.242 61.316 500 0
-54.306 -32.584 5.2528 63.331 510 0
-53.3 -32.312 5.2574 62.33 520 0
-50.456 -34.999 5.3188 61.406 530 0
-44.373 -38.856 5.4316 58.981 540 0
-41.671 -42.352 5.5059 59.415 550 0
-42.217 -41.467 5.4888 59.176 560 0
-54.405 -26.563 5.1666 60.543 570 1
-60.434 -14.789 4.9524 62.217 580 1
-63.035 -10.628 4.8794 63.924 590 1
-62.455 -10.417 4.8777 63.318 600 1
-61.02 -13.569 4.9312 62.51 610 1
-57.144 -21.119 5.0664 60.922 620 1
-49.389 -33.645 5.3104 59.76 630 1
-34.154 -49.597 5.6801 60.219 640 1
-27.256 -55.73 5.8283 62.038 650 1
-10.877 -59.22 6.1015 60.21 660 1
-11.633 -60.976 6.0947 62.076 670 0
-7.5112 -61.228 6.1611 61.687 680 0
-2.422 -60.053 6.2429 60.102 690 1
10.543 -61.386 6.4533 62.284 700 1
16.159 -62.285 6.537 64.347 710 1
18.455 -62.421 6.5707 65.092 720 0
9.1396 -61.382 6.431 62.058 730 0
7.7933 -60.359 6.4116 60.86 740 0
5.4566 -59.373 6.3748 59.623 750 0
5.7486 -59.649 6.3793 59.925 760 0
6.9991 -59.523 6.4002 59.933 770 0
7.12 -59.763 6.4018 60.186 780 0
7.0425 -58.902 6.4022 59.321 790 0
6.8879 -59.188 6.399 59.587 800 0
5.7487 -58.849 6.3806 59.129 810 0
-5.0362 -58.209 6.1969 58.427 820 0
-8.5753 -58.479 6.1376 59.105 830 0
-8.2447 -58.54 6.1433 59.118 840 0
0.090948 -61.151 6.2847 61.151 850 0
4.3349 -59.36 6.3561 59.518 860 0
8.506 -59.976 6.4241 60.576 870 0
6.855 -59.645 6.3976 60.037 880 0
6.3611 -59.474 6.3897 59.813 890 0
7.9066 -59.015 6.4164 59.542 900 0
9.8632 -59.293 6.448 60.108 910 0
13.954 -60.521 6.5098 62.109 920 0
11.931 -58.701 6.4837 59.901 930 0
12.403 -58.367 6.4926 59.67 940 0
14.284 -57.89 6.5251 59.627 950 0
15.028 -57.923 6.537 59.841 960 0
14.181 -57.824 6.5237 59.538 970 0
13.717 -57.709 6.5166 59.317 980 0
14.206 -57.537 6.5252 59.264 990 0
14.398 -57.268 6.5295 59.05 1000 0
14.993 -57.237 6.5394 59.168 1010 0
13.875 -57.159 6.5213 58.819 1020 0
16.601 -57.114 6.5661 59.478 1030 0
15.474 -57.067 6.548 59.128 1040 0
14.821 -56.868 6.5381 58.767 1050 0
15.405 -55.866 6.5523 57.951 1060 0
17.12 -54.916 6.5854 57.523 1070 0
20.465 -54.61 6.6417 58.318 1080 0
21.344 -53.888 6.6603 57.961 1090 0
18.946 -54.215 6.6194 57.43 1100 0
19.881 -53.82 6.637 57.375 1110 0
43.733 -46.1 7.0422 63.543 1120 0
47.786 -46.256 7.0848 66.507 1130 0
40.44 -53.196 6.9332 66.822 1140 0
37.999 -56.539 6.8749 68.122 1150 0
36.503 -54.307 6.875 65.435 1160 0
36.918 -51.903 6.9014 63.694 1170 0
38.372 -50.086 6.9369 63.095 1180 0
38.819 -49.083 6.9523 62.578 1190 0
39.209 -49.634 6.9518 63.253 1200 0
38.486 -49.629 6.9428 62.803 1210 0
38.192 -49.611 6.9393 62.609 1220 0
36.521 -49.724 6.9167 61.695 1230 0
37.435 -49.322 6.9324 61.92 1240 0
37.039 -48.933 6.9311 61.37 1250 0
38.456 -48.414 6.9545 61.829 1260 0
38.27 -48.728 6.949 61.959 1270 0
39.051 -47.99 6.9662 61.871 1280 0
39.083 -47.676 6.9699 61.648 1290 0
40.079 -47.144 6.9878 61.878 1300 0
39.471 -47.321 6.9784 61.622 1310 0
39.622 -47.162 6.9819 61.596 1320 0
38.712 -47.113 6.971 60.978 1330 0
39.95 -46.465 6.9933 61.278 1340 0
40.096 -45.894 7.0013 60.942 1350 0
40.208 -45.198 7.0102 60.495 1360 0
42.672 -43.207 7.0624 60.727 1370 0
44.905 -41.289 7.1105 61.002 1380 0
45.608 -40.165 7.132 60.773 1390 0
46.452 -39.485 7.1495 60.966 1400 0
46.35 -40.262 7.1388 61.395 1410 0
47.628 -39.286 7.1643 61.74 1420 0
47.77 -39.206 7.1667 61.798 1430 0
47.844 -39.303 7.1663 61.917 1440 0
48.183 -39.707 7.1647 62.436 1450 0
48.217 -40.215 7.1588 62.786 1460 0
47.003 -40.809 7.139 62.247 1470 0
43.53 -43.032 7.0743 61.209 1480 0
32.264 -48.05 6.8745 57.877 1490 0
31.332 -48.624 6.8556 57.845 1500 0
30.79 -48.838 6.8457 57.734 1510 0
40.218 -44.563 7.0174 60.028 1520 0
44.777 -42.958 7.0893 62.051 1530 0
43.489 -43.911 7.0638 61.802 1540 0
42.223 -44.301 7.0446 61.199 1550 0
39.977 -45.365 7.0055 60.466 1560 0
39.374 -45.329 6.9984 60.042 1570 0
39.569 -45.25 7.0017 60.111 1580 0
35.719 -46.497 6.9382 58.633 1590 0
32.392 -48.541 6.8716 58.356 1600 0
33.886 -47.425 6.9036 58.287 1610 0
30.701 -48.751 6.8452 57.613 1620 0
34.855 -47.523 6.916 58.934 1630 0
33.063 -47.406 6.8922 57.797 1640 0
36.088 -47.79 6.93 59.885 1650 0
38.135 -46.683 6.9681 60.28 1660 0
39.294 -46.174 6.9883 60.63 1670 0
40.23 -45.456 7.0077 60.702 1680 0
40.778 -45.66 7.0122 61.219 1690 0
39.481 -45.521 6.9977 60.257 1700 0
35.603 -47.306 6.9284 59.207 1710 0
31.947 -48.284 6.8677 57.896 1720 0
32.514 -48.86 6.8703 58.69 1730 0
33.129 -48.649 6.881 58.858 1740 0
34.236 -48.362 6.8992 59.254 1750 0
35.577 -47.754 6.9235 59.55 1760 0
39.477 -46.114 6.9912 60.704 1770 0
35.537 -47.223 6.9283 59.101 1780 0
39.037 -45.811 6.9889 60.187 1790 0
39.856 -45.617 7.0013 60.576 1800 0
40.455 -45.004 7.0154 60.514 1810 0
41.414 -44.289 7.0351 60.635 1820 0
42.045 -44.341 7.042 61.106 1830 0
39.763 -45.086 7.0059 60.115 1840 0
40.31 -44.787 7.016 60.256 1850 0
39.834 -44.954 7.0083 60.063 1860 0
39.058 -45.54 6.9921 59.995 1870 0
36.584 -46.855 6.9461 59.446 1880 0
35.194 -48.233 6.9135 59.708 1890 0
34.327 -47.266 6.9113 58.416 1900 0
35.08 -46.542 6.9291 58.282 1910 0
35.165 -46.841 6.9271 58.572 1920 0
34.963 -46.948 6.9233 58.537 1930 0
36.01 -46.845 6.9386 59.086 1940 0
40.386 -45.159 7.0128 60.583 1950 0
42.037 -44.987 7.0347 61.57 1960 0
43.829 -44.617 7.0597 62.543 1970 0
41.984 -45.21 7.0316 61.698 1980 0
40.762 -45.767 7.0108 61.287 1990 0
40.805 -45.995 7.0089 61.487 2000 0
39.058 -46.204 6.985 60.501 2010 0
37.338 -46.918 6.9554 59.962 2020 0
36.382 -47.176 6.9401 59.576 2030 0
33.226 -48.959 6.8794 59.168 2040 0
30.393 -49.156 6.837 57.793 2050 0
29.713 -49.222 6.8263 57.495 2060 0
30.253 -49.465 6.8321 57.983 2070 0
31.376 -49.187 6.851 58.343 2080 0
32.63 -49.099 6.8697 58.953 2090 0
33.239 -49.02 6.879 59.226 2100 0
33.617 -48.552 6.8888 59.054 2110 0
34.152 -48.323 6.8984 59.173 2120 0
35.129 -48.405 6.911 59.809 2130 0
35.192 -48.511 6.9108 59.932 2140 0
36.588 -48.287 6.9316 60.583 2150 0
36.966 -48.124 6.9382 60.683 2160 0
36.668 -47.664 6.9389 60.136 2170 0
36.546 -47.408 6.9399 59.859 2180 0
36.915 -47.355 6.9453 60.044 2190 0
36.572 -47.425 6.9401 59.889 2200 0
36.839 -47.91 6.9387 60.436 2210 0
37.762 -47.543 6.9544 60.715 2220 0
36.937 -47.151 6.9477 59.896 2230 0
35.898 -47.784 6.9275 59.766 2240 0
36.123 -47.708 6.9313 59.841 2250 0
35.755 -47.489 6.9286 59.444 2260 0
36.103 -47.435 6.9338 59.611 2270 0
37.154 -46.585 6.9564 59.586 2280 0
37.766 -46.416 6.9662 59.839 2290 0
36.601 -46.684 6.9481 59.322 2300 0
36.005 -47.184 6.935 59.353 2310 0
36.552 -47.213 6.942 59.709 2320 0
36.907 -46.706 6.9519 59.528 2330 0
37.374 -46.503 6.9602 59.661 2340 0
36.263 -47.455 6.9357 59.724 2350 0
36.099 -47.769 6.9303 59.876 2360 0
35.78 -47.557 6.9282 59.513 2370 0
36.319 -47.126 6.9398 59.497 2380 0
37.28 -46.473 6.9593 59.578 2390 0
38.115 -46.005 6.9751 59.743 2400 0
38.924 -45.65 6.9892 59.992 2410 0
39.521 -45.581 6.9975 60.328 2420 0
38.679 -46.354 6.9786 60.372 2430 0
38.901 -46.179 6.9833 60.38 2440 0
37.891 -46.303 6.969 59.83 2450 0
36.279 -46.944 6.9411 59.329 2460 0
35.67 -47.489 6.9274 59.393 2470 0
35.807 -47.423 6.9299 59.423 2480 0
36.202 -47.133 6.9382 59.432 2490 0
36.514 -47.187 6.9417 59.665 2500 0
37.653 -46.731 6.9614 60.013 2510 0
37.319 -46.694 6.9575 59.775 2520 0
36.974 -46.765 6.9522 59.616 2530 0
35.656 -47.288 6.9293 59.224 2540 0
35.027 -47.543 6.9182 59.053 2550 0
34.561 -48.028 6.9069 59.17 2560 0
33.85 -48.122 6.8962 58.835 2570 0
33.966 -47.855 6.9004 58.684 2580 0
34.231 -47.692 6.9057 58.705 2590 0
34.651 -47.694 6.9115 58.953 2600 0
34.958 -47.467 6.918 58.951 2610 0
