# Supplementary material for: Inducible microRNA-200c decreases motility of breast cancer cells and reduces filamin A
Source: PLoS One. 2019 Nov 20;14(11):e0224314. doi: 10.1371/journal.pone.0224314 (PMC6867627; doi:10.1371/journal.pone.0224314)
Supplement: S1 Raw Data — (ZIP) [file pone.0224314.s007.zip › MDA-MB-231-200c_Dox/cell75.txt]

9.6275 -64.029 6.4324 64.749 80 0
10.507 -63.014 6.4484 63.884 90 0
9.3722 -62.947 6.431 63.641 100 0
8.8127 -62.869 6.4225 63.483 110 0
9.0858 -63.401 6.4255 64.049 120 0
7.2456 -62.776 6.3981 63.193 130 0
6.5818 -62.193 6.3886 62.54 140 0
5.85 -61.841 6.3775 62.117 150 0
5.3442 -61.621 6.3697 61.852 160 0
4.2832 -61.12 6.3531 61.27 170 0
4.9913 -60.313 6.3658 60.52 180 0
5.9932 -60.207 6.3824 60.505 190 0
8.7335 -59.717 6.4284 60.352 200 0
9.8433 -59.562 6.447 60.37 210 0
9.4589 -58.91 6.4424 59.664 220 0
8.6133 -58.531 6.4293 59.162 230 0
6.9518 -58.496 6.4015 58.908 240 0
4.6465 -57.826 6.3634 58.012 250 0
4.466 -58.243 6.3597 58.414 260 0
2.5649 -58.09 6.3273 58.147 270 0
0.27272 -58.123 6.2879 58.124 280 0
-5.7771 -57.824 6.1836 58.112 290 0
3.2917 -58.679 6.3392 58.771 300 0
-4.2731 -57.592 6.2091 57.75 310 0
-6.74 -57.635 6.1668 58.028 320 0
-1.7247 -58.283 6.2536 58.308 330 0
9.9712 -59.252 6.4499 60.085 340 0
5.6013 -58.463 6.3787 58.731 350 0
17.988 -56.722 6.5903 59.506 360 0
23.402 -53.985 6.6922 58.84 370 0
24.571 -53.622 6.7129 58.983 380 0
22.736 -53.68 6.6838 58.296 390 0
23.689 -51.836 6.7118 56.993 400 0
24.667 -52.047 6.7258 57.597 410 0
25.03 -51.212 6.7378 57.002 420 0
24.78 -54.104 6.7127 59.509 430 0
17.691 -56.088 6.5887 58.812 440 0
-7.3163 -58.851 6.1595 59.304 450 0
-4.7317 -57.795 6.2015 57.989 460 0
-20.514 -55.794 5.9308 59.446 470 0
-27.61 -54.526 5.8145 61.118 480 0
-27.213 -56.377 5.8335 62.601 490 0
-26.125 -58.127 5.8608 63.728 500 0
-25.181 -58.623 5.8775 63.802 510 0
-26.743 -57.914 5.8506 63.79 520 0
-30.37 -52.532 5.759 60.679 530 0
-29.602 -51.645 5.7627 59.527 540 0
-30.201 -50.676 5.7457 58.993 550 0
-25.36 -49.879 5.8128 55.956 560 0
-12.932 -54.301 6.0494 55.82 570 0
-9.0493 -60.112 6.1338 60.789 580 0
-4.915 -60.104 6.2016 60.304 590 0
8.2744 -58.637 6.4234 59.218 600 0
6.3507 -57.217 6.3937 57.569 610 0
0.52655 -61.249 6.2918 61.251 620 0
-3.2031 -60.396 6.2302 60.481 630 0
-2.0813 -58.329 6.2475 58.367 640 0
15.337 -62.013 6.5256 63.881 650 0
9.8413 -59.14 6.4481 59.953 660 0
5.5741 -60 6.3758 60.258 670 0
-21.901 -57.321 5.9182 61.362 680 0
-24.836 -61.19 5.8976 66.038 690 0
-23.535 -58.888 5.903 63.417 700 0
-26.124 -58.239 5.8615 63.83 710 0
-7.9693 -56.49 6.143 57.05 720 0
9.3049 -60.802 6.435 61.51 730 0
13.358 -62.43 6.494 63.843 740 0
0.25027 -60.814 6.2873 60.815 750 0
4.0942 -59.116 6.3523 59.257 760 0
26.7 -59.56 6.7046 65.271 770 0
10.556 -63.022 6.4491 63.899 780 0
1.4734 -59.974 6.3077 59.992 790 0
5.2242 -57.951 6.3731 58.186 800 0
34.359 -55.71 6.8358 65.454 810 0
44.775 -52.223 6.9919 68.79 820 0
44.428 -49.268 7.017 66.341 830 0
40.62 -56.499 6.9065 69.585 840 0
42.445 -55.835 6.9332 70.137 850 0
41.695 -54.264 6.9383 68.432 860 0
39.512 -52.876 6.9249 66.008 870 0
42.743 -51.323 6.9776 66.791 880 0
40.96 -51.417 6.9559 65.738 890 0
39.517 -52.759 6.926 65.918 900 0
40.911 -49.907 6.9699 64.532 910 0
42.083 -45.684 7.0276 62.113 920 0
34.333 -47.686 6.9072 58.76 930 0
22.303 -52.926 6.682 57.433 940 0
14.269 -53.62 6.5433 55.487 950 0
24.826 -52.676 6.7236 58.233 960 0
42.076 -53.278 6.9516 67.89 970 0
43.344 -56.623 6.9365 71.308 980 0
42.647 -52.77 6.9629 67.849 990 0
43.359 -55.252 6.9486 70.234 1000 0
44 -55.688 6.9519 70.973 1010 0
42.71 -54.097 6.9515 68.925 1020 0
31.983 -53.678 6.8205 62.484 1030 0
26.94 -50.016 6.7773 56.81 1040 0
35.746 -50.47 6.8994 61.847 1050 0
56.398 -37.843 7.263 67.918 1060 0
48.48 -41.861 7.1417 64.052 1070 0
28.079 -51.026 6.7862 58.241 1080 0
14.314 -58.784 6.522 60.501 1090 0
45.964 -41.88 7.115 62.182 1100 0
57.243 -37.72 7.2713 68.553 1110 0
53.06 -40.534 7.2016 66.771 1120 0
34.504 -46.66 6.9199 58.032 1130 0
19.272 -48.323 6.6627 52.024 1140 0
6.1201 -60.044 6.3848 60.356 1150 0
14.267 -60.889 6.5133 62.538 1160 0
5.6012 -58.094 6.3793 58.363 1170 0
7.7015 -56.024 6.4198 56.551 1180 0
48.425 -39.433 7.1706 62.45 1190 0
50.034 -40.528 7.1732 64.389 1200 0
44.101 -44.226 7.0672 62.457 1210 0
43.94 -41.645 7.0954 60.54 1220 0
62.863 -28.202 7.4323 68.899 1230 0
45.878 -46.094 7.0662 65.034 1240 0
40.135 -42.651 7.0382 58.566 1250 0
60.506 -23.964 7.4769 65.079 1260 0
49.034 -42.572 7.139 64.937 1270 0
13.385 -55.906 6.5182 57.486 1280 0
17.233 -54.552 6.5892 57.209 1290 0
31.433 -48.626 6.857 57.901 1300 0
58.365 -25.278 7.4453 63.604 1310 0
58.273 -32.146 7.3499 66.552 1320 0
47.039 -39.342 7.1575 61.322 1330 0
26.31 -51.994 6.7516 58.272 1340 0
16.058 -48.287 6.6042 50.887 1350 0
2.8495 -53.499 6.3364 53.574 1360 0
15.43 -52.746 6.5678 54.957 1370 0
46.772 -37.864 7.1734 60.178 1380 0
62.759 -19.329 7.5552 65.668 1390 0
43.539 -45.979 7.0413 63.322 1400 0
31.669 -49.263 6.8545 58.564 1410 0
62.725 -21.381 7.5255 66.269 1420 0
59.3 -26.119 7.4391 64.797 1430 0
53.617 -35.962 7.2632 64.561 1440 0
24.923 -53.778 6.7172 59.273 1450 0
-15.037 -57.272 6.0264 59.213 1460 0
17.556 -57.703 6.5785 60.315 1470 0
23.869 -48.223 6.7428 53.806 1480 0
54.466 -34.774 7.2858 64.621 1490 0
54.735 -27.228 7.3924 61.133 1500 0
62.266 -24.267 7.4824 66.828 1510 0
30.699 -54.309 6.7977 62.385 1520 0
28.78 -44.248 6.8599 52.785 1530 0
22.796 -52.222 6.6948 56.98 1540 0
61.822 -21.262 7.5227 65.376 1550 0
60.048 -20.828 7.5201 63.558 1560 0
37.113 -48.855 6.9328 61.353 1570 0
59.232 -22.578 7.4898 63.389 1580 0
59.119 -27.812 7.4143 65.334 1590 0
54.258 -33.773 7.2972 63.911 1600 0
54.034 -33.925 7.2933 63.801 1610 0
47.766 -37.273 7.1913 60.588 1620 0
51.079 -34.628 7.2582 61.71 1630 0
52.051 -33.264 7.2853 61.772 1640 0
50.023 -34.645 7.2483 60.849 1650 0
52.657 -33.704 7.2846 62.52 1660 0
53.01 -33.038 7.2967 62.463 1670 0
55.56 -29.515 7.3657 62.913 1680 0
54.349 -31.379 7.3304 62.757 1690 0
52.296 -33.969 7.2779 62.359 1700 0
51.031 -35.299 7.2488 62.05 1710 0
45.982 -37.906 7.1646 59.592 1720 0
49.749 -35.745 7.231 61.259 1730 0
45.921 -35.096 7.2014 57.796 1740 0
53.131 -33.437 7.2923 62.777 1750 0
51.99 -35.909 7.2495 63.185 1760 0
47.726 -38.57 7.1743 61.363 1770 0
47.084 -38.06 7.1742 60.543 1780 0
50.67 -35.479 7.2431 61.857 1790 0
53.385 -32.46 7.3077 62.479 1800 0
53.796 -32.175 7.315 62.684 1810 0
55.71 -29.092 7.3727 62.849 1820 0
54.505 -31.107 7.3354 62.757 1830 0
53.509 -31.028 7.3285 61.854 1840 0
55.151 -29.074 7.3688 62.345 1850 0
54.662 -29.712 7.3561 62.215 1860 0
55.578 -29.973 7.3594 63.145 1870 0
52.407 -31.445 7.3135 61.117 1880 0
51.226 -33.205 7.2789 61.047 1890 0
49.181 -32.84 7.2652 59.138 1900 0
51.034 -30.931 7.3091 59.676 1910 0
50.477 -32.679 7.2794 60.132 1920 0
48.781 -34.078 7.2442 59.505 1930 0
48.175 -34.477 7.2328 59.241 1940 0
47.192 -35.225 7.2128 58.888 1950 0
49.096 -34.206 7.2455 59.837 1960 0
50.702 -32.577 7.2829 60.266 1970 0
49.922 -32.536 7.2764 59.589 1980 0
51.689 -31.214 7.3107 60.383 1990 0
50.461 -31.169 7.3007 59.311 2000 0
48.374 -31.458 7.2774 57.703 2010 0
50.076 -31.912 7.2866 59.38 2020 0
47.934 -34.169 7.2347 58.866 2030 0
46.401 -34.177 7.2191 57.629 2040 0
51.306 -29.268 7.3356 59.067 2050 0
50.76 -28.245 7.3462 58.089 2060 0
49.093 -28.691 7.3251 56.862 2070 0
47.444 -30.145 7.2879 56.211 2080 0
51.746 -30.199 7.3257 59.914 2090 0
50.829 -28.168 7.3479 58.112 2100 0
51.143 -28.339 7.348 58.47 2110 0
49.684 -29.826 7.3133 57.949 2120 0
48.565 -31.053 7.2851 57.644 2130 0
50.552 -29.419 7.3269 58.489 2140 0
52.36 -26.119 7.3913 58.513 2150 0
53.251 -25.893 7.4014 59.212 2160 0
53.801 -25.005 7.4189 59.328 2170 0
54.675 -25.472 7.418 60.317 2180 0
51.755 -26.348 7.3831 58.076 2190 0
48.633 -28.848 7.3186 56.545 2200 0
46.731 -31.475 7.2612 56.343 2210 0
43.565 -32.386 7.2147 54.284 2220 0
45.321 -31.331 7.2491 55.096 2230 0
51.027 -29.369 7.3317 58.875 2240 0
51.709 -28.721 7.347 59.149 2250 0
54.497 -27.598 7.3852 61.087 2260 0
53.365 -25.59 7.4069 59.184 2270 0
51.847 -27.491 7.3664 58.684 2280 0
48.372 -30.045 7.2982 56.944 2290 0
44.235 -34.065 7.1977 55.831 2300 0
39.462 -39.443 7.0688 55.795 2310 0
38.089 -41.342 7.0277 56.214 2320 0
38.917 -43.919 7.0083 58.681 2330 0
38.462 -42.967 7.0133 57.667 2340 0
39.444 -41.66 7.0413 57.37 2350 0
41.759 -38.934 7.1036 57.094 2360 0
49.573 -32.73 7.2704 59.404 2370 0
50.274 -28.132 7.3438 57.61 2380 0
51.63 -24.417 7.4122 57.112 2390 0
51.082 -23.809 7.4178 56.359 2400 0
52.726 -24.274 7.4225 58.045 2410 0
53.595 -25.279 7.4133 59.258 2420 0
52.378 -26.83 7.3806 58.85 2430 0
51.503 -27.717 7.3603 58.487 2440 0
49.583 -28.236 7.3363 57.059 2450 0
50.303 -28.249 7.3423 57.692 2460 0
50.804 -29.096 7.3339 58.546 2470 0
54.206 -26.615 7.3976 60.387 2480 0
53.704 -26.965 7.3886 60.093 2490 0
50.514 -27.228 7.3596 57.384 2500 0
47.163 -27.227 7.3304 54.457 2510 0
48.383 -26.57 7.3518 55.199 2520 0
49.18 -28.208 7.3332 56.696 2530 0
49.507 -28.639 7.3295 57.194 2540 0
49.511 -28.294 7.3348 57.026 2550 0
47.645 -27.871 7.3247 55.198 2560 0
48.132 -24.362 7.3854 53.946 2570 0
50.707 -22.976 7.4285 55.67 2580 0
55.234 -22.878 7.4613 59.785 2590 0
53.706 -24.357 7.4282 58.971 2600 0
49.579 -26.501 7.3631 56.217 2610 0
45 -31.247 7.247 54.784 2620 0
42.626 -33.318 7.1905 54.102 2630 0
44.538 -33.656 7.2069 55.824 2640 0
45.577 -33.272 7.2234 56.43 2650 0
44.371 -33.344 7.2095 55.503 2660 0
45.585 -30.915 7.2581 55.079 2670 0
47.947 -27.535 7.3327 55.291 2680 0
51.305 -24.858 7.4028 57.01 2690 0
57.164 -21.736 7.4906 61.156 2700 0
55.896 -22.338 7.4738 60.194 2710 0
53.762 -24.243 7.4303 58.975 2720 0
50.482 -27.133 7.3608 57.312 2730 0
46.904 -30.032 7.2845 55.695 2740 0
44.265 -33.991 7.1991 55.811 2750 0
43.812 -35.336 7.1753 56.286 2760 0
45.954 -34.76 7.2064 57.619 2770 0
47.088 -33.299 7.2385 57.673 2780 0
52.294 -28.07 7.3614 59.352 2790 0
53.246 -25.704 7.4042 59.126 2800 0
51.023 -26.833 7.3698 57.649 2810 0
47.355 -29.155 7.3021 55.61 2820 0
43.552 -32.762 7.209 54.499 2830 0
43.329 -35.189 7.1719 55.818 2840 0
42.095 -37.025 7.1326 56.061 2850 0
42.403 -37.467 7.1303 56.584 2860 0
44.436 -35.945 7.1738 57.154 2870 0
43.61 -36.051 7.1632 56.582 2880 0
44.723 -35.988 7.1764 57.405 2890 0
