# Supplementary material for: Inducible microRNA-200c decreases motility of breast cancer cells and reduces filamin A
Source: PLoS One. 2019 Nov 20;14(11):e0224314. doi: 10.1371/journal.pone.0224314 (PMC6867627; doi:10.1371/journal.pone.0224314)
Supplement: S1 Raw Data — (ZIP) [file pone.0224314.s007.zip › MDA-MB-231-200c_Dox/cell76.txt]

60.014 23.394 1.9425 64.412 10 1
57.37 25.196 1.9846 62.659 20 1
59.404 21.833 1.923 63.289 30 1
60.668 3.6191 1.6304 60.776 40 1
61.21 -1.6778 1.5434 61.233 50 1
66.347 -7.0178 1.4654 66.717 60 1
64.627 -2.4545 1.5328 64.673 70 1
66.335 -1.6566 1.5458 66.356 80 1
64.546 -2.8988 1.5259 64.611 90 1
64.907 -20.099 1.2705 67.948 100 1
55.404 -25.733 1.136 61.088 110 1
57.208 -21.921 1.2049 61.265 120 1
62.578 -26.114 1.1755 67.808 130 1
56.593 -30.933 1.0706 64.495 140 1
56.03 -31.711 1.0558 64.381 150 1
54.261 -31.655 1.0427 62.819 160 1
51.656 -31.83 1.0186 60.675 170 1
50.501 -29.488 1.0423 58.48 180 1
47.903 -33.165 0.96524 58.264 190 1
47.145 -32.866 0.962 57.47 200 1
48.75 -33.009 0.97561 58.874 210 1
38.108 -52.135 0.63119 64.578 220 1
34.566 -52.465 0.58257 62.829 230 1
33.388 -53.062 0.56163 62.692 240 1
28.561 -56.546 0.46771 63.349 250 1
27.93 -55.001 0.46987 61.686 260 1
24.685 -58.992 0.3963 63.948 270 1
20.939 -59.644 0.33762 63.213 280 1
18.03 -60.956 0.28758 63.566 290 1
12.196 -61.828 0.19476 63.019 300 1
-0.9825 -64.867 -0.015145 64.875 310 1
-6.3948 -66.124 -0.096409 66.433 320 1
-6.8057 -60.233 -0.11251 60.616 330 1
-5.7878 -62.488 -0.09236 62.755 340 1
-18.654 -64.126 -0.28309 66.784 350 1
-21.014 -59.022 -0.34204 62.651 360 1
-26.532 -56.925 -0.43615 62.804 370 1
-26.928 -54.857 -0.45632 61.11 380 1
-28.257 -54.107 -0.48128 61.041 390 1
-32.748 -53.173 -0.55201 62.448 400 1
-34.846 -51.17 -0.59785 61.908 410 1
-36.665 -45.537 -0.67788 58.463 420 1
-60.215 -20.04 -1.2495 63.463 430 1
-62.012 -30.068 -1.1193 68.918 440 0
-65.152 -36.103 -1.0648 74.487 450 0
-62.887 -37.075 -1.0381 73.003 460 0
-65.477 -34.853 -1.0816 74.175 470 0
-56.822 -34.292 -1.0278 66.368 480 0
-61.063 -36.587 -1.031 71.185 490 0
-60.448 -35.278 -1.0425 69.989 500 0
-53.899 -37.749 -0.95982 65.804 510 0
-53.158 -32.645 -1.0201 62.382 520 0
-58.025 -36.172 -1.0134 68.376 530 0
-62.361 -36.412 -1.0423 72.214 540 0
-55.768 -34.268 -1.0198 65.455 550 0
-58.318 -34.909 -1.0314 67.967 560 0
-53.507 -32.353 -1.027 62.528 570 0
-52.314 -29.621 -1.0556 60.118 580 0
-51.368 -26.492 -1.0946 57.797 590 0
-52.254 -26.566 -1.1004 58.619 600 0
-57.559 0.79314 -1.5846 57.564 610 0
-61.811 8.3552 -1.7052 62.373 620 0
-55.965 6.8489 -1.6926 56.383 630 0
-56.534 22.224 -1.9453 60.745 640 0
-56.715 21.707 -1.9363 60.727 650 0
-54.976 10.94 -1.7672 56.054 660 0
-56.298 4.4319 -1.6494 56.472 670 0
-56.097 -0.96364 -1.5536 56.105 680 0
-54.282 -1.0121 -1.5522 54.292 690 0
-53.31 -1.4937 -1.5428 53.331 700 0
-51.83 -2.2896 -1.5266 51.881 710 0
-52.957 -6.3795 -1.4509 53.34 720 0
-53.532 -6.4177 -1.4515 53.916 730 0
-54.003 -3.0405 -1.5146 54.089 740 0
-52.899 -11.717 -1.3528 54.182 750 0
-52.787 -12.561 -1.3372 54.261 760 0
-50.794 -13.715 -1.3071 52.613 770 0
-50.237 3.8843 -1.648 50.387 780 0
-51.078 2.492 -1.6195 51.138 790 0
-51.495 3.5276 -1.6392 51.616 800 0
-50.752 3.7105 -1.6438 50.888 810 0
-51.382 14.655 -1.8486 53.431 820 0
-47.629 32.643 -2.1716 57.742 830 0
-46.975 31.394 -2.1599 56.5 840 0
-49.039 24.424 -2.0329 54.785 850 0
-47.41 26.558 -2.0814 54.342 860 0
-44.279 47.845 -2.3949 65.19 870 0
-37.559 49.981 -2.4971 62.52 880 0
-31.807 53.169 -2.6025 61.957 890 0
-36.264 51.816 -2.531 63.245 900 0
-42.3 47.353 -2.4125 63.495 910 0
-47.714 51.645 -2.3957 70.312 920 0
-44.704 48.665 -2.3986 66.081 930 0
-43.06 46.16 -2.3909 63.126 940 0
-48.356 35.032 -2.1978 59.712 950 0
-44.609 31.947 -2.1923 54.869 960 0
-49.519 31.462 -2.1368 58.668 970 0
-42.509 38.567 -2.3076 57.397 980 0
-41.305 39.747 -2.337 57.323 990 0
-41.968 39.921 -2.3312 57.922 1000 0
-41.823 38.223 -2.3112 56.658 1010 0
-40.54 39.05 -2.3375 56.288 1020 0
-33.291 49.447 -2.549 59.61 1030 0
-30.731 51.224 -2.6012 59.735 1040 0
-34.947 47.207 -2.5043 58.735 1050 0
-32.945 48.45 -2.5444 58.59 1060 0
-22.262 60.228 -2.7875 64.211 1070 0
-7.3682 64.518 -3.0279 64.937 1080 0
-7.4413 64.372 -3.0265 64.801 1090 0
2.7134 63.285 -3.1844 63.343 1100 0
14.606 61.969 -3.3731 63.667 1110 0
16.569 61.105 -3.4064 63.311 1120 0
14.663 61.776 -3.3746 63.493 1130 0
21.41 59.478 -3.4871 63.214 1140 0
26.358 57.912 -3.5687 63.629 1150 0
28.365 56.884 -3.6042 63.563 1160 0
27.684 56.167 -3.5995 62.619 1170 0
30.872 57.728 -3.6327 65.465 1180 0
28.37 57.678 -3.5987 64.278 1190 0
33.402 56.057 -3.679 65.254 1200 0
25.644 59.097 -3.551 64.422 1210 0
18.066 61.05 -3.4293 63.667 1220 0
13.482 62.079 -3.3554 63.526 1230 0
15.569 60.401 -3.3939 62.375 1240 0
17.55 60.972 -3.4218 63.447 1250 0
17.377 59.14 -3.4274 61.64 1260 0
16.115 61.745 -3.3969 63.814 1270 0
16.523 66.177 -3.3863 68.209 1280 0
14.435 63.675 -3.3645 65.291 1290 0
15.229 66.279 -3.3674 68.006 1300 0
16.036 64.471 -3.3854 66.435 1310 0
16.971 66.227 -3.3925 68.367 1320 0
16.422 66.283 -3.3845 68.287 1330 0
15.75 63.699 -3.384 65.617 1340 0
19.052 59.866 -3.4497 62.825 1350 0
22.136 59.294 -3.4989 63.292 1360 0
25.522 56.673 -3.5647 62.155 1370 0
38.656 50.559 -3.7944 63.643 1380 0
45.091 41.875 -3.964 61.536 1390 0
50.596 34.719 -4.111 61.362 1400 0
51.069 35.471 -4.1053 62.179 1410 0
49.089 34.699 -4.0971 60.114 1420 0
53.801 25.743 -4.2661 59.643 1430 0
53.483 20.185 -4.3515 57.166 1440 0
52.649 22.83 -4.3032 57.386 1450 0
57.355 21.277 -4.3572 61.175 1460 0
61.724 10.579 -4.5426 62.624 1470 0
59.906 13.061 -4.4977 61.313 1480 0
55.401 16.546 -4.4222 57.819 1490 0
56.775 20.565 -4.3649 60.385 1500 0
56.34 19.253 -4.3831 59.539 1510 0
58.619 15.202 -4.4586 60.558 1520 0
58.378 15.804 -4.448 60.479 1530 0
57.482 2.3885 -4.6709 57.532 1540 0
58.084 -11.276 -4.9041 59.169 1550 0
57.02 -11.168 -4.9058 58.103 1560 1
56.476 -9.3526 -4.8765 57.245 1570 1
56.814 -8.3557 -4.8584 57.425 1580 1
56.857 -7.1214 -4.837 57.301 1590 1
55.604 -4.8696 -4.7997 55.817 1600 1
53.654 -4.3952 -4.7941 53.833 1610 1
53.801 -4.9896 -4.8049 54.032 1620 1
54.13 -2.514 -4.7588 54.188 1630 1
53.938 -1.4851 -4.7399 53.959 1640 1
54.487 1.8375 -4.6787 54.518 1650 1
56.585 21.174 -4.3543 60.417 1660 1
54.521 23.694 -4.3024 59.447 1670 1
56.211 23.945 -4.3097 61.098 1680 0
56.208 23.929 -4.3099 61.09 1690 0
54.036 20.843 -4.3443 57.917 1700 0
54.774 20.9 -4.3479 58.626 1710 0
55.007 22.675 -4.3214 59.497 1720 0
55.132 21.831 -4.3354 59.297 1730 0
55.283 22.599 -4.3243 59.724 1740 0
56.332 20.999 -4.3556 60.119 1750 0
57.583 23.45 -4.3257 62.175 1760 0
57.558 20.906 -4.364 61.238 1770 0
56.896 19.482 -4.3825 60.139 1780 0
57.672 19.134 -4.392 60.763 1790 0
56.378 17.308 -4.4145 58.975 1800 0
57.287 18.472 -4.4005 60.191 1810 0
56.155 20.566 -4.3613 59.802 1820 0
55.93 20.792 -4.3565 59.67 1830 0
56.166 23.791 -4.3117 60.997 1840 0
56.627 22.147 -4.3396 60.804 1850 0
55.511 24.684 -4.294 60.752 1860 0
55.568 23.701 -4.3092 60.411 1870 0
56.165 24.13 -4.3066 61.129 1880 0
56.856 20.909 -4.36 60.579 1890 0
56.857 20.868 -4.3606 60.566 1900 0
56.949 19.227 -4.3868 60.107 1910 0
56.807 20.165 -4.3713 60.28 1920 0
57.028 14.803 -4.4584 58.918 1930 0
57.5 18.418 -4.4024 60.378 1940 0
57.614 19.215 -4.3905 60.734 1950 0
58.105 16.271 -4.4394 60.34 1960 0
57.338 19.106 -4.3907 60.437 1970 0
57.982 20.621 -4.3707 61.54 1980 0
57.916 19.504 -4.3876 61.112 1990 0
57.585 20.965 -4.3632 61.282 2000 0
58.501 20.468 -4.3758 61.978 2010 0
59.514 19.863 -4.3903 62.741 2020 0
58.646 21.002 -4.3685 62.293 2030 0
59.291 20.849 -4.3743 62.85 2040 0
59.268 19.165 -4.3996 62.289 2050 0
59.024 21.088 -4.3692 62.678 2060 0
59.189 20.712 -4.3758 62.708 2070 0
59.56 20.109 -4.3868 62.863 2080 0
58.914 21.456 -4.3631 62.7 2090 0
59.35 21.813 -4.3602 63.231 2100 0
59.527 21.488 -4.366 63.287 2110 0
59.238 21.877 -4.3586 63.148 2120 0
59.624 21.143 -4.3716 63.262 2130 0
60.124 19.498 -4.3988 63.207 2140 0
59.669 19.429 -4.3976 62.752 2150 0
59.148 19.786 -4.3896 62.369 2160 0
60.534 11.393 -4.5264 61.597 2170 0
58.91 15.417 -4.4564 60.894 2180 0
58.591 17.547 -4.4214 61.162 2190 0
59.542 10.767 -4.5335 60.507 2200 0
58.923 12.905 -4.4968 60.32 2210 0
60.678 10.595 -4.5395 61.596 2220 0
59.932 10.532 -4.5384 60.851 2230 0
60.624 10.5 -4.5409 61.527 2240 0
59.984 12.549 -4.5062 61.283 2250 0
60.494 7.6742 -4.5862 60.979 2260 0
61.316 9.8229 -4.5535 62.098 2270 0
60.031 11.373 -4.5252 61.099 2280 0
62.329 12.379 -4.5163 63.547 2290 0
60.317 10.544 -4.5393 61.232 2300 0
62.409 9.1722 -4.5665 63.079 2310 0
62.614 7.7749 -4.5888 63.095 2320 0
62.564 9.6307 -4.5597 63.301 2330 0
62.002 10.231 -4.5488 62.84 2340 0
62.049 10.268 -4.5484 62.893 2350 0
62.229 5.2045 -4.6289 62.446 2360 0
62.52 5.4855 -4.6249 62.76 2370 0
62.586 4.6575 -4.6381 62.759 2380 0
63.444 4.212 -4.6461 63.583 2390 0
63.32 3.2397 -4.6613 63.403 2400 0
63.243 2.3951 -4.6745 63.288 2410 0
63.269 2.7257 -4.6693 63.327 2420 0
61.35 -0.53205 -4.7211 61.352 2430 0
63.707 -3.9064 -4.7736 63.826 2440 0
62.383 -4.1504 -4.7788 62.521 2450 0
60.456 -8.2087 -4.8473 61.01 2460 0
58.85 -9.8412 -4.8781 59.667 2470 0
58.491 -11.413 -4.9051 59.594 2480 0
58.953 -19.495 -5.0318 62.092 2490 0
60.016 -20.395 -5.04 63.387 2500 0
59.827 -19.921 -5.0338 63.057 2510 0
60.442 -19.761 -5.0284 63.59 2520 0
59.713 -18.091 -5.0066 62.393 2530 0
58.717 -20.172 -5.0433 62.086 2540 0
55.977 -27.798 -5.1733 62.499 2550 0
56.207 -31.31 -5.2206 64.339 2560 0
52.67 -34.348 -5.2903 62.88 2570 0
52.367 -33.408 -5.2802 62.116 2580 0
53.157 -33.897 -5.28 63.045 2590 0
49.25 -34.432 -5.3225 60.093 2600 0
50.472 -32.993 -5.2914 60.299 2610 0
48.85 -35.191 -5.3367 60.206 2620 0
49.4 -33.048 -5.302 59.435 2630 0
48.561 -33.711 -5.3192 59.116 2640 0
48.995 -33.881 -5.3174 59.568 2650 0
49.006 -34.17 -5.3213 59.742 2660 0
49.74 -33.039 -5.2987 59.712 2670 0
49.892 -33.647 -5.3057 60.178 2680 0
49.473 -34.897 -5.3267 60.543 2690 0
49.876 -34.937 -5.3234 60.895 2700 0
49.088 -35.76 -5.342 60.732 2710 0
48.499 -36.664 -5.3597 60.798 2720 0
47.223 -37.585 -5.3846 60.354 2730 0
45.262 -39.264 -5.4269 59.92 2740 0
40.3 -44.163 -5.5435 59.787 2750 0
42.087 -43.878 -5.5186 60.799 2760 0
41.668 -43.286 -5.5168 60.083 2770 0
36.04 -47.387 -5.633 59.534 2780 0
39.62 -44.936 -5.5606 59.908 2790 0
41.205 -42.701 -5.5156 59.34 2800 0
41.64 -43.133 -5.5154 59.953 2810 0
41.572 -43.412 -5.5194 60.107 2820 0
40.514 -44.833 -5.5483 60.427 2830 0
42.003 -43.121 -5.5109 60.197 2840 0
42.045 -43.8 -5.5182 60.715 2850 0
45.035 -41.833 -5.4609 61.467 2860 0
45.042 -40.966 -5.4504 60.885 2870 0
34.004 -49.737 -5.6835 60.25 2880 0
27.443 -54.289 -5.8151 60.831 2890 0
