# Supplementary material for: Inducible microRNA-200c decreases motility of breast cancer cells and reduces filamin A
Source: PLoS One. 2019 Nov 20;14(11):e0224314. doi: 10.1371/journal.pone.0224314 (PMC6867627; doi:10.1371/journal.pone.0224314)
Supplement: S1 Raw Data — (ZIP) [file pone.0224314.s007.zip › MDA-MB-231-200c_Dox/cell77.txt]

57.591 2.9912 1.6227 57.669 10 0
54.438 -0.4237 1.563 54.439 20 0
52.637 -6.9079 1.4403 53.088 30 0
53.561 5.8325 1.6793 53.878 40 0
53.99 -17.841 1.2516 56.861 50 0
55.755 2.321 1.6124 55.803 60 0
52.888 9.5297 1.7491 53.739 70 0
48.171 -19.919 1.1787 52.127 80 0
51.961 -18.969 1.2208 55.316 90 0
54.539 2.1148 1.6096 54.58 100 0
52.518 2.0092 1.609 52.557 110 0
53.085 -19.848 1.213 56.674 120 0
56.437 -15.582 1.3014 58.549 130 0
54.069 7.3405 1.7057 54.565 140 0
56.784 6.8434 1.6907 57.195 150 0
55.507 6.6425 1.6899 55.903 160 0
56.654 7.2375 1.6979 57.115 170 0
56.451 7.0952 1.6958 56.895 180 0
54.652 8.4918 1.7249 55.308 190 0
54.312 10.225 1.7569 55.266 200 0
57.139 -17.373 1.2756 59.722 210 0
54.474 -26.281 1.1213 60.482 220 0
57.628 6.7308 1.6871 58.02 230 0
53.347 15.74 1.8577 55.621 240 0
54.621 7.5242 1.7077 55.136 250 0
57.907 -3.8228 1.5049 58.033 260 0
55.991 5.0167 1.6602 56.216 270 0
53.399 9.7607 1.7516 54.283 280 0
53.04 3.871 1.6437 53.181 290 0
55.908 -19.449 1.236 59.194 300 0
53.328 -29.773 1.0616 61.077 310 0
52.015 -30.353 1.0426 60.224 320 0
54.147 -16.357 1.2774 56.564 330 0
53.072 8.0968 1.7222 53.687 340 0
50.12 8.6369 1.7414 50.859 350 0
52.981 7.921 1.7192 53.57 360 0
51.661 1.6288 1.6023 51.686 370 0
51.319 7.6757 1.7193 51.89 380 0
50.686 -1.3509 1.5441 50.704 390 0
48.958 2.1383 1.6144 49.004 400 0
49.848 -0.74762 1.5558 49.854 410 0
48.574 0.16234 1.5741 48.574 420 0
47.237 32.361 2.1714 57.259 430 0
44.33 33.925 2.224 55.822 440 0
50.804 7.2707 1.7129 51.322 450 0
51.425 -30.102 1.0412 59.588 460 0
53.354 -23.801 1.1512 58.422 470 0
54.672 -23.673 1.1622 59.577 480 0
57.228 -17.047 1.2813 59.713 490 0
47.341 24.082 2.0414 53.114 500 0
51.385 16.989 1.8901 54.12 510 0
51.116 -4.741 1.4783 51.335 520 0
48.877 -0.38405 1.5629 48.879 530 0
48.862 5.5862 1.6846 49.181 540 0
48.993 6.5069 1.7028 49.423 550 0
49.107 1.7022 1.6054 49.137 560 0
49.247 6.6238 1.7045 49.69 570 0
46.967 25.802 2.0731 53.588 580 0
57.934 3.0224 1.6229 58.013 590 0
53.631 4.5438 1.6553 53.823 600 0
48.534 -0.61334 1.5582 48.537 610 0
47.334 13.836 1.8552 49.314 620 0
51.876 12.607 1.8092 53.386 630 0
49.642 6.321 1.6974 50.043 640 0
48.567 -7.9783 1.408 49.218 650 0
48.397 0.57796 1.5827 48.401 660 0
48.149 -1.6643 1.5362 48.178 670 0
48.755 -19.954 1.1823 52.68 680 0
51.537 -14.146 1.3029 53.443 690 0
51.459 11.814 1.7965 52.798 700 0
51.999 -0.27236 1.5656 51.999 710 0
50.893 -21.98 1.1631 55.436 720 0
51.212 -12.241 1.3362 52.655 730 0
51.029 19.965 1.9437 54.795 740 0
50.409 19.587 1.9414 54.081 750 0
50.864 9.4854 1.7552 51.741 760 0
50.448 -14.878 1.284 52.597 770 0
52.025 -25.213 1.1195 57.812 780 0
54.525 -17.404 1.2618 57.236 790 0
55.989 7.9838 1.7124 56.555 800 0
53.334 1.3821 1.5967 53.351 810 0
51.1 8.194 1.7298 51.753 820 0
50.047 13.943 1.8425 51.953 830 0
47.741 23.309 2.025 53.128 840 0
52.412 11.632 1.7892 53.688 850 0
49.751 -2.8029 1.5145 49.83 860 0
48.274 3.7957 1.6493 48.423 870 0
49.348 0.60061 1.583 49.352 880 0
48.1 1.6728 1.6056 48.129 890 0
48.533 7.6316 1.7268 49.13 900 0
49 5.0373 1.6732 49.259 910 0
49.67 0.69842 1.5849 49.675 920 0
49.914 0.60327 1.5829 49.918 930 0
49.119 2.452 1.6207 49.181 940 0
48.919 5.1852 1.6764 49.193 950 0
49.394 4.1185 1.654 49.565 960 0
50.392 2.7109 1.6245 50.465 970 0
49.95 5.2991 1.6765 50.23 980 0
50.096 4.7746 1.6658 50.323 990 0
50.571 5.287 1.675 50.847 1000 0
50.466 1.4352 1.5992 50.486 1010 0
51.89 -11.24 1.3575 53.094 1020 0
52.83 -18.638 1.2316 56.021 1030 0
57.282 2.1731 1.6087 57.324 1040 0
53.422 15.97 1.8613 55.758 1050 0
54.435 16.961 1.8729 57.016 1060 0
54.154 17.337 1.8806 56.862 1070 0
54.725 18.106 1.8903 57.643 1080 0
53.606 16.686 1.8726 56.143 1090 0
54.664 19.212 1.9088 57.942 1100 0
53.261 15.087 1.8468 55.357 1110 0
54.448 17.852 1.8876 57.3 1120 0
54.51 18.107 1.8915 57.439 1130 0
54.272 17.874 1.889 57.14 1140 0
54.334 17.711 1.8859 57.148 1150 0
53.489 16.817 1.8754 56.07 1160 0
53.647 16.323 1.8662 56.075 1170 0
54.303 17.603 1.8843 57.085 1180 0
54.334 17.077 1.8753 56.954 1190 0
54.234 17.829 1.8884 57.09 1200 0
52.769 16.268 1.8698 55.22 1210 0
53.01 17.754 1.894 55.904 1220 0
52.642 17.187 1.8864 55.377 1230 0
54.413 18.17 1.8931 57.366 1240 0
53.595 17.621 1.8885 56.418 1250 0
52.271 16.554 1.8775 54.83 1260 0
50.999 16.528 1.8842 53.61 1270 0
51.844 16.267 1.8748 54.336 1280 0
52.766 17.555 1.892 55.609 1290 0
53.022 17.225 1.8849 55.75 1300 0
52.676 17.927 1.8988 55.643 1310 0
52.701 17.171 1.8858 55.428 1320 0
53.647 18.576 1.9041 56.772 1330 0
53.051 17.911 1.8964 55.994 1340 0
53.155 15.193 1.8492 55.283 1350 0
53.485 19.304 1.9172 56.862 1360 0
54.621 19.042 1.9063 57.845 1370 0
53.482 18.728 1.9076 56.666 1380 0
53.911 19.629 1.92 57.373 1390 0
53.271 19.356 1.9193 56.679 1400 0
53.552 19.387 1.9181 56.954 1410 0
48.131 27.356 2.0876 55.362 1420 0
53.136 17.723 1.8927 56.014 1430 1
54.486 16.889 1.8714 57.044 1440 1
54.775 18.227 1.892 57.728 1450 0
53.972 16.648 1.87 56.481 1460 0
52.325 18.118 1.9041 55.373 1470 0
54.573 17.178 1.8758 57.213 1480 0
54.287 18.067 1.8921 57.215 1490 0
54.627 17.159 1.8752 57.258 1500 0
54.461 17.059 1.8744 57.07 1510 0
55.193 16.266 1.8574 57.54 1520 0
55.134 17.042 1.8706 57.708 1530 0
54.171 18.553 1.9008 57.26 1540 0
54.499 18.149 1.8923 57.441 1550 0
53.802 17.323 1.8823 56.522 1560 0
54.442 17.679 1.8848 57.241 1570 0
55.919 17.297 1.8708 58.533 1580 0
55.512 16.918 1.8666 58.032 1590 0
54.852 18.055 1.8888 57.747 1600 0
54.864 18.089 1.8893 57.769 1610 0
55.021 18.184 1.89 57.948 1620 0
54.214 18.216 1.8949 57.192 1630 0
53.972 18.27 1.8972 56.98 1640 0
53.624 17.845 1.8921 56.515 1650 0
54.437 17.403 1.8802 57.151 1660 0
54.298 17.837 1.8882 57.152 1670 0
53.354 17.015 1.8795 56.001 1680 0
54.038 17.663 1.8867 56.851 1690 0
53.659 18.905 1.9095 56.892 1700 0
54.002 18.813 1.906 57.185 1710 0
53.647 19.187 1.9143 56.975 1720 0
54.238 18.856 1.9054 57.422 1730 0
53.414 18.434 1.9031 56.506 1740 0
53.673 18.243 1.8984 56.689 1750 0
53.031 18.808 1.9116 56.268 1760 0
53.096 18.541 1.9068 56.24 1770 0
52.706 19.775 1.9297 56.294 1780 0
52.663 18.715 1.9122 55.89 1790 0
52.853 19.793 1.9291 56.438 1800 0
52.333 19.45 1.9266 55.831 1810 0
52.595 19.07 1.9186 55.946 1820 0
52.548 18.772 1.9139 55.8 1830 0
51.438 20.345 1.9474 55.316 1840 0
52.452 20.514 1.9436 56.321 1850 0
51.991 20.819 1.9517 56.004 1860 0
51.98 20.883 1.9528 56.018 1870 0
51.927 20.949 1.9543 55.993 1880 0
52.794 20.242 1.9369 56.541 1890 0
52.663 21.168 1.953 56.758 1900 0
52.371 21.715 1.9638 56.695 1910 0
51.882 21.946 1.971 56.332 1920 0
51.772 22.532 1.9813 56.462 1930 0
52.013 21.369 1.9606 56.231 1940 0
52.862 20.797 1.9456 56.806 1950 0
53.034 21.179 1.9507 57.107 1960 0
53.577 20.499 1.9362 57.365 1970 0
53.302 20.817 1.9431 57.223 1980 0
53.256 19.681 1.9248 56.776 1990 0
53.084 20.449 1.9385 56.887 2000 0
53.46 21.201 1.9484 57.511 2010 0
53.631 21.252 1.9481 57.688 2020 0
53.913 20.464 1.9336 57.666 2030 0
52.723 19.939 1.9324 56.368 2040 0
52.471 20.856 1.9491 56.464 2050 0
52.776 20.368 1.9391 56.57 2060 0
52.597 20.677 1.9454 56.515 2070 0
52.861 20.021 1.9328 56.526 2080 0
52.513 20.386 1.9411 56.332 2090 0
52.347 20.25 1.9399 56.127 2100 0
52.689 19.723 1.929 56.259 2110 0
52.173 20.191 1.9401 55.944 2120 0
53.851 19.61 1.92 57.311 2130 0
53.262 19.508 1.9219 56.723 2140 0
53.066 20.293 1.936 56.814 2150 0
53.009 19.083 1.9164 56.339 2160 0
52.663 19.758 1.9297 56.248 2170 0
57.579 13.833 1.8066 59.218 2180 0
58.623 12.035 1.7733 59.846 2190 0
60.41 7.7987 1.6992 60.911 2200 0
59.488 8.268 1.7089 60.06 2210 0
60.331 8.9935 1.7188 60.997 2220 0
59.583 7.3561 1.6936 60.036 2230 0
58.715 6.4521 1.6802 59.068 2240 0
60.347 6.408 1.6766 60.686 2250 0
60.537 7.6742 1.6969 61.022 2260 0
57.899 6.6647 1.6854 58.281 2270 0
57.941 6.3762 1.6804 58.291 2280 0
61.262 6.3304 1.6738 61.588 2290 0
59.141 5.4372 1.6625 59.39 2300 0
58.943 6.7435 1.6847 59.328 2310 0
59.171 6.4871 1.68 59.526 2320 0
59.37 5.8193 1.6685 59.654 2330 0
58.555 6.8364 1.687 58.953 2340 0
58.929 5.6775 1.6668 59.202 2350 0
59.537 6.236 1.6752 59.863 2360 0
59.732 6.3023 1.6759 60.063 2370 0
59.423 6.8719 1.6859 59.819 2380 0
59.678 8.2789 1.7086 60.249 2390 0
57.947 6.8019 1.6876 58.345 2400 0
59.609 5.9702 1.6706 59.907 2410 0
59.57 5.6464 1.6653 59.837 2420 0
59.122 6.4377 1.6793 59.471 2430 0
59.008 5.6749 1.6667 59.281 2440 0
58.813 5.4074 1.6625 59.061 2450 0
60.101 7.2141 1.6903 60.532 2460 0
59.708 5.7924 1.6675 59.988 2470 0
59.135 6.4758 1.6799 59.488 2480 0
58.794 7.1555 1.6919 59.227 2490 0
59.33 5.8931 1.6698 59.622 2500 0
58.108 6.5585 1.6832 58.477 2510 0
59.758 6.0185 1.6712 60.06 2520 0
59.034 6.3225 1.6775 59.371 2530 0
59.103 6.1829 1.675 59.426 2540 0
59.736 6.6466 1.6816 60.104 2550 0
58.839 7.0349 1.6898 59.258 2560 0
59.343 6.2122 1.6751 59.667 2570 0
58.617 5.9719 1.6723 58.92 2580 0
59.17 5.6722 1.6664 59.442 2590 0
59.038 6.5553 1.6814 59.401 2600 0
59.748 5.5539 1.6635 60.006 2610 0
58.766 5.877 1.6705 59.059 2620 0
60.093 6.9463 1.6859 60.493 2630 0
58.58 6.5484 1.6821 58.945 2640 0
59.429 5.3742 1.661 59.671 2650 0
59.198 6.6705 1.683 59.572 2660 0
59.909 6.7352 1.6828 60.287 2670 0
59.308 6.3842 1.678 59.65 2680 0
59.577 5.5054 1.6629 59.831 2690 0
60.149 6.6033 1.6801 60.511 2700 0
59.28 6.0812 1.673 59.591 2710 0
58.575 7.6642 1.7009 59.074 2720 0
59.438 5.6046 1.6648 59.702 2730 0
59.256 6.5253 1.6805 59.614 2740 0
57.682 7.3781 1.698 58.152 2750 0
59.067 6.478 1.68 59.421 2760 0
58.339 7.3491 1.6961 58.8 2770 0
58.602 8.0095 1.7066 59.146 2780 0
59.511 5.9291 1.6701 59.805 2790 0
59.273 5.3595 1.661 59.515 2800 0
59.88 7.0345 1.6877 60.292 2810 0
59.514 6.5608 1.6806 59.874 2820 0
59.276 7.6545 1.6992 59.768 2830 0
59.957 7.2478 1.6911 60.393 2840 0
57.281 8.4096 1.7166 57.895 2850 0
59.688 6.9043 1.686 60.086 2860 0
59.567 6.1384 1.6735 59.882 2870 0
60.139 6.7308 1.6823 60.514 2880 0
60.296 7.4636 1.694 60.756 2890 0
