# Supplementary material for: Inducible microRNA-200c decreases motility of breast cancer cells and reduces filamin A
Source: PLoS One. 2019 Nov 20;14(11):e0224314. doi: 10.1371/journal.pone.0224314 (PMC6867627; doi:10.1371/journal.pone.0224314)
Supplement: S1 Raw Data — (ZIP) [file pone.0224314.s007.zip › MDA-MB-231-200c_Dox/cell78.txt]

67.821 -8.0749 7.7355 68.3 10 0
67.372 -7.8399 7.7381 67.826 20 0
67.493 -7.8906 7.7376 67.953 30 0
65.559 -9.3826 7.7118 66.227 40 0
-63.084 6.6036 4.6081 63.428 50 0
66.989 -8.7994 7.7234 67.564 60 0
65.517 -10.496 7.6951 66.352 70 0
63.756 -13.843 7.6402 65.242 80 0
64.392 -12.906 7.6562 65.672 90 0
63.178 -14.874 7.6228 64.905 100 0
64.572 -12.281 7.666 65.729 110 0
64.991 -7.1941 7.7437 65.388 120 0
66.029 -5.7898 7.7665 66.283 130 0
64.312 -7.6469 7.7356 64.765 140 0
61.743 -11.178 7.6749 62.746 150 0
61.535 -14.302 7.6256 63.175 160 0
62.302 -10.585 7.6857 63.194 170 0
64.454 -6.762 7.7495 64.808 180 0
65.282 -5.8267 7.765 65.542 190 0
65.09 -6.8719 7.7488 65.451 200 0
63.585 -11.046 7.682 64.537 210 0
63.251 -12.272 7.6623 64.43 220 0
62.111 -13.817 7.6351 63.63 230 0
61.525 -14.425 7.6237 63.194 240 0
60.904 -15.107 7.6108 62.75 250 0
61.723 -14.75 7.6194 63.461 260 0
62.749 -10.318 7.691 63.592 270 0
63.958 -6.4593 7.7533 64.283 280 0
64.654 -5.6742 7.7664 64.902 290 0
64.524 -3.9609 7.7927 64.646 300 0
64.131 -5.7157 7.7651 64.385 310 0
63.441 -8.2132 7.7252 63.97 320 0
62.614 -8.5315 7.7186 63.193 330 0
63.927 -8.8354 7.7166 64.535 340 0
63.912 -6.5853 7.7513 64.25 350 0
64.041 -6.6549 7.7504 64.386 360 0
63.02 -9.0073 7.712 63.66 370 0
62.067 -12.331 7.6579 63.28 380 0
55.197 -28.811 7.3729 62.264 390 0
54.364 -28.001 7.3784 61.151 400 0
53.881 -31.915 7.3192 62.623 410 0
54.869 -30.686 7.3441 62.867 420 0
54.414 -33.714 7.2993 64.012 430 0
53.052 -34.786 7.2736 63.44 440 0
56.383 -25.269 7.4326 61.786 450 0
55.324 -26.549 7.4066 61.364 460 0
53.994 -27.597 7.3815 60.638 470 0
54.082 -29.734 7.3513 61.717 480 0
53.953 -30.881 7.3341 62.165 490 0
53.527 -32.843 7.3036 62.8 500 0
55.147 -30.64 7.3468 63.087 510 0
56.992 -27.721 7.4013 63.376 520 0
55.535 -30.515 7.3515 63.367 530 0
56.585 -28.865 7.3823 63.522 540 0
56.756 -29.701 7.3719 64.058 550 0
54.342 -30.186 7.3469 62.163 560 0
54.109 -30.317 7.3433 62.024 570 0
52.492 -33.21 7.2899 62.116 580 0
54.088 -31.159 7.3313 62.421 590 0
53.724 -30.87 7.3324 61.961 600 0
54.105 -30.335 7.343 62.029 610 0
52.844 -31.119 7.3218 61.326 620 0
51.945 -33.515 7.281 61.818 630 0
50.676 -34.527 7.2559 61.32 640 0
50.18 -33.936 7.2593 60.578 650 0
52.014 -30.754 7.32 60.426 660 0
52.814 -31.122 7.3215 61.302 670 0
53.761 -29.886 7.3466 61.51 680 0
55.584 -26.997 7.4018 61.793 690 0
54.482 -27.253 7.3902 60.918 700 0
53.164 -30.218 7.3371 61.152 710 0
52.68 -31.484 7.3153 61.371 720 0
52.154 -31.102 7.3162 60.724 730 0
50.916 -32.167 7.2905 60.226 740 0
52.473 -31.676 7.3109 61.292 750 0
52.754 -32.106 7.3073 61.755 760 0
50.379 -33.47 7.2676 60.484 770 0
51.782 -31.897 7.3019 60.818 780 0
51.012 -33.016 7.2796 60.764 790 0
51.088 -32.967 7.2809 60.802 800 0
51.198 -32.876 7.2832 60.845 810 0
49.141 -35.029 7.2347 60.348 820 0
50.457 -34.99 7.2477 61.402 830 0
50.416 -35.445 7.2412 61.629 840 0
51.106 -33.818 7.2694 61.282 850 0
51.747 -33.426 7.2805 61.604 860 0
53.231 -32.551 7.3051 62.394 870 0
54.04 -30.794 7.336 62.198 880 0
52.452 -32.558 7.2985 61.735 890 0
52.124 -34.669 7.267 62.601 900 0
52.562 -34.191 7.2773 62.704 910 0
52.708 -34.736 7.2713 63.125 920 0
52.674 -33.103 7.2929 62.212 930 0
52.352 -33.932 7.2789 62.387 940 0
51.413 -34.937 7.2571 62.16 950 0
53.676 -32.156 7.3142 62.571 960 0
53.367 -32.07 7.3129 62.261 970 0
52.98 -32.967 7.2974 62.399 980 0
52.218 -34.486 7.2703 62.578 990 0
53.097 -33.31 7.2937 62.681 1000 0
53.082 -35.183 7.2687 63.683 1010 0
53.037 -35.355 7.266 63.741 1020 0
53.669 -33.5 7.296 63.266 1030 0
54.034 -32.9 7.3071 63.262 1040 0
54.898 -32.45 7.3201 63.771 1050 0
53.041 -35.088 7.2695 63.597 1060 0
54 -33.455 7.2993 63.523 1070 0
54.188 -32.674 7.3114 63.277 1080 0
54 -32.723 7.3092 63.141 1090 0
55.512 -30.818 7.3472 63.493 1100 0
51.793 -33.561 7.279 61.716 1110 0
51.673 -33.16 7.2834 61.398 1120 0
51.796 -33.32 7.2823 61.588 1130 0
52.215 -33.351 7.2856 61.957 1140 0
53.439 -34.013 7.2872 63.345 1150 0
52.763 -33.703 7.2855 62.609 1160 0
52.299 -33.283 7.2872 61.991 1170 0
51.653 -33.109 7.284 61.354 1180 0
51.258 -33.262 7.2784 61.104 1190 0
51.918 -33.196 7.2851 61.624 1200 0
51.674 -31.972 7.2999 60.766 1210 0
51.581 -32.576 7.2907 61.007 1220 0
51.521 -32.191 7.2955 60.751 1230 0
51.857 -32.631 7.2923 61.27 1240 0
52.674 -32.572 7.3002 61.931 1250 0
51.416 -32.423 7.2914 60.785 1260 0
51.135 -32.255 7.2912 60.458 1270 0
52.364 -33.066 7.2907 61.93 1280 0
52.114 -31.673 7.3079 60.984 1290 0
52.444 -31.32 7.3156 61.085 1300 0
52.52 -31.884 7.3084 61.441 1310 0
53.292 -31.932 7.3142 62.126 1320 0
53.362 -31.999 7.3138 62.22 1330 0
53.476 -32.147 7.3127 62.395 1340 0
53.844 -32.555 7.3102 62.92 1350 0
54.287 -32.125 7.3196 63.08 1360 0
54.338 -32.489 7.3151 63.31 1370 0
55.063 -33.016 7.3139 64.203 1380 0
54.657 -32.877 7.3125 63.783 1390 0
54.083 -35.043 7.2791 64.443 1400 0
55.05 -32.403 7.322 63.879 1410 0
55.801 -33.18 7.3175 64.921 1420 0
56.417 -37.318 7.2696 67.642 1430 0
55.819 -34.927 7.2949 65.845 1440 0
55.13 -34.406 7.296 64.985 1450 0
56.09 -33.142 7.3203 65.149 1460 0
57.177 -36.862 7.2813 68.03 1470 0
55.794 -36.691 7.2723 66.777 1480 0
54.915 -32.5 7.3196 63.811 1490 0
54.424 -31.257 7.3327 62.761 1500 0
56.087 -34.255 7.3057 65.72 1510 0
54.448 -34.442 7.29 64.427 1520 0
56.384 -35.469 7.2925 66.612 1530 0
55.948 -34.427 7.3024 65.692 1540 0
54.965 -36.488 7.2679 65.974 1550 0
57.699 -34.089 7.3203 67.017 1560 0
53.646 -34.795 7.2786 63.942 1570 0
54.21 -33.927 7.2948 63.951 1580 0
55.434 -31.847 7.3325 63.931 1590 0
53.449 -34.778 7.2771 63.767 1600 0
55.022 -35.456 7.2816 65.457 1610 0
52.438 -33.544 7.2849 62.249 1620 0
53.858 -34.597 7.283 64.013 1630 0
53.381 -35.257 7.2703 63.973 1640 0
54.48 -33.154 7.3073 63.775 1650 0
52.668 -35.67 7.2587 63.61 1660 0
52.68 -36.254 7.2512 63.949 1670 0
51.435 -36.421 7.2378 63.024 1680 0
54.094 -35 7.2797 64.43 1690 0
53.362 -35.014 7.2733 63.824 1700 0
52.029 -37.005 7.2358 63.847 1710 0
53.294 -36.081 7.2589 64.359 1720 0
51.763 -36.066 7.2454 63.088 1730 0
52.221 -35.483 7.2572 63.135 1740 0
52.561 -36.937 7.2414 64.242 1750 0
52.307 -36.959 7.2389 64.047 1760 0
51.551 -36.904 7.2327 63.399 1770 0
52 -36.549 7.2413 63.56 1780 0
53.452 -37.523 7.2419 65.308 1790 0
53.216 -36.013 7.259 64.256 1800 0
52.657 -36.755 7.2446 64.216 1810 0
54.923 -35.724 7.2773 65.519 1820 0
54.369 -38.39 7.2392 66.557 1830 0
52.52 -38.23 7.2248 64.961 1840 0
54.813 -37.25 7.2571 66.272 1850 0
53.6 -36.922 7.2508 65.086 1860 0
55.632 -35.924 7.2806 66.223 1870 0
53.742 -36.972 7.2514 65.231 1880 0
53.057 -37.69 7.2363 65.082 1890 0
54.512 -36.913 7.2588 65.834 1900 0
55.98 -36.541 7.2757 66.85 1910 0
54.461 -35.824 7.2722 65.187 1920 0
54.488 -35.191 7.2805 64.864 1930 0
54.27 -35.621 7.2731 64.916 1940 0
54.34 -37.598 7.2487 66.079 1950 0
56.174 -36.395 7.2791 66.934 1960 0
53.683 -38.174 7.2358 65.872 1970 0
54.688 -38.093 7.2456 66.647 1980 0
55.922 -36.15 7.2801 66.589 1990 0
54.155 -37.061 7.2538 65.622 2000 0
53.963 -36.036 7.2652 64.889 2010 0
53.643 -38.17 7.2356 65.837 2020 0
54.244 -37.373 7.2507 65.872 2030 0
54.943 -37.045 7.2607 66.265 2040 0
53.27 -39.415 7.217 66.267 2050 0
54.945 -39.392 7.232 67.607 2060 0
54.143 -37.685 7.2459 65.966 2070 0
53.989 -38.324 7.2367 66.208 2080 0
55.358 -35.839 7.2794 65.947 2090 0
55.032 -36.805 7.2645 66.206 2100 0
53.718 -36.956 7.2514 65.202 2110 0
54.87 -37.541 7.254 66.484 2120 0
54.752 -37.594 7.2523 66.416 2130 0
53.944 -37.003 7.2527 65.415 2140 0
55.687 -36.194 7.2776 66.416 2150 0
56.684 -36.937 7.2765 67.656 2160 0
55.225 -37.31 7.2598 66.647 2170 0
54.804 -36.867 7.2618 66.05 2180 0
55.658 -36.674 7.2714 66.654 2190 0
54.702 -38.322 7.2429 66.789 2200 0
54.688 -37.006 7.2591 66.032 2210 0
54.415 -39.086 7.2311 66.998 2220 0
53.531 -36.877 7.2508 65.004 2230 0
53.927 -36.357 7.2608 65.038 2240 0
54.526 -37.057 7.2571 65.927 2250 0
54.08 -38.71 7.2327 66.507 2260 0
52.502 -37.084 7.239 64.278 2270 0
54.579 -36.685 7.2622 65.762 2280 0
53.743 -36.946 7.2517 65.217 2290 0
54.317 -37.787 7.2462 66.168 2300 0
55.181 -37.27 7.2599 66.588 2310 0
55.813 -38.407 7.2513 67.751 2320 0
56.796 -37.132 7.275 67.856 2330 0
55.646 -36.964 7.2676 66.804 2340 0
54.984 -37.036 7.2612 66.294 2350 0
56.089 -38.122 7.257 67.818 2360 0
55.711 -38.511 7.2491 67.726 2370 0
56.754 -38.177 7.2618 68.399 2380 0
56.608 -37.906 7.2639 68.127 2390 0
56.846 -38.076 7.2638 68.419 2400 0
56.861 -37.85 7.2667 68.307 2410 0
58.094 -37.513 7.2806 69.153 2420 0
57.982 -37.697 7.2775 69.159 2430 0
58.023 -36.771 7.2891 68.694 2440 0
57.279 -38.608 7.2609 69.076 2450 0
57.196 -38.038 7.2671 68.69 2460 0
58.398 -37.775 7.2798 69.551 2470 0
57.866 -39.293 7.2575 69.946 2480 0
58.004 -38.253 7.271 69.482 2490 0
58.88 -37.362 7.2885 69.733 2500 0
58.437 -36.154 7.2999 68.717 2510 0
55.635 -36.891 7.2685 66.755 2520 0
55.889 -36.316 7.2778 66.652 2530 0
55.388 -36.199 7.2751 66.168 2540 0
56.108 -35.27 7.2928 66.273 2550 0
55.917 -34.378 7.3028 65.64 2560 0
55.517 -33.091 7.3165 64.631 2570 0
57.37 -32.672 7.3363 66.021 2580 0
56.189 -33.426 7.3173 65.379 2590 0
57.347 -33.654 7.3233 66.493 2600 0
56.69 -35.406 7.2957 66.838 2610 0
57.171 -32.817 7.3329 65.92 2620 0
57.685 -32.952 7.335 66.433 2630 0
56.369 -33.597 7.3165 65.622 2640 0
55.248 -33.086 7.3144 64.398 2650 0
54.533 -32.712 7.3137 63.592 2660 0
53.865 -31.868 7.3197 62.586 2670 0
53.853 -32.4 7.3124 62.849 2680 0
53.851 -32.086 7.3166 62.685 2690 0
53.303 -32.891 7.3011 62.634 2700 0
52.646 -33.802 7.2832 62.563 2710 0
53.34 -32.566 7.3059 62.495 2720 0
54.99 -34.712 7.2909 65.029 2730 0
55.993 -35.976 7.2829 66.555 2740 0
57.92 -34.363 7.3185 67.346 2750 0
56.827 -34.512 7.3082 66.486 2760 0
55.384 -35.399 7.2853 65.73 2770 0
54.897 -34.686 7.2905 64.937 2780 0
55.493 -34.532 7.2973 65.36 2790 0
52.931 -35.047 7.2691 63.482 2800 0
55.52 -35.645 7.2832 65.978 2810 0
54.845 -35.618 7.278 65.396 2820 0
52.334 -34.441 7.2719 62.65 2830 0
55.07 -36.758 7.2654 66.211 2840 0
53.816 -36.457 7.2586 65.002 2850 0
53.866 -37.457 7.2464 65.609 2860 0
54.113 -38.184 7.2395 66.228 2870 0
55.14 -38.678 7.2423 67.352 2880 0
52.025 -35.304 7.2578 62.873 2890 0
