# Supplementary material for: Inducible microRNA-200c decreases motility of breast cancer cells and reduces filamin A
Source: PLoS One. 2019 Nov 20;14(11):e0224314. doi: 10.1371/journal.pone.0224314 (PMC6867627; doi:10.1371/journal.pone.0224314)
Supplement: S1 Raw Data — (ZIP) [file pone.0224314.s007.zip › MDA-MB-231-200c_Dox/cell79.txt]

40.506 34.86 2.2814 53.441 10 0
39.759 35.469 2.2992 53.281 20 0
41.504 33.058 2.2434 53.06 30 0
41.468 31.798 2.225 52.256 40 0
42.438 29.53 2.1787 51.701 50 0
42.447 28.54 2.1627 51.15 60 0
42.613 29.19 2.1714 51.652 70 0
41.291 29.486 2.1909 50.739 80 0
35.795 32.373 2.306 48.263 90 0
36.275 30.94 2.277 47.678 100 0
36.015 28.828 2.2458 46.132 110 0
39.099 25.813 2.1543 46.851 120 0
38.457 23.198 2.1136 44.912 130 0
38.322 24.847 2.146 45.672 140 0
40.285 21.487 2.0608 45.657 150 0
41.291 19.751 2.017 45.772 160 0
45.22 14.886 1.8888 47.607 170 0
48.483 8.5074 1.7445 49.224 180 0
45.7 14.523 1.8785 47.952 190 0
35.294 27.159 2.2267 44.534 200 0
35.783 26.937 2.2161 44.789 210 0
36.101 26.646 2.2066 44.869 220 0
38.089 22.043 2.0954 44.007 230 0
41.567 17.215 1.9634 44.991 240 0
50.743 0.1886 1.5745 50.743 250 0
49.865 0.52147 1.5813 49.868 260 0
47.272 6.0171 1.6974 47.653 270 0
39.586 17.415 1.9852 43.247 280 0
25.333 44.787 2.6268 51.455 290 0
37.354 27.474 2.205 46.369 300 0
46.42 10.242 1.788 47.537 310 0
54.649 -9.2002 1.404 55.418 320 0
54.35 -10.73 1.3759 55.399 330 0
55.622 -14.864 1.3097 57.574 340 0
56.83 -14.2 1.3259 58.577 350 0
55.12 -15.269 1.3006 57.196 360 0
52.365 4.3897 1.6544 52.548 370 0
50.363 10.886 1.7837 51.526 380 0
48.378 17.199 1.9124 51.344 390 0
44.573 28.032 2.1322 52.655 400 0
39.083 37.381 2.3339 54.082 410 0
30.102 43.761 2.5391 53.115 420 0
23.714 48.081 2.6834 53.611 430 0
21.384 49.763 2.7357 54.163 440 0
20.816 49.275 2.7419 53.491 450 0
18.495 49.135 2.7816 52.501 460 0
26.89 47.803 2.6292 54.847 470 0
28.979 46.441 2.5837 54.741 480 0
46.968 25.905 2.0748 53.638 490 0
53.736 12.435 1.7982 55.156 500 0
56.785 -0.63965 1.5595 56.789 510 0
58.21 -11.234 1.3802 59.284 520 0
55.606 -12.075 1.357 56.902 530 0
54.316 -15.473 1.2933 56.477 540 0
53.606 -11.398 1.3613 54.804 550 0
52.908 -11.504 1.3567 54.144 560 0
53.219 -5.5582 1.4667 53.508 570 0
52.572 -10.631 1.3713 53.636 580 0
52.802 -12.044 1.3465 54.158 590 0
52.779 -6.5162 1.448 53.179 600 0
52.731 -7.4695 1.4301 53.258 610 0
52.16 -0.34935 1.5641 52.161 620 0
52.288 -7.4079 1.4301 52.81 630 0
52.228 -4.1159 1.4922 52.39 640 0
51.888 -3.7827 1.498 52.026 650 0
51.836 -10.045 1.3794 52.8 660 0
50.657 -4.7918 1.4765 50.883 670 0
50.396 -6.5962 1.4407 50.826 680 0
51.068 -12.372 1.3331 52.545 690 0
50.419 -10.425 1.3669 51.485 700 0
50.216 -18.786 1.2128 53.615 710 0
51.353 -15.543 1.2769 53.654 720 0
50.523 -16.211 1.2603 53.06 730 0
50.824 -15.677 1.2716 53.187 740 0
49.896 -16.84 1.2453 52.661 750 0
50.311 -15.97 1.2634 52.785 760 0
49.952 -14.757 1.2835 52.086 770 0
50.431 -13.627 1.3069 52.24 780 0
50.055 -13.234 1.3123 51.775 790 0
50.102 -13.698 1.3039 51.941 800 0
50.719 -13.286 1.3146 52.43 810 0
49.963 -11.641 1.3419 51.301 820 0
50.38 -9.7047 1.3805 51.307 830 0
49.968 -11.419 1.3461 51.257 840 0
50.289 -10.956 1.3563 51.469 850 0
50.337 -10.95 1.3566 51.515 860 0
50.531 -9.6746 1.3816 51.448 870 0
50.776 -11.975 1.3392 52.169 880 0
50.326 -13.132 1.3155 52.011 890 0
49.885 -12.806 1.3195 51.502 900 0
50.048 -13.336 1.3104 51.794 910 0
50.439 -11.697 1.3429 51.778 920 0
49.881 -14.861 1.2812 52.047 930 0
49.647 -13.725 1.3011 51.509 940 0
50.016 -13.52 1.3068 51.811 950 0
50.557 -14.264 1.2958 52.531 960 0
49.958 -14.132 1.2951 51.919 970 0
49.749 -12.057 1.333 51.189 980 0
50.047 -12.154 1.3326 51.501 990 0
49.786 -11.715 1.3397 51.146 1000 0
50.175 -13.081 1.3158 51.852 1010 0
49.806 -14.286 1.2915 51.815 1020 0
50.248 -11.641 1.3432 51.579 1030 0
50.388 -10.486 1.3656 51.468 1040 0
50.413 -11.922 1.3386 51.803 1050 0
50.108 -12.52 1.326 51.649 1060 0
49.891 -12.423 1.3268 51.414 1070 0
49.995 -12.994 1.3165 51.656 1080 0
50.183 -12.294 1.3305 51.667 1090 0
49.899 -11.535 1.3436 51.215 1100 0
50.467 -10.844 1.3591 51.619 1110 0
50.092 -11.815 1.3392 51.467 1120 0
50.201 -12.917 1.3189 51.836 1130 0
50.226 -12.846 1.3204 51.843 1140 0
50.07 -11.139 1.3519 51.294 1150 0
49.914 -11.82 1.3383 51.295 1160 0
49.991 -9.1909 1.389 50.829 1170 0
49.637 -9.7086 1.3776 50.577 1180 0
49.747 -10.671 1.3595 50.879 1190 0
49.596 -11.72 1.3387 50.962 1200 0
49.929 -10.155 1.3702 50.951 1210 0
49.79 -12.346 1.3277 51.298 1220 0
49.531 -12.795 1.318 51.157 1230 0
49.339 -13.591 1.302 51.176 1240 0
49.321 -14.424 1.2863 51.386 1250 0
49.588 -14.333 1.2894 51.618 1260 0
49.396 -16.723 1.2444 52.15 1270 0
49.276 -15.241 1.2708 51.579 1280 0
49.262 -14.734 1.2802 51.418 1290 0
49.325 -14.155 1.2913 51.316 1300 0
49.476 -12.983 1.3142 51.151 1310 0
49.235 -14.388 1.2865 51.294 1320 0
49.346 -11.682 1.3383 50.71 1330 0
49.546 -11.487 1.343 50.861 1340 0
49.787 -9.8429 1.3756 50.751 1350 0
49.709 -8.9775 1.3921 50.513 1360 0
50.873 5.7634 1.6836 51.198 1370 0
51.293 4.0082 1.6488 51.45 1380 0
49.988 -1.601 1.5388 50.014 1390 0
49.777 1.2479 1.5959 49.793 1400 0
48.67 5.4148 1.6816 48.97 1410 0
45.915 11.284 1.8118 47.281 1420 0
45.841 12.731 1.8417 47.576 1430 0
45.924 6.7087 1.7159 46.412 1440 0
45.204 4.7207 1.6748 45.45 1450 0
45.388 11.613 1.8213 46.85 1460 0
46.55 1.9126 1.6119 46.59 1470 0
47.769 -2.2801 1.5231 47.823 1480 0
48.043 -0.027061 1.5702 48.043 1490 0
46.545 7.5501 1.7316 47.154 1500 0
47.454 10.363 1.7858 48.572 1510 0
46.824 11.826 1.8182 48.294 1520 0
47.308 14.47 1.8676 49.472 1530 0
49.822 16.877 1.8974 52.603 1540 0
50.555 14.871 1.8569 52.697 1550 0
51.65 14.008 1.8356 53.516 1560 0
49.336 14.953 1.8651 51.552 1570 0
50.683 12.786 1.8179 52.271 1580 0
51.212 12.905 1.8176 52.813 1590 0
50.099 14.254 1.848 52.088 1600 0
50.995 14.307 1.8443 52.964 1610 0
50.062 15.851 1.8774 52.512 1620 0
48.927 16.035 1.8875 51.488 1630 0
49.879 16.897 1.8974 52.663 1640 0
52.433 17.902 1.8998 55.405 1650 0
51.225 14.938 1.8545 53.359 1660 0
50.382 16.538 1.888 53.027 1670 0
50.856 15.329 1.8636 53.116 1680 0
51.634 17.503 1.8976 54.52 1690 0
50.891 17.691 1.9054 53.879 1700 0
49.994 15.58 1.8729 52.365 1710 0
50.51 14.743 1.8548 52.618 1720 0
50.639 15.083 1.8603 52.838 1730 0
51.065 15.005 1.8566 53.223 1740 0
51.948 15.626 1.863 54.247 1750 0
49.727 17.021 1.9006 52.559 1760 0
50.564 16.259 1.8819 53.114 1770 0
50.407 14.04 1.8424 52.326 1780 0
50.734 14.808 1.8548 52.851 1790 0
50.791 14.088 1.8414 52.709 1800 0
49.592 13.464 1.8359 51.387 1810 0
50.379 15.619 1.8714 52.745 1820 0
49.832 15.022 1.8636 52.047 1830 0
50.245 14.022 1.843 52.165 1840 0
49.722 16.868 1.8979 52.505 1850 0
49.186 19.642 1.9507 52.963 1860 0
47.955 18.196 1.9335 51.291 1870 0
47.427 18.959 1.9511 51.076 1880 0
48.075 17.063 1.9119 51.014 1890 0
50.151 15.061 1.8625 52.363 1900 0
50.707 12.48 1.8121 52.22 1910 0
50.784 12.087 1.8045 52.202 1920 0
50.144 11.446 1.7952 51.434 1930 0
49.918 11.833 1.8035 51.302 1940 0
50.002 11.642 1.7995 51.34 1950 0
50.003 9.4655 1.7579 50.891 1960 0
50.07 10.113 1.7701 51.081 1970 0
49.622 8.7179 1.7447 50.382 1980 0
50.006 7.428 1.7183 50.555 1990 0
49.63 6.0187 1.6915 49.994 2000 0
49.972 8.5638 1.7405 50.7 2010 0
49.623 8.5016 1.7405 50.346 2020 0
50.085 7.8138 1.7256 50.691 2030 0
50.066 7.0256 1.7102 50.557 2040 0
50.065 4.8308 1.667 50.297 2050 0
49.346 4.706 1.6659 49.57 2060 0
49.451 3.7544 1.6466 49.593 2070 0
51.225 -1.6715 1.5382 51.252 2080 0
51.172 -0.52978 1.5604 51.175 2090 0
51.041 -1.2787 1.5457 51.057 2100 0
49.937 -2.139 1.528 49.983 2110 0
49.843 -7.0311 1.4307 50.337 2120 0
50.612 -10.803 1.3605 51.752 2130 0
51.112 -11.206 1.355 52.326 2140 0
50.686 -11.651 1.3448 52.008 2150 0
50.404 -12.037 1.3364 51.822 2160 0
50.943 -11.873 1.3418 52.308 2170 0
50.439 -11.963 1.3379 51.838 2180 0
50.429 -12.521 1.3274 51.96 2190 0
49.703 -13.734 1.3012 51.565 2200 0
49.567 -13.746 1.3003 51.437 2210 0
49.768 -13.528 1.3054 51.574 2220 0
49.359 -13.553 1.3028 51.186 2230 0
48.835 -15.195 1.2691 51.145 2240 0
49.304 -14.281 1.2889 51.33 2250 0
48.726 -14.067 1.2897 50.716 2260 0
48.61 -14.367 1.2834 50.689 2270 0
48.742 -14.904 1.274 50.97 2280 0
48.449 -14.889 1.2726 50.686 2290 0
48.443 -15.466 1.2618 50.852 2300 0
48.048 -16.225 1.2451 50.713 2310 0
47.18 -17.865 1.2088 50.449 2320 0
46.929 -17.01 1.2231 49.916 2330 0
46.97 -17.005 1.2234 49.954 2340 0
46.845 -18.017 1.2036 50.19 2350 0
46.523 -17.02 1.2201 49.539 2360 0
47.163 -18.339 1.1999 50.603 2370 0
46.719 -18.837 1.1875 50.374 2380 0
47.005 -19.243 1.1822 50.791 2390 0
46.329 -19.026 1.1811 50.084 2400 0
46.822 -18.332 1.1976 50.283 2410 0
46.263 -17.905 1.2015 49.607 2420 0
46.764 -18.883 1.187 50.433 2430 0
46.711 -17.384 1.2145 49.841 2440 0
46.377 -17.082 1.2179 49.423 2450 0
46.603 -17.276 1.2158 49.702 2460 0
46.502 -17.485 1.2111 49.681 2470 0
46.477 -17.637 1.2081 49.711 2480 0
46.456 -17.346 1.2134 49.589 2490 0
46.545 -18.029 1.2012 49.915 2500 0
46.432 -17.869 1.2034 49.752 2510 0
46.333 -18.872 1.184 50.028 2520 0
46.161 -18.789 1.1842 49.839 2530 0
46.247 -19.468 1.1724 50.178 2540 0
46.268 -18.978 1.1815 50.009 2550 0
45.643 -19.501 1.167 49.635 2560 0
45.876 -19.578 1.1674 49.879 2570 0
45.225 -20.265 1.1495 49.558 2580 0
45.685 -21.29 1.1347 50.402 2590 0
45.128 -21.096 1.1335 49.815 2600 0
45.739 -20.156 1.1557 49.983 2610 0
45.495 -20.083 1.1551 49.731 2620 0
45.338 -20.497 1.1462 49.756 2630 0
45.592 -20.727 1.1441 50.082 2640 0
45.592 -21.376 1.1324 50.354 2650 0
45.251 -20.753 1.1408 49.782 2660 0
45.732 -20.416 1.1509 50.082 2670 0
45.007 -21.316 1.1285 49.799 2680 0
45.179 -23.162 1.0971 50.77 2690 0
44.399 -21.604 1.1179 49.376 2700 0
44.898 -21.213 1.1294 49.657 2710 0
44.46 -20.811 1.133 49.089 2720 0
44.105 -22.936 1.0913 49.712 2730 0
43.836 -23.063 1.0865 49.533 2740 0
43.982 -23.29 1.0838 49.768 2750 0
43.131 -24.15 1.0604 49.432 2760 0
43.683 -23.842 1.0712 49.766 2770 0
43.137 -24.179 1.0599 49.451 2780 0
42.964 -25.907 1.0282 50.171 2790 0
43.232 -25.109 1.0446 49.995 2800 0
42.636 -25.692 1.0285 49.778 2810 0
42.759 -25.886 1.0264 49.984 2820 0
42.647 -26.579 1.0135 50.251 2830 0
42.901 -26.587 1.016 50.472 2840 0
42.845 -26.692 1.0136 50.48 2850 0
42.634 -26.736 1.0107 50.324 2860 0
42.74 -26.568 1.0146 50.325 2870 0
42.608 -26.689 1.0112 50.277 2880 0
41.947 -28.955 0.96661 50.97 2890 0
