# Supplementary material for: Inducible microRNA-200c decreases motility of breast cancer cells and reduces filamin A
Source: PLoS One. 2019 Nov 20;14(11):e0224314. doi: 10.1371/journal.pone.0224314 (PMC6867627; doi:10.1371/journal.pone.0224314)
Supplement: S1 Raw Data — (ZIP) [file pone.0224314.s007.zip › MDA-MB-231-200c_Dox/cell8.txt]

-22.537 14.365 4.1449 26.725 80 0
-24.278 14.152 4.1846 28.102 90 0
-28.56 15.067 4.2269 32.29 100 0
-32.588 14.137 4.3031 35.522 110 1
-46.074 14.334 4.4108 48.252 120 1
-62.546 11.986 4.5231 63.684 130 1
-64.589 11.77 4.5321 65.653 140 0
-66.472 10.468 4.5562 67.291 150 0
-67.021 9.8583 4.5663 67.742 160 0
-66.756 8.6682 4.5833 67.317 170 0
-66.393 7.2631 4.6034 66.789 180 0
-65.983 5.4156 4.6305 66.205 190 0
-65.378 6.7675 4.6092 65.727 200 0
-64.403 6.6557 4.6094 64.746 210 0
-63.2 7.9113 4.5879 63.694 220 0
-62.24 7.8246 4.5873 62.73 230 0
-60.629 6.4287 4.6068 60.969 240 1
-59.765 3.6769 4.6509 59.878 250 1
-60.257 -1.6411 4.7396 60.28 260 1
-59.662 -3.9613 4.7787 59.793 270 1
-58.967 -1.1443 4.7318 58.978 280 1
-59.269 1.0102 4.6953 59.278 290 1
-60.572 1.9431 4.6803 60.603 300 1
-59.293 2.4386 4.6713 59.343 310 1
-59.254 1.3485 4.6896 59.269 320 0
-59.459 1.914 4.6802 59.489 330 0
-58.992 0.80022 4.6988 58.998 340 0
-58.874 0.42945 4.7051 58.875 350 0
-58.938 -0.83201 4.7265 58.944 360 0
-58.245 -4.2692 4.7856 58.401 370 0
-57.89 -7.5235 4.8416 58.377 380 0
-57.575 -11.818 4.9148 58.775 390 0
-57.687 -14.714 4.9621 59.534 400 0
-56.805 -27.246 5.1596 63.001 410 0
-57.975 -29.952 5.1893 65.255 420 1
-57.536 -30.908 5.2053 65.312 430 1
-58.801 -26.336 5.1335 64.429 440 0
-60.466 -20.544 5.0399 63.861 450 0
-61.219 -17.778 4.995 63.748 460 0
-60.989 -16.825 4.9816 63.268 470 0
-61.413 -15.304 4.9566 63.291 480 0
-61.379 -14.778 4.9487 63.133 490 0
-62.214 -12.599 4.9122 63.477 500 0
-63.058 -7.9823 4.8383 63.561 510 0
-69.561 8.7477 4.5873 70.109 520 0
-67.512 13.508 4.5149 68.85 530 0
-66.444 12.173 4.5312 67.549 540 0
-63.233 13.104 4.508 64.577 550 0
-59.725 12.896 4.4997 61.101 560 0
-58.894 12.106 4.5097 60.125 570 0
-57.957 11.641 4.5142 59.114 580 0
-57.12 6.8442 4.5931 57.529 590 0
-56.717 3.4252 4.6521 56.821 600 0
-56.053 -1.6791 4.7423 56.078 610 0
-54.654 -9.2789 4.8806 55.436 620 0
-48.744 -33.839 5.3192 59.339 630 0
-49.055 -36.428 5.3511 61.102 640 0
-46.353 -42.729 5.4571 63.042 650 0
-36.083 -53.811 5.6925 64.789 660 0
-31.694 -56.936 5.7752 65.163 670 0
-45.57 -46.597 5.5089 65.176 680 0
-53.991 -33.018 5.2613 63.287 690 0
-55.257 -33.86 5.2621 64.806 700 0
-38.497 -53.444 5.659 65.866 710 0
-18.257 -59.121 5.9837 61.876 720 0
-13.079 -63.644 6.0805 64.974 730 0
-30.268 -57.936 5.8018 65.366 740 1
-48.039 -41.61 5.4262 63.554 750 1
-59.017 -19.779 5.0358 62.243 760 1
-66.871 8.0902 4.592 67.359 770 1
-67.235 16.701 4.4689 69.278 780 1
-64.014 12.768 4.5155 65.275 790 1
-62.219 10.741 4.5414 63.139 800 1
-63.355 10.174 4.5532 64.167 810 1
-59.584 15.824 4.4528 61.649 820 1
-51.105 41.585 4.0293 65.887 830 1
-44.804 52.576 3.8473 69.076 840 1
-38.72 55.186 3.7534 67.414 850 1
-35.417 55.558 3.7091 65.887 860 1
-33.663 54.341 3.6962 63.923 870 1
-26.118 57.298 3.5693 62.97 880 1
-15.909 61.928 3.3931 63.939 890 1
-12.224 62.325 3.3353 63.513 900 1
-11.146 62.81 3.3172 63.791 910 1
-5.709 63.252 3.2316 63.509 920 1
0.87812 62.882 3.1276 62.888 930 1
13.535 61.492 2.9249 62.964 940 1
16.684 59.534 2.8684 61.827 950 1
21.112 57.836 2.7916 61.569 960 1
24.199 54.511 2.7238 59.641 970 1
30.342 49.973 2.5959 58.463 980 1
34.848 46.554 2.499 58.152 990 1
43.822 40.192 2.313 59.463 1000 1
46.405 36.927 2.2429 59.305 1010 1
46.615 33.28 2.1908 57.276 1020 1
46.322 34.942 2.2171 58.023 1030 1
41.836 40.88 2.3446 58.493 1040 1
29.25 50.751 2.6188 58.577 1050 1
24.718 56.078 2.7264 61.284 1060 1
17.446 55.517 2.8371 58.194 1070 1
0.70587 65.832 3.1309 65.835 1080 1
-4.2359 67.813 3.204 67.945 1090 1
-10.097 66.254 3.2928 67.019 1100 1
-29.63 61.839 3.5884 68.571 1110 1
-38.634 55.317 3.7512 67.472 1120 1
-37.337 55.521 3.7336 66.908 1130 1
-11.489 65.291 3.3158 66.294 1140 1
2.8315 64.351 3.0976 64.414 1150 1
8.4209 63.475 3.0097 64.031 1160 1
9.1453 65.372 3.0026 66.009 1170 1
3.6058 62.32 3.0838 62.425 1180 1
-0.21915 62.972 3.1451 62.972 1190 1
-5.9866 64.261 3.2345 64.539 1200 1
-31.157 58.642 3.63 66.405 1210 1
-50.716 47.898 3.9556 69.759 1220 1
-52.021 46.472 3.9833 69.756 1230 1
-49.628 46.089 3.9639 67.728 1240 1
-47.417 44.084 3.9634 64.743 1250 1
-49.032 42.058 4.0034 64.599 1260 1
-49.798 40.768 4.0264 64.357 1270 1
-49.186 39.735 4.0329 63.231 1280 1
-49.425 38.148 4.0551 62.434 1290 1
-50.908 33.221 4.1342 60.789 1300 1
-53.699 25.165 4.2742 59.303 1310 1
-56.845 19.787 4.3774 60.19 1320 1
-57.517 18.4 4.4028 60.388 1330 1
-57.03 18.834 4.3934 60.059 1340 0
-57.047 18.515 4.3986 59.976 1350 0
-55.341 20.927 4.3509 59.166 1360 0
-54.849 22.919 4.3166 59.445 1370 0
-52.782 22.914 4.3028 57.542 1380 0
-51.738 23.426 4.2872 56.794 1390 0
-50.731 24.886 4.2563 56.506 1400 0
-50.289 24.434 4.2601 55.911 1410 0
-50.835 25.702 4.2443 56.963 1420 0
-50.613 25.305 4.2488 56.586 1430 0
-50.805 24.852 4.2574 56.558 1440 0
-49.986 26.261 4.2287 56.464 1450 0
-49.126 28.422 4.1879 56.756 1460 0
-48.172 30.441 4.1488 56.984 1470 0
-46.98 32.542 4.1066 57.15 1480 0
-46.634 29.677 4.1456 55.276 1490 0
-46.873 32.293 4.1091 56.92 1500 0
-46.81 32.24 4.1093 56.839 1510 0
-47.136 32.385 4.1104 57.189 1520 0
-40.646 47.261 3.8519 62.335 1530 0
-39.408 49.375 3.8152 63.173 1540 0
-39.355 48.602 3.8222 62.538 1550 0
-42.151 46.431 3.8787 62.71 1560 0
-45.04 42.796 3.9525 62.13 1570 0
-47.037 40.896 3.9967 62.329 1580 0
-45.955 41.189 3.9816 61.712 1590 0
-46.53 39.869 4.0039 61.275 1600 0
-47.616 38.311 4.0349 61.115 1610 0
-47.659 39.224 4.0238 61.725 1620 0
-47.403 38.874 4.0255 61.305 1630 0
-46.796 38.936 4.0184 60.876 1640 0
-46.307 40.169 3.9978 61.302 1650 0
-45.135 42.546 3.9565 62.027 1660 0
-44.914 42.473 3.9549 61.816 1670 0
-43.987 43.081 3.9374 61.57 1680 0
-42.829 44.013 3.9134 61.412 1690 0
-42.932 44.247 3.9119 61.651 1700 0
-44.855 42.112 3.9585 61.526 1710 0
-43.229 42.335 3.9374 60.507 1720 0
-42.604 43.643 3.915 60.99 1730 0
-42.062 45.982 3.8825 62.318 1740 0
-36.709 52.509 3.7517 64.068 1750 0
-39.112 46.672 3.8391 60.894 1760 0
