# Supplementary material for: Inducible microRNA-200c decreases motility of breast cancer cells and reduces filamin A
Source: PLoS One. 2019 Nov 20;14(11):e0224314. doi: 10.1371/journal.pone.0224314 (PMC6867627; doi:10.1371/journal.pone.0224314)
Supplement: S1 Raw Data — (ZIP) [file pone.0224314.s007.zip › MDA-MB-231-200c_Dox/cell80.txt]

-11.78 -68.547 6.113 69.552 10 0
-18.736 -66.98 6.0104 69.551 20 0
-18.082 -69.161 6.0275 71.486 30 0
-16.038 -69.53 6.0565 71.356 40 0
-26.162 -70.571 5.9282 75.264 50 0
-16.194 -74.279 6.0685 76.024 60 0
-34.097 -63.741 5.792 72.287 70 0
-8.2548 -77.656 6.1773 78.094 80 0
-19.865 -69.726 6.0056 72.501 90 0
-33.882 -66.678 5.813 74.793 100 0
-41.887 -62.561 5.6932 75.289 110 0
-14.065 -78.322 6.1055 79.575 120 0
-27.36 -73.836 5.9283 78.742 130 0
-40.833 -63.216 5.7097 75.257 140 0
-12.822 -79.401 6.1231 80.43 150 0
10.854 -73.772 6.4293 74.567 160 0
24.908 -72.331 6.6148 76.499 170 0
18.154 -68.62 6.5418 70.981 180 0
-8.4583 -80.398 6.1784 80.842 190 0
-23.38 -75.467 5.9828 79.006 200 0
1.4833 -79.153 6.3019 79.167 210 0
9.6468 -77.199 6.4075 77.8 220 0
10.334 -73.037 6.4237 73.764 230 0
-28.676 -71.731 5.9029 77.251 240 0
-37.847 -66.901 5.7684 76.865 250 0
-45.318 -65 5.6743 79.239 260 0
-36.5 -71.593 5.8117 80.36 270 0
-1.3473 -81.659 6.2667 81.671 280 0
12.685 -76.326 6.4479 77.373 290 0
34.133 -65.791 6.7618 74.118 300 0
50.807 -66.173 6.938 83.428 310 0
40.815 -67.081 6.8298 78.522 320 0
25.273 -71.26 6.624 75.609 330 0
-4.5406 -82.357 6.2281 82.482 340 0
-22.098 -78.256 6.008 81.316 350 0
-33.089 -71.319 5.8488 78.622 360 0
-29.108 -73.196 5.9047 78.772 370 0
0.50205 -81.645 6.2893 81.647 380 0
3.5022 -82.459 6.3256 82.533 390 0
14.104 -80.271 6.4571 81.501 400 0
20.602 -69.958 6.5696 72.928 410 0
-12.011 -81.134 6.1362 82.018 420 0
-28.861 -74.273 5.9126 79.683 430 0
-27.849 -75.489 5.9298 80.462 440 0
-27.47 -72.702 5.9219 77.718 450 0
-25.84 -73.399 5.9447 77.815 460 0
-25.025 -70.114 5.9404 74.446 470 0
-30.503 -78.825 5.914 84.521 480 0
-22 -74.84 5.9973 78.006 490 0
-19.306 -72.461 6.0228 74.989 500 0
-15.062 -73.182 6.0802 74.716 510 0
-8.6956 -71.534 6.1622 72.061 520 0
-2.9258 -68.528 6.2405 68.59 530 0
22.199 -70.491 6.5883 73.904 540 0
31.018 -70.032 6.7001 76.593 550 0
39.354 -70.32 6.7934 80.583 560 0
29.626 -73.766 6.6651 79.493 570 0
28.819 -69.913 6.6742 75.62 580 0
15.016 -72.113 6.4885 73.66 590 0
-26.506 -75.136 5.944 79.674 600 0
-38.348 -66.184 5.758 76.491 610 0
-40.025 -62.424 5.713 74.153 620 0
-12.865 -78.414 6.1206 79.463 630 0
-12.663 -80.931 6.128 81.916 640 0
-16.482 -77.265 6.073 79.003 650 0
-37.383 -65.695 5.7658 75.586 660 0
-39.818 -62.228 5.714 73.877 670 0
-37.095 -66.727 5.7758 76.345 680 0
-13.915 -76.224 6.1026 77.484 690 0
-4.4712 -76.793 6.225 76.923 700 0
8.0855 -71.332 6.3961 71.789 710 0
29.259 -67.603 6.6916 73.663 720 0
30.317 -72.275 6.6804 78.376 730 0
22.517 -77.514 6.5659 80.718 740 0
18.026 -77.649 6.5113 79.714 750 0
-0.25877 -78.014 6.2799 78.014 760 0
9.0161 -74.223 6.4041 74.769 770 0
-8.8502 -79.619 6.1725 80.11 780 0
-18.997 -76.544 6.0399 78.866 790 0
-17.048 -75.806 6.062 77.7 800 0
10.017 -82.786 6.4036 83.39 810 0
24.065 -75.699 6.591 79.432 820 0
33.356 -66.078 6.7507 74.02 830 0
15.039 -73.712 6.4844 75.23 840 0
10.475 -80.234 6.413 80.915 850 0
20.008 -73.416 6.5493 76.094 860 0
28.404 -66.328 6.6878 72.154 870 0
8.0012 -75.456 6.3888 75.879 880 0
4.792 -77.432 6.345 77.58 890 0
-15.232 -79.757 6.0945 81.198 900 0
-30.564 -77.315 5.9067 83.137 910 0
-26.677 -72.653 5.9313 77.395 920 0
-30.026 -72.582 5.8909 78.548 930 0
-19.129 -79.039 6.0457 81.321 940 0
-1.8858 -82.402 6.2603 82.424 950 0
-1.5484 -80.679 6.264 80.694 960 0
-5.0786 -75.475 6.216 75.646 970 0
-2.2304 -81.01 6.2557 81.041 980 0
9.2869 -80.029 6.3987 80.566 990 0
16.944 -71.674 6.5153 73.65 1000 0
-8.1707 -81.352 6.1831 81.761 1010 0
-7.5672 -84.283 6.1936 84.622 1020 0
-11.207 -82.009 6.1474 82.771 1030 0
-10.176 -81.811 6.1594 82.441 1040 0
-10.264 -76.85 6.1504 77.532 1050 0
-9.9422 -79.478 6.1587 80.098 1060 0
-6.7518 -81.72 6.2008 81.998 1070 0
-12.513 -72.876 6.1131 73.943 1080 0
-14.87 -72.404 6.0806 73.915 1090 0
-5.9072 -79.055 6.2086 79.275 1100 0
-9.3829 -69.731 6.1494 70.359 1110 0
2.3 -79.226 6.3122 79.26 1120 0
0.1329 -76.512 6.2849 76.512 1130 0
-17.43 -64.702 6.02 67.008 1140 0
-7.8719 -71.548 6.1736 71.98 1150 0
-9.7517 -72.898 6.1502 73.547 1160 0
-10.349 -66.837 6.1296 67.633 1170 0
7.8386 -73.327 6.3897 73.745 1180 0
15.876 -73.775 6.4951 75.464 1190 0
5.0652 -76.866 6.349 77.033 1200 0
11.657 -74.58 6.4382 75.486 1210 0
8.5332 -73.086 6.3994 73.582 1220 0
10.047 -67.568 6.4308 68.311 1230 0
5.3732 -61.266 6.3707 61.501 1240 0
-11.003 -63.307 6.1111 64.256 1250 0
-11.088 -69.367 6.1247 70.247 1260 0
-13.373 -76.269 6.1096 77.433 1270 0
-11.863 -75.696 6.1277 76.62 1280 0
-25.113 -75.169 5.9608 79.253 1290 0
-29.149 -72.501 5.9009 78.141 1300 0
-22.785 -74.464 5.9863 77.872 1310 0
-3.8731 -81.494 6.2357 81.586 1320 0
5.8322 -77.907 6.3579 78.125 1330 0
20.145 -70.112 6.563 72.948 1340 0
20.045 -67.942 6.5701 70.838 1350 0
11.814 -70.018 6.4503 71.008 1360 0
9.4895 -70.058 6.4178 70.697 1370 0
16.375 -66.806 6.5236 68.783 1380 0
20.233 -63.256 6.5928 66.413 1390 0
3.7724 -66.437 6.3399 66.544 1400 0
-7.8061 -72.667 6.1762 73.085 1410 0
-4.8397 -75.155 6.2189 75.311 1420 0
-1.0124 -74.665 6.2696 74.672 1430 0
-1.3518 -71.052 6.2642 71.065 1440 0
2.189 -69.06 6.3149 69.094 1450 0
4.4104 -67.874 6.3481 68.017 1460 0
7.8113 -66.874 6.3995 67.329 1470 0
32.725 -59.269 6.7877 67.703 1480 0
43.487 -54.721 6.9547 69.896 1490 0
52.461 -59.561 7.0053 79.371 1500 0
56.029 -58.142 7.0501 80.745 1510 0
58.527 -55.394 7.0961 80.585 1520 0
58.477 -54.393 7.1048 79.863 1530 0
57.962 -55.061 7.0942 79.946 1540 0
66.482 -46.306 7.2456 81.019 1550 0
56.102 -52.49 7.1018 76.829 1560 0
55.935 -55.682 7.0709 78.925 1570 0
60.632 -51.859 7.1464 79.785 1580 0
45.469 -58.348 6.9452 73.973 1590 0
53.258 -55.015 7.0524 76.571 1600 0
42.232 -59.761 6.8984 73.177 1610 0
35.33 -61.804 6.8025 71.19 1620 0
48.537 -54.458 7.0112 72.949 1630 0
58.354 -49.592 7.1496 76.58 1640 0
57.537 -51.987 7.1192 77.544 1650 0
64.171 -46.932 7.2225 79.501 1660 0
69.52 -40.781 7.3235 80.599 1670 0
60.89 -48.935 7.177 78.117 1680 0
56.323 -54.045 7.0892 78.059 1690 0
48.507 -56.289 6.9945 74.306 1700 0
44.31 -58.417 6.9321 73.321 1710 0
59.868 -48.139 7.1768 76.821 1720 0
68.628 -41.402 7.3112 80.149 1730 0
69.694 -35.879 7.3786 78.387 1740 0
64.157 -41.082 7.2844 76.183 1750 0
72.04 -28.972 7.4716 77.647 1760 0
70.307 -38.886 7.3488 80.344 1770 0
62.131 -46.694 7.2095 77.721 1780 0
69.945 -40.108 7.3333 80.628 1790 0
76.505 -24.443 7.5447 80.315 1800 0
74.084 -30.829 7.4596 80.242 1810 0
70.052 -30.784 7.4399 76.518 1820 0
74.932 -24.807 7.5343 78.931 1830 0
75.867 -30.915 7.467 81.924 1840 0
76.678 -27.589 7.5086 81.491 1850 0
75.499 -33.765 7.4334 82.705 1860 0
77.031 -26.805 7.5191 81.561 1870 0
75.919 -32.557 7.4489 82.606 1880 0
77.98 -24.427 7.5504 81.717 1890 0
80.725 -27.35 7.5273 85.232 1900 0
79.862 -26.958 7.5284 84.29 1910 0
76.935 -31.105 7.4698 82.985 1920 0
77.461 -16.761 7.6409 79.254 1930 0
77.919 -26.685 7.524 82.361 1940 0
75.563 -17.136 7.631 77.481 1960 0
81.501 -11.488 7.7139 82.306 1970 0
79.346 -15.759 7.6579 80.896 1980 0
79.986 -10.512 7.7233 80.674 1990 0
81.199 -15.645 7.6636 82.692 2000 0
80.286 -22.789 7.5774 83.458 2010 0
78.281 -11.072 7.7135 79.06 2020 0
78.318 -14.466 7.6713 79.643 2030 0
78.896 -22.477 7.5764 82.035 2040 0
79.306 -11.299 7.7125 80.107 2050 0
77.883 -12.914 7.6897 78.946 2060 0
78.368 -5.2528 7.7871 78.544 2070 0
76.999 -9.2304 7.7347 77.55 2080 0
78.171 -17.339 7.6357 80.071 2090 0
80.026 -18.631 7.6253 82.166 2100 0
78.234 -10.953 7.7149 78.997 2110 0
77.274 -5.5089 7.7828 77.471 2120 0
78.818 -16.408 7.6487 80.508 2130 0
78.587 -12.066 7.7016 79.508 2140 0
78.936 -19.576 7.6109 81.327 2150 0
77.078 -16.727 7.6403 78.872 2160 0
77.321 -14.589 7.6675 78.686 2170 0
78.647 -15.576 7.6585 80.175 2180 0
77.343 -11.882 7.7015 78.25 2190 0
79.353 -15.806 7.6574 80.912 2200 0
80.644 -18.11 7.6331 82.652 2210 0
77.61 -11.627 7.7053 78.476 2220 0
77.911 -13.534 7.682 79.078 2230 0
77.571 -13.684 7.6794 78.769 2240 0
77.375 -13.727 7.6784 78.583 2250 0
77.438 -13.238 7.6847 78.561 2260 0
76.277 -13.703 7.6762 77.499 2270 0
75.596 -13.945 7.6716 76.872 2280 0
75.792 -14.505 7.6649 77.168 2290 0
76.027 -13.687 7.6759 77.249 2300 0
76.128 -13.16 7.6828 77.257 2310 0
76.041 -11.246 7.7071 76.868 2320 0
75.473 -12.035 7.6959 76.426 2330 0
75.459 -11.398 7.7041 76.315 2340 0
74.894 -12.099 7.6938 75.865 2350 0
74.57 -12.156 7.6924 75.554 2360 0
74.766 -12.391 7.6897 75.786 2370 0
74.43 -11.633 7.6989 75.334 2380 0
74.539 -12.113 7.6929 75.517 2390 0
73.641 -11.048 7.7051 74.465 2400 0
73.528 -11.336 7.701 74.397 2410 0
74.083 -11.88 7.695 75.029 2420 0
73.657 -11.387 7.7006 74.532 2430 0
69.497 -14.455 7.6489 70.984 2440 0
74.024 -13.342 7.6757 75.217 2450 0
69.309 -11.629 7.6877 70.278 2460 0
71.324 -15.796 7.636 73.052 2470 0
73.829 -13.379 7.6747 75.031 2480 0
75.486 -11.846 7.6983 76.41 2490 0
72.131 -13.223 7.6727 73.333 2500 0
70.536 -18.624 7.5958 72.953 2510 0
67.757 -20.045 7.5663 70.66 2520 0
66.865 -23.14 7.5208 70.756 2530 0
65.938 -26.068 7.4775 70.904 2540 0
72.273 -14.061 7.6618 73.628 2550 0
71.279 -10.777 7.7039 72.089 2560 0
72.265 -13.016 7.6758 73.428 2570 0
70.944 -14.327 7.6547 72.376 2580 0
65.895 -16.283 7.6117 67.876 2590 0
64.299 -18.398 7.5753 66.88 2600 0
63.046 -21.342 7.5276 66.561 2610 0
61.963 -23.161 7.4963 66.15 2620 0
61.455 -26.668 7.4446 66.992 2630 0
60.704 -31.924 7.3698 68.587 2640 0
63.743 -29.321 7.4229 70.163 2650 0
77.092 -8.9251 7.7387 77.607 2660 0
70.925 0.16787 7.8563 70.926 2670 0
70.687 -5.3077 7.779 70.886 2680 0
66.268 -12.36 7.6696 67.411 2690 0
65.756 -18.084 7.5856 68.197 2700 0
58.979 -29.314 7.3927 65.862 2710 0
59.871 -37.996 7.2885 70.91 2720 0
69.656 -36.339 7.3731 78.565 2730 0
73.306 -26.572 7.5062 77.973 2740 0
77.796 -15.506 7.6572 79.326 2750 0
77.082 -3.8838 7.8036 77.179 2760 0
73.493 4.2132 7.9112 73.614 2770 0
73.224 9.1776 7.9787 73.797 2780 0
73.142 8.9517 7.9758 73.688 2790 0
73.128 8.7942 7.9737 73.655 2800 0
73.123 8.4108 7.9685 73.605 2810 0
73.327 8.4019 7.9681 73.807 2820 0
73.345 8.3237 7.967 73.815 2830 0
73.059 9.087 7.9777 73.622 2840 0
73.864 8.894 7.9738 74.397 2850 0
73.313 8.8828 7.9746 73.849 2860 0
74.004 9.2058 7.9777 74.574 2870 0
74.055 9.0683 7.9758 74.608 2880 0
73.963 8.9381 7.9742 74.501 2890 0
