# Supplementary material for: Inducible microRNA-200c decreases motility of breast cancer cells and reduces filamin A
Source: PLoS One. 2019 Nov 20;14(11):e0224314. doi: 10.1371/journal.pone.0224314 (PMC6867627; doi:10.1371/journal.pone.0224314)
Supplement: S1 Raw Data — (ZIP) [file pone.0224314.s007.zip › MDA-MB-231-200c_Dox/cell81.txt]

4.416 55.021 3.0615 55.198 10 0
4.8775 54.754 3.0527 54.971 20 0
5.9736 53.898 3.0312 54.228 30 0
4.0647 52.798 3.0648 52.954 40 0
4.5574 52.299 3.0547 52.497 50 0
2.7376 51.41 3.0884 51.483 60 0
5.6809 51.018 3.0307 51.333 70 0
-1.0875 49.658 3.1635 49.669 80 0
-2.9024 48.762 3.201 48.849 90 0
-4.5861 47.986 3.2369 48.205 100 0
-7.0398 47.385 3.2891 47.905 110 0
-4.8359 46.897 3.2443 47.146 120 0
-6.9494 45.354 3.2936 45.883 130 0
-8.8685 43.173 3.3442 44.074 140 0
-16.289 41.509 3.5155 44.59 150 0
-23.057 39.557 3.6693 45.786 160 0
-35.928 34.549 3.9465 49.844 170 0
-27.943 34.648 3.8203 44.512 180 0
-27.207 34.075 3.8154 43.604 190 0
-21.825 35.165 3.697 41.387 200 0
-15.729 38.112 3.533 41.23 210 0
15.151 45.525 2.8203 47.98 220 0
17.356 47.242 2.7895 50.329 230 0
19.444 46.961 2.749 50.827 240 0
16.113 44.786 2.7962 47.596 250 0
16.836 43.993 2.7761 47.104 260 0
13.142 44.117 2.8521 46.033 270 0
5.1147 44.164 3.0263 44.46 280 0
-4.9514 45.923 3.249 46.189 290 0
-8.6032 46.741 3.3236 47.527 300 0
-12.243 43.433 3.4163 45.125 310 0
-41.216 34.736 4.0121 53.901 320 0
-49.307 32.092 4.1354 58.83 330 0
-34.527 43.367 3.814 55.433 340 0
-13.873 54.421 3.3912 56.162 350 0
8.8551 51.006 2.9697 51.769 360 0
7.3854 51.85 3.0001 52.374 370 0
-5.8171 54.183 3.2485 54.495 380 0
-3.3033 53.344 3.2034 53.447 390 0
2.8286 52.708 3.088 52.784 400 0
-20.139 50.427 3.5215 54.299 410 0
-30.394 41.26 3.7765 51.246 420 0
-47.754 33.001 4.1077 58.047 430 0
-52.828 25.916 4.2563 58.843 440 0
-48.075 29.092 4.1682 56.193 450 0
-33.972 46.683 3.7707 57.736 460 0
-17.291 50.474 3.4716 53.354 470 0
1.7131 53.125 3.1094 53.153 480 0
3.3334 51.468 3.0769 51.576 490 0
-12.11 52.62 3.3678 53.996 500 0
-18.749 48.238 3.5123 51.754 510 0
-40.378 36.425 3.9784 54.379 520 0
-52.314 32.717 4.1535 61.702 530 0
-54.799 18.154 4.3925 57.727 540 0
-54.486 17.544 4.4009 57.241 550 0
-55.216 17.352 4.4079 57.879 560 0
-52.665 21.967 4.3172 57.063 570 0
-48.157 25.149 4.2311 54.328 580 0
-35.968 38.903 3.8878 52.982 590 0
-20.578 47.395 3.5512 51.669 600 0
-17.72 48.839 3.4896 51.954 610 0
6.7442 51.883 3.0123 52.319 620 0
7.4801 54.991 3.0064 55.497 630 0
2.1706 50.866 3.0989 50.912 640 0
-27.287 46.351 3.6737 53.787 650 0
-34.837 41.913 3.8351 54.501 660 0
-34.926 40.825 3.8493 53.726 670 0
-33.157 40.616 3.8262 52.432 680 0
-52.563 23.652 4.2896 57.64 690 0
-52.901 23.882 4.2883 58.042 700 0
-45.264 31.181 4.1092 54.965 710 0
-21.03 46.364 3.5674 50.91 720 0
-12.545 51.282 3.3815 52.794 730 0
-19.002 48.224 3.5169 51.832 740 0
-20.086 46.777 3.5472 50.907 750 0
-1.486 47.884 3.1726 47.907 760 0
-4.8997 48.965 3.2413 49.21 770 0
-25.514 45.28 3.6547 51.974 780 0
-40.061 35.67 3.9849 53.64 790 0
-48.131 27.882 4.1873 55.624 800 0
-50.244 28.467 4.1969 57.747 810 0
-53.285 20.535 4.3445 57.105 820 0
-52.568 19.528 4.3567 56.078 830 0
-49.988 21.736 4.3022 54.509 840 0
-50.943 19.828 4.3412 54.665 850 0
-49.066 22.084 4.2895 53.807 860 0
-46.688 25.282 4.2161 53.094 870 0
-47.336 23.891 4.245 53.023 880 0
-58.592 5.9009 4.612 58.889 890 0
-58.736 10.29 4.539 59.631 900 0
-47.374 30.594 4.139 56.394 910 0
-41.482 33.62 4.0313 53.396 920 0
-14.159 51.721 3.4088 53.624 930 0
-5.5834 53.236 3.2461 53.528 940 0
-16.871 47.683 3.4817 50.58 950 0
-39.847 39.18 3.9354 55.883 960 0
-30.245 44.176 3.7419 53.537 970 0
-9.4516 53.536 3.3163 54.364 980 0
-7.304 52.727 3.2792 53.231 990 0
-13.155 55.037 3.3762 56.588 1000 0
-36.942 41.053 3.8743 55.227 1010 0
-38.861 41.033 3.8998 56.514 1020 0
-36.36 43.222 3.841 56.482 1030 0
-25.143 49.275 3.6134 55.319 1040 0
-14.246 54.833 3.3958 56.653 1050 0
-15.204 51.62 3.428 53.813 1060 0
-25.326 46.454 3.6407 52.909 1070 0
-32.729 42.612 3.7966 53.73 1080 0
-21.656 49.527 3.5538 54.055 1090 0
-26.514 47.141 3.6539 54.086 1100 0
-14.735 52.851 3.4135 54.867 1110 0
-19.835 50.799 3.5138 54.534 1120 0
-17.852 51.336 3.4763 54.351 1130 0
-18.851 51.292 3.4938 54.646 1140 0
-22.186 50.505 3.5555 55.163 1150 0
-21.372 52.704 3.5268 56.872 1160 0
-32.277 47.1 3.7424 57.098 1170 0
-33.822 41.789 3.822 53.761 1180 0
-20.811 51.4 3.5263 55.453 1190 0
-15.177 54.223 3.4145 56.307 1200 0
-19.558 52.953 3.4954 56.449 1210 0
-19.847 50.225 3.5179 54.004 1220 0
-22.747 49.708 3.5708 54.665 1230 0
-23.157 48.92 3.5837 54.125 1240 0
-20.901 48.734 3.5467 53.027 1250 0
-22.775 47.343 3.59 52.537 1260 0
-22.765 46.755 3.5947 52.003 1270 0
-28.423 45.289 3.702 53.469 1280 0
-25.525 47.243 3.637 53.697 1290 0
-23.609 48.456 3.595 53.901 1300 0
-25.624 45.704 3.6526 52.397 1310 0
-33.649 39.904 3.8422 52.197 1320 0
-36.699 35.683 3.941 51.187 1330 0
-35.275 36.831 3.9054 50.999 1340 0
-34.096 38.396 3.8677 51.35 1350 0
-30.902 40.981 3.7877 51.326 1360 0
-34.672 38.305 3.8772 51.667 1370 0
-30.209 41.49 3.7709 51.323 1380 0
-34.318 38.642 3.8678 51.681 1390 0
-33.942 39.108 3.8564 51.784 1400 0
-31.472 41.091 3.7952 51.759 1410 0
-32.381 40.772 3.8128 52.066 1420 0
-34.645 39.101 3.8666 52.241 1430 0
-32.737 40.306 3.8237 51.925 1440 0
-31.64 40.935 3.7996 51.737 1450 0
-37.745 36.022 3.9504 52.175 1460 0
-37.461 35.69 3.9512 51.741 1470 0
-36.354 36.14 3.9299 51.261 1480 0
-34.502 37.788 3.8816 51.17 1490 0
-33.059 39.27 3.8413 51.333 1500 0
-32.893 39.263 3.8389 51.22 1510 0
-33.39 39.614 3.8419 51.808 1520 0
-34.835 38.09 3.8824 51.617 1530 0
-36.392 36.685 3.923 51.673 1540 0
-37.639 35.648 3.9542 51.841 1550 0
-38.143 35.52 3.9626 52.12 1560 0
-37.658 35.528 3.9561 51.772 1570 0
-37.728 35.058 3.9637 51.502 1580 0
-37.804 35.553 3.9577 51.895 1590 0
-37.895 34.724 3.9706 51.398 1600 0
-37.369 35.905 3.947 51.823 1610 0
-38.031 35.645 3.9594 52.124 1620 0
-39.326 33.802 4.0024 51.857 1630 0
-38.857 35.004 3.9791 52.299 1640 0
-37.01 35.99 3.941 51.624 1650 0
-34.684 37.913 3.8825 51.384 1660 0
-32.551 39.47 3.8312 51.161 1670 0
-32.557 39.592 3.8298 51.259 1680 0
-32.231 39.873 3.8214 51.271 1690 0
-34.257 38.592 3.8676 51.603 1700 0
-35.263 37.377 3.8979 51.385 1710 0
-36.806 35.455 3.9457 51.105 1720 0
-37.14 35.461 3.9501 51.351 1730 0
-38.189 34.108 3.9834 51.203 1740 0
-36.864 35.418 3.947 51.121 1750 0
-35.957 36.714 3.9166 51.389 1760 0
-36.224 36.049 3.9294 51.105 1770 0
-36.606 36.065 3.9344 51.388 1780 0
-36.682 35.652 3.9412 51.153 1790 0
-36.177 36.622 3.9209 51.477 1800 0
-36.612 35.813 3.938 51.216 1810 0
-36.499 36.056 3.9331 51.305 1820 0
-36.123 37.04 3.9145 51.738 1830 0
-34.121 38.814 3.8627 51.68 1840 0
-34.267 38.22 3.8725 51.332 1850 0
-33.708 38.857 3.8561 51.44 1860 0
-22.245 48.366 3.5727 53.237 1870 0
-17.563 51.376 3.471 54.295 1880 0
-19.348 51.112 3.5035 54.651 1890 0
-20.78 49.031 3.5425 53.253 1900 0
-20.895 49.554 3.5406 53.779 1910 0
-19.318 49.393 3.5144 53.036 1920 0
-19.562 49.365 3.5189 53.1 1930 0
-19.589 49.75 3.5167 53.468 1940 0
-19.047 50.065 3.5051 53.566 1950 0
-19.508 50.098 3.5129 53.762 1960 0
-19.069 49.872 3.5068 53.393 1970 0
-18.613 49.713 3.4999 53.083 1980 0
-16.726 50.79 3.4597 53.474 1990 0
-16.962 50.785 3.4639 53.543 2000 0
-15.575 50.174 3.4426 52.536 2010 0
-16.244 50.838 3.4509 53.37 2020 0
-15.718 50.908 3.4411 53.279 2030 0
-16.3 51.072 3.4505 53.61 2040 0
-15.794 52.37 3.4345 54.7 2050 0
-14.262 52.598 3.4064 54.497 2060 0
-14.455 52.446 3.4105 54.402 2070 0
-15.535 51.965 3.4321 54.237 2080 0
-14.771 52.817 3.4143 54.844 2090 0
-14.085 52.459 3.4039 54.317 2100 0
-14.338 52.812 3.4067 54.724 2110 0
-14.498 52.359 3.4117 54.329 2120 0
-14.453 53.209 3.4068 55.137 2130 0
-13.916 53.798 3.3947 55.568 2140 0
-14.481 53.755 3.4047 55.672 2150 0
-15.027 53.9 3.4135 55.956 2160 0
-15.187 53.644 3.4175 55.752 2170 0
-14.923 53.753 3.4124 55.786 2180 0
-14.963 54.004 3.4119 56.039 2190 0
-15.082 53.56 3.4161 55.643 2200 0
-13.58 53.434 3.3905 55.133 2210 0
-14.447 53.015 3.4076 54.949 2220 0
-15.278 52.245 3.4261 54.433 2230 0
-13.615 52.403 3.3958 54.143 2240 0
-14.338 53.594 3.403 55.479 2250 0
-14.475 53.44 3.4061 55.366 2260 0
-14.259 54.249 3.3986 56.091 2270 0
-14.556 54.465 3.4027 56.376 2280 0
-14.154 53.623 3.3997 55.46 2290 0
-13.66 54.446 3.3874 56.133 2300 0
-12.946 52.901 3.3816 54.462 2310 0
-13.845 53.919 3.3929 55.669 2320 0
-14.533 53.747 3.4057 55.677 2330 0
-13.417 53.904 3.3855 55.549 2340 0
-14.585 53.933 3.4057 55.87 2350 0
-14.879 54.302 3.409 56.303 2360 0
-14.003 54.648 3.3924 56.414 2370 0
-13.961 53.584 3.3965 55.373 2380 0
-14.536 54.521 3.4022 56.425 2390 0
-14.966 54.027 3.4118 56.062 2400 0
-13.787 53.575 3.3935 55.321 2410 0
-13.95 55.485 3.3879 57.212 2420 0
-14.048 55.222 3.3907 56.981 2430 0
-13.561 54.757 3.3844 56.411 2440 0
-14.236 54.868 3.3955 56.685 2450 0
-13.777 54.989 3.3871 56.688 2460 0
-12.961 54.769 3.374 56.282 2470 0
-13.133 55.682 3.3732 57.21 2480 0
-14.377 55.419 3.3954 57.253 2490 0
-13.551 55 3.3832 56.644 2500 0
-14.645 54.484 3.4042 56.418 2510 0
-13.185 55.811 3.3736 57.347 2520 0
-13.127 56.119 3.3714 57.634 2530 0
-13.181 55.228 3.3759 56.779 2540 0
-12.993 56.531 3.3675 58.005 2550 0
-12.037 56.272 3.3523 57.545 2560 0
-12.951 56.052 3.3687 57.529 2570 0
-12.722 57.13 3.3607 58.529 2580 0
-11.216 56.485 3.3376 57.588 2590 0
-11.92 56.531 3.3494 57.774 2600 0
-12.79 56.648 3.3636 58.074 2610 0
-12.398 55.613 3.3609 56.979 2620 0
-13.274 55.77 3.3753 57.328 2630 0
-13.052 55.958 3.3707 57.46 2640 0
-12.504 55.148 3.3646 56.548 2650 0
-13.585 57.86 3.3722 59.434 2660 0
-12.735 57.143 3.3609 58.545 2670 0
-12.706 57.465 3.3592 58.853 2680 0
-11.99 58.702 3.3431 59.914 2690 0
-11.606 58.466 3.3375 59.607 2700 0
-11.953 57.798 3.3455 59.021 2710 0
-11.521 58.662 3.3355 59.782 2720 0
-12.146 58.625 3.3459 59.87 2730 0
-12.128 57.792 3.3484 59.051 2740 0
-12.452 58.698 3.3506 60.004 2750 0
-12.999 59.096 3.3581 60.508 2760 0
-12.835 58.437 3.3578 59.83 2770 0
-12.318 56.406 3.3566 57.736 2780 0
-10.738 57.482 3.3263 58.476 2790 0
-11.246 58.763 3.3307 59.829 2800 0
-12.291 56.803 3.3547 58.118 2810 0
-13.227 57.386 3.3681 58.891 2820 0
-12.59 58.785 3.3526 60.118 2830 0
-13.2 57.773 3.3662 59.261 2840 0
-12.809 56.736 3.3636 58.164 2850 0
-12.115 57.223 3.3502 58.491 2860 0
-11.641 57.475 3.3414 58.642 2870 0
-12.304 57.658 3.3518 58.956 2880 0
-12.743 56.701 3.3627 58.115 2890 0
