# Supplementary material for: Inducible microRNA-200c decreases motility of breast cancer cells and reduces filamin A
Source: PLoS One. 2019 Nov 20;14(11):e0224314. doi: 10.1371/journal.pone.0224314 (PMC6867627; doi:10.1371/journal.pone.0224314)
Supplement: S1 Raw Data — (ZIP) [file pone.0224314.s007.zip › MDA-MB-231-200c_Dox/cell82.txt]

-53.444 39.365 4.0775 66.376 10 0
-58.337 35.526 4.1654 68.303 20 0
-62.337 21.824 4.3756 66.047 30 0
-60.264 26.834 4.2935 65.968 40 0
-38.593 51.759 3.7823 64.564 50 0
-33.465 50.587 3.726 60.654 60 0
-37.923 50.003 3.7905 62.757 70 0
-31.276 52.779 3.6765 61.35 80 0
-33.967 52.138 3.719 62.226 90 0
-25.924 56.907 3.5691 62.533 100 0
-46.224 45.425 3.9357 64.808 110 0
-61.219 32.238 4.2277 69.189 120 0
-61.847 32.398 4.2298 69.819 130 0
-52.609 43.873 4.0173 68.502 140 0
-29.765 55.818 3.6315 63.258 150 0
-13.869 62.363 3.3604 63.887 160 0
-3.8997 63.68 3.2028 63.8 170 0
-16.935 60.021 3.4166 62.365 180 1
-32.786 50.742 3.7152 60.412 190 1
-51.585 40.833 4.0428 65.79 200 1
-60.685 30.126 4.2516 67.751 210 1
-64.336 12.072 4.5269 65.459 220 1
-63.299 1.8771 4.6827 63.327 230 1
-65.901 -0.2719 4.7165 65.901 240 0
-66.666 -1.6851 4.7377 66.687 250 0
-66.13 -2.503 4.7502 66.177 260 0
-65.792 -2.4194 4.7491 65.836 270 0
-65.082 -3.1403 4.7606 65.158 280 0
-63.868 -4.8111 4.7876 64.049 290 0
-62.934 -11.773 4.8973 64.026 300 0
-62.404 -15.962 4.9628 64.413 310 0
-61.808 -17.465 4.9878 64.228 320 0
-60.934 -22.359 5.0641 64.907 330 0
-60.627 -22.592 5.0691 64.699 340 0
-57.032 -32.758 5.2338 65.77 350 0
-56.034 -35.996 5.2834 66.6 360 0
-56.593 -31.771 5.2239 64.901 370 0
-55.313 -32.349 5.2416 64.078 380 0
-54.053 -33.761 5.2707 63.73 390 0
-50.072 -47.67 5.4732 69.134 400 0
-52.195 -37.483 5.3352 64.259 410 0
-50.675 -36.821 5.3407 62.64 420 0
-52.406 -32.44 5.2667 61.634 430 0
-48.574 -40.072 5.4022 62.97 440 0
-45.402 -48.029 5.5259 66.092 450 0
-43.986 -50.52 5.5668 66.986 460 0
-46.488 -45.01 5.4816 64.708 470 0
-47.102 -40.796 5.4262 62.313 480 0
-44.646 -44.853 5.5001 63.286 490 0
-38.338 -57.378 5.6941 69.008 500 0
-41.032 -49.721 5.5932 64.466 510 0
-39.981 -46.842 5.5766 61.585 520 0
-32.009 -64.471 5.8223 71.98 530 0
-33.202 -58.014 5.7634 66.843 540 0
-36.54 -54.055 5.6888 65.247 550 0
-36.82 -51.566 5.6631 63.362 560 0
-33.014 -54.888 5.7417 64.051 570 0
-31.644 -55.785 5.7672 64.135 580 0
-30.229 -58.269 5.8046 65.644 590 0
-30.094 -57.23 5.7991 64.66 600 0
-34.088 -51.22 5.696 61.526 610 0
-33.043 -51.76 5.715 61.407 620 0
-27.634 -61.067 5.8582 67.029 630 0
-23.347 -68.56 5.955 72.426 640 0
-20.698 -70.533 5.9977 73.508 650 0
-23.72 -67.52 5.9454 71.565 660 0
-22.158 -65.023 5.9548 68.695 670 0
-26.09 -64.023 5.8962 69.135 680 0
-25.038 -62.727 5.9034 67.54 690 0
-25.204 -62.649 5.9007 67.529 700 0
-19.505 -67.709 6.0027 70.463 710 0
-25.833 -62.369 5.8905 67.507 720 0
-16.195 -70.465 6.0573 72.302 730 0
-19.446 -68.304 6.0058 71.018 740 0
-23.741 -63.401 5.9249 67.7 750 0
-21.845 -63.986 5.9542 67.612 760 0
-22.665 -62.607 5.9358 66.583 770 0
-21.696 -61.422 5.9436 65.141 780 0
-18.002 -64.384 6.0105 66.854 790 0
-19.799 -63.199 5.9796 66.228 800 0
-18.255 -63.772 6.0044 66.333 810 0
-17.496 -64.144 6.0169 66.487 820 0
-18.345 -62.782 5.9989 65.407 830 0
-17.15 -63.834 6.0207 66.098 840 0
-18.021 -63.637 6.0072 66.139 850 0
-13.125 -64.653 6.0829 65.972 860 0
-13.28 -63.461 6.0769 64.835 870 0
-12.602 -63.114 6.0861 64.36 880 0
-11.281 -63.382 6.1071 64.378 890 0
-10.327 -62.919 6.1205 63.76 900 0
-10.289 -62.133 6.1191 62.979 910 0
-7.5003 -62.06 6.1629 62.511 920 0
-6.3808 -62.401 6.1813 62.727 930 0
-6.6346 -61.343 6.1754 61.701 940 0
-8.3811 -61.09 6.1468 61.662 950 0
-5.9334 -61.792 6.1875 62.077 960 0
-6.9412 -61.258 6.1704 61.65 970 0
-6.8504 -60.395 6.1702 60.782 980 0
-6.1836 -61.507 6.183 61.817 990 0
-3.0624 -62.469 6.2342 62.544 1000 0
-3.5697 -62.563 6.2262 62.665 1010 0
-2.9759 -62.886 6.2359 62.956 1020 0
1.3572 -63.912 6.3044 63.926 1030 0
7.0129 -66.84 6.3877 67.206 1040 0
8.094 -66.741 6.4039 67.23 1050 0
6.2129 -65.92 6.3772 66.212 1060 0
6.0028 -65.926 6.374 66.199 1070 0
4.9886 -66.031 6.3586 66.219 1080 0
3.1043 -65.335 6.3307 65.409 1090 0
7.9367 -67.11 6.4009 67.578 1100 0
15.506 -67.711 6.5083 69.464 1110 0
10.976 -64.821 6.4509 65.744 1120 0
8.1942 -65.12 6.4084 65.633 1130 0
8.5273 -64.841 6.4139 65.399 1140 0
8.2658 -64.657 6.4103 65.183 1150 0
9.3689 -64.172 6.4282 64.852 1160 0
11.431 -64.781 6.4578 65.782 1170 0
14.343 -67.383 6.4929 68.892 1180 0
18.623 -67.815 6.5512 70.326 1190 0
6.5593 -67.79 6.3796 68.107 1200 0
13.16 -67.846 6.4748 69.111 1210 0
27.973 -65.056 6.6893 70.815 1220 0
26.825 -64.973 6.6747 70.293 1230 0
18.955 -68.243 6.5541 70.826 1240 0
17.555 -68.149 6.5353 70.374 1250 0
15.668 -66.603 6.5142 68.421 1260 0
13.79 -66.308 6.4882 67.727 1270 0
10.499 -65.158 6.4429 65.998 1280 0
17.014 -66.52 6.5336 68.661 1290 0
16.05 -65.775 6.5225 67.705 1300 0
4.6247 -65.444 6.3537 65.607 1310 0
12.345 -66.89 6.4657 68.019 1320 0
10.798 -66.726 6.4436 67.594 1330 0
9.7014 -66.475 6.4281 67.179 1340 0
7.3607 -65.159 6.3957 65.573 1350 0
7.8879 -66.089 6.402 66.558 1360 0
10.173 -66.526 6.4349 67.299 1370 0
9.7533 -66.038 6.4298 66.754 1380 0
9.3492 -65.282 6.4254 65.948 1390 0
8.5717 -65.474 6.4134 66.033 1400 0
9.2039 -65.734 6.4223 66.375 1410 0
15.328 -65.636 6.5126 67.403 1420 0
17.468 -65.677 6.5431 67.961 1430 0
6.0204 -65.972 6.3742 66.246 1440 0
3.0916 -66.938 6.3293 67.01 1450 0
3.7382 -66.66 6.3392 66.765 1460 0
11.868 -67.901 6.4562 68.931 1470 0
19.168 -68.002 6.5579 70.652 1480 0
21.497 -66.667 6.5951 70.047 1490 0
22.379 -66.034 6.6099 69.723 1500 0
23.262 -65.794 6.623 69.785 1510 0
22.405 -66.441 6.6084 70.117 1520 0
22.791 -66.138 6.615 69.955 1530 0
21.562 -65.301 6.6021 68.769 1540 0
22.447 -64.446 6.6184 68.243 1550 0
22.456 -64.897 6.6163 68.673 1560 0
20.602 -64.844 6.5908 68.038 1570 0
18.886 -64.397 6.5685 67.109 1580 0
20.101 -64.238 6.5864 67.31 1590 0
22.198 -65.432 6.6102 69.095 1600 0
20.389 -64.095 6.5912 67.26 1610 0
19.549 -63.839 6.5803 66.765 1620 0
21.317 -63.489 6.6071 66.972 1630 0
21.613 -63.667 6.6104 67.236 1640 0
22.313 -62.833 6.6244 66.677 1650 0
24.863 -61.698 6.6663 66.52 1660 0
23.5 -62.235 6.6442 66.524 1670 0
20.758 -63.151 6.6008 66.475 1680 0
23.884 -62.684 6.6472 67.08 1690 0
19.085 -65.885 6.5651 68.593 1700 0
15.569 -66.313 6.5138 68.116 1710 0
18.535 -64.743 6.562 67.343 1720 0
26.222 -62.937 6.6779 68.181 1730 0
29.335 -61.591 6.7277 68.22 1740 0
29.622 -60.614 6.7378 67.465 1750 0
27.582 -59.653 6.7163 65.721 1760 0
24.416 -61.629 6.6604 66.289 1770 0
21.869 -61.495 6.6249 65.268 1780 0
19.846 -61.994 6.593 65.094 1790 0
19.702 -61.441 6.5935 64.522 1800 0
16.59 -60.91 6.5491 63.129 1810 0
16.435 -60.806 6.5472 62.988 1820 0
16.058 -61.2 6.5398 63.272 1830 0
15.646 -61.598 6.5319 63.554 1840 0
15.023 -61.56 6.5226 63.367 1850 0
15.708 -62.401 6.5298 64.347 1860 0
17.156 -59.979 6.5618 62.384 1870 0
20.807 -60.164 6.6161 63.66 1880 0
19.808 -58.685 6.6087 61.938 1890 0
20.124 -59.092 6.6114 62.424 1900 0
19.028 -59.274 6.5938 62.253 1910 0
19.592 -60.406 6.5968 63.504 1920 0
18.754 -59.532 6.5884 62.417 1930 0
19.676 -59.661 6.6017 62.822 1940 0
18.706 -60.602 6.5826 63.424 1950 0
17.717 -61.026 6.5657 63.546 1960 0
18.151 -60.847 6.5731 63.496 1970 0
18.389 -61.56 6.5735 64.248 1980 0
18.834 -61.376 6.5809 64.201 1990 0
20.195 -60.747 6.6041 64.015 2000 0
22.711 -58.877 6.6513 63.105 2010 0
25.174 -58.704 6.6883 63.874 2020 0
22.642 -58.405 6.653 62.64 2030 0
19.637 -57.567 6.6119 60.824 2040 0
19.452 -56.778 6.6133 60.017 2050 0
18.297 -58.921 6.5843 61.696 2060 0
17.883 -58.314 6.5807 60.994 2070 0
17.591 -59.036 6.5728 61.601 2080 0
15.924 -58.847 6.5474 60.963 2090 0
16.037 -58.314 6.5516 60.479 2100 0
16.026 -57.894 6.5532 60.071 2110 0
16.914 -58.779 6.5634 61.164 2120 0
14.04 -60.563 6.511 62.169 2130 0
15.047 -61.081 6.5247 62.907 2140 0
16.958 -60.947 6.5546 63.263 2150 0
19.295 -59.054 6.599 62.127 2160 0
21.053 -58.62 6.628 62.286 2170 0
18.984 -58.408 6.5974 61.416 2180 0
17.228 -58.592 6.5692 61.072 2190 0
17.028 -58.249 6.5676 60.686 2200 0
15.838 -58.869 6.546 60.963 2210 0
12.535 -60.287 6.4882 61.577 2220 0
9.2911 -61.12 6.434 61.822 2230 0
5.3824 -62.192 6.3695 62.425 2240 0
2.1802 -63.171 6.3177 63.209 2250 0
0.52963 -63.903 6.2915 63.905 2260 0
-0.50644 -64.165 6.2753 64.167 2270 0
-0.69017 -63.768 6.2724 63.772 2280 0
-0.77512 -64.237 6.2711 64.242 2290 0
-1.7828 -63.792 6.2552 63.817 2300 0
-2.1704 -63.791 6.2492 63.828 2310 0
-2.5989 -63.921 6.2425 63.973 2320 0
-5.0955 -63.023 6.2025 63.228 2330 0
-5.8805 -62.344 6.1891 62.621 2340 0
-4.436 -61.854 6.2116 62.013 2350 0
-5.0473 -62.026 6.202 62.231 2360 0
-4.0855 -61.828 6.2172 61.963 2370 0
-2.4689 -61.816 6.2433 61.865 2380 0
-1.4313 -62.013 6.2601 62.029 2390 0
-1.17 -61.999 6.2643 62.01 2400 0
-0.3329 -62.299 6.2778 62.3 2410 0
-1.4517 -61.969 6.2598 61.986 2420 0
-1.2884 -62.392 6.2625 62.405 2430 0
-1.7231 -62.038 6.2554 62.062 2440 0
-0.61794 -62.478 6.2733 62.481 2450 0
-0.43797 -62.49 6.2762 62.492 2460 0
-0.10029 -62.274 6.2816 62.275 2470 0
-0.5115 -62.269 6.275 62.271 2480 0
0.41099 -61.818 6.2898 61.82 2490 0
0.85893 -61.952 6.297 61.958 2500 0
1.4713 -62.199 6.3068 62.217 2510 0
-1.0533 -60.959 6.2659 60.968 2520 0
-0.48385 -60.963 6.2752 60.965 2530 0
0.62724 -61.368 6.2934 61.372 2540 0
-0.60878 -60.896 6.2732 60.899 2550 0
-1.2037 -60.692 6.2634 60.704 2560 0
-0.72255 -61.547 6.2714 61.551 2570 0
-1.1905 -61.671 6.2639 61.683 2580 0
-1.0016 -61.899 6.267 61.907 2590 0
-1.8769 -62.212 6.253 62.241 2600 0
-1.0141 -62.075 6.2669 62.084 2610 0
-0.5751 -62.327 6.274 62.33 2620 0
-0.40909 -63.061 6.2767 63.062 2630 0
-2.2042 -63.329 6.2484 63.367 2640 0
-2.8054 -63.674 6.2392 63.736 2650 0
-2.8548 -63.264 6.2381 63.328 2660 0
-2.6485 -62.886 6.2411 62.941 2670 0
-1.2327 -63.414 6.2637 63.426 2680 0
-1.1413 -62.573 6.2649 62.583 2690 0
-2.5849 -62.597 6.2419 62.65 2700 0
-2.2328 -62.927 6.2477 62.967 2710 0
-1.7861 -62.811 6.2548 62.836 2720 0
-2.311 -62.524 6.2462 62.566 2730 0
-2.2103 -62.873 6.248 62.912 2740 0
-2.1179 -62.102 6.2491 62.138 2750 0
-1.8835 -61.977 6.2528 62.006 2760 0
-1.2187 -62.343 6.2636 62.355 2770 0
-2.269 -62.209 6.2467 62.25 2780 0
-2.775 -61.571 6.2381 61.634 2790 0
-1.6652 -61.582 6.2562 61.604 2800 0
-1.0545 -61.545 6.2661 61.554 2810 0
-1.911 -61.491 6.2521 61.52 2820 0
-2.2584 -60.974 6.2462 61.016 2830 0
-2.5143 -60.577 6.2417 60.629 2840 0
-3.3678 -60.204 6.2273 60.298 2850 0
-4.0423 -59.704 6.2156 59.841 2860 0
-2.6377 -59.417 6.2388 59.476 2870 0
-2.6241 -58.931 6.2387 58.989 2880 0
-2.947 -59.328 6.2336 59.401 2890 0
