# Supplementary material for: Inducible microRNA-200c decreases motility of breast cancer cells and reduces filamin A
Source: PLoS One. 2019 Nov 20;14(11):e0224314. doi: 10.1371/journal.pone.0224314 (PMC6867627; doi:10.1371/journal.pone.0224314)
Supplement: S1 Raw Data — (ZIP) [file pone.0224314.s007.zip › MDA-MB-231-200c_Dox/cell83.txt]

90.229 72.512 2.2478 115.75 10 0
92.225 65.793 2.1905 113.29 20 0
94.411 63.559 2.1633 113.81 30 0
92.837 63.201 2.1685 112.31 40 0
91.269 63.29 2.1771 111.07 50 0
92.6 62.906 2.1675 111.95 60 0
89.743 67.493 2.2156 112.29 70 0
89.233 69.88 2.2352 113.34 80 0
85.429 72.622 2.2753 112.13 90 0
79.774 74.805 2.3241 109.36 100 0
78.976 76.088 2.3376 109.67 110 0
77.781 78.614 2.3615 110.59 120 0
78.22 74.262 2.3302 107.86 130 0
82.135 69.395 2.2723 107.53 140 0
81.119 67.524 2.265 105.55 150 0
81.09 70.741 2.2881 107.61 160 0
80.483 65.977 2.2575 104.07 170 0
78.771 67.16 2.2768 103.51 180 0
81.475 65.714 2.2495 104.67 190 0
79.101 67.13 2.2745 103.75 200 0
92.171 51.955 2.0841 105.81 210 0
105.18 32.965 1.8745 110.22 220 0
92.427 65.587 2.1879 113.33 230 0
70.696 86.505 2.4564 111.72 240 0
63.868 90.368 2.5263 110.66 250 0
99.237 53.744 2.0671 112.86 260 0
105.05 34.463 1.8878 110.56 270 0
97.024 56.854 2.1008 112.45 280 0
87.091 65.416 2.215 108.92 290 0
76.928 72.025 2.3233 105.38 300 0
76.495 73.445 2.3359 106.05 310 0
80.707 66.824 2.2624 104.78 320 0
81.168 65.831 2.2522 104.51 330 0
83.23 60.268 2.1975 102.76 340 0
81.765 68.089 2.2652 106.4 350 0
85.255 60.629 2.189 104.61 360 0
101.13 42.108 1.9653 109.55 370 0
94.958 54.848 2.0946 109.66 380 0
70.915 85.946 2.4517 111.43 390 0
73.257 84.336 2.4264 111.71 400 0
79.781 66.869 2.2684 104.1 410 0
101.75 36.281 1.9133 108.02 420 0
101.24 36.749 1.919 107.71 430 0
93.986 56.021 2.1083 109.42 440 0
63.905 93.171 2.5404 112.98 450 0
61.651 95.965 2.5706 114.06 460 0
61.401 95.859 2.5719 113.84 470 0
87.346 71.984 2.2601 113.19 480 0
109.09 32.964 1.8642 113.96 490 0
107.45 36.204 1.8958 113.38 500 0
106.46 38.447 1.9174 113.19 510 0
102.15 36.868 1.9172 108.6 520 0
86.267 76.341 2.2952 115.2 530 0
58.043 97.841 2.6062 113.76 540 0
56.119 97.814 2.6207 112.77 550 0
74.518 79.798 2.3904 109.18 560 0
103.2 41.575 1.9538 111.26 570 0
107.73 27.952 1.8247 111.3 580 0
104.87 27.942 1.8312 108.53 590 0
90.053 72.288 2.2472 115.48 600 0
61.634 94.381 2.5631 112.72 610 0
67.234 85.425 2.4748 108.71 620 0
83.089 69.442 2.267 108.29 630 0
91.152 55.565 2.1182 106.75 640 0
86.712 64.347 2.2092 107.98 650 0
57.528 95.221 2.5981 111.25 660 0
96.613 63.045 2.149 115.36 670 0
106.9 38.118 1.9133 113.49 680 0
96.773 54.623 2.0847 111.12 690 0
54.689 99.042 2.6371 113.14 700 0
64.794 95.525 2.5456 115.43 710 0
57.877 96.235 2.6001 112.3 720 0
71.904 81.05 2.4159 108.35 730 0
84.866 60.977 2.1938 104.5 740 0
105.1 33.85 1.8824 110.42 750 0
105.65 32.571 1.8699 110.55 760 0
90.637 81.923 2.3057 122.17 770 0
65.301 87.985 2.5031 109.57 780 0
65.985 86.951 2.4924 109.15 790 0
74.009 77.638 2.3801 107.26 800 0
81.065 63.839 2.2379 103.18 810 0
78.632 66.635 2.2738 103.07 820 0
53.279 90.77 2.6108 105.25 830 0
95.057 57.542 2.1151 111.12 840 0
102.86 36.009 1.9075 108.98 850 0
101.54 34.56 1.8989 107.26 860 0
79.603 78.109 2.3467 111.52 870 0
51.958 84.87 2.5922 99.512 880 0
60.14 90.772 2.5565 108.89 890 0
85.795 68.271 2.2429 109.64 900 0
89.132 58.355 2.1505 106.54 910 0
78.121 75.064 2.3362 108.34 920 0
93.411 44.343 2.014 103.4 930 0
97.344 47.082 2.0213 108.13 940 0
79.06 78.735 2.3541 111.58 950 0
96.428 48.929 2.0404 108.13 960 0
106.85 37.979 1.9123 113.39 970 0
99.48 49.028 2.0287 110.91 980 0
55.207 95.392 2.617 110.22 990 0
60.799 92.59 2.5606 110.77 1000 0
75.398 81.275 2.3937 110.86 1010 0
100.87 44.127 1.9832 110.1 1020 0
103.65 40.575 1.9439 111.31 1030 0
85.554 72.752 2.2755 112.3 1040 0
66.461 92.404 2.5181 113.82 1050 0
75.256 81.625 2.3968 111.02 1060 0
81.08 71.137 2.291 107.86 1070 0
103.21 38.204 1.9253 110.06 1080 0
89.398 61.672 2.1747 108.61 1090 0
73.598 84.784 2.4267 112.27 1100 0
66.09 87.657 2.4956 109.78 1110 0
72.489 83.138 2.4245 110.3 1120 0
90.776 58.647 2.1444 108.07 1130 0
99.852 46.576 2.0072 110.18 1140 0
84.52 84.44 2.3557 119.47 1150 0
97.876 52.814 2.0656 111.22 1160 0
91.169 59.662 2.1503 108.96 1170 0
59.031 90.179 2.562 107.78 1180 0
51.031 96.952 2.6571 109.56 1190 0
70.95 83.37 2.4365 109.47 1200 0
96.925 51.033 2.0554 109.54 1210 0
87.211 75.983 2.2875 115.67 1220 0
57.194 90.447 2.5777 107.01 1230 0
56.812 93.931 2.5976 109.78 1240 0
56.537 92.033 2.5907 108.01 1250 0
94.844 55.868 2.1031 110.08 1260 0
100.57 49 2.0242 111.87 1270 0
98.274 48.146 2.0263 109.43 1280 0
91.944 52.877 2.0927 106.06 1290 0
75.633 75.863 2.3577 107.12 1300 0
92.063 58.345 2.1357 108.99 1310 0
100.22 36.731 1.9221 106.74 1320 0
98.221 50.304 2.0441 110.35 1330 0
71.27 80.57 2.4174 107.57 1340 0
64.954 86.985 2.5002 108.56 1350 0
91.788 69.933 2.2219 115.39 1360 0
105.64 42.345 1.952 113.81 1370 0
84.895 77.777 2.3125 115.14 1380 0
88.699 70.017 2.239 113 1390 0
104.41 39.617 1.9335 111.67 1400 0
85.525 71.05 2.264 111.19 1410 0
92.167 74.391 2.2499 118.44 1420 0
76.162 79.637 2.3785 110.19 1430 0
75.564 83.276 2.4047 112.45 1440 0
96.144 52.608 2.0715 109.6 1450 0
93.55 65.584 2.1822 114.25 1460 0
67.977 86.263 2.4742 109.83 1470 0
61.222 93.651 2.5626 111.89 1480 0
86.655 74.348 2.2799 114.18 1490 0
95.202 62.119 2.1489 113.68 1500 0
93.684 58.118 2.1261 110.25 1510 0
69.519 85.716 2.4602 110.36 1520 0
80.748 80.824 2.3567 114.25 1530 0
102.19 45.834 1.9924 112 1540 0
102.27 49.716 2.0233 113.71 1550 0
82.772 70.574 2.2768 108.77 1560 0
70.554 84.943 2.4485 110.42 1570 0
89.989 73.408 2.2551 116.13 1580 0
100.56 45.686 1.9972 110.45 1590 0
98.22 55.042 2.0816 112.59 1600 0
80.969 80.854 2.3555 114.43 1610 0
102.59 55.8 2.0689 116.79 1620 0
103.5 47.758 2.0031 113.99 1630 0
87.884 71.099 2.251 113.04 1640 0
76.674 77.085 2.3589 108.72 1650 0
75.801 78.56 2.3741 109.17 1660 0
89.112 66.221 2.2099 111.02 1670 0
94.902 56.792 2.1101 110.6 1680 0
94.713 57.26 2.1146 110.68 1690 0
92.286 59.6 2.1442 109.86 1700 0
87.326 62.772 2.194 107.55 1710 0
72.848 82.973 2.4211 110.41 1720 0
72.011 84.568 2.4362 111.07 1730 0
99.031 53.508 2.0662 112.56 1740 0
102.57 45.168 1.9856 112.07 1750 0
79.948 82.124 2.3696 114.61 1760 0
92.051 68.86 2.2131 114.96 1770 0
94.411 57.41 2.1171 110.5 1780 0
91.914 60.762 2.1549 110.18 1790 0
87.578 61.778 2.1851 107.17 1800 0
84.611 62.537 2.2073 105.21 1810 0
85.54 67.716 2.2404 109.1 1820 0
85.559 71.953 2.27 111.79 1830 0
59.055 94.071 2.581 111.07 1840 0
67.409 89.013 2.4934 111.66 1850 0
101.42 54.13 2.061 114.97 1860 0
99.008 52.838 2.061 112.22 1870 0
82.759 78.244 2.3282 113.89 1880 0
103.1 44.155 1.9754 112.15 1890 0
87.545 70.948 2.2519 112.68 1900 0
89.676 72.851 2.253 115.54 1910 0
89.184 70.534 2.24 113.71 1920 0
68.928 89.215 2.4838 112.74 1930 0
80.193 80.84 2.3602 113.87 1940 0
92.535 67.192 2.1988 114.36 1950 0
93.066 60.609 2.1481 111.06 1960 0
89.878 68.022 2.2187 112.72 1970 0
80.459 76.45 2.3306 110.99 1980 0
70.74 86.203 2.4544 111.51 1990 0
82.591 78.228 2.3291 113.76 2000 0
91.197 66.918 2.2038 113.11 2010 0
94.289 60.318 2.1399 111.93 2020 0
92.358 61.798 2.1605 111.13 2030 0
89.261 64.95 2.1998 110.39 2040 0
87.295 70.017 2.2468 111.91 2050 0
83.983 71.871 2.2786 110.54 2060 0
77.841 80.522 2.3731 112 2070 0
73.469 84.843 2.4279 112.23 2080 0
79.351 78.345 2.3498 111.51 2090 0
89.104 67.189 2.2169 111.6 2100 0
91.7 61.997 2.1653 110.69 2110 0
89.802 64.096 2.1907 110.33 2120 0
68.031 87.237 2.4793 110.63 2130 0
68.768 88.984 2.4836 112.46 2140 0
95.822 66.409 2.1768 116.59 2150 0
101.29 51.371 2.0401 113.58 2160 0
88.748 71.022 2.2457 113.67 2170 0
74.598 85.257 2.4228 113.29 2180 0
73.513 84.65 2.4265 112.12 2190 0
95.594 62.011 2.1462 113.95 2200 0
100.36 52.079 2.0495 113.06 2210 0
95.683 57.78 2.1141 111.78 2220 0
78.276 81.341 2.3754 112.89 2230 0
63.45 94.215 2.5489 113.59 2240 0
85.625 77.052 2.3035 115.19 2250 0
89.981 71.144 2.2398 114.71 2260 0
89.757 65.53 2.2014 111.13 2270 0
90.638 63.234 2.1799 110.52 2280 0
89.229 62.981 2.1854 109.22 2290 0
79.686 72.98 2.3123 108.06 2300 0
75.802 79.275 2.3786 109.68 2310 0
77.288 76.553 2.3514 108.78 2320 0
90.336 67.176 2.2102 112.58 2330 0
92.638 61.053 2.1535 110.95 2340 0
91.307 62.775 2.1731 110.8 2350 0
89.013 63.449 2.1901 109.31 2360 0
88.002 64.465 2.203 109.09 2370 0
78.301 76.235 2.3428 109.28 2380 0
75.815 77.804 2.3691 108.63 2390 0
77.168 76.333 2.3508 108.54 2400 0
82.175 73.562 2.3009 110.29 2410 0
87.55 65.716 2.2147 109.47 2420 0
95.386 57.334 2.112 111.29 2430 0
93.494 58.508 2.13 110.29 2440 0
90.377 62.781 2.1779 110.04 2450 0
85.873 68.749 2.2459 110 2460 0
83.984 66.217 2.2385 106.95 2470 0
82.603 67.04 2.2526 106.38 2480 0
83.424 65.458 2.2361 106.04 2490 0
81.55 72.845 2.2999 109.35 2500 0
79.943 76.319 2.333 110.52 2510 0
80.343 78.324 2.3435 112.2 2520 0
78.74 78.623 2.3555 111.27 2530 0
85.33 72.197 2.273 111.78 2540 0
91.312 63.768 2.1804 111.37 2550 0
93.086 60.352 2.146 110.94 2560 0
88.97 66.784 2.2147 111.25 2570 0
73.631 82.82 2.4149 110.82 2580 0
58.46 95.22 2.591 111.73 2590 0
73.464 85.226 2.4302 112.52 2600 0
93.047 65.913 2.1871 114.03 2610 0
105.1 43.836 1.9659 113.88 2620 0
96.151 61.813 2.1421 114.31 2630 0
82.318 82.404 2.3567 116.48 2640 0
88.772 73.208 2.2604 115.06 2650 0
95.938 63.224 2.1535 114.9 2660 0
92.383 60.637 2.1516 110.51 2670 0
89.035 63.896 2.1933 109.59 2680 0
86.118 65.499 2.221 108.2 2690 0
82.803 69.035 2.2658 107.81 2700 0
78.991 75.581 2.3341 109.33 2710 0
76.483 79.62 2.3763 110.4 2720 0
75.001 80.456 2.3913 109.99 2730 0
79.436 79.244 2.355 112.2 2740 0
80.195 76.756 2.3343 111.01 2750 0
77.311 79.197 2.3682 110.68 2760 0
75.294 79.313 2.3822 109.36 2770 0
79.203 77.962 2.3483 111.14 2780 0
80.337 75.05 2.3222 109.94 2790 0
80.857 73.049 2.3055 108.97 2800 0
86.152 69.723 2.2512 110.83 2810 0
86.964 68.021 2.2346 110.41 2820 0
87.128 66.697 2.2241 109.73 2830 0
87.98 66.957 2.2213 110.56 2840 0
88.166 63.761 2.1969 108.81 2850 0
88.858 63.577 2.1918 109.26 2860 0
94.158 57.289 2.1174 110.22 2870 0
92.357 60.255 2.1489 110.27 2880 0
89.032 66.087 2.2093 110.88 2890 0
