# Supplementary material for: Inducible microRNA-200c decreases motility of breast cancer cells and reduces filamin A
Source: PLoS One. 2019 Nov 20;14(11):e0224314. doi: 10.1371/journal.pone.0224314 (PMC6867627; doi:10.1371/journal.pone.0224314)
Supplement: S1 Raw Data — (ZIP) [file pone.0224314.s007.zip › MDA-MB-231-200c_Dox/cell84.txt]

59.591 18.981 1.8792 62.541 10 0
58.555 16.104 1.8392 60.729 20 0
56.872 14.376 1.8184 58.661 30 0
56.291 12.361 1.787 57.632 40 0
56.873 9.6195 1.7383 57.681 50 0
56.514 5.9324 1.6754 56.825 60 0
56.617 3.681 1.6357 56.737 70 0
56.476 1.9092 1.6046 56.508 80 0
57.994 2.9787 1.6221 58.071 90 0
57.718 4.6444 1.6511 57.905 100 0
57.508 5.96 1.6741 57.816 110 0
56.926 7.6643 1.7046 57.439 120 0
56.147 10.096 1.7487 57.048 130 0
55.865 12.384 1.7889 57.221 140 0
56.01 14.26 1.8201 57.797 150 0
53.646 19.901 1.926 57.219 160 0
53.02 18.36 1.9042 56.109 170 0
50.787 22.827 1.9932 55.681 180 0
44.726 42.106 2.326 61.428 190 0
48.109 33.873 2.1843 58.837 200 0
51.493 24.375 2.0129 56.971 210 0
51.233 19.013 1.9261 54.647 220 0
52.637 11.256 1.7815 53.827 230 0
53.765 8.0336 1.7191 54.362 240 0
54.983 4.4425 1.6514 55.163 250 0
54.506 4.8784 1.6601 54.724 260 0
55.663 2.5322 1.6163 55.721 270 0
54.005 7.0417 1.7005 54.462 280 0
53.048 8.8273 1.7357 53.777 290 0
52.903 11.492 1.7847 54.137 300 0
48.655 20.674 1.9726 52.865 310 0
47.117 25.3 2.0636 53.48 320 0
43.008 39.437 2.3129 58.353 330 0
42.103 42.476 2.3606 59.807 340 0
49.783 28.03 2.0836 57.131 350 0
56.192 14.273 1.8195 57.976 360 0
57.042 7.8476 1.7075 57.579 370 0
60.783 -12.619 1.3661 62.079 380 0
62.171 -20.413 1.2535 65.436 390 0
60.429 -20.718 1.2405 63.882 400 0
61.315 -21.531 1.2331 64.986 410 0
60.54 -22.71 1.2119 64.66 420 0
59.855 -22.709 1.2082 64.018 430 0
60.356 -23.69 1.1968 64.839 440 0
59.827 -24.016 1.1891 64.467 450 0
59.635 -24.369 1.1829 64.422 460 0
59.436 -24.452 1.1805 64.269 470 0
59.344 -24.969 1.1725 64.382 480 0
60.102 -18.942 1.2655 63.016 490 0
58.997 -11.358 1.3806 60.08 500 0
59.549 -5.5003 1.4787 59.803 510 0
58.41 -2.2486 1.5323 58.454 520 0
57.651 3.02 1.6231 57.73 530 0
50.805 27.494 2.0668 57.768 540 0
52.627 25.174 2.017 58.338 550 0
52.478 22.275 1.9722 57.01 560 0
50.212 19.736 1.9453 53.951 570 0
49.899 18.679 1.929 53.281 580 0
57.142 -10.357 1.3915 58.073 590 0
58.12 -18.376 1.2646 60.956 600 0
56.678 -8.4738 1.4224 57.308 610 0
58.707 0.32835 1.5764 58.708 620 0
54.212 18.253 1.8956 57.202 630 0
52.745 24.493 2.0055 58.154 640 0
49.802 26.687 2.0627 56.501 650 0
52.192 22.584 1.9792 56.868 660 0
55.822 4.8829 1.658 56.035 670 0
56.354 6.4958 1.6856 56.728 680 0
57.009 8.7656 1.7234 57.679 690 0
57.039 5.6021 1.6687 57.313 700 0
56.062 0.61228 1.5817 56.065 710 0
58.052 5.5191 1.6656 58.314 720 0
58.002 9.7521 1.7374 58.816 730 0
57.913 1.4067 1.5951 57.93 740 0
59.838 10.906 1.7511 60.824 750 0
60.078 5.5937 1.6636 60.338 760 0
61.393 -1.727 1.5427 61.417 770 0
60.698 7.9953 1.7018 61.223 780 0
60.522 12.778 1.7789 61.856 790 0
60.446 11.483 1.7585 61.527 800 0
61.182 10.915 1.7473 62.148 810 0
60.865 12.987 1.781 62.235 820 0
57.256 18.177 1.8782 60.072 830 0
59.521 10.699 1.7486 60.475 840 0
57.446 16.232 1.8462 59.695 850 0
60.906 4.2753 1.6409 61.056 860 0
62.482 -5.1393 1.4887 62.693 870 0
60.089 -6.4613 1.4637 60.436 880 0
59.002 -4.7159 1.491 59.19 890 0
58.024 -4.7033 1.4899 58.215 900 0
58.929 -7.4519 1.445 59.398 910 0
58.375 -6.8421 1.4541 58.774 920 0
57.748 -8.0919 1.4316 58.312 930 0
57.538 -9.0605 1.4146 58.247 940 0
56.38 -9.8072 1.3986 57.227 950 0
56.695 -10.65 1.3851 57.687 960 0
54.891 -10.604 1.38 55.906 970 0
54.459 -8.9711 1.4075 55.193 980 0
54.029 -9.5237 1.3963 54.862 990 0
52.955 -14.833 1.2977 54.994 1000 0
54.592 -5.8932 1.4633 54.909 1010 0
53.09 2.573 1.6192 53.152 1020 0
55.008 3.7305 1.6385 55.134 1030 0
60.749 4.198 1.6398 60.894 1040 0
60.757 2.6035 1.6136 60.813 1050 0
62.145 4.2018 1.6383 62.287 1060 0
62.327 4.7299 1.6465 62.507 1070 0
60.9 7.1476 1.6876 61.318 1080 0
62.377 5.188 1.6538 62.592 1090 0
63.6 5.8877 1.6631 63.872 1100 0
64.433 7.019 1.6793 64.815 1110 0
64.961 6.6381 1.6726 65.3 1120 0
64.656 5.5979 1.6572 64.898 1130 0
65.555 4.2687 1.6358 65.694 1140 0
64.143 2.3733 1.6078 64.187 1150 0
63.552 2.1817 1.6051 63.59 1160 0
64.257 2.3543 1.6074 64.3 1170 0
64.152 1.8385 1.5994 64.178 1180 0
62.704 1.9094 1.6012 62.733 1190 0
62.282 2.9118 1.6175 62.35 1200 0
61.864 2.2221 1.6067 61.904 1210 0
61.798 2.2588 1.6073 61.84 1220 0
60.846 1.7397 1.5994 60.871 1230 0
60.977 2.5499 1.6126 61.03 1240 0
60.086 1.486 1.5955 60.105 1250 0
60.307 2.0307 1.6045 60.341 1260 0
59.889 2.5863 1.614 59.945 1270 0
59.386 3.027 1.6217 59.463 1280 0
59.24 2.8153 1.6183 59.307 1290 0
59.578 2.9695 1.6206 59.652 1300 0
59.282 3.727 1.6336 59.399 1310 0
58.956 3.3367 1.6273 59.051 1320 0
59.48 3.2512 1.6254 59.568 1330 0
59.078 3.1393 1.6239 59.161 1340 0
58.967 3.8537 1.6361 59.093 1350 0
58.881 3.2215 1.6255 58.969 1360 0
59.08 3.1731 1.6245 59.165 1370 0
58.568 3.1812 1.6251 58.654 1380 0
59.312 3.2913 1.6262 59.403 1390 0
58.699 2.9021 1.6202 58.77 1400 0
58.307 3.3367 1.628 58.403 1410 0
58.039 2.6167 1.6159 58.098 1420 0
58.152 3.3548 1.6284 58.249 1430 0
58.305 2.5373 1.6143 58.36 1440 0
58.229 2.4991 1.6137 58.282 1450 0
57.652 2.8559 1.6203 57.722 1460 0
57.651 2.5986 1.6158 57.71 1470 0
57.732 2.1445 1.6079 57.772 1480 0
58.161 2.5584 1.6148 58.217 1490 0
57.315 2.762 1.6189 57.381 1500 0
56.374 3.256 1.6285 56.468 1510 0
56.269 2.8476 1.6214 56.341 1520 0
56.486 2.5902 1.6166 56.546 1530 0
57.067 2.3333 1.6117 57.114 1540 0
56.463 2.6199 1.6172 56.524 1550 0
56.881 2.4867 1.6145 56.935 1560 0
57.463 2.936 1.6218 57.538 1570 0
57.039 2.5385 1.6153 57.095 1580 0
56.887 2.8405 1.6207 56.958 1590 0
56.135 2.7558 1.6198 56.203 1600 0
56.744 3.4704 1.6319 56.85 1610 0
56.01 3.3829 1.6311 56.112 1620 0
55.884 3.052 1.6254 55.967 1630 0
55.229 3.4532 1.6332 55.337 1640 0
55.139 3.0847 1.6267 55.225 1650 0
56.047 2.9549 1.6235 56.125 1660 0
56.251 2.4149 1.6137 56.302 1670 0
56.375 3.1755 1.6271 56.465 1680 0
55.715 3.1365 1.627 55.803 1690 0
55.915 2.9484 1.6235 55.992 1700 0
55.704 3.02 1.625 55.785 1710 0
56.13 3.5316 1.6336 56.241 1720 0
55.463 2.2376 1.6111 55.508 1730 0
55.006 2.0931 1.6088 55.046 1740 0
54.808 2.5168 1.6167 54.866 1750 0
54.233 2.5924 1.6186 54.295 1760 0
53.325 1.4963 1.5988 53.346 1770 0
53.742 0.3863 1.578 53.744 1780 0
53.163 2.5647 1.619 53.225 1790 0
49.782 0.64545 1.5838 49.786 1800 0
51.659 -2.1882 1.5285 51.706 1810 0
50.511 1.0542 1.5917 50.522 1820 0
52.579 -0.26049 1.5658 52.58 1830 0
51.04 -0.4951 1.5611 51.043 1840 0
51.803 -2.3698 1.5251 51.857 1850 0
56.057 -0.31799 1.5651 56.058 1860 0
55.181 0.17531 1.574 55.182 1870 0
56.027 -0.21954 1.5669 56.027 1880 0
56.862 0.28629 1.5758 56.863 1890 0
60.285 1.8327 1.6012 60.313 1900 0
62.685 9.0982 1.7149 63.342 1910 0
62.739 12.171 1.7624 63.909 1920 0
61.508 15.668 1.8202 63.472 1930 0
54.927 29.153 2.0587 62.184 1940 0
55.153 29.439 2.0611 62.517 1950 0
53.807 30.738 2.0898 61.968 1960 0
50.484 34.711 2.1731 61.266 1970 0
47.239 37.638 2.2436 60.4 1980 0
46.625 38.121 2.2562 60.226 1990 0
46.75 38.373 2.2581 60.482 2000 0
46.634 38.041 2.2551 60.181 2010 0
45.804 37.923 2.2623 59.465 2020 0
46.336 36.987 2.2445 59.288 2030 0
46.177 36.964 2.2458 59.15 2040 0
45.531 38.643 2.2746 59.719 2050 0
44.769 38.39 2.2796 58.975 2060 0
45.051 38.773 2.2814 59.439 2070 0
44.943 39.002 2.2855 59.507 2080 0
43.923 39.655 2.3052 59.175 2090 0
43.828 39.985 2.3104 59.327 2100 0
43.541 39.275 2.3047 58.637 2110 0
44.006 39.482 2.3021 59.122 2120 0
44.644 38.887 2.2874 59.205 2130 0
44.609 38.718 2.2856 59.068 2140 0
44.953 38.133 2.2743 58.948 2150 0
45.232 37.128 2.2581 58.519 2160 0
46.568 36.966 2.2417 59.456 2170 0
45.112 37.421 2.2633 58.612 2180 0
44.637 38.26 2.2794 58.79 2190 0
43.442 39.348 2.3068 58.613 2200 0
43.603 39.61 2.3082 58.908 2210 0
43.219 39.593 2.3124 58.613 2220 0
43.581 39.401 2.3059 58.752 2230 0
44.542 38.652 2.2855 58.974 2240 0
45.137 37.495 2.264 58.679 2250 0
45.883 36.877 2.2478 58.866 2260 0
45.609 36.565 2.2466 58.457 2270 0
45.652 37.23 2.2549 58.909 2280 0
45.736 36.94 2.2502 58.79 2290 0
45.599 37.276 2.2561 58.896 2300 0
46.009 36.551 2.2421 58.761 2310 0
46.293 36.026 2.2321 58.659 2320 0
46.164 36.688 2.2423 58.967 2330 0
45.629 37.038 2.2526 58.769 2340 0
46.645 35.974 2.2277 58.905 2350 0
46.685 35.742 2.2242 58.796 2360 0
46.564 35.124 2.217 58.326 2370 0
47.537 35.181 2.2079 59.139 2380 0
47.686 34.721 2.2001 58.988 2390 0
48.412 33.851 2.181 59.073 2400 0
48.671 34.1 2.1819 59.428 2410 0
48.742 34.354 2.1848 59.632 2420 0
48.235 34.73 2.1948 59.437 2430 0
48.26 35.336 2.2028 59.813 2440 0
47.92 35.269 2.2053 59.499 2450 0
46.741 36.086 2.2283 59.051 2460 0
53.421 27.731 2.0496 60.19 2470 1
53.958 26.269 2.0239 60.012 2480 1
54.826 25.076 1.9998 60.288 2490 1
57.06 23.364 1.9594 61.658 2500 1
57.303 21.055 1.9229 61.049 2510 1
60.142 19.218 1.8801 63.138 2520 1
58.83 18.838 1.8807 61.773 2530 1
58.578 18.348 1.8743 61.384 2540 1
58.882 17.083 1.8532 61.31 2550 1
58.72 16.371 1.8427 60.959 2560 1
60.2 16.404 1.8368 62.395 2570 0
59.254 15.753 1.8306 61.312 2580 0
60.969 17.037 1.8433 63.305 2590 0
63.304 16.566 1.8267 65.436 2600 0
62.345 16.548 1.8302 64.504 2610 0
65.215 18.603 1.8487 67.816 2620 0
60.56 18.233 1.8632 63.245 2630 0
62.381 17.138 1.8389 64.693 2640 0
61.467 18.412 1.8618 64.165 2650 0
62.148 18.295 1.8571 64.785 2660 0
63.234 17.911 1.8468 65.721 2670 0
63.276 17.147 1.8354 65.559 2680 0
61.492 15.897 1.8238 63.514 2690 0
63.714 16.533 1.8247 65.824 2700 0
64.19 17.395 1.8354 66.505 2710 0
63.566 16.263 1.8213 65.614 2720 0
62.269 16.833 1.8348 64.504 2730 0
64.403 17.101 1.8303 66.635 2740 0
63.663 15.577 1.8108 65.541 2750 0
63.825 16.889 1.8295 66.022 2760 0
64.323 16.74 1.8254 66.466 2770 0
63.485 16.633 1.827 65.628 2780 0
63.569 16.774 1.8288 65.744 2790 0
64.208 17.356 1.8348 66.512 2800 0
64.383 16.73 1.825 66.521 2810 0
64.828 16.18 1.8154 66.817 2820 0
65.413 17.395 1.8307 67.686 2830 0
65.413 17.23 1.8283 67.644 2840 0
65.806 17.269 1.8274 68.035 2850 0
65.044 17.582 1.8348 67.378 2860 0
65.74 17.635 1.8329 68.064 2870 0
66.052 17.78 1.8337 68.403 2880 0
65.956 17.635 1.8321 68.273 2890 0
