# Supplementary material for: Inducible microRNA-200c decreases motility of breast cancer cells and reduces filamin A
Source: PLoS One. 2019 Nov 20;14(11):e0224314. doi: 10.1371/journal.pone.0224314 (PMC6867627; doi:10.1371/journal.pone.0224314)
Supplement: S1 Raw Data — (ZIP) [file pone.0224314.s007.zip › MDA-MB-231-200c_Dox/cell85.txt]

-69.216 -5.2881 4.7886 69.418 190 0
-69.742 -3.1044 4.7569 69.811 200 0
-69.49 -2.4811 4.7481 69.535 210 0
-69.348 -0.19153 4.7152 69.348 220 0
-68.17 3.9345 4.6547 68.283 230 0
-65.571 7.2771 4.6019 65.973 240 0
-64.051 14.234 4.4937 65.613 250 0
-60.774 26.706 4.2984 66.383 260 0
-58.807 27.84 4.2702 65.064 270 0
-59.035 24.184 4.3236 63.797 280 0
-60.101 19.254 4.4024 63.109 290 0
-60.754 9.1376 4.5631 61.437 300 0
-61.75 -9.468 4.8645 62.472 310 0
-62.534 -9.4288 4.862 63.241 320 0
-62.051 9.1541 4.5659 62.723 330 0
-59.774 34.347 4.1908 68.94 340 0
-52.425 49.259 3.9581 71.936 350 0
-52.088 49.862 3.9488 72.107 360 0
-51.21 50.257 3.9364 71.751 370 0
-51.725 50.74 3.9366 72.457 380 0
-50.226 51.249 3.9169 71.757 390 0
-49.296 51.768 3.9025 71.484 400 0
-49.315 51.105 3.9092 71.019 410 0
-48.605 50.498 3.9079 70.09 420 0
-47.457 51.145 3.8896 69.771 430 0
-45.735 49.965 3.8828 67.736 440 0
-45.236 50.137 3.8757 67.528 450 0
-44.631 49.557 3.8747 66.692 460 0
-25.831 58.99 3.5543 64.398 470 1
-12.013 67.59 3.3175 68.649 480 1
19.405 66.235 2.8566 69.019 490 1
33.963 58.415 2.615 67.57 500 1
40.134 52.814 2.4918 66.333 510 1
47.718 43.215 2.3067 64.379 520 1
49.852 38.189 2.2245 62.798 530 1
54.462 30.027 2.0747 62.191 540 1
57.641 17.63 1.8676 60.277 550 1
58.918 9.0299 1.7229 59.606 560 1
63.491 -8.9641 1.4305 64.121 570 1
66.946 -10.437 1.4161 67.754 580 1
63.438 -20.181 1.2628 66.57 590 1
63.19 -19.338 1.2738 66.083 600 1
64.02 -25.773 1.1881 69.013 610 1
64.252 -26.804 1.1756 69.619 620 1
59.58 -34.182 1.0499 68.689 630 1
48.163 -44.171 0.82861 65.351 640 1
42.748 -47.892 0.72871 64.195 650 1
39.474 -49.979 0.6685 63.687 660 1
33.39 -54.066 0.55324 63.546 670 1
36.611 -49.99 0.63212 61.962 680 1
23.418 -58.102 0.38313 62.644 690 1
18.05 -59.717 0.29352 62.385 700 1
-1.2562 -63.667 -0.019729 63.68 710 1
-11.366 -67.739 -0.16624 68.686 720 1
-16.661 -67.627 -0.24156 69.65 730 1
-26.499 -64.763 -0.38839 69.974 740 1
-33.252 -58.706 -0.51536 67.469 750 1
-39.91 -56.463 -0.61531 69.144 760 1
-55.616 -39.403 -0.9544 68.16 770 1
-66.208 -3.703 -1.5149 66.311 780 1
-61.921 14.43 -1.7997 63.58 790 1
-63.933 12.247 -1.7601 65.095 800 1
-65.117 -17.605 -1.3067 67.455 810 1
-65.89 -21.763 -1.2518 69.391 820 1
-68.042 -7.5322 -1.4605 68.457 830 1
-65.994 16.767 -1.8196 68.091 840 1
-61.962 28.006 -1.9953 67.997 850 1
-50.866 46.166 -2.3078 68.692 860 1
-49.713 47.732 -2.3359 68.918 870 1
-46.19 49.952 -2.3953 68.035 880 1
-39.119 49.824 -2.476 63.346 890 1
-24.994 56.645 -2.7261 61.913 900 1
-5.0471 63.254 -3.062 63.455 910 1
0.46998 62.952 -3.1491 62.954 920 1
3.9397 63.087 -3.204 63.21 930 1
20.917 59.696 -3.4786 63.254 940 1
41.26 48.573 -3.8458 63.732 950 1
40.905 47.968 -3.8477 63.041 960 1
50.709 32.655 -4.1403 60.314 970 1
59.349 18.443 -4.4111 62.149 980 1
60.429 19.706 -4.3972 63.562 990 1
58.471 20.654 -4.3728 62.012 1000 1
58.348 23.842 -4.3245 63.031 1010 1
58.906 20.729 -4.374 62.447 1020 1
59.275 21.038 -4.3713 62.898 1030 1
59.692 18.061 -4.4186 62.365 1040 1
59.533 16.371 -4.444 61.743 1050 1
60.146 9.971 -4.5481 60.967 1060 1
60.153 3.9971 -4.646 60.286 1070 1
59.6 -13.262 -4.9313 61.057 1080 1
56.921 -29.143 -5.1856 63.948 1090 1
37.684 -50.156 -5.6388 62.735 1100 1
26.608 -58.956 -5.8592 64.683 1110 1
17.954 -63.694 -6.0084 66.176 1120 1
16.359 -62.278 -6.0263 64.39 1130 1
11.557 -61.719 -6.0981 62.791 1140 1
1.8927 -62.303 -6.2528 62.331 1150 1
-14.872 -61.663 -6.5199 63.431 1160 1
-39.59 -54.781 -6.909 67.59 1170 1
-41.739 -51.779 -6.9616 66.507 1180 1
-41.758 -50.722 -6.972 65.7 1190 0
-40.593 -52.511 -6.9413 66.372 1200 0
-35.386 -56.491 -6.8428 66.659 1210 0
-30.429 -57.664 -6.7687 65.2 1220 0
-18.317 -60.802 -6.5758 63.501 1230 1
-6.0804 -60.674 -6.3831 60.978 1240 1
18.785 -59.887 -5.9792 62.764 1250 1
25.734 -60.111 -5.8787 65.388 1260 1
21.393 -62.956 -5.9556 66.491 1270 0
7.2519 -64.365 -6.171 64.772 1280 0
-5.8358 -65.03 -6.3727 65.291 1290 0
-4.0203 -64.204 -6.3457 64.329 1300 0
11.935 -64.156 -6.0993 65.257 1310 0
19.286 -62.912 -5.9857 65.802 1320 0
14.062 -64.15 -6.0674 65.673 1330 0
9.9555 -64.795 -6.1307 65.555 1340 0
7.8538 -63.595 -6.1603 64.079 1350 0
7.0973 -64.202 -6.1731 64.593 1360 0
1.691 -63.166 -6.2564 63.189 1370 0
-8.8781 -61.273 -6.4271 61.913 1380 0
-24.183 -58.981 -6.6723 63.746 1390 0
-25.796 -57.512 -6.7048 63.033 1400 0
-27.879 -55.061 -6.7519 61.717 1410 0
-30.872 -53.592 -6.8058 61.848 1420 0
-37.715 -49.841 -6.931 62.503 1430 0
-35.305 -50.822 -6.8903 61.881 1440 0
-34.578 -50.43 -6.8842 61.146 1450 0
-33.949 -50.981 -6.8707 61.251 1460 0
-33.993 -50.538 -6.8753 60.907 1470 0
-32.515 -51.552 -6.8459 60.949 1480 0
-32.352 -51.134 -6.8473 60.509 1490 0
-32.66 -50.699 -6.8555 60.308 1500 0
-34.177 -49.193 -6.8904 59.9 1510 0
-38.681 -46.19 -6.9803 60.247 1520 0
-51.555 -35.984 -7.2446 62.871 1530 0
-51.019 -35.161 -7.2506 61.961 1540 0
-53.173 -32.18 -7.3098 62.153 1550 0
-57.519 -24.708 -7.4483 62.602 1560 0
-59.902 -22.845 -7.4896 64.11 1570 0
-61.406 -15.162 -7.6119 63.25 1580 0
-65.403 4.3619 -7.9206 65.548 1590 0
-65.111 3.5523 -7.9085 65.208 1600 0
-65.973 -0.92509 -7.84 65.98 1610 0
-66.159 -4.1301 -7.7916 66.288 1620 0
-65.711 -5.1296 -7.7761 65.911 1630 0
-64.778 5.2469 -7.9348 64.99 1640 0
-64.128 7.4599 -7.9698 64.56 1650 0
-63.237 9.3246 -8.0004 63.921 1660 0
-63.018 8.6761 -7.9908 63.612 1670 0
-62.484 9.545 -8.0056 63.209 1680 0
-61.794 12.839 -8.0588 63.113 1690 0
-59.228 22.53 -8.2175 63.369 1700 0
-58.81 21.642 -8.2066 62.665 1710 0
-57.612 22.699 -8.2293 61.922 1720 0
-56.91 21.107 -8.2091 60.698 1730 0
-57.39 20.17 -8.192 60.831 1740 0
-57 19.851 -8.1891 60.357 1750 0
-57.251 21.647 -8.2155 61.206 1760 0
-55.112 32.433 -8.3859 63.947 1770 0
-53.15 32.687 -8.4054 62.397 1780 0
-53.602 34.506 -8.426 63.748 1790 0
-53.193 32.287 -8.3995 62.224 1800 0
-54.036 29.536 -8.3542 61.581 1810 0
-55.735 24.279 -8.2648 60.793 1820 0
-54.69 22.825 -8.2494 59.262 1830 0
-55.09 20.472 -8.2098 58.771 1840 0
-55.753 17.313 -8.1551 58.379 1850 0
-55.29 18.352 -8.1745 58.256 1860 0
-54.662 19.646 -8.199 58.085 1870 0
-54.965 19.067 -8.1879 58.178 1880 0
-54.372 23.92 -8.2684 59.401 1890 0
-48.499 38.754 -8.5282 62.081 1900 0
-49.517 36.361 -8.4874 61.434 1910 0
-50.095 34.886 -8.4623 61.046 1920 0
-47.216 43.352 -8.5967 64.1 1930 0
-45.902 44.889 -8.6282 64.203 1940 0
-46.565 41.863 -8.5863 62.616 1950 0
-47.097 39.763 -8.5551 61.638 1960 0
-44.35 44.655 -8.6428 62.936 1970 0
-46.909 38.754 -8.5445 60.846 1980 0
-46.522 40.555 -8.571 61.717 1990 0
-45.396 44.297 -8.6271 63.428 2000 0
-44.802 43.003 -8.6189 62.1 2010 0
-46.112 41.386 -8.5854 61.96 2020 0
-45.327 41.208 -8.5918 61.259 2030 0
-45.752 42.308 -8.6003 62.316 2040 0
-45.589 43.623 -8.6173 63.097 2050 0
-43.459 43.739 -8.6426 61.658 2060 0
-44.679 44.485 -8.6372 63.048 2070 0
-44.652 42.695 -8.617 61.779 2080 0
-46.131 40.982 -8.5803 61.706 2090 0
-46.471 40.54 -8.5713 61.669 2100 0
-45.005 43.034 -8.617 62.269 2110 0
-44.84 43.118 -8.6198 62.207 2120 0
-44.868 43.132 -8.6197 62.238 2130 0
-44.448 43.397 -8.6274 62.121 2140 0
-45.275 42.702 -8.6101 62.236 2150 0
-45.15 41.797 -8.6008 61.527 2160 0
-47.716 38.877 -8.5377 61.549 2170 0
-48.522 38.362 -8.523 61.854 2180 0
-49.396 37.869 -8.508 62.241 2190 0
-49.397 38.651 -8.5179 62.721 2200 0
-48.88 38.847 -8.5255 62.436 2210 0
-48.429 38.714 -8.5284 62.001 2220 0
-48.386 38.958 -8.5319 62.12 2230 0
-48.772 38.635 -8.5239 62.221 2240 0
-47.74 39.97 -8.551 62.264 2250 0
-48.393 39.291 -8.536 62.335 2260 0
-47.697 40.192 -8.5542 62.373 2270 0
-47.98 39.243 -8.5395 61.985 2280 0
-47.048 40.075 -8.5595 61.802 2290 0
-47.38 39.687 -8.5512 61.806 2300 0
-47.597 39.378 -8.5452 61.775 2310 0
-47.501 39.9 -8.5526 62.035 2320 0
-47.564 40.599 -8.5605 62.535 2330 0
-47.578 41.237 -8.5681 62.962 2340 0
-46.956 41.779 -8.5811 62.852 2350 0
-46.139 42.061 -8.5932 62.433 2360 0
-46.731 40.283 -8.5654 61.697 2370 0
-46.7 40.411 -8.5673 61.757 2380 0
-45.655 42.465 -8.6032 62.351 2390 0
-45.707 42.146 -8.5989 62.173 2400 0
-46.478 40.613 -8.5721 61.723 2410 0
-47.516 39.255 -8.5445 61.634 2420 0
-46.708 40.378 -8.5668 61.742 2430 0
-46.495 42.38 -8.5931 62.912 2440 0
-45.628 43.851 -8.6195 63.284 2450 0
-45.868 43.122 -8.6085 62.955 2460 0
-45.365 43.039 -8.6131 62.532 2470 0
-45.278 42.064 -8.6026 61.802 2480 0
-45.845 41.304 -8.5873 61.707 2490 0
-46.093 41.254 -8.584 61.858 2500 0
-45.094 41.997 -8.6038 61.622 2510 0
-44.203 43.121 -8.627 61.752 2520 0
-45.106 42.417 -8.6087 61.917 2530 0
-45.961 41.194 -8.5847 61.72 2540 0
-46.231 41.642 -8.5872 62.22 2550 0
-45.87 41.228 -8.5861 61.676 2560 0
-45.767 41.828 -8.5944 62.001 2570 0
-45.861 41.565 -8.5903 61.894 2580 0
-45.344 42.301 -8.6047 62.012 2590 0
-44.511 43.616 -8.6292 62.318 2600 0
-44.031 44.559 -8.6453 62.643 2610 0
-44.242 43.138 -8.6267 61.791 2620 0
-46.156 41.488 -8.5862 62.062 2630 0
-45.697 41.85 -8.5955 61.965 2640 0
-44.288 44.03 -8.6365 62.45 2650 0
-39.928 50.157 -8.7524 64.109 2660 0
-36.833 52.962 -8.8171 64.51 2670 0
-34.868 55.002 -8.8598 65.123 2680 0
-33.346 57.687 -8.9007 66.631 2690 0
-33.148 57.213 -8.8997 66.121 2700 0
-33.481 57.785 -8.8996 66.784 2710 0
-32.743 58.259 -8.9127 66.83 2720 0
-32.403 57.991 -8.9152 66.43 2730 0
-33.079 57.129 -8.8999 66.015 2740 0
-33.649 57.496 -8.8953 66.619 2750 0
-34.654 56.75 -8.8766 66.494 2760 0
-36.597 55.371 -8.8407 66.372 2770 0
-38.39 55.195 -8.8171 67.233 2780 0
-40.27 54.903 -8.7919 68.088 2790 0
-40.725 54.488 -8.7829 68.026 2800 0
-40.844 54.864 -8.7848 68.398 2810 0
-40.782 55.262 -8.789 68.681 2820 0
-40.345 55.502 -8.7962 68.616 2830 0
-40.598 54.875 -8.7878 68.26 2840 0
-41.109 54.121 -8.7752 67.964 2850 0
-40.719 54.038 -8.779 67.662 2860 0
-40.64 53.891 -8.7787 67.497 2870 0
-41.28 54.362 -8.7753 68.259 2880 0
-41.445 54.305 -8.7729 68.313 2890 0
