# Supplementary material for: Inducible microRNA-200c decreases motility of breast cancer cells and reduces filamin A
Source: PLoS One. 2019 Nov 20;14(11):e0224314. doi: 10.1371/journal.pone.0224314 (PMC6867627; doi:10.1371/journal.pone.0224314)
Supplement: S1 Raw Data — (ZIP) [file pone.0224314.s007.zip › MDA-MB-231-200c_Dox/cell86.txt]

69.009 -47.102 7.2551 83.551 530 0
79.689 -24.031 7.5611 83.233 540 0
80.515 -20.28 7.6072 83.03 550 0
68.564 -48.371 7.2396 83.909 560 0
50.833 -66.211 6.9379 83.474 570 0
47.703 -70.333 6.8792 84.984 580 0
67.826 -47.085 7.2472 82.567 590 0
81.698 -19.395 7.6209 83.969 600 0
80.961 -20.464 7.6064 83.508 610 0
81.042 -21.575 7.5938 83.864 620 0
82.054 -21.496 7.5978 84.823 630 0
82.699 -19.388 7.6237 84.941 640 0
83.177 -16.315 7.6603 84.762 650 0
81.97 -2.4732 7.8238 82.008 660 0
72.645 15.009 8.0577 74.179 670 0
66.346 21.976 8.1738 69.891 680 0
68.102 23.631 8.188 72.085 690 0
74.993 8.0046 7.9603 75.419 700 1
76.724 -35.081 7.4251 84.364 710 1
54.186 -67.374 6.9605 86.461 720 1
41.1 -74.863 6.7853 85.403 730 1
41.279 -75.275 6.7848 85.85 740 1
38.811 -76.523 6.7526 85.803 750 1
38.871 -77.23 6.7495 86.461 760 1
37.334 -76.41 6.7377 85.043 770 1
36.299 -76.615 6.7256 84.779 780 1
33.821 -76.002 6.7019 83.187 790 1
33.673 -75.969 6.7004 83.098 800 1
32.609 -75.824 6.6893 82.539 810 1
31.929 -75.912 6.6813 82.353 820 1
31.362 -76.541 6.6721 82.717 830 1
31.203 -76.305 6.6714 82.439 840 0
31.61 -76.301 6.6759 82.589 850 0
30.535 -75.545 6.6673 81.483 860 0
30.221 -75.682 6.6631 81.493 870 0
30.571 -75.625 6.6673 81.57 880 0
30.244 -76.471 6.6598 82.235 890 0
29.621 -75.754 6.6559 81.34 900 0
30.138 -75.518 6.6629 81.309 910 1
30.823 -75.524 6.6707 81.572 920 1
30.804 -75.288 6.6716 81.346 930 1
30.905 -75.216 6.673 81.318 940 1
31.297 -75.4 6.6766 81.638 950 1
40.692 -71.472 6.8008 82.244 960 1
45.003 -67.515 6.8711 81.139 970 1
58.913 -51.53 7.1353 78.27 980 1
80.736 -12.682 7.6982 81.726 990 1
81.383 2.0236 7.8788 81.409 1000 1
82.311 3.5174 7.8967 82.386 1010 1
83.696 4.4124 7.9067 83.813 1020 1
83.866 4.5672 7.9084 83.991 1030 1
81.018 7.2549 7.9433 81.342 1040 1
67.4 22.577 8.1772 71.081 1050 1
71.258 21.542 8.1476 74.443 1060 1
78.485 -19.129 7.6149 80.782 1070 1
74.146 -43.161 7.3268 85.793 1080 1
55.382 -63.153 7.0031 83.997 1090 1
29.086 -73.666 6.6592 79.2 1100 1
24.787 -73.979 6.6065 78.021 1110 0
24.974 -74.911 6.605 78.964 1120 0
25.474 -74.951 6.6108 79.161 1130 0
24.432 -74.583 6.5998 78.483 1140 0
24.466 -75.926 6.5949 79.771 1150 0
24.605 -74.676 6.6015 78.625 1160 0
24 -74.544 6.5947 78.312 1170 0
24.194 -73.084 6.6029 76.985 1180 0
23.384 -72.851 6.5938 76.512 1190 0
23.18 -72.033 6.5945 75.671 1200 0
22.915 -71.534 6.5932 75.115 1210 0
21.99 -71.688 6.5808 74.985 1220 0
21.253 -70.659 6.5754 73.786 1230 0
20.532 -69.404 6.5708 72.378 1240 0
19.762 -69.868 6.5588 72.609 1250 0
19.275 -69.344 6.5543 71.973 1260 0
18.078 -68.088 6.5427 70.447 1270 0
15.143 -72.16 6.49 73.731 1280 0
21.785 -72.862 6.5737 76.049 1290 1
31.212 -69.304 6.7063 76.008 1300 1
37.221 -62.273 6.8219 72.549 1310 1
45.73 -57.439 6.9556 73.42 1320 1
53.041 -48.152 7.1169 71.638 1330 1
55.144 -44.44 7.1757 70.822 1340 1
61.242 -37.287 7.3071 71.7 1350 1
72.262 -30 7.4605 78.242 1360 1
75.933 -25.323 7.5321 80.044 1370 1
73.484 -27.136 7.5002 78.334 1380 1
73.956 -20.76 7.5803 76.814 1390 1
73.936 -8.7321 7.7364 74.45 1400 1
77.248 13.739 8.03 78.46 1410 1
75.677 11.783 8.0084 76.589 1420 1
78.328 2.4556 7.8853 78.367 1430 1
77.97 -13.124 7.6872 79.067 1440 1
73.026 -23.236 7.5459 76.634 1450 1
63.623 -41.882 7.2718 76.171 1460 1
55.954 -47.79 7.1471 73.585 1470 1
47.803 -54.965 6.999 72.845 1480 1
44.566 -58.972 6.9303 73.917 1490 0
51.917 -50.909 7.0784 72.712 1500 0
44.271 -58.513 6.9309 73.374 1510 0
40.154 -63.803 6.8449 75.387 1520 0
35.463 -67.586 6.7664 76.325 1530 0
36.718 -67.423 6.7819 76.773 1540 0
37.368 -70.26 6.772 79.579 1550 0
37.207 -70.725 6.7675 79.914 1560 0
20.642 -70.08 6.5696 73.057 1570 0
17.343 -70.238 6.5253 72.347 1580 0
20.954 -68.72 6.5791 71.844 1590 0
32.937 -64.524 6.7552 72.444 1600 0
60.958 -49.337 7.1736 78.422 1610 0
73.964 -33.121 7.433 81.042 1620 0
74.679 -28.114 7.4939 79.796 1630 0
74.633 -23.856 7.5446 78.353 1640 0
76.993 4.24 7.909 77.109 1650 0
81.663 9.0898 7.9648 82.167 1660 0
80.703 3.9472 7.9029 80.8 1670 0
78.914 -9.1521 7.7385 79.443 1680 0
76.663 -11.658 7.7031 77.545 1690 0
76.162 -10.615 7.7155 76.898 1700 0
74.273 -12.976 7.681 75.398 1710 0
70.335 -19.833 7.5791 73.078 1720 0
74.819 -10.708 7.7118 75.582 1730 0
69.643 -38.148 7.3529 79.407 1740 0
66.049 -48.754 7.2181 82.094 1750 0
65.611 -50.184 7.201 82.603 1760 0
70.315 -41.34 7.3225 81.567 1770 0
79.564 -15.932 7.6564 81.144 1780 0
82.934 -7.9264 7.7587 83.312 1790 0
81.576 -10.411 7.727 82.238 1800 0
79.968 -11.775 7.7078 80.83 1810 0
76.933 -19.017 7.6117 79.248 1820 0
72.153 -28.874 7.4733 77.716 1830 0
74.302 -21.752 7.5692 77.421 1840 0
80.873 5.7869 7.9254 81.08 1850 0
84.916 4.356 7.9052 85.028 1860 0
83.868 3.6315 7.8973 83.946 1870 0
86.182 1.228 7.8682 86.191 1880 0
82.507 -8.7083 7.7488 82.966 1890 0
81.568 -15.181 7.67 82.968 1900 0
80.811 -14.904 7.6716 82.174 1910 0
79.49 -17.191 7.641 81.328 1920 0
77.134 -21.174 7.5861 79.987 1930 0
74.315 -26.194 7.5151 78.796 1940 0
72.701 -29.416 7.4695 78.427 1950 0
74.303 -22.524 7.5596 77.642 1960 0
78.51 -5.0658 7.7895 78.673 1970 0
80.644 3.1901 7.8935 80.707 1980 0
85.094 2.8529 7.8875 85.142 1990 0
84.284 0.69657 7.8622 84.286 2000 0
84.929 -3.0421 7.8182 84.984 2010 0
83.554 -7.7428 7.7616 83.912 2020 0
81.867 -12.552 7.7018 82.824 2030 0
80.072 -15.326 7.6649 81.525 2040 0
80.397 -12.619 7.6983 81.381 2050 0
79.725 -14.959 7.6685 81.116 2060 0
78.674 -16.742 7.6443 80.436 2070 0
78.241 -18.943 7.6164 80.501 2080 0
78.282 -17.118 7.6387 80.131 2090 0
76.781 -20.972 7.5873 79.594 2100 0
75.171 -22.985 7.5572 78.607 2110 0
74.133 -23.738 7.5441 77.84 2120 0
74.432 -23.663 7.5462 78.103 2130 0
73.736 -24.542 7.5327 77.713 2140 0
73.837 -24.873 7.5291 77.914 2150 0
73.69 -24.572 7.5321 77.678 2160 0
74.199 -23.603 7.546 77.863 2170 0
74.079 -24.732 7.5318 78.098 2180 0
73.975 -24.251 7.5372 77.849 2190 0
73.62 -24.652 7.5309 77.638 2200 0
74.181 -23.345 7.5491 77.767 2210 0
73.843 -23.268 7.5487 77.422 2220 0
73.307 -24.028 7.5372 77.144 2230 0
73.778 -24.919 7.5283 77.873 2240 0
73.732 -24.879 7.5286 77.816 2250 0
73.439 -23.965 7.5385 77.25 2260 0
73.364 -24.374 7.5332 77.307 2270 0
73.578 -24.467 7.5329 77.539 2280 0
73.733 -24.06 7.5386 77.559 2290 0
73.767 -23.004 7.5517 77.271 2300 0
73.47 -23.18 7.5484 77.04 2310 0
73.488 -23.089 7.5496 77.03 2320 0
73.197 -23.809 7.5395 76.972 2330 0
73.346 -22.911 7.5512 76.841 2340 0
73.34 -22.685 7.554 76.768 2350 0
73.353 -22.986 7.5503 76.87 2360 0
73.427 -23.994 7.5381 77.248 2370 0
73.245 -23.18 7.5475 76.826 2380 0
73.23 -23.726 7.5407 76.978 2390 0
73.128 -24.159 7.5349 77.015 2400 0
72.589 -23.977 7.535 76.447 2410 0
72.64 -24.04 7.5344 76.515 2420 0
72.596 -24.317 7.5308 76.561 2430 0
72.978 -23.619 7.541 76.705 2440 0
73.238 -23.164 7.5477 76.814 2450 0
73.592 -22.277 7.56 76.89 2460 0
73.723 -22.364 7.5594 77.04 2470 0
73.265 -22.491 7.5561 76.64 2480 0
73.349 -22.047 7.562 76.591 2490 0
72.692 -23.911 7.5362 76.523 2500 0
73.255 -22.827 7.5519 76.729 2510 0
73.324 -21.961 7.563 76.542 2520 0
72.689 -22.375 7.5554 76.055 2530 0
71.743 -23.993 7.5312 75.649 2540 0
72.67 -22.555 7.553 76.089 2550 0
72.709 -22.649 7.552 76.155 2560 0
73.158 -22.624 7.5541 76.577 2570 0
73.039 -22.099 7.5602 76.309 2580 0
73.274 -22.005 7.5622 76.507 2590 0
72.59 -23.489 7.541 76.295 2600 0
72.516 -23.852 7.5362 76.338 2610 0
72.918 -23.125 7.5469 76.497 2620 0
72.713 -23.983 7.5354 76.566 2630 0
72.876 -24.309 7.532 76.823 2640 0
73.139 -23.067 7.5485 76.69 2650 0
73.226 -22.928 7.5505 76.731 2660 0
73.159 -22.804 7.5518 76.631 2670 0
72.897 -22.912 7.5495 76.413 2680 0
73.092 -21.495 7.568 76.188 2690 0
73.34 -21.636 7.5671 76.465 2700 0
72.912 -21.666 7.5651 76.063 2710 0
73.241 -20.452 7.5817 76.043 2720 0
73.481 -19.496 7.5946 76.023 2730 0
72.722 -20.674 7.577 75.603 2740 0
72.977 -22.783 7.5514 76.451 2750 0
72.689 -22.505 7.5537 76.093 2760 0
72.584 -22.017 7.5595 75.85 2770 0
72.834 -21.441 7.5677 75.924 2780 0
72.555 -22.119 7.5581 75.852 2790 0
72.384 -22.472 7.553 75.792 2800 0
72.2 -22.3 7.5544 75.565 2810 0
72.879 -22.404 7.5557 76.245 2820 0
72.468 -22.721 7.5502 75.946 2830 0
72.383 -22.278 7.5554 75.733 2840 0
72.474 -22.738 7.55 75.957 2850 0
72.259 -23.141 7.544 75.874 2860 0
72.177 -23.161 7.5435 75.802 2870 0
72.62 -22.452 7.5541 76.011 2880 0
72.74 -22.047 7.5597 76.007 2890 0
