# Supplementary material for: Inducible microRNA-200c decreases motility of breast cancer cells and reduces filamin A
Source: PLoS One. 2019 Nov 20;14(11):e0224314. doi: 10.1371/journal.pone.0224314 (PMC6867627; doi:10.1371/journal.pone.0224314)
Supplement: S1 Raw Data — (ZIP) [file pone.0224314.s007.zip › MDA-MB-231-200c_Dox/cell87.txt]

-108.17 54.336 4.2469 121.05 10 0
-106.9 56.217 4.2282 120.78 20 0
-108.3 52.379 4.2619 120.3 30 0
-106.1 53.419 4.246 118.79 40 0
-105.87 53.053 4.2479 118.42 50 0
-105.96 50.933 4.2643 117.56 60 0
-105.24 51.835 4.2547 117.32 70 0
-104.23 53.827 4.2357 117.31 80 0
-102.73 55.901 4.214 116.95 90 0
-100.8 59.077 4.1823 116.83 100 0
-99.453 59.839 4.1707 116.07 110 0
-96.706 62.972 4.1352 115.4 120 0
-96.283 64.043 4.1254 115.64 130 0
-92.861 66.785 4.0889 114.38 140 0
-88.77 72.583 4.027 114.67 150 0
-88.86 72.642 4.0271 114.77 160 0
-88.063 73.011 4.0202 114.39 170 0
-89.614 68.71 4.0583 112.92 180 0
-90.129 68.898 4.0597 113.45 190 0
-94.857 65.064 4.1112 115.03 200 0
-109.2 41.128 4.3522 116.69 210 0
-114.11 30.93 4.4477 118.23 220 0
-113.17 35.382 4.4094 118.57 230 0
-106.9 43.07 4.3294 115.25 240 0
-98.322 55.791 4.1963 113.05 250 0
-93.552 61.802 4.1286 112.12 260 0
-94.515 57.518 4.1657 110.64 270 0
-94.443 57.406 4.1662 110.52 280 0
-94.847 55.51 4.1829 109.9 290 0
-92.594 60.215 4.1358 110.45 300 0
-90.981 61.498 4.118 109.82 310 0
-91.539 60.354 4.1295 109.65 320 0
-91.478 60.639 4.127 109.75 330 0
-91.011 61.147 4.1208 109.64 340 0
-94.465 57.59 4.1649 110.64 350 0
-99.998 47.649 4.2677 110.77 360 0
-94.394 56.962 4.1694 110.25 370 0
-90.494 63.566 4.1 110.59 380 0
-92.053 62.32 4.1173 111.16 390 0
-93.634 57.88 4.1587 110.08 400 0
-92.101 59.364 4.1399 109.57 410 0
-92.122 59.533 4.1387 109.68 420 0
-92.336 58.853 4.1449 109.5 430 0
-91.963 58.727 4.1441 109.11 440 0
-93.915 56.277 4.1725 109.49 450 0
-92.099 58.821 4.144 109.28 460 0
-92.407 57.062 4.1592 108.6 470 0
-93.114 54.703 4.1812 107.99 480 0
-89.758 60.156 4.1219 108.05 490 0
-93.794 54.532 4.1858 108.49 500 0
-91.107 57.633 4.1484 107.81 510 0
-90.877 58.492 4.1405 108.07 520 0
-92.116 56.979 4.1584 108.31 530 0
-101.12 43.845 4.3033 110.22 540 0
-107.42 30.147 4.4388 111.57 550 0
-109.48 25.595 4.4827 112.43 560 0
-105.82 35.434 4.3893 111.59 570 1
-90.247 61.598 4.1135 109.26 580 1
-76.236 82.828 3.8856 112.57 590 1
-74.087 87.817 3.8424 114.89 600 0
-72.273 87.746 3.8306 113.68 610 0
-73.76 84.125 3.8614 111.88 620 0
-71.948 83.272 3.8542 110.05 630 0
-70.799 85.805 3.8315 111.24 640 0
-67.817 87.982 3.7983 111.09 650 0
-67.812 90.164 3.7864 112.82 660 0
-67.303 90.401 3.7816 112.7 670 0
-68.134 91.273 3.7828 113.9 680 0
-69.259 91.429 3.7899 114.7 690 0
-68.775 92.36 3.7817 115.15 700 0
-68.968 91.898 3.7854 114.9 710 0
-75.497 88.85 3.8459 116.59 720 0
-75.329 89.657 3.8404 117.1 730 0
-73.433 89.811 3.827 116.01 740 0
-72.842 90.128 3.8213 115.88 750 0
-73.799 91.02 3.8229 117.18 760 0
-74.618 91.542 3.8255 118.1 770 0
-75.524 90.951 3.8346 118.22 780 0
-82.747 85.585 3.9101 119.05 790 1
-86.157 82.036 3.9515 118.97 800 1
-90.247 77.553 4.0025 118.99 810 1
-94.245 73.382 4.0508 119.44 820 1
-97.86 68.263 4.1033 119.32 830 1
-103.04 58.002 4.1997 118.25 840 1
-103.88 53.104 4.2398 116.67 850 1
-103.26 53.111 4.2373 116.11 860 0
-101.84 52.733 4.2346 114.69 870 0
-101.88 50.503 4.2522 113.71 880 0
-104.12 51.419 4.2537 116.13 890 0
-104.57 53.045 4.2429 117.25 900 0
-107.52 45.52 4.3119 116.76 910 1
-110.23 36.528 4.3924 116.12 920 1
-110.22 29.632 4.4497 114.13 930 1
-110.64 22.766 4.5095 112.96 940 1
-110.74 20.07 4.5331 112.55 950 1
-111.62 17.988 4.5526 113.06 960 1
-112.18 15.553 4.5746 113.26 970 1
-112.37 13.738 4.5907 113.21 980 1
-112.07 12.81 4.5986 112.8 990 1
-112.8 11.921 4.6071 113.43 1000 1
-112.79 11.991 4.6065 113.42 1010 0
-113.45 11.846 4.6083 114.06 1020 0
-113.37 12.351 4.6039 114.04 1030 0
-113.34 12.432 4.6031 114.02 1040 0
-113.36 12.002 4.6069 114 1050 0
-113.57 11.791 4.6089 114.18 1060 0
-112.99 12.559 4.6017 113.69 1070 0
-113.62 11.46 4.6119 114.2 1080 0
-113.32 12.087 4.6061 113.96 1090 1
-113.17 14.279 4.5869 114.07 1100 1
-110.8 14.051 4.5863 111.69 1110 1
-108.86 26.021 4.4778 111.92 1120 1
-108.56 30.195 4.4411 112.68 1130 1
-108.9 32.22 4.4247 113.57 1140 1
-108.8 30.486 4.4392 112.99 1150 0
-108.4 30.795 4.4356 112.69 1160 0
-108.43 30.083 4.4418 112.52 1170 0
-107.86 29.624 4.4444 111.86 1180 0
-107.95 28.63 4.4531 111.68 1190 0
-108.42 29.36 4.4479 112.33 1200 0
-107.37 32.126 4.4216 112.07 1210 0
-107.16 30.774 4.4327 111.49 1220 0
-106.69 31.431 4.4259 111.22 1230 0
-106.71 33.519 4.408 111.85 1240 0
-106.86 33.702 4.4069 112.05 1250 0
-105.51 40.715 4.3441 113.1 1260 1
-102.65 52.408 4.2403 115.25 1270 1
-98.906 63.085 4.1446 117.31 1280 1
-96.944 65.693 4.1168 117.11 1290 1
-98.143 64.555 4.1306 117.47 1300 0
-99.157 63.228 4.1447 117.6 1310 0
-99.161 63.085 4.1458 117.53 1320 0
-99.719 61.836 4.1573 117.33 1330 0
-99.288 61.244 4.1597 116.66 1340 0
-99.94 60.522 4.1679 116.84 1350 0
-99.263 59.7 4.1709 115.83 1360 0
-99.843 59.795 4.1728 116.38 1370 0
-99.753 59.845 4.172 116.33 1380 0
-99.849 60.091 4.1706 116.54 1390 0
-99.345 59.798 4.1706 115.95 1400 0
-99.098 60.564 4.1638 116.14 1410 0
-99.152 60.204 4.1667 116 1420 0
-99.256 60.611 4.1642 116.3 1430 0
-98.755 61.291 4.1569 116.23 1440 0
-98.753 62.381 4.149 116.81 1450 0
-98.578 61.825 4.1522 116.36 1460 0
-99.104 61.792 4.1549 116.79 1470 0
-98.933 61.491 4.1563 116.49 1480 0
-98.782 62.335 4.1495 116.81 1490 0
-98.982 61.907 4.1535 116.75 1500 0
-98.993 62.521 4.1491 117.08 1510 0
-97.563 64.797 4.1261 117.12 1520 0
-96.761 65.481 4.1175 116.84 1530 0
-96.686 65.213 4.119 116.62 1540 0
-97.039 64.691 4.1244 116.63 1550 0
-97.081 64.71 4.1245 116.67 1560 0
-98.095 63.822 4.1356 117.03 1570 0
-97.539 64.022 4.1315 116.67 1580 0
-97.702 63.771 4.1341 116.67 1590 0
-97.929 62.526 4.1441 116.19 1600 0
-97.785 62.785 4.1416 116.21 1610 0
-97.548 62.668 4.1414 115.94 1620 0
-97.552 63.335 4.1365 116.31 1630 0
-96.96 63.228 4.1345 115.75 1640 0
-96.471 63.675 4.129 115.59 1650 0
-96.194 62.726 4.1345 114.84 1660 0
-96.395 61.605 4.1437 114.4 1670 0
-97.04 60.47 4.1551 114.34 1680 0
-96.244 60.8 4.149 113.84 1690 0
-95.501 61.374 4.1412 113.52 1700 0
-96.241 60.757 4.1493 113.81 1710 0
-95.621 60.574 4.1477 113.19 1720 0
-96.117 60.283 4.1522 113.46 1730 0
-96.23 59.81 4.1563 113.3 1740 0
-95.871 60.087 4.1525 113.15 1750 0
-94.962 61.124 4.1405 112.93 1760 0
-93.778 62.104 4.1275 112.48 1770 0
-94.215 61.57 4.1336 112.55 1780 0
-94.063 61.8 4.1311 112.55 1790 0
-93.348 61.849 4.1272 111.98 1800 0
-93.304 61.745 4.1278 111.88 1810 0
-93.352 62.233 4.1244 112.19 1820 0
-92.593 63.013 4.1148 112 1830 0
-92.354 62.196 4.1197 111.34 1840 0
-92.608 62.085 4.1218 111.49 1850 0
-93.391 61.495 4.1301 111.82 1860 0
-92.776 62.686 4.1182 111.97 1870 0
-92.766 62.627 4.1186 111.93 1880 0
-93.284 62.135 4.1248 112.08 1890 0
-91.572 64.71 4.0972 112.13 1900 0
-90.663 65.434 4.0872 111.81 1910 0
-90.569 66.435 4.0795 112.32 1920 0
-91.02 65.353 4.0897 112.05 1930 0
-92.027 63.838 4.1059 112 1940 0
-92.629 62.943 4.1155 111.99 1950 0
-93.026 61.571 4.1277 111.56 1960 0
-91.973 62.199 4.1178 111.03 1970 0
-92.286 61.685 4.1232 111 1980 0
-92.565 61.736 4.1242 111.26 1990 0
-91.301 62.991 4.1085 110.92 2000 0
-92.256 61.998 4.1207 111.15 2010 0
-91.524 62.015 4.1169 110.56 2020 0
-92.629 61.698 4.1248 111.3 2030 0
-92.148 61.605 4.1231 110.84 2040 0
-92.16 62.255 4.1183 111.22 2050 0
-91.721 62.832 4.1118 111.18 2060 0
-92.124 62.632 4.1153 111.4 2070 0
-92.059 62.413 4.1166 111.22 2080 0
-91.567 63.519 4.1059 111.44 2090 0
-91.412 64.211 4.1 111.71 2100 0
-90.066 66.099 4.0793 111.72 2110 0
-81.195 75.604 3.9626 110.94 2120 0
-83.775 73.135 3.9947 111.21 2130 0
-85.503 71.904 4.0132 111.72 2140 0
-85.232 72.841 4.0052 112.12 2150 0
-85.378 72.867 4.0059 112.25 2160 0
-84.864 73.588 3.998 112.33 2170 0
-83.359 74.859 3.9807 112.04 2180 0
-83.841 75.131 3.9817 112.58 2190 0
-82.804 75.986 3.9699 112.38 2200 0
-82.702 76.155 3.9682 112.42 2210 0
-81.874 77.295 3.9557 112.6 2220 0
-83.402 76.943 3.9673 113.47 2230 0
-80.854 79.414 3.936 113.33 2240 0
-81.277 79.492 3.9381 113.69 2250 0
-81.325 80.28 3.9335 114.27 2260 0
-80.741 82.451 3.9165 115.4 2270 0
-81.843 81.368 3.9299 115.41 2280 0
-83.189 80.033 3.9463 115.44 2290 0
-82.002 80.561 3.9359 114.95 2300 0
-82.894 79.436 3.9483 114.81 2310 0
-81.818 79.305 3.9426 113.95 2320 0
-81.571 80.432 3.934 114.56 2330 0
-81.149 80.284 3.9323 114.15 2340 0
-79.439 81.139 3.9164 113.55 2350 0
-80.441 80.326 3.9277 113.68 2360 0
-77.449 82.226 3.8971 112.96 2370 0
-77.983 81.289 3.9062 112.65 2380 0
-77.703 80.249 3.9109 111.7 2390 0
-76.755 82.139 3.8931 112.42 2400 0
-76.209 82.986 3.8844 112.67 2410 0
-75.518 81.857 3.8867 111.37 2420 0
-75.546 81.665 3.8881 111.25 2430 0
-76.913 81.292 3.8993 111.91 2440 0
-76.213 83.141 3.8835 112.79 2450 0
-74.76 83.913 3.8694 112.39 2460 0
-75.424 82.278 3.8836 111.62 2470 0
-74.748 82.636 3.8769 111.43 2480 0
-75.72 82.715 3.8829 112.14 2490 0
-74.874 81.803 3.8828 110.9 2500 0
-75.197 82.757 3.8792 111.82 2510 0
-74.169 82.687 3.8727 111.08 2520 0
-75.508 82.102 3.8852 111.54 2530 0
-74.59 83.205 3.8725 111.74 2540 0
-74.769 83.338 3.8728 111.96 2550 0
-74.696 84.53 3.8653 112.8 2560 0
-74.604 83.2 3.8726 111.75 2570 0
-74.613 84.766 3.8634 112.93 2580 0
-75.488 83.801 3.8749 112.79 2590 0
-74.517 84.467 3.8645 112.64 2600 0
-74.508 84.793 3.8625 112.88 2610 0
-74.272 85.085 3.8592 112.94 2620 0
-73.01 85.711 3.8471 112.59 2630 0
-71.542 86.512 3.8326 112.26 2640 0
-71.527 86.37 3.8333 112.14 2650 0
-72.505 85.884 3.8427 112.4 2660 0
-72.739 85.619 3.8458 112.35 2670 0
-72.566 87.338 3.8349 113.55 2680 0
-71.87 86.915 3.8325 112.78 2690 0
-72.267 87.489 3.832 113.48 2700 0
-71.017 87.054 3.8259 112.35 2710 0
-71.652 88.04 3.8247 113.51 2720 0
-71.316 88.901 3.8177 113.97 2730 0
-71.854 88.792 3.8219 114.22 2740 0
-71.842 89.887 3.8159 115.07 2750 0
-70.231 90.288 3.8027 114.39 2760 0
-70.783 90.978 3.8028 115.27 2770 0
-71.578 90.47 3.8109 115.36 2780 0
-71.993 90.676 3.8126 115.78 2790 0
-72.964 92.007 3.8121 117.43 2800 0
-73.55 91.135 3.8206 117.11 2810 0
-72.435 90.764 3.8152 116.12 2820 0
-72.743 91.358 3.814 116.78 2830 0
-71.238 90.708 3.8073 115.34 2840 0
-71.662 91.002 3.8087 115.83 2850 0
-71.102 90.962 3.8051 115.45 2860 0
-70.746 89.338 3.8114 113.96 2870 0
-70.136 90.137 3.8028 114.21 2880 0
-70.5 88.957 3.8118 113.51 2890 0
