# Supplementary material for: Inducible microRNA-200c decreases motility of breast cancer cells and reduces filamin A
Source: PLoS One. 2019 Nov 20;14(11):e0224314. doi: 10.1371/journal.pone.0224314 (PMC6867627; doi:10.1371/journal.pone.0224314)
Supplement: S1 Raw Data — (ZIP) [file pone.0224314.s007.zip › MDA-MB-231-200c_Dox/cell88.txt]

-14.216 -66.593 6.0729 68.094 10 0
-13.893 -66.558 6.0774 67.993 20 0
-14.597 -66.889 6.0683 68.463 30 0
-12.019 -67.516 6.107 68.577 40 0
-11.508 -67.117 6.1134 68.097 50 0
-9.2188 -67.533 6.1475 68.159 60 0
-8.5362 -67.777 6.1579 68.312 70 0
-7.9401 -67.051 6.1653 67.52 80 0
-6.8332 -66.367 6.1806 66.717 90 0
-4.6812 -66.773 6.2132 66.937 100 0
-5.0333 -66.604 6.2078 66.794 110 0
-6.0081 -66.141 6.1926 66.414 120 0
-8.3748 -64.957 6.155 65.495 130 0
-10.458 -64.211 6.1217 65.057 140 0
-9.3807 -64.658 6.1391 65.335 150 0
-12.043 -63.181 6.0948 64.319 160 0
-14.467 -62.315 6.0551 63.972 170 0
-12.529 -62.667 6.0859 63.907 180 0
-8.0536 -63.394 6.1568 63.904 190 0
-6.1527 -63.612 6.1868 63.908 200 0
-9.5881 -62.459 6.1309 63.19 210 0
-13.339 -61.143 6.0684 62.581 220 0
-15.823 -60.86 6.0288 62.883 230 0
-18.901 -58.987 5.9731 61.942 240 0
-24.33 -56.941 5.8794 61.921 250 0
-40.039 -51.929 5.6264 65.572 260 0
-38.935 -54.812 5.6656 67.234 270 0
-16.608 -67.271 6.0411 69.291 280 0
-4.7542 -72.064 6.2173 72.22 290 0
-4.2976 -71.212 6.2229 71.342 300 0
-3.9318 -70.794 6.2277 70.904 310 0
-3.4279 -71.105 6.235 71.188 320 0
-18.361 -64.796 6.0071 67.348 330 0
-21.054 -63.631 5.9636 67.023 340 0
-35.307 -56.388 5.7238 66.529 350 0
-46.001 -49.362 5.533 67.474 360 0
-46.822 -48.962 5.5201 67.746 370 0
-54.421 -39.88 5.3448 67.468 380 0
-53.525 -39.909 5.3531 66.766 390 1
-38.776 -55.238 5.6711 67.489 400 1
-18.772 -65.866 6.0055 68.489 410 1
-3.0803 -70.511 6.2395 70.578 420 1
-5.7857 -68.467 6.1989 68.711 430 0
-2.6067 -67.486 6.2446 67.537 440 0
3.3006 -67.855 6.3318 67.935 450 0
10.007 -67.836 6.4296 68.57 460 0
13.246 -67.454 6.4771 68.743 470 0
12.379 -66.581 6.467 67.722 480 0
14.55 -65.701 6.5011 67.293 490 0
18.136 -65.216 6.5544 67.691 500 0
20.329 -65.272 6.5851 68.364 510 0
24.745 -65.915 6.6423 70.407 520 0
19.216 -64.742 6.5717 67.533 530 1
15.871 -64.736 6.5236 66.653 540 1
10.055 -65.349 6.4359 66.118 550 1
5.1839 -64.601 6.3633 64.809 560 1
3.9278 -65.018 6.3435 65.136 570 1
1.5373 -64.373 6.3071 64.391 580 1
-7.2009 -62.94 6.1693 63.351 590 0
-28.236 -60.118 5.8441 66.419 600 0
-41.615 -52.736 5.6151 67.179 610 0
-40.124 -53.724 5.6417 67.053 620 0
-51.411 -43.249 5.4118 67.183 630 0
-54.077 -39.768 5.3465 67.125 640 0
-54.86 -38.923 5.3295 67.265 650 1
-53.334 -38.978 5.3435 66.059 660 1
-54.637 -38.968 5.3319 67.109 670 1
-55.091 -38.714 5.3249 67.333 680 1
-55.009 -38.922 5.3282 67.387 690 1
-54.763 -38.96 5.3307 67.208 700 1
-55.15 -38.429 5.321 67.218 710 1
-55.676 -38.732 5.3202 67.823 720 1
-49.798 -48.126 5.4807 69.252 730 1
-29.261 -65.268 5.8617 71.527 740 1
-14.027 -68.464 6.0811 69.886 750 1
5.0728 -69.514 6.356 69.699 760 1
22.968 -67.227 6.6124 71.042 770 1
47.697 -58.02 6.9712 75.109 780 1
50.022 -55.665 7.0152 74.839 790 1
54.911 -52.044 7.0954 75.656 800 1
56.32 -47.67 7.1516 73.786 810 1
51.92 -51.34 7.0742 73.017 820 1
30.3 -65.806 6.7147 72.446 830 1
21.262 -70.062 6.5778 73.217 840 1
1.457 -73.661 6.303 73.676 850 1
-2.4808 -73.032 6.2492 73.074 860 1
-4.1869 -72.066 6.2252 72.187 870 0
6.4322 -71.351 6.3731 71.64 880 0
10.467 -69.952 6.4317 70.731 890 0
8.5086 -69.509 6.405 70.028 900 0
9.7729 -68.425 6.4251 69.12 910 0
15.993 -67.035 6.5174 68.916 920 0
24.633 -63.838 6.6515 68.425 930 0
16.879 -65.88 6.534 68.008 940 0
16.954 -65.122 6.5379 67.293 950 0
18.932 -64.004 6.5708 66.745 960 0
22.305 -61.976 6.6286 65.868 970 0
20.989 -62.624 6.6066 66.048 980 0
21.398 -62.133 6.6149 65.714 990 0
19.394 -63.015 6.5817 65.932 1000 0
17.724 -63.33 6.5561 65.763 1010 0
15.992 -64.585 6.5259 66.536 1020 0
16.117 -63.553 6.5315 65.565 1030 0
10.825 -63.454 6.4521 64.371 1040 1
-1.3479 -66.777 6.263 66.79 1050 1
-4.741 -64.623 6.21 64.797 1060 1
-9.3533 -63.088 6.136 63.778 1070 1
-14.687 -60.875 6.0464 62.621 1080 1
-18.7 -59.118 5.9768 62.005 1090 1
-22.779 -57.525 5.9061 61.871 1100 1
-27.241 -56.198 5.8318 62.452 1110 1
-25.522 -57.166 5.8633 62.604 1120 0
-25.213 -54.329 5.8487 59.894 1130 0
-24.618 -55.673 5.8669 60.873 1140 0
-26.292 -55.09 5.8379 61.042 1150 0
-27.081 -54.462 5.8217 60.823 1160 0
-29.074 -54.071 5.7898 61.392 1170 0
-36.052 -52.877 5.6848 63.997 1180 0
-30.706 -56.309 5.784 64.137 1190 0
-20.397 -62.841 5.9693 66.068 1200 0
-22.502 -62.081 5.9355 66.033 1210 0
-30.193 -57.544 5.8 64.984 1220 0
-31.991 -54.944 5.7559 63.579 1230 0
-29.039 -56.899 5.8113 63.88 1240 0
-25.964 -56.281 5.8509 61.981 1250 0
-2.9174 -68.273 6.2405 68.336 1260 0
15.263 -70.955 6.4951 72.578 1270 0
27.935 -68.865 6.6686 74.315 1280 0
28.248 -69.059 6.6715 74.613 1290 0
31.51 -66.291 6.7269 73.399 1300 0
37.142 -62.784 6.8174 72.947 1310 0
40.284 -60.024 6.8743 72.289 1320 0
39.95 -57.716 6.8886 70.194 1330 0
37.129 -56.895 6.8614 67.939 1340 0
33.328 -57.802 6.8062 66.722 1350 0
27.401 -58.908 6.7186 64.969 1360 0
26.288 -57.447 6.7123 63.176 1370 0
24.39 -58.047 6.681 62.963 1380 0
22.507 -58.45 6.6507 62.634 1390 0
19.161 -57.859 6.603 60.949 1400 0
13.985 -59.079 6.5156 60.712 1410 0
11.512 -61.252 6.469 62.325 1420 0
5.0636 -60.316 6.3669 60.528 1430 0
6.0187 -63.944 6.377 64.227 1440 0
2.9827 -63.691 6.33 63.761 1450 0
1.713 -62.762 6.3105 62.785 1460 0
0.79489 -62.226 6.296 62.231 1470 0
0.77958 -62.404 6.2957 62.409 1480 0
0.95228 -62.286 6.2985 62.294 1490 0
6.216 -61.183 6.3844 61.498 1500 0
6.0722 -59.973 6.3841 60.279 1510 0
6.301 -59.862 6.3881 60.193 1520 0
11.218 -59.599 6.4692 60.645 1530 0
9.9812 -59.3 6.4499 60.135 1540 0
9.8782 -58.509 6.4504 59.337 1550 0
51.24 -44.242 7.1417 67.697 1560 0
60.793 -38.801 7.2859 72.12 1570 0
65.073 -35.213 7.358 73.99 1580 0
66.166 -35.042 7.3669 74.873 1590 0
64.692 -35.752 7.3491 73.914 1600 0
62.541 -35.658 7.3358 71.992 1610 0
59.781 -36.658 7.3039 70.126 1620 0
60.781 -33.805 7.3464 69.55 1630 0
61.293 -31.748 7.3761 69.027 1640 0
61.189 -29.731 7.4017 68.029 1650 0
61.552 -26.746 7.4441 67.111 1660 0
64.209 -21.827 7.5263 67.817 1670 0
62.081 -22.402 7.5077 65.999 1680 0
60.16 -27.435 7.4261 66.12 1690 0
55.907 -40.43 7.2279 68.994 1700 0
53.764 -40.909 7.2035 67.558 1710 0
50.435 -37.919 7.2093 63.099 1720 0
50.513 -33.713 7.2655 60.73 1730 0
55.707 -26.486 7.4102 61.682 1740 0
55.795 -26.415 7.4118 61.732 1750 0
53.318 -34.225 7.2833 63.357 1760 0
52.124 -30.34 7.3269 60.311 1770 0
53.708 -27.444 7.3816 60.314 1780 0
51.676 -26.875 7.3744 58.247 1790 0
66.062 -6.7999 7.7514 66.411 1800 0
68.842 -3.6751 7.8006 68.94 1810 0
67.28 -22.511 7.5311 70.946 1820 0
63.701 -31.7 7.3922 71.153 1830 0
58.902 -33.721 7.334 67.871 1840 0
53.413 -31.657 7.319 62.089 1850 0
47.021 -32.565 7.2483 57.197 1860 0
46.234 -32.436 7.2422 56.478 1870 0
46.432 -32.531 7.2428 56.694 1880 0
48.489 -30.396 7.294 57.228 1890 0
67.039 -7.1075 7.7484 67.415 1900 0
68.484 -3.8439 7.7979 68.592 1910 0
65.237 -18.866 7.5725 67.91 1920 0
45.05 -55.381 6.9661 71.39 1930 0
31.173 -65.72 6.7261 72.739 1940 0
5.5357 -71.173 6.3608 71.388 1950 0
-0.21709 -70.643 6.2801 70.643 1960 0
-1.9497 -68.157 6.2546 68.185 1970 0
3.9342 -66.265 6.3425 66.382 1980 0
24.311 -62.575 6.6538 67.132 1990 0
33.913 -60.972 6.7908 69.769 2000 0
29.909 -61.661 6.7348 68.532 2010 0
2.4989 -71.589 6.3181 71.633 2020 0
2.5687 -69.551 6.3201 69.598 2030 0
5.5787 -67.679 6.3654 67.909 2040 0
35.088 -61.331 6.8028 70.659 2050 0
61.159 -39.769 7.2774 72.952 2060 0
60.669 -34.352 7.3388 69.719 2070 0
57.554 -28.966 7.3877 64.432 2080 0
54.393 -24.511 7.4306 59.66 2090 0
52.832 -22.632 7.4493 57.475 2100 0
53.234 -26.058 7.3988 59.27 2110 0
50.8 -29.401 7.3293 58.695 2120 0
50.393 -21.767 7.4462 54.893 2130 0
67.723 8.3219 7.9763 68.232 2140 0
66.498 -20.787 7.551 69.671 2150 0
50.26 -52.964 7.0424 73.016 2160 0
20.125 -69.089 6.5666 71.961 2170 0
11.061 -70.056 6.4398 70.924 2180 0
8.5009 -64.397 6.4144 64.956 2190 0
5.492 -64.05 6.3687 64.285 2200 0
2.7101 -65.585 6.3245 65.641 2210 0
15.385 -67.548 6.5071 69.278 2220 0
13.974 -61.999 6.5049 63.555 2230 0
4.8913 -64.258 6.3592 64.444 2240 0
6.8368 -62.368 6.3924 62.742 2250 0
40.01 -54.084 6.9201 67.274 2260 0
42.772 -50.494 6.986 66.175 2270 0
33.518 -57.862 6.8082 66.869 2280 0
7.6918 -69.437 6.3935 69.862 2290 0
3.6964 -66.834 6.3384 66.937 2300 0
7.433 -63.796 6.3992 64.227 2310 0
32.364 -57.03 6.7994 65.573 2320 0
43.52 -51.738 6.9825 67.608 2330 0
41.89 -48.759 6.993 64.283 2340 0
36.958 -51.617 6.9046 63.484 2350 0
33.123 -53.544 6.8372 62.961 2360 0
30.479 -57.541 6.7703 65.115 2370 0
33.102 -57.499 6.8055 66.347 2380 0
30.691 -58.764 6.7645 66.296 2390 0
28.515 -55.721 6.7562 62.594 2400 0
31.985 -57.138 6.7935 65.481 2410 0
43.56 -52.19 6.9787 67.98 2420 0
41.562 -49.067 6.986 64.304 2430 0
33.528 -48.488 6.8882 58.951 2440 0
38.614 -46.657 6.9745 60.563 2450 0
33.752 -44.056 6.9369 55.499 2460 0
42.216 -42.684 7.0631 60.034 2470 0
38.344 -49.016 6.947 62.232 2480 0
37.188 -49.044 6.9319 61.549 2490 0
41.965 -50.435 6.9772 65.61 2500 0
40.465 -50.897 6.9549 65.023 2510 0
36.665 -49.761 6.9182 61.81 2520 0
42.018 -47.096 7.0117 63.116 2530 0
46.457 -42.959 7.1077 63.276 2540 0
38.704 -43.033 7.0157 57.878 2550 0
32.113 -44.286 6.9106 54.704 2560 0
29.228 -50.145 6.8109 58.042 2570 0
20.085 -53.134 6.6446 56.803 2580 0
10.288 -52.888 6.4753 53.879 2590 0
5.0815 -54.829 6.3756 55.064 2600 0
12.848 -59.963 6.4943 61.323 2610 0
7.7909 -64.286 6.4038 64.756 2620 0
2.1914 -65.999 6.3164 66.036 2630 0
-21.831 -66.996 5.9682 70.463 2640 0
-23.36 -69.227 5.9577 73.062 2650 0
-17.537 -70.272 6.0386 72.428 2660 0
-7.2318 -68.873 6.1786 69.252 2670 0
5.1092 -66.172 6.3602 66.368 2680 0
20.597 -62.346 6.6023 65.66 2690 0
22.621 -55.338 6.6712 59.782 2700 0
20.235 -50.909 6.6615 54.783 2710 0
-19.93 -65.328 5.9871 68.3 2720 0
-17.789 -68.335 6.0285 70.612 2730 0
-9.369 -70.518 6.1511 71.138 2740 0
12.255 -68.917 6.4592 69.998 2750 0
39.293 -60.231 6.8612 71.915 2760 0
39.206 -55.974 6.8942 68.339 2770 0
40.768 -53.073 6.9382 66.924 2780 0
41.636 -47.762 7.0002 63.363 2790 0
45.012 -41.513 7.109 61.233 2800 0
60.766 -14.148 7.6252 62.391 2810 0
67.301 3.3297 7.9034 67.384 2820 0
68.217 -5.7259 7.7702 68.457 2830 1
61.576 -37.017 7.3127 71.847 2840 1
53.852 -47.368 7.1326 71.72 2850 1
46.084 -46.22 7.0671 65.269 2860 1
41.059 -45.714 7.015 61.446 2870 1
37.619 -45.503 6.974 59.04 2880 1
42.852 -42.151 7.0768 60.108 2890 0
