# Supplementary material for: Inducible microRNA-200c decreases motility of breast cancer cells and reduces filamin A
Source: PLoS One. 2019 Nov 20;14(11):e0224314. doi: 10.1371/journal.pone.0224314 (PMC6867627; doi:10.1371/journal.pone.0224314)
Supplement: S1 Raw Data — (ZIP) [file pone.0224314.s007.zip › MDA-MB-231-200c_Dox/cell89.txt]

25.165 58.013 2.7323 63.236 10 0
33.322 56.798 2.611 65.851 20 0
36.237 51.928 2.5323 63.322 30 0
40.053 48.962 2.4559 63.258 40 0
41.244 46.553 2.4166 62.195 50 0
36.453 49.903 2.5107 61.799 60 0
31.34 56.19 2.6328 64.338 70 0
34.746 53.132 2.5624 63.484 80 0
30.854 54.794 2.6288 62.884 90 0
32.914 54.24 2.5962 63.445 100 0
34.633 53.19 2.5644 63.471 110 0
34.704 51.331 2.5471 61.962 120 0
27.683 54.566 2.6721 61.186 130 0
23.059 56.712 2.7554 61.221 140 0
29.01 53.042 2.6411 60.457 150 0
21.942 55.389 2.7644 59.577 160 0
44.195 45.302 2.3686 63.288 170 0
32.502 52.319 2.5857 61.593 180 0
30.034 53.922 2.6334 61.722 190 0
25.028 56.772 2.7264 62.044 200 0
16.524 61.657 2.8797 63.833 210 0
22.433 58.145 2.7734 62.323 220 0
25.117 56.523 2.7234 61.852 230 0
27.325 54.955 2.6802 61.374 240 0
30.273 53.321 2.6252 61.315 250 0
38.068 48.552 2.4766 61.696 260 0
39.167 47.451 2.4516 61.528 270 0
34.801 49.347 2.5274 60.384 280 0
30.75 51.445 2.6028 59.934 290 0
24.814 54.018 2.711 59.445 300 0
28.145 51.759 2.6435 58.916 310 0
29.549 51.005 2.6165 58.946 320 0
29.763 49.527 2.6005 57.782 330 0
31.164 45.701 2.5431 55.315 340 0
34.564 39.239 2.4195 52.291 350 0
29.297 43.521 2.5491 52.463 360 0
9.6297 59.048 2.9799 59.828 370 0
11.052 57.893 2.953 58.938 380 0
16.76 55.541 2.8485 58.015 390 0
21.233 53.379 2.763 57.447 400 0
21.753 53.011 2.7522 57.301 410 0
15.393 55.131 2.8693 57.24 420 0
11.302 55.614 2.9411 56.751 430 0
21.862 52.758 2.7488 57.108 440 0
24.533 50.266 2.6875 55.933 450 0
22.833 51.256 2.7225 56.112 460 0
19.941 52.923 2.7812 56.556 470 0
15.122 54.645 2.8716 56.698 480 0
13.586 54.108 2.8956 55.787 490 0
14.82 52.8 2.8679 54.84 500 0
14.659 53.584 2.8746 55.552 510 0
22.626 52.19 2.7325 56.883 520 0
8.5655 55.621 2.9888 56.277 530 1
-12.202 62.767 3.3336 63.942 540 1
-16.753 63.168 3.4008 65.352 550 1
-19.003 62.006 3.439 64.853 560 1
-31.646 55.897 3.6568 64.234 570 1
-44.107 46.695 3.8985 64.233 580 1
-51.459 38.291 4.0727 64.142 590 1
-58.474 26.584 4.2857 64.234 600 1
-62.007 19.642 4.4056 65.043 610 1
-58.141 19.45 4.3896 61.308 620 0
-55.814 26.105 4.2749 61.617 630 0
-59.465 11.364 4.5236 60.542 640 0
-58.505 15.112 4.4596 60.426 650 0
-53.875 22.678 4.314 58.454 660 0
-57.791 12 4.5076 59.024 670 0
-57.065 12.78 4.4921 58.479 680 0
-56.21 16.777 4.4223 58.66 690 0
-56.208 15.588 4.4419 58.329 700 0
-56.677 11.296 4.5157 57.792 710 0
-56.226 15.966 4.4357 58.449 720 0
-56.695 14.782 4.4573 58.59 730 0
-55.733 18.14 4.3977 58.611 740 0
-53.623 23.478 4.2997 58.537 750 0
-57.974 8.5262 4.5664 58.598 760 0
-59.892 -4.4985 4.7874 60.061 770 0
-54.868 13.692 4.4678 56.55 780 0
-52.838 24.646 4.2759 58.303 790 0
-50.102 33.476 4.1233 60.257 800 0
-51.063 31.265 4.163 59.874 810 0
-53.656 22.873 4.3094 58.328 820 1
-57.408 12.723 4.4943 58.801 830 1
-62.192 -1.75 4.7405 62.216 840 1
-61.328 -12.588 4.9148 62.606 850 1
-59.382 -23.391 5.0876 63.823 860 1
-51.817 -35.904 5.3183 63.04 870 1
-41.952 -43.063 5.5109 60.119 880 1
-34.493 -48.628 5.6662 59.619 890 1
-23.761 -56.251 5.8835 61.063 900 1
-18.725 -55.712 5.9589 58.775 910 1
-13.29 -56.319 6.0515 57.866 920 1
-10.984 -56.155 6.09 57.219 930 1
-9.4768 -56.364 6.1166 57.155 940 1
-13.572 -55.621 6.0439 57.252 950 0
-10.115 -55.828 6.1039 56.737 960 0
-12.206 -55.211 6.0656 56.545 970 0
-12.792 -54.904 6.0543 56.375 980 0
-11.677 -55.455 6.0757 56.671 990 0
-11.606 -54.813 6.0745 56.028 1000 0
-12.296 -54.32 6.0606 55.695 1010 0
-11.373 -54.481 6.0774 55.655 1020 0
-12.072 -55.612 6.0694 56.907 1030 0
-11.096 -54.557 6.0825 55.674 1040 0
-11.97 -54.45 6.0668 55.75 1050 0
-11.246 -55.573 6.0835 56.7 1060 0
-10.727 -55.129 6.091 56.163 1070 0
-10.512 -55.913 6.0973 56.893 1080 0
-8.9007 -56.387 6.1266 57.086 1090 0
-8.463 -56.015 6.1332 56.651 1100 0
-8.7838 -56.444 6.1288 57.124 1110 0
-8.8907 -56.288 6.1265 56.985 1120 0
-9.8313 -56.876 6.112 57.72 1130 0
-9.4143 -56.548 6.1182 57.327 1140 0
-8.9533 -55.8 6.1241 56.513 1150 0
-8.1787 -56.667 6.1398 57.254 1160 0
-10.063 -56.548 6.1071 57.437 1170 0
-10.218 -56.912 6.1055 57.822 1180 0
-10.616 -55.533 6.0943 56.539 1190 0
-9.147 -56.571 6.1229 57.306 1200 0
-11.993 -55.87 6.0717 57.143 1210 0
-9.2512 -56.307 6.1203 57.062 1220 0
-10.097 -55.36 6.1028 56.274 1230 0
-7.1552 -56.825 6.1579 57.274 1240 0
3.2395 -60.408 6.3368 60.494 1250 0
-8.5782 -59.31 6.1395 59.928 1260 0
-20.875 -55.704 5.9246 59.487 1270 0
-27.809 -54.203 5.8091 60.921 1280 0
-26.404 -55.832 5.8414 61.76 1290 0
-12.436 -60.21 6.0795 61.481 1300 0
7.6816 -65.347 6.4002 65.797 1310 0
17.198 -66.132 6.5376 68.332 1320 0
4.5468 -66.027 6.3519 66.183 1330 0
-5.6301 -65.22 6.1971 65.463 1340 0
-21.462 -59.216 5.9355 62.985 1350 0
-26.296 -55.22 5.8387 61.162 1360 0
-16.859 -62.857 6.0211 65.079 1370 0
1.6004 -64.017 6.3082 64.037 1380 0
12.836 -65.05 6.478 66.304 1390 0
12.553 -69.713 6.4613 70.835 1400 0
5.5278 -67.148 6.3653 67.375 1410 0
-5.0028 -64.245 6.2055 64.439 1420 0
-7.3362 -59.828 6.1612 60.276 1430 0
-5.5556 -57.559 6.187 57.826 1440 0
-0.8271 -58.4 6.269 58.405 1450 0
1.071 -59.662 6.3011 59.671 1460 0
0.84913 -59.215 6.2975 59.221 1470 0
-1.5068 -57.658 6.2571 57.678 1480 0
-1.7041 -57.37 6.2535 57.395 1490 0
-2.2365 -57.476 6.2443 57.52 1500 0
-1.7831 -57.264 6.2521 57.292 1510 0
-1.8207 -57.012 6.2513 57.041 1520 0
-0.28999 -58.113 6.2782 58.113 1530 0
-1.3205 -57.49 6.2602 57.505 1540 0
-1.8246 -57.858 6.2517 57.887 1550 0
-2.1388 -57.587 6.2461 57.627 1560 0
-4.3368 -57.344 6.2077 57.508 1570 0
-2.7612 -58.393 6.2359 58.459 1580 0
-2.7825 -58.002 6.2353 58.069 1590 0
-2.941 -57.53 6.2321 57.605 1600 0
-3.694 -57.446 6.219 57.565 1610 0
-3.54 -57.482 6.2217 57.591 1620 0
-3.2292 -57.565 6.2271 57.655 1630 0
-4.6173 -56.589 6.2018 56.777 1640 0
-4.1331 -57.036 6.2108 57.186 1650 0
-2.9393 -56.959 6.2316 57.035 1660 0
-3.3713 -57.36 6.2245 57.459 1670 0
-5.25 -56.426 6.1904 56.67 1680 0
-5.577 -56.471 6.1847 56.746 1690 0
-6.4938 -55.575 6.1669 55.953 1700 0
0.68701 -57.402 6.2952 57.406 1710 0
0.62646 -60.086 6.2936 60.089 1720 0
-2.5846 -58.629 6.2391 58.686 1730 0
-6.8955 -55.884 6.1604 56.308 1740 0
-9.3962 -54.445 6.1123 55.25 1750 0
-8.8981 -54.306 6.1208 55.03 1760 0
-8.5873 -54.221 6.1261 54.897 1770 0
-8.3227 -54.034 6.1304 54.671 1780 0
-8.2652 -53.17 6.129 53.808 1790 0
-9.6592 -52.729 6.102 53.607 1800 0
-2.7323 -54.955 6.2335 55.023 1810 0
-4.7027 -56.146 6.1996 56.343 1820 0
-6.131 -55.981 6.1741 56.316 1830 0
-6.3261 -55.9 6.1705 56.257 1840 0
-7.2883 -55.51 6.1526 55.986 1850 0
-6.8994 -56.154 6.1609 56.577 1860 0
-2.1831 -56.514 6.2446 56.556 1870 0
-6.6172 -57.48 6.1686 57.859 1880 0
-10.558 -55.869 6.0964 56.858 1890 0
-7.2643 -56.51 6.1553 56.975 1900 0
-2.282 -57.505 6.2435 57.551 1910 0
1.582 -57.6 6.3106 57.622 1920 0
-7.5538 -59.181 6.1562 59.661 1930 0
-15.221 -60.324 6.036 62.215 1940 0
-15.463 -58.576 6.0251 60.582 1950 0
-15.707 -60.41 6.0288 62.419 1960 0
-11.936 -60.226 6.0875 61.397 1970 0
-10.807 -61.141 6.1082 62.089 1980 0
-14.844 -62.393 6.0496 64.134 1990 0
-13.229 -63.246 6.077 64.615 2000 0
-14.954 -63.181 6.0508 64.926 2010 0
-14.088 -63.363 6.0644 64.91 2020 0
-14.05 -64.543 6.0688 66.055 2030 0
-14.341 -63.062 6.0596 64.672 2040 0
-14.971 -63.515 6.0517 65.256 2050 0
-14.703 -62.564 6.0524 64.269 2060 0
-14.559 -63.43 6.0576 65.079 2070 0
-14.343 -63.947 6.0625 65.536 2080 0
-12.111 -62.66 6.0923 63.819 2090 0
-5.9824 -62.187 6.1873 62.474 2100 0
-3.7272 -62.727 6.2238 62.838 2110 0
-5.3346 -63.661 6.1996 63.884 2120 0
-9.0116 -63.609 6.1425 64.244 2130 0
-10.333 -61.845 6.1176 62.703 2140 0
-7.7136 -61.662 6.1587 62.143 2150 0
-11.91 -62.33 6.0944 63.457 2160 0
-13.597 -63.361 6.0718 64.804 2170 0
-12.857 -64.209 6.0856 65.484 2180 0
-12.237 -63.303 6.0922 64.475 2190 0
-11.83 -62.652 6.0966 63.759 2200 0
-11.273 -63.197 6.1067 64.194 2210 0
-11.652 -61.947 6.0973 63.033 2220 0
-9.2437 -61.87 6.1349 62.556 2230 0
-11.127 -61.193 6.1033 62.196 2240 0
-11.247 -61.161 6.1013 62.187 2250 0
-11.512 -60.973 6.0966 62.051 2260 0
-10.557 -59.885 6.1087 60.809 2270 0
-10.282 -58.561 6.1094 59.457 2280 0
-7.4372 -60.412 6.1607 60.868 2290 0
-10.623 -61.047 6.1109 61.965 2300 0
-10.588 -61.285 6.1121 62.193 2310 0
-9.0898 -63.363 6.1407 64.012 2320 0
-9.5782 -62.736 6.1317 63.462 2330 0
-8.0419 -61.044 6.1522 61.572 2340 0
-8.5279 -62.938 6.1485 63.513 2350 0
-9.8671 -63.108 6.1281 63.875 2360 0
-10.13 -62.76 6.1231 63.572 2370 0
-11.007 -62.296 6.1083 63.261 2380 0
-10.269 -62.919 6.1214 63.752 2390 0
-8.8664 -63.57 6.1446 64.186 2400 0
-9.2744 -62.928 6.1369 63.608 2410 0
-10.845 -61.957 6.1099 62.899 2420 0
-11.084 -62.575 6.1079 63.55 2430 0
-13.729 -62.207 6.066 63.704 2440 0
-19.596 -57.564 5.9551 60.808 2450 0
-18.324 -56.878 5.9715 59.757 2460 0
-17.117 -56.566 5.9893 59.099 2470 0
-15.206 -58.575 6.0292 60.517 2480 0
-18.64 -56.607 5.9651 59.597 2490 0
-18.725 -55.73 5.959 58.792 2500 0
-15.77 -57.593 6.0159 59.713 2510 0
-16 -57.509 6.0118 59.693 2520 0
-16.592 -56.99 5.9999 59.356 2530 0
-17.243 -56.728 5.9881 59.291 2540 0
-18.675 -56.128 5.962 59.153 2550 0
-16.722 -57.505 6.0002 59.887 2560 0
-15.877 -56.782 6.0105 58.96 2570 0
-14.76 -57.18 6.0306 59.055 2580 0
-17.003 -55.939 5.9881 58.466 2590 0
-18.959 -54.252 5.947 57.469 2600 0
-18.702 -55.517 5.9583 58.582 2610 0
-21.252 -58.396 5.9342 62.142 2620 0
-19.844 -57.909 5.9531 61.215 2630 0
-17.979 -60.505 5.9943 63.119 2640 0
-14.216 -61.054 6.0544 62.687 2650 0
-14.606 -61.706 6.0508 63.411 2660 0
-15.262 -61.555 6.0401 63.419 2670 0
-14.606 -62.065 6.0521 63.761 2680 0
-13.244 -61.359 6.0706 62.772 2690 0
-13.401 -62.036 6.0704 63.467 2700 0
-14.679 -62.287 6.0517 63.994 2710 0
-15.169 -61.65 6.0419 63.489 2720 0
-15.284 -61.459 6.0395 63.331 2730 0
-15.448 -59.26 6.0282 61.24 2740 0
-16.177 -59.42 6.0174 61.583 2750 0
-15.517 -59.369 6.0275 61.363 2760 0
-16.57 -57.934 6.0046 60.257 2770 0
-16.766 -58.041 6.002 60.414 2780 0
-17.816 -56.792 5.9792 59.521 2790 0
-18.361 -56.358 5.9682 59.274 2800 0
-18.176 -56.224 5.9705 59.089 2810 0
-18.135 -57.265 5.9765 60.068 2820 0
-17.468 -57.233 5.987 59.839 2830 0
-17.255 -57.356 5.991 59.896 2840 0
-17.582 -56.767 5.9828 59.428 2850 0
-17.272 -57.118 5.9895 59.673 2860 0
-17.155 -57.417 5.9928 59.925 2870 0
-17.527 -56.873 5.9842 59.512 2880 0
-18.24 -56.485 5.9708 59.357 2890 0
