# Supplementary material for: Inducible microRNA-200c decreases motility of breast cancer cells and reduces filamin A
Source: PLoS One. 2019 Nov 20;14(11):e0224314. doi: 10.1371/journal.pone.0224314 (PMC6867627; doi:10.1371/journal.pone.0224314)
Supplement: S1 Raw Data — (ZIP) [file pone.0224314.s007.zip › MDA-MB-231-200c_Dox/cell9.txt]

-0.028335 44.389 3.1422 44.389 10 0
-0.30312 45.975 3.1482 45.976 20 0
-1.7492 45.805 3.1798 45.838 30 0
-0.57376 46.037 3.1541 46.04 40 0
0.0046986 45.252 3.1415 45.252 50 0
-0.48387 45.197 3.1523 45.199 60 0
3.3584 47.04 3.0703 47.16 70 1
6.5299 46.656 3.0025 47.111 80 1
8.9732 46.23 2.9499 47.093 90 1
11.032 44.931 2.9008 46.266 100 1
14.185 43.959 2.8295 46.191 110 1
17.814 42.148 2.7417 45.758 120 1
18.342 41.864 2.7286 45.706 130 0
17.821 40.582 2.7278 44.322 140 0
17.804 40.593 2.7283 44.326 150 0
19.735 39.784 2.6811 44.41 160 0
24.117 37.567 2.5709 44.642 170 1
30.922 33.788 2.4005 45.802 180 1
34.948 29.856 2.2778 45.965 190 1
33.045 29.93 2.3068 44.584 200 1
29.428 32.38 2.4039 43.755 210 1
24.696 34.304 2.5176 42.269 220 1
15.779 40.039 2.7662 43.036 230 1
12.177 41.873 2.8586 43.607 240 1
18.456 38.642 2.696 42.823 250 0
29.799 30.192 2.3627 42.421 260 0
45.079 17.194 1.9352 48.247 270 0
48.944 12.541 1.8216 50.525 280 0
47.025 12.047 1.8216 48.543 290 0
28.927 32.812 2.419 43.742 300 0
25.574 37.367 2.5414 45.281 310 0
21.94 41.329 2.6536 46.792 320 0
18.759 41.944 2.721 45.948 330 0
31.174 34.682 2.4094 46.633 340 0
43.997 16.994 1.9394 47.165 350 0
46.131 7.8537 1.7394 46.795 360 0
47.701 5.6075 1.6878 48.03 370 0
49.534 6.2439 1.6962 49.926 380 0
45.696 15.116 1.8903 48.132 390 0
28.355 34.043 2.4471 44.305 400 0
25.202 37.774 2.5532 45.41 410 0
26.702 33.563 2.4695 42.889 420 0
23.469 36.386 2.5687 43.298 430 0
21.906 36.473 2.6007 42.546 440 0
23.308 36.774 2.5767 43.538 450 0
22.256 37.287 2.6035 43.425 460 0
22.791 37.748 2.5984 44.095 470 0
22.529 38.859 2.6162 44.917 480 0
22.65 39.54 2.6214 45.568 490 0
21.394 38.566 2.6351 44.103 500 0
21.838 40.601 2.6481 46.101 510 0
20.306 39.136 2.663 44.09 520 0
20.915 39.582 2.6555 44.768 530 0
17.081 39.111 2.7298 42.678 540 0
10.73 39.821 2.8784 41.242 550 0
10.718 40.243 2.8813 41.646 560 0
11.165 41.747 2.8803 43.215 570 0
21.561 38.951 2.636 44.521 580 0
35.264 28.458 2.2498 45.315 590 0
38.869 26.596 2.1709 47.097 600 0
37.711 25.326 2.1622 45.426 610 0
28.491 34.981 2.4581 45.116 620 0
33.432 27.133 2.2526 43.057 630 0
45.009 16.555 1.9233 47.958 640 0
46.014 16.894 1.9227 49.018 650 0
43.697 21.294 2.0242 48.609 660 0
36.374 30.594 2.2701 47.53 670 0
37.8 27.552 2.2007 46.775 680 0
38.263 26.803 2.1819 46.717 690 0
37.003 29.031 2.2361 47.032 700 0
35.616 29.098 2.2558 45.991 710 0
36.311 29.363 2.2508 46.698 720 0
37.249 28.997 2.2323 47.205 730 0
37.47 28.81 2.2263 47.265 740 0
37.427 27.886 2.2111 46.673 750 0
38.784 26.659 2.173 47.063 760 0
38.597 26.295 2.1688 46.703 770 0
37.914 26.54 2.1815 46.28 780 0
37.611 25.795 2.172 45.607 790 0
36.441 27.315 2.214 45.542 800 0
35.938 28.821 2.2467 46.067 810 0
35.436 28.493 2.248 45.47 820 0
36.683 26.428 2.1951 45.211 830 0
36.007 25.605 2.189 44.183 840 0
37.275 24.733 2.1566 44.734 850 0
37.843 23.365 2.1239 44.475 860 0
37.63 23.249 2.1242 44.232 870 0
37.757 23.964 2.1363 44.72 880 0
38.793 21.996 2.0866 44.595 890 0
40.281 20.887 2.0492 45.374 900 0
40.818 19.786 2.0222 45.36 910 0
41.104 18.581 1.9954 45.109 920 0
41.268 18.832 1.9989 45.362 930 0
40.448 20.11 2.0322 45.171 940 0
40.035 20.594 2.0459 45.021 950 0
40.963 18.097 1.9868 44.783 960 0
42.23 15.146 1.9152 44.864 970 0
41.116 16.853 1.9598 44.436 980 0
41.167 16.827 1.9588 44.474 990 0
42.476 15.965 1.9303 45.377 1000 0
42.174 16.104 1.9356 45.144 1010 0
41.852 16.345 1.9431 44.931 1020 0
41.529 16.848 1.9562 44.816 1030 0
42.134 16.392 1.9418 45.211 1040 0
42.449 15.609 1.9232 45.227 1050 0
43.161 15.007 1.9054 45.695 1060 0
43.325 14.208 1.8877 45.596 1070 0
43.096 13.806 1.8808 45.254 1080 0
42.245 12.882 1.8668 44.165 1090 0
42.429 13.576 1.8805 44.548 1100 0
41.816 13.701 1.8874 44.003 1110 0
42.641 13.096 1.8688 44.606 1120 0
42.483 14.267 1.8948 44.815 1130 0
42.924 13.939 1.8848 45.131 1140 0
43.497 12.368 1.8478 45.221 1150 0
43.139 13.079 1.8652 45.078 1160 0
43.648 11.819 1.8352 45.22 1170 0
43.119 12.398 1.8508 44.866 1180 0
42.663 11.549 1.8352 44.199 1190 0
43.988 10.816 1.8119 45.298 1200 0
44.57 9.613 1.7832 45.595 1210 0
45.124 6.8531 1.7215 45.642 1220 0
44.479 8.2377 1.7539 45.235 1230 0
44.336 8.123 1.752 45.074 1240 0
43.02 11.603 1.8342 44.558 1250 0
42.858 12.953 1.8643 44.773 1260 0
42.71 11.603 1.8361 44.258 1270 0
42.48 11.651 1.8385 44.049 1280 0
43.646 10.418 1.8051 44.872 1290 0
44.159 10.528 1.8048 45.396 1300 0
43.74 10.496 1.8063 44.982 1310 0
43.029 12.334 1.85 44.761 1320 0
43.487 10.53 1.8084 44.744 1330 0
43.566 9.3083 1.7813 44.549 1340 0
42.786 10.099 1.8026 43.962 1350 0
42.45 11.133 1.8273 43.886 1360 0
42.4 11.392 1.8333 43.903 1370 0
42.354 11.892 1.8445 43.992 1380 0
42.712 11.471 1.8332 44.226 1390 0
43.161 11.009 1.8205 44.543 1400 0
42.559 11.181 1.8277 44.003 1410 0
42.993 10.591 1.8123 44.278 1420 0
42.623 11.505 1.8344 44.149 1430 0
42.567 11.369 1.8318 44.059 1440 0
42.583 11.502 1.8346 44.109 1450 0
43.018 10.888 1.8187 44.375 1460 0
42.049 9.8817 1.8016 43.195 1470 0
43.094 10.73 1.8148 44.41 1480 0
42.699 10.977 1.8224 44.088 1490 0
42.72 10.336 1.8082 43.952 1500 0
42.671 10.731 1.8172 44 1510 0
42.623 10.047 1.8023 43.791 1520 0
42.977 9.7614 1.7941 44.071 1530 0
42.435 10.204 1.8068 43.644 1540 0
42.399 9.4118 1.7892 43.431 1550 0
41.763 10.55 1.8182 43.075 1560 0
41.961 9.5823 1.7953 43.041 1570 0
43.029 8.5786 1.7676 43.876 1580 0
42.765 9.7098 1.7941 43.853 1590 0
42.343 10.548 1.8149 43.637 1600 0
42.156 11.813 1.844 43.78 1610 0
43.039 10.877 1.8183 44.392 1620 0
42.195 10.261 1.8094 43.424 1630 0
42.196 11.108 1.8282 43.634 1640 0
42.613 10.317 1.8083 43.844 1650 0
42.151 11.398 1.8349 43.665 1660 0
41.278 13.401 1.8847 43.398 1670 0
40.768 14.501 1.9125 43.27 1680 0
43.202 10.621 1.8119 44.488 1690 0
42.763 10.145 1.8037 43.95 1700 0
41.705 13.043 1.8739 43.697 1710 0
42.236 12.504 1.8586 44.048 1720 0
41.387 12.555 1.8653 43.249 1730 0
40.332 14.654 1.9193 42.912 1740 0
38.871 16.752 1.9777 42.327 1750 0
38.74 17.152 1.9876 42.367 1760 0
