# Supplementary material for: Inducible microRNA-200c decreases motility of breast cancer cells and reduces filamin A
Source: PLoS One. 2019 Nov 20;14(11):e0224314. doi: 10.1371/journal.pone.0224314 (PMC6867627; doi:10.1371/journal.pone.0224314)
Supplement: S1 Raw Data — (ZIP) [file pone.0224314.s007.zip › MDA-MB-231-200c_Dox/cell90.txt]

-9.2086 -112.79 6.2017 113.17 620 0
-12.887 -110.97 6.1676 111.72 630 0
-11.367 -112.47 6.1825 113.04 640 0
-10.175 -111.95 6.1925 112.41 650 0
1.7292 -112.41 6.2986 112.42 660 0
14.734 -115.71 6.4098 116.65 670 0
22.001 -116.76 6.4694 118.82 680 0
17.125 -114.9 6.4311 116.17 690 0
15.803 -113.22 6.4219 114.32 700 0
2.1254 -113.77 6.3019 113.79 710 0
-7.5508 -112.65 6.2163 112.9 720 0
-9.0195 -110.75 6.2019 111.12 730 0
-0.7114 -112.82 6.2769 112.83 740 0
-8.5933 -111.66 6.2064 112 750 0
-9.3367 -110.26 6.1987 110.65 760 0
-6.0164 -111.89 6.2295 112.05 770 0
2.3617 -115.19 6.3037 115.21 780 0
16.648 -114.57 6.4275 115.77 790 0
28.785 -113.28 6.532 116.88 800 0
26.126 -112.34 6.5117 115.34 810 0
24.388 -111.5 6.4985 114.13 820 0
21.066 -111.79 6.4694 113.76 830 0
18.279 -110.12 6.4477 111.62 840 0
18.856 -111.76 6.4503 113.33 850 0
20.053 -112.16 6.4601 113.94 860 0
19.656 -112.58 6.456 114.28 870 0
21.665 -111.71 6.4747 113.79 880 0
21.21 -111.53 6.4711 113.53 890 0
19.194 -110.83 6.4547 112.48 900 0
21.077 -111.69 6.4697 113.66 910 0
20.962 -112.05 6.4681 113.99 920 0
22.229 -111.52 6.4799 113.71 930 0
21.799 -111.34 6.4765 113.45 940 0
21.744 -111.63 6.4756 113.72 950 0
22.252 -111.33 6.4805 113.53 960 0
23.213 -111.17 6.489 113.56 970 0
16.722 -111.74 6.4317 112.98 980 0
6.3066 -112.85 6.339 113.03 990 0
2.4246 -113.12 6.3046 113.15 1000 0
6.8319 -112.19 6.344 112.39 1010 0
2.4456 -112.48 6.3049 112.51 1020 0
-4.2978 -113.48 6.2453 113.56 1030 0
-3.8221 -113.04 6.2494 113.1 1040 0
10.674 -110.9 6.3791 111.41 1050 1
24.121 -110.95 6.4973 113.54 1060 1
34.817 -109.86 6.5901 115.25 1070 1
33.707 -109.47 6.5819 114.54 1080 0
31.988 -111.24 6.5632 115.75 1090 0
30.719 -110.05 6.5554 114.26 1100 0
28.745 -109.9 6.539 113.59 1110 0
28.67 -109.83 6.5385 113.51 1120 0
28.934 -109.94 6.5405 113.69 1130 0
30.601 -109.25 6.5563 113.46 1140 0
34.816 -109.22 6.5918 114.64 1150 0
33.735 -108.86 6.5837 113.96 1160 0
31.818 -109.2 6.5667 113.74 1170 0
29.414 -110.39 6.5436 114.24 1180 0
28.374 -109.6 6.5365 113.21 1190 0
29.113 -109.52 6.543 113.33 1200 0
29.088 -109.32 6.5432 113.12 1210 0
31.083 -109.35 6.5601 113.68 1220 0
34.511 -108.53 6.591 113.89 1230 0
31.238 -108.72 6.563 113.12 1240 0
29.852 -108.36 6.552 112.4 1250 0
31.559 -107.53 6.5687 112.07 1260 0
33.829 -107.92 6.5869 113.1 1270 0
32.814 -108.22 6.5776 113.08 1280 0
38.518 -106.73 6.6295 113.47 1290 0
35.328 -108.04 6.5992 113.67 1300 0
35.413 -108.01 6.6 113.67 1310 0
33.392 -108.47 6.5818 113.49 1320 0
29.661 -109.14 6.5485 113.1 1330 0
31.632 -108.8 6.5661 113.31 1340 0
33.541 -109.18 6.5812 114.22 1350 0
35.468 -107.89 6.6008 113.57 1360 0
36.006 -108.07 6.6048 113.91 1370 0
34.738 -108.23 6.5938 113.67 1380 0
34.031 -108.95 6.5859 114.14 1390 0
33.28 -108.85 6.5799 113.83 1400 0
33.473 -109.28 6.5804 114.29 1410 0
34.576 -108.59 6.5914 113.96 1420 0
34.977 -108.41 6.5953 113.91 1430 0
36.555 -107.34 6.6114 113.4 1440 0
35.606 -108.27 6.6009 113.98 1450 0
34.896 -108.4 6.5946 113.88 1460 0
36.916 -107.69 6.6134 113.85 1470 0
38.047 -107.44 6.6235 113.98 1480 0
38.005 -107.79 6.6222 114.29 1490 0
37.388 -108.07 6.6163 114.35 1500 0
39.175 -107.11 6.6338 114.05 1510 0
39.204 -106.65 6.6354 113.63 1520 0
37.234 -106.68 6.619 112.99 1530 0
36.519 -108.04 6.6091 114.05 1540 0
37.637 -107.14 6.621 113.56 1550 0
36.209 -107.72 6.6075 113.64 1560 0
35.837 -108.24 6.6029 114.02 1570 0
35.179 -107.99 6.5981 113.58 1580 0
34.896 -108.4 6.5946 113.88 1590 0
34.532 -108.81 6.5905 114.16 1600 0
35.226 -107.82 6.599 113.43 1610 0
37.279 -106.88 6.6188 113.19 1620 0
37.465 -107.25 6.6193 113.61 1630 0
36.845 -107.05 6.6147 113.21 1640 0
37.388 -106.16 6.6218 112.55 1650 0
38.188 -106.51 6.6275 113.15 1660 0
37.212 -106.07 6.6206 112.41 1670 0
34.123 -107.96 6.5893 113.23 1680 0
33.544 -108.26 6.5837 113.34 1690 0
34.887 -108.3 6.5948 113.78 1700 0
35.963 -106.85 6.6079 112.74 1710 0
35.986 -106.92 6.6079 112.81 1720 0
34.31 -108.61 6.5892 113.9 1730 0
35.595 -108.6 6.5999 114.28 1740 0
37.75 -107.19 6.6218 113.64 1750 0
39.193 -105.84 6.6378 112.87 1760 0
39.954 -105.41 6.6455 112.73 1770 0
40.443 -105.34 6.6498 112.84 1780 0
39.758 -106.07 6.6418 113.28 1790 0
39.723 -105.98 6.6418 113.18 1800 0
40.298 -105.87 6.6469 113.28 1810 0
40.755 -105.33 6.6524 112.94 1820 0
40.603 -106.06 6.6488 113.57 1830 0
41.303 -105.92 6.655 113.69 1840 0
40.272 -106 6.6463 113.39 1850 0
38.696 -106.66 6.6312 113.46 1860 0
38.705 -106.93 6.6305 113.72 1870 0
39.105 -106.57 6.6349 113.52 1880 0
36.722 -107.3 6.6129 113.41 1890 0
37.451 -107.18 6.6193 113.54 1900 0
38.908 -106.41 6.6337 113.3 1910 0
41.285 -104.76 6.6586 112.6 1920 0
40.973 -105.22 6.6545 112.92 1930 0
39.823 -105.16 6.6452 112.44 1940 0
38.686 -106.4 6.6319 113.21 1950 0
36.316 -107.2 6.6098 113.18 1960 0
36.599 -106.6 6.6139 112.71 1970 0
36.22 -107.16 6.6091 113.12 1980 0
34.609 -106.39 6.5977 111.87 1990 0
36.775 -106.21 6.6165 112.4 2000 0
37.331 -106.69 6.6198 113.03 2010 0
36.675 -106.06 6.6161 112.22 2020 0
36.932 -106.49 6.617 112.71 2030 0
36.513 -105.4 6.6167 111.54 2040 0
35.537 -105.69 6.6075 111.51 2050 0
36.663 -105.09 6.6188 111.31 2060 0
37.056 -105.61 6.6206 111.92 2070 0
34.9 -105.91 6.6015 111.51 2080 0
35.306 -106.03 6.6046 111.75 2090 0
35.014 -106.56 6.6007 112.16 2100 0
35.378 -106.02 6.6052 111.77 2110 0
34.251 -106.56 6.5942 111.93 2120 0
34.202 -106.89 6.5929 112.23 2130 0
33.079 -107.35 6.5821 112.33 2140 0
32.814 -107.53 6.5794 112.43 2150 0
33.583 -106.61 6.5884 111.77 2160 0
33.438 -106.57 6.5872 111.69 2170 0
32.802 -106.84 6.5811 111.77 2180 0
31.518 -107.57 6.5682 112.09 2190 0
31.822 -107.79 6.5703 112.39 2200 0
32.058 -108.24 6.5711 112.89 2210 0
32.097 -108.83 6.57 113.46 2220 0
31.204 -107.98 6.5645 112.4 2230 0
32.352 -107.77 6.5748 112.52 2240 0
34.638 -107.35 6.5953 112.8 2250 0
34.172 -107.64 6.5906 112.94 2260 0
35.052 -106.59 6.6009 112.21 2270 0
35.215 -106.81 6.6017 112.47 2280 0
34.234 -106.91 6.5931 112.25 2290 0
32.928 -106.99 6.5818 111.94 2300 0
31.972 -107.62 6.572 112.27 2310 0
31.567 -106.59 6.5711 111.17 2320 0
28.04 -107.05 6.5394 110.66 2330 0
29.988 -107.54 6.5551 111.64 2340 0
28.598 -108.29 6.5414 112 2350 0
28.121 -108.44 6.5369 112.03 2360 0
26.201 -108.68 6.5197 111.8 2370 0
29.523 -107.04 6.5523 111.04 2380 0
27.545 -107.17 6.5348 110.65 2390 0
28.99 -107.03 6.5477 110.88 2400 0
28.86 -107.84 6.5447 111.63 2410 0
29.697 -106.27 6.5557 110.34 2420 0
30.88 -106 6.5667 110.41 2430 0
30.679 -105.61 6.5659 109.97 2440 0
30.395 -105.94 6.5626 110.22 2450 0
29.58 -106.87 6.5532 110.89 2460 0
30.988 -106.56 6.5662 110.98 2470 0
29.178 -107.12 6.5491 111.02 2480 0
30.422 -107.11 6.5599 111.35 2490 0
28.399 -106.81 6.543 110.53 2500 0
28.815 -106.73 6.5469 110.55 2510 0
28.359 -106.77 6.5428 110.48 2520 0
28.438 -108.44 6.5396 112.11 2530 0
27.928 -108.08 6.536 111.63 2540 0
29.012 -107.05 6.5478 110.91 2550 0
30.369 -107.19 6.5593 111.41 2560 0
27.577 -105.65 6.5385 109.19 2570 0
26.969 -110.06 6.5235 113.32 2580 0
29.112 -108.22 6.546 112.07 2590 0
28.227 -108.9 6.5368 112.5 2600 0
28.113 -103.4 6.5487 107.15 2610 0
28.627 -107.21 6.5441 110.97 2620 0
30.653 -107.5 6.561 111.79 2630 0
30.545 -105.78 6.5643 110.1 2640 0
32.167 -107.62 6.5736 112.32 2650 0
30.468 -107.71 6.5588 111.94 2660 0
30.561 -108.24 6.5584 112.47 2670 0
29.796 -106.75 6.5554 110.83 2680 0
31.615 -108.6 6.5665 113.11 2690 0
30.632 -106.98 6.5621 111.28 2700 0
32.469 -110.83 6.5682 115.49 2710 0
30.901 -106.49 6.5656 110.88 2720 0
30.842 -108.21 6.5608 112.52 2730 0
31.303 -108.08 6.5651 112.52 2740 0
29.261 -107.85 6.5481 111.75 2750 0
28.271 -106.32 6.5431 110.02 2760 0
30.263 -106.63 6.5597 110.84 2770 0
30.207 -106.82 6.5588 111.01 2780 0
30.731 -106.99 6.5629 111.32 2790 0
30.457 -108.26 6.5574 112.47 2800 0
30.729 -107.72 6.5611 112.01 2810 0
30.385 -107.16 6.5595 111.39 2820 0
30.639 -107.55 6.5607 111.83 2830 0
29.839 -106.99 6.5552 111.08 2840 0
30.437 -106.79 6.5609 111.04 2850 0
29.618 -106.37 6.5547 110.42 2860 0
29.457 -106 6.5542 110.02 2870 0
29.085 -106.18 6.5506 110.09 2880 0
29.122 -105.89 6.5516 109.82 2890 0
