# Supplementary material for: Inducible microRNA-200c decreases motility of breast cancer cells and reduces filamin A
Source: PLoS One. 2019 Nov 20;14(11):e0224314. doi: 10.1371/journal.pone.0224314 (PMC6867627; doi:10.1371/journal.pone.0224314)
Supplement: S1 Raw Data — (ZIP) [file pone.0224314.s007.zip › MDA-MB-231-200c_Dox/cell91.txt]

-51.118 -35.078 5.3138 61.996 340 0
-47.205 -39.024 5.4032 61.247 350 0
-43.581 -40.242 5.458 59.319 360 0
-41.054 -41.16 5.4991 58.134 370 0
-37.762 -42.667 5.5587 56.978 380 0
-30.859 -46.994 5.7021 56.22 390 0
-19.245 -56.684 5.9559 59.862 400 0
-17.479 -57.662 5.9889 60.253 410 0
-9.5093 -61.675 6.1302 62.404 420 0
1.7078 -56.729 6.3133 56.755 430 0
5.2019 -55.209 6.3771 55.453 440 0
-3.4216 -61.8 6.2279 61.894 450 0
-11.98 -60.615 6.0881 61.788 460 0
-5.6354 -58.57 6.1873 58.841 470 0
0.19763 -56.609 6.2867 56.609 480 0
1.21 -56.668 6.3045 56.681 490 0
7.0132 -56.264 6.4072 56.7 500 0
20.707 -54.127 6.6486 57.953 510 0
18.099 -55.948 6.5961 58.803 520 0
14.502 -56.585 6.5341 58.414 530 0
17.01 -55.206 6.5821 57.767 540 0
34.712 -48.385 6.9055 59.549 550 0
53.534 -40.477 7.2066 67.114 560 0
38.284 -52.247 6.9156 64.772 570 0
10.654 -54.183 6.4773 55.22 580 0
-13.879 -62.052 6.0631 63.586 590 0
-13.466 -63.357 6.0738 64.772 600 0
-14.236 -63.575 6.0629 65.149 610 0
-14.63 -64.026 6.0585 65.676 620 0
-15.059 -66.156 6.0594 67.848 630 0
-15.237 -68.174 6.0633 69.856 640 0
-19.807 -62.529 5.9764 65.591 960 0
-21.425 -57.294 5.9253 61.168 970 0
-31.362 -51.686 5.7378 60.457 980 0
-48.926 -40.499 5.4038 63.513 990 0
-59.458 -25.311 5.1149 64.621 1000 0
-61.525 -23.136 5.0721 65.732 1010 0
-61.496 -21.769 5.0526 65.236 1020 0
-63.274 -5.505 4.7992 63.513 1030 0
-64.615 3.2875 4.6616 64.698 1040 0
-62.222 24.931 4.3313 67.031 1050 0
-48.714 38.333 4.0457 61.988 1060 0
-45.07 40.975 3.9745 60.912 1070 0
-58.893 28.804 4.2575 65.559 1080 1
-60.906 20.757 4.3839 64.346 1090 1
-65.588 11.039 4.5456 66.511 1100 1
-63.735 -3.717 4.7706 63.844 1110 1
-61.283 -6.7737 4.8225 61.656 1120 1
-60.564 -8.7846 4.8564 61.198 1130 1
-57.346 -20.912 5.0621 61.04 1140 1
-42.197 -42.057 5.4961 59.577 1150 1
-39.042 -47.416 5.5943 61.421 1160 1
-23.799 -55.104 5.8755 60.024 1170 1
-18.519 -58.309 5.9757 61.18 1180 1
-16.289 -60.276 6.0192 62.438 1190 0
-15.021 -60.132 6.0384 61.98 1200 0
-31.854 -54.594 5.755 63.207 1210 0
-31.671 -52.152 5.7374 61.016 1220 0
-34.478 -49.857 5.6782 60.617 1230 0
-40.197 -46.826 5.5738 61.713 1240 0
-40.834 -42.633 5.5193 59.034 1250 0
-53.568 -33.347 5.2692 63.1 1260 0
-54.301 -33.663 5.2673 63.889 1270 0
-56.205 -31.733 5.2264 64.545 1280 0
-53.483 -34.737 5.2884 63.774 1290 0
-44.54 -41.202 5.4589 60.675 1300 1
-36.616 -46.695 5.6182 59.34 1310 1
-21.299 -55.441 5.9164 59.392 1320 1
-14.656 -56.734 6.0304 58.597 1330 1
6.9463 -58.462 6.4014 58.873 1340 1
18.04 -54.783 6.6013 57.677 1350 1
28.553 -51.68 6.7879 59.043 1360 1
46.656 -41.863 7.1227 62.685 1370 1
50.349 -36.518 7.2265 62.198 1380 0
54.093 -31.21 7.3307 62.451 1390 0
57.784 -22.259 7.4863 61.923 1400 0
59.473 -18.82 7.5475 62.38 1410 0
58.904 -14.977 7.605 60.778 1420 0
60.795 -7.5382 7.7306 61.261 1430 0
63.253 12.732 8.0526 64.522 1440 0
64.088 16.602 8.1075 66.204 1450 0
63.809 7.3288 7.9683 64.229 1460 0
63.771 -9.9122 7.6998 64.536 1470 0
56.162 -20.493 7.5041 59.784 1480 0
45.188 -45.834 7.0615 64.364 1490 0
43.086 -49.847 6.996 65.887 1500 0
31.523 -55.257 6.8016 63.616 1510 0
19.193 -60.517 6.5903 63.488 1520 0
24.107 -54.043 6.7028 59.176 1530 1
44.989 -46.29 7.0543 64.55 1540 1
43.811 -48.374 7.0191 65.265 1550 1
25.565 -58.086 6.6978 63.463 1560 1
19.136 -59.924 6.5923 62.905 1570 1
14.045 -59.674 6.5143 61.304 1580 1
8.7038 -61.231 6.4244 61.847 1590 1
14.904 -59.08 6.5303 60.931 1600 0
28.185 -56.562 6.7455 63.195 1610 0
29.149 -54.115 6.7773 61.466 1620 0
31.904 -51.224 6.8402 60.347 1630 0
47.951 -44.845 7.102 65.654 1640 0
49.566 -42.988 7.1395 65.611 1650 0
50.423 -41.332 7.1673 65.198 1660 0
50.786 -38.619 7.2038 63.802 1670 0
49.419 -40.056 7.1728 63.614 1680 0
48.754 -39.844 7.1688 62.964 1690 0
47 -40.471 7.1431 62.023 1700 0
46.806 -40.33 7.1428 61.785 1710 0
45.801 -41.638 7.1162 61.899 1720 0
46.082 -40.958 7.1274 61.653 1730 0
47.502 -36.421 7.1999 59.858 1740 0
55.72 -25.277 7.4281 61.186 1750 0
62.028 -26.161 7.4549 67.319 1760 0
58.795 -26.29 7.4335 64.405 1770 0
53.436 -30.23 7.3391 61.394 1780 0
59.984 -27.792 7.4201 66.11 1790 0
59.144 -25.11 7.4525 64.254 1800 0
56.96 -29.839 7.3714 64.303 1810 0
52.356 -36.074 7.2507 63.581 1820 0
47.462 -43.276 7.1147 64.229 1830 0
39.758 -50.539 6.9497 64.303 1840 0
38.137 -52.447 6.9119 64.847 1850 0
38.702 -52.85 6.9153 65.506 1860 0
47.943 -45.577 7.0939 66.15 1870 0
51.062 -42.901 7.1552 66.692 1880 0
56.404 -38.426 7.2559 68.249 1890 0
60.032 -35.12 7.3246 69.551 1900 0
59.711 -32.701 7.3529 68.079 1910 0
59.363 -31.785 7.3624 67.337 1920 0
59.126 -31.536 7.364 67.01 1930 0
64.249 -26.888 7.4576 69.648 1940 0
60.184 -28.75 7.4083 66.698 1950 0
64.563 -32.007 7.3937 72.061 1960 0
62.215 -33.351 7.3619 70.59 1970 0
59.601 -32.081 7.3602 67.686 1980 0
58.466 -31.966 7.3536 66.634 1990 0
58.804 -30.101 7.3809 66.06 2000 0
64.011 -21.497 7.53 67.524 2010 0
61.269 -23.679 7.4852 65.685 2020 0
61.891 -21.172 7.5244 65.412 2030 0
62.629 -16.744 7.5927 64.829 2040 0
63.614 -14.017 7.6371 65.14 2050 0
61.528 -13.543 7.6373 63 2060 0
60.525 -13.088 7.641 61.924 2070 0
60.94 -8.2306 7.7197 61.493 2080 0
57.778 -14.05 7.6154 59.462 2090 0
57.116 -13.638 7.6196 58.722 2100 0
58.137 -13.833 7.6204 59.76 2110 0
59.002 -11.132 7.6675 60.043 2120 0
58.515 -10.552 7.6756 59.459 2130 0
61.068 6.2365 7.9558 61.385 2140 0
60.637 9.8868 8.0156 61.438 2150 0
59.771 -2.0204 7.8202 59.805 2160 0
61.132 -5.403 7.7658 61.371 2170 0
59.893 -19.624 7.5374 63.026 2180 0
57.961 -28.183 7.4014 64.45 2190 0
57.687 -26.53 7.4229 63.495 2200 0
59.311 -17.387 7.5688 61.807 2210 0
60.794 -9.1272 7.705 61.476 2220 0
63.657 1.6584 7.88 63.679 2230 0
62.613 0.23685 7.8578 62.613 2240 0
60.651 -6.153 7.7529 60.962 2250 0
59.808 -9.9293 7.6895 60.626 2260 0
59.603 -10.537 7.679 60.527 2270 0
59.114 -11.217 7.6665 60.169 2280 0
59.295 -12.141 7.652 60.525 2290 0
58.624 -13.001 7.6357 60.048 2300 0
59.356 -10.703 7.6756 60.313 2310 0
59.065 -8.6485 7.7086 59.694 2320 0
58.817 -7.1065 7.7337 59.244 2330 0
58.595 -8.0184 7.718 59.142 2340 0
58.59 -7.9999 7.7183 59.134 2350 0
58.314 -7.3028 7.7294 58.77 2360 0
57.75 -6.8584 7.7358 58.156 2370 0
58.384 -8.9916 7.7012 59.072 2380 0
57.412 -10.991 7.6648 58.455 2390 0
58.211 -11.775 7.6544 59.39 2400 0
56.609 -15.418 7.5881 58.671 2410 0
57.511 -11.887 7.6502 58.727 2420 0
57.166 -9.2012 7.6944 57.901 2430 0
57.112 -6.9033 7.7337 57.528 2440 0
56.318 -3.4177 7.7934 56.421 2450 0
56.831 1.0906 7.8732 56.842 2460 0
57.665 -0.0097005 7.8538 57.665 2470 0
57.629 1.6103 7.8819 57.651 2480 0
58.717 10.724 8.0346 59.688 2490 0
58.682 16.138 8.1224 60.86 2500 0
63.009 16.55 8.1108 65.146 2510 0
63.988 15.215 8.0874 65.772 2520 0
63.93 9.3867 7.9998 64.615 2530 0
62.052 6.3167 7.9554 62.373 2540 0
63.293 6.6666 7.9589 63.643 2550 0
62.914 6.208 7.9523 63.219 2560 0
59.344 12.336 8.0589 60.613 2570 0
58.089 15.325 8.1119 60.077 2580 0
60.788 12.664 8.0594 62.093 2590 0
62.862 12.709 8.0535 64.134 2600 0
61.116 13.424 8.0702 62.573 2610 0
62.04 14.773 8.0878 63.775 2620 0
61.525 15.428 8.0997 63.43 2630 0
61.897 16.658 8.1169 64.1 2640 0
60.752 16.668 8.1218 62.997 2650 0
59.443 12.756 8.0654 60.796 2660 0
60.202 11.925 8.0495 61.372 2670 0
61.147 12.162 8.0503 62.345 2680 0
62.459 12.888 8.0575 63.775 2690 0
62.586 10.851 8.0257 63.52 2700 0
62.03 6.3363 7.9558 62.353 2710 0
61.795 8.2185 7.9862 62.339 2720 0
61.49 8.0116 7.9835 62.01 2730 0
61.191 10.088 8.0174 62.017 2740 0
61.031 11.374 8.0382 62.082 2750 0
59.086 6.0366 7.9558 59.394 2760 0
57.886 3.3091 7.9111 57.981 2770 0
58.446 2.7036 7.9002 58.508 2780 0
58.907 2.3566 7.894 58.954 2790 0
58.831 1.5931 7.8811 58.852 2800 0
58.101 1.6237 7.8819 58.124 2810 0
58.061 -0.87079 7.839 58.068 2820 0
58.343 -1.8704 7.8219 58.373 2830 0
58.138 -3.7023 7.7904 58.255 2840 0
57.603 -6.1945 7.7469 57.936 2850 0
58.42 -5.6684 7.7573 58.694 2860 0
58.549 -1.7728 7.8237 58.575 2870 0
59.277 0.82426 7.8679 59.283 2880 0
58.946 1.7322 7.8834 58.971 2890 0
