# Supplementary material for: Inducible microRNA-200c decreases motility of breast cancer cells and reduces filamin A
Source: PLoS One. 2019 Nov 20;14(11):e0224314. doi: 10.1371/journal.pone.0224314 (PMC6867627; doi:10.1371/journal.pone.0224314)
Supplement: S1 Raw Data — (ZIP) [file pone.0224314.s007.zip › MDA-MB-231-200c_Dox/cell92.txt]

59.597 11.201 1.7566 60.64 810 0
59.956 16.327 1.8367 62.139 820 0
51.154 40.404 2.2393 65.186 830 0
47.85 40.474 2.2729 62.672 840 0
63.49 25.449 1.952 68.4 850 0
61.179 15.446 1.8181 63.099 860 0
52.147 36.479 2.1812 63.639 870 1
44.392 46.933 2.384 64.601 880 1
36.974 53.526 2.5371 65.055 890 1
20.895 64.516 2.8284 67.816 900 1
3.4749 64.821 3.088 64.914 910 1
-5.469 64.755 3.2259 64.985 920 1
-21.438 58.166 3.4947 61.991 930 1
-34.607 50.718 3.7404 61.4 940 1
-39.416 47.937 3.8298 62.061 950 1
-44.839 44.076 3.9356 62.875 960 1
-61.955 28.52 4.281 68.204 970 1
-66.275 14.277 4.5002 67.796 980 1
-67.001 -0.7618 4.7238 67.005 990 1
-67.067 -18.598 4.9829 69.598 1000 1
-52.669 -42.389 5.3901 67.608 1010 1
-29.848 -61.591 5.8319 68.442 1020 1
-6.5515 -66.199 6.1845 66.522 1030 1
0.12083 -68.769 6.2849 68.769 1040 0
-14.605 -66.701 6.0676 68.281 1050 0
2.1355 -67.011 6.315 67.045 1060 0
4.1762 -65.751 6.3466 65.884 1070 0
5.6107 -65.224 6.369 65.465 1080 0
3.7291 -63.457 6.3419 63.566 1090 0
29.908 -59.304 6.7503 66.419 1100 0
31.865 -58.064 6.7851 66.233 1110 0
20.364 -63.081 6.5955 66.286 1120 0
-6.8396 -68.226 6.1833 68.568 1130 0
-15.509 -68.2 6.0596 69.941 1140 0
-31.78 -61.313 5.805 69.06 1150 0
-19.194 -64.125 5.9923 66.936 1160 0
4.223 -68.443 6.3448 68.573 1170 0
21.299 -63.986 6.6045 67.437 1180 0
25.117 -64.282 6.6557 69.015 1190 0
39.938 -53.986 6.9201 67.153 1200 0
41.477 -52.366 6.9531 66.802 1210 0
36.185 -57.437 6.8454 67.885 1220 0
16.083 -66.827 6.5194 68.735 1230 0
2.8431 -65.252 6.3267 65.313 1240 0
-18.773 -66.261 6.0071 68.869 1250 0
8.4197 -65.534 6.411 66.073 1260 0
23.765 -61.705 6.6508 66.123 1270 0
35.324 -54.782 6.8559 65.183 1280 0
29.241 -57.989 6.7502 64.944 1290 0
-6.0567 -64.514 6.1896 64.797 1300 0
-19.465 -63.575 5.9861 66.489 1310 0
-9.0411 -64.201 6.1433 64.834 1320 0
7.4191 -66.651 6.394 67.063 1330 0
-7.5007 -67.011 6.1717 67.43 1340 0
-18.899 -64.164 5.9967 66.889 1350 0
-28.523 -56.462 5.8154 63.257 1360 0
-24.948 -60.449 5.8918 65.395 1370 0
0.06352 -64.304 6.2842 64.304 1380 0
-18.415 -64.498 6.0051 67.075 1390 0
-17.333 -63.207 6.0155 65.541 1400 0
-27.267 -59.405 5.8529 65.364 1410 0
-23.957 -60.461 5.9059 65.034 1420 0
-20.664 -60.94 5.9563 64.348 1430 0
-2.1459 -63.818 6.2496 63.854 1440 0
-18.457 -64.549 6.0047 67.136 1450 0
-23.482 -61.486 5.9184 65.817 1460 0
-36.902 -58.235 5.7184 68.943 1470 0
-39.257 -60.039 5.7041 71.734 1480 0
-37.879 -58.742 5.7104 69.896 1490 0
-25.784 -64.09 5.9007 69.082 1500 0
-12.142 -63.699 6.0948 64.846 1510 0
-26.376 -61.1 5.8757 66.55 1520 0
-28.838 -62.747 5.8524 69.056 1530 0
-26.395 -62.656 5.8845 67.989 1540 0
-30.737 -61.58 5.8202 68.825 1550 0
-30.538 -59.24 5.8072 66.649 1560 0
-34.068 -57.353 5.7472 66.708 1570 0
-41.856 -51.893 5.6044 66.67 1580 0
-46.534 -46.939 5.5021 66.095 1590 0
-41.902 -47.434 5.5596 63.291 1600 0
-18.337 -63.474 6.0019 66.069 1610 0
-12.274 -66.28 6.1001 67.407 1620 0
-20.053 -61.9 5.9699 65.067 1630 0
-26.109 -60.843 5.8778 66.208 1640 0
-29.692 -58.894 5.8162 65.956 1650 0
-38.173 -53.815 5.6662 65.979 1660 0
-36.707 -53.595 5.6827 64.96 1670 0
-27.464 -58.079 5.8415 64.245 1680 0
0.068063 -62.602 6.2843 62.602 1690 0
-2.0481 -67.694 6.2529 67.725 1700 0
-26.937 -63.483 5.8819 68.961 1710 0
-39.388 -59.627 5.6994 71.462 1720 0
-37.39 -59.079 5.7189 69.917 1730 0
-36.6 -61.007 5.7428 71.144 1740 0
-36.73 -60.917 5.7406 71.134 1750 0
-36.331 -59.567 5.7355 69.773 1760 0
-36.617 -61.441 5.7457 71.525 1770 0
-36.044 -60.675 5.7472 70.574 1780 0
-35.427 -61.362 5.7596 70.855 1790 0
-32.764 -60.313 5.7856 68.638 1800 0
-26.656 -62.715 5.8813 68.145 1810 0
-18.516 -63.5 5.9995 66.144 1820 0
-13.505 -62.414 6.0701 63.858 1830 0
-10.723 -60.622 6.1081 61.563 1840 0
-10.947 -60.474 6.1041 61.457 1850 0
-15.514 -60.053 6.0304 62.024 1860 0
-22.386 -57.085 5.9095 61.318 1870 0
-43.686 -52.412 5.5883 68.232 1880 0
-40.461 -53.281 5.6337 66.902 1890 0
-27.383 -61.417 5.8638 67.245 1900 0
-27.722 -61.153 5.8576 67.143 1910 0
-46.254 -53.012 5.5658 70.354 1920 0
-45.162 -52.872 5.5763 69.534 1930 0
-35.177 -54.538 5.7103 64.898 1940 0
-28.889 -58.458 5.8242 65.206 1950 0
0.9446 -70.445 6.2966 70.452 1960 0
-1.4189 -65.555 6.2615 65.57 1970 0
1.5109 -66.478 6.3059 66.495 1980 0
-0.46139 -63.704 6.2759 63.705 1990 0
-5.6508 -59.499 6.1885 59.767 2000 0
-14.816 -59.078 6.0375 60.908 2010 0
-23.88 -58.404 5.8951 63.097 2020 0
-17.919 -59.178 5.9892 61.832 2030 0
-19.411 -57.175 5.9559 60.38 2040 0
-26.685 -54.807 5.8301 60.958 2050 0
-27.098 -53.572 5.8149 60.036 2060 0
-33.934 -50.83 5.6945 61.116 2070 0
-35.008 -51.201 5.6835 62.025 2080 0
-34.245 -51.077 5.6926 61.495 2090 0
-6.6089 -61.722 6.1765 62.075 2100 0
-1.5076 -62.575 6.2591 62.593 2110 0
-5.13 -61.924 6.2005 62.136 2120 0
-9.85 -59.444 6.119 60.255 2130 0
-12.746 -58.784 6.0697 60.15 2140 0
-13.08 -58.498 6.0632 59.943 2150 0
-11.688 -59.004 6.0876 60.15 2160 0
-11.207 -58.247 6.0931 59.315 2170 0
-15.606 -59.374 6.0262 61.391 2180 0
-10.957 -58.082 6.0967 59.106 2190 0
-6.3785 -59.693 6.1767 60.033 2200 0
-10.093 -58.742 6.113 59.603 2210 0
-13.99 -57.976 6.0464 59.64 2220 0
-19.662 -55.752 5.9441 59.118 2230 0
-45.645 -49.176 5.535 67.095 2240 0
-44.551 -50.475 5.5601 67.324 2250 0
-43.864 -50.719 5.5701 67.055 2260 0
-44.183 -50.525 5.5646 67.119 2270 0
-40.603 -51.175 5.6125 65.326 2280 0
-28.949 -56.985 5.8131 63.917 2290 0
-24.418 -57.97 5.8845 62.903 2300 0
-18.493 -56.215 5.9654 59.179 2310 0
-19.413 -53.667 5.9361 57.07 2320 0
-38.084 -48.202 5.6145 61.431 2330 0
-40.692 -51.569 5.6151 65.69 2340 0
-36.89 -52.1 5.6671 63.837 2350 0
-33.662 -52.96 5.717 62.753 2360 0
-33.237 -53.281 5.7254 62.798 2370 0
-34.843 -52.575 5.6979 63.072 2380 0
-35.452 -52.532 5.6895 63.376 2390 0
-34.049 -52.277 5.7059 62.388 2400 0
-30.569 -52.649 5.7571 60.88 2410 0
-13.936 -60.93 6.0583 62.503 2420 0
-9.2433 -61.45 6.1339 62.141 2430 0
-12.426 -58.845 6.0751 60.143 2440 0
-17.216 -58.557 5.9972 61.035 2450 0
-44.55 -47.966 5.5347 65.463 2460 0
-47.684 -49.546 5.5169 68.765 2470 0
-44.639 -50.887 5.5631 67.691 2480 0
-44.914 -50.953 5.5607 67.922 2490 0
-41.427 -51.289 5.6038 65.93 2500 0
-35.34 -52.466 5.6904 63.258 2510 0
-34.347 -52.495 5.7038 62.734 2520 0
-30.463 -52.109 5.7542 60.361 2530 0
-26.344 -52.783 5.8203 58.992 2540 0
-24.956 -52.757 5.8413 58.362 2550 0
-26.18 -53.832 5.8305 59.86 2560 0
-29.364 -53.258 5.7793 60.816 2570 0
-35.293 -52.089 5.6877 62.919 2580 0
-35.766 -51.113 5.6726 62.384 2590 0
-37.489 -50.306 5.6427 62.739 2600 0
-35.85 -50.332 5.6643 61.794 2610 0
-36.762 -49.536 5.6448 61.687 2620 0
-37.426 -50.498 5.6454 62.855 2630 0
-35.033 -51.91 5.6895 62.626 2640 0
-30.667 -52.827 5.7572 61.083 2650 0
-31.147 -52.711 5.7495 61.226 2660 0
-29.735 -52.87 5.7709 60.658 2670 0
-33.062 -52.527 5.7214 62.066 2680 0
-40.386 -49.929 5.6031 64.218 2690 0
-36.688 -50.721 5.657 62.599 2700 0
-33.01 -52.431 5.7213 61.958 2710 0
-32.288 -52.725 5.7337 61.826 2720 0
-30.57 -52.918 5.7593 61.113 2730 0
-30.424 -53.898 5.7693 61.892 2740 0
-30.423 -53.238 5.764 61.317 2750 0
-29.525 -54.165 5.7841 61.689 2760 0
-28.162 -54.535 5.8065 61.377 2770 0
-31.327 -53.899 5.7567 62.342 2780 0
-30.305 -53.161 5.7651 61.192 2790 0
-31.605 -53.437 5.7491 62.084 2800 0
-31.994 -52.576 5.7365 61.546 2810 0
-33.648 -52.485 5.7131 62.345 2820 0
-34.163 -51.447 5.697 61.757 2830 0
-33.567 -51.52 5.7057 61.49 2840 0
-32.326 -51.926 5.7264 61.166 2850 0
-33.275 -51.956 5.7136 61.698 2860 0
-34.446 -51.439 5.6931 61.907 2870 0
-34.968 -51.117 5.6832 61.933 2880 0
-36.804 -50.699 5.6553 62.649 2890 0
