# Supplementary material for: Inducible microRNA-200c decreases motility of breast cancer cells and reduces filamin A
Source: PLoS One. 2019 Nov 20;14(11):e0224314. doi: 10.1371/journal.pone.0224314 (PMC6867627; doi:10.1371/journal.pone.0224314)
Supplement: S1 Raw Data — (ZIP) [file pone.0224314.s007.zip › MDA-MB-231-200c_Dox/cell93.txt]

45.481 45.201 2.3531 64.122 10 0
47.059 44.399 2.3271 64.698 20 0
47.523 42.145 2.2963 63.519 30 0
48.817 37.466 2.2254 61.537 40 0
50.086 35.988 2.1938 61.675 50 0
44.094 48.522 2.404 65.564 60 0
37.864 50.548 2.4987 63.156 70 0
47.93 45.425 2.3294 66.035 80 0
51.307 31.869 2.1266 60.399 90 0
56.256 28.375 2.0379 63.007 100 0
61.36 20.856 1.8984 64.808 110 0
55.003 17.201 1.8739 57.63 120 0
57.026 23.4 1.9602 61.641 130 0
50.246 37.667 2.2141 62.797 140 0
46.755 46.317 2.3515 65.813 150 0
42.125 49.578 2.4373 65.057 160 0
37.257 52.333 2.5229 64.24 170 0
35.84 55.49 2.5681 66.058 180 0
32.383 57.238 2.6267 65.763 190 0
31.332 57.64 2.6437 65.605 200 0
31.845 56.28 2.6267 64.665 210 0
33.568 54.313 2.588 63.849 220 0
33.606 54.146 2.5861 63.728 230 0
33.104 54.133 2.5927 63.453 240 0
36.98 50.926 2.5135 62.936 250 0
37.415 50.443 2.5034 62.804 260 0
40.342 44.196 2.4017 59.839 270 0
39.859 44.186 2.4076 59.507 280 0
41.845 40.837 2.344 58.469 290 0
56.482 15.98 1.8465 58.699 300 0
52.749 20.158 1.9358 56.469 310 0
48.579 34.393 2.1869 59.521 320 0
46.398 40.061 2.283 61.3 330 0
38.207 50.884 2.4975 63.631 340 0
26.719 62.502 2.7376 67.973 350 0
24.69 61.343 2.7589 66.125 360 0
26.105 60.682 2.7353 66.059 370 0
39.636 49.407 2.4655 63.341 380 1
43.081 45.916 2.388 62.963 390 1
52.421 28.508 2.0689 59.672 400 1
53.155 25.925 2.0246 59.14 410 1
63.452 16.191 1.8206 65.486 420 1
66.698 -3.1656 1.5234 66.773 430 1
59.463 -19.063 1.2606 62.444 440 1
53.475 -24.977 1.1338 59.02 450 1
51.499 -37.71 0.93876 63.829 460 1
34.832 -53.368 0.57825 63.729 470 1
39.629 -47.097 0.6995 61.551 480 0
36.118 -51.736 0.60946 63.096 490 0
37.172 -49.716 0.64201 62.076 500 0
34.152 -55.298 0.55326 64.995 510 0
45.67 -40.771 0.84202 61.221 520 0
53.069 -29.822 1.0588 60.874 530 0
50.852 -26.636 1.0883 57.406 540 0
38.878 -46.672 0.69455 60.744 550 0
35.716 -51.005 0.61089 62.267 560 0
46.925 -32.066 0.97134 56.835 570 0
50.423 -29.847 1.0363 58.594 580 0
35.27 -48.393 0.62982 59.882 590 0
40.481 -37.148 0.82831 54.942 600 0
56.047 -24.22 1.1629 61.056 610 0
47.486 -34.143 0.94742 58.486 620 0
38.568 -48.145 0.67541 61.688 630 0
43.442 -40.743 0.81745 59.559 640 0
43.509 -41.744 0.8061 60.296 650 0
40.745 -43.046 0.75795 59.272 660 0
40.273 -43.846 0.74295 59.535 670 0
45.412 -40.067 0.84785 60.561 680 0
52.691 -31.281 1.0351 61.277 690 0
53.681 -23.244 1.1622 58.497 700 0
61.164 -1.1872 1.5514 61.176 710 0
59.664 -3.502 1.5122 59.767 720 0
58.748 -6.466 1.4612 59.103 730 0
58.187 -4.2749 1.4975 58.343 740 0
59.946 -1.3249 1.5487 59.961 750 0
63.196 6.681 1.6761 63.548 760 0
61.782 7.0856 1.685 62.187 770 0
60.48 7.3793 1.6922 60.928 780 0
57.3 5.855 1.6726 57.598 790 0
56.679 4.0057 1.6414 56.82 800 0
56.726 5.9649 1.6756 57.038 810 0
56.841 8.0518 1.7115 57.408 820 0
57.521 10.789 1.7562 58.524 830 0
55.403 7.5895 1.7069 55.92 840 0
52.826 8.4045 1.7286 53.49 850 0
55.036 16.839 1.8677 57.555 860 0
56.755 23.092 1.9572 61.273 870 0
56.277 23.992 1.9738 61.177 880 0
53.148 28.794 2.0673 60.447 890 0
53.654 28.662 2.0614 60.83 900 0
52.286 30.984 2.1058 60.777 910 0
49.705 34.42 2.1765 60.459 920 0
49.048 36.246 2.2072 60.988 930 0
48.964 35.609 2.1996 60.543 940 0
48.092 37.005 2.2266 60.682 950 0
47.421 37.274 2.237 60.317 960 0
34.318 49.861 2.5388 60.53 970 0
25.45 59.378 2.7367 64.602 980 0
30.882 54.089 2.6228 62.284 990 0
30.604 51.831 2.6082 60.192 1000 0
30.26 52.011 2.6147 60.173 1010 0
30.365 51.794 2.6113 60.038 1020 0
29.937 53.066 2.628 60.928 1030 0
29.331 52.575 2.6327 60.203 1040 0
29.964 51.917 2.6181 59.944 1050 0
30.549 51.145 2.6032 59.574 1060 0
32.303 48.9 2.5578 58.607 1070 0
32.451 47.586 2.5431 57.598 1080 0
32.722 47.534 2.5387 57.708 1090 0
32.951 47.67 2.5368 57.95 1100 0
30.931 48.841 2.5771 57.812 1110 0
29.291 50.313 2.6144 58.219 1120 0
28.364 51.874 2.6412 59.122 1130 0
26.506 51.345 2.665 57.783 1140 0
25.406 51.786 2.6855 57.682 1150 0
24.401 51.955 2.7025 57.4 1160 0
23.068 53.436 2.7341 58.202 1170 0
21.547 53.602 2.7594 57.771 1180 0
21.936 52.969 2.749 57.331 1190 0
20.566 52.964 2.7712 56.816 1200 0
18.195 54.293 2.8182 57.26 1210 0
15.07 56.131 2.8793 58.119 1220 0
12.211 60.008 2.9408 61.238 1230 0
12.515 60.045 2.9361 61.335 1240 0
14.35 58.984 2.9029 60.704 1250 0
13.023 59.585 2.9264 60.992 1260 0
11.492 60.219 2.953 61.306 1270 0
11.263 60.769 2.9583 61.803 1280 0
11.392 59.424 2.9522 60.506 1290 0
8.7882 60.447 2.9972 61.082 1300 0
6.4039 60.784 3.0366 61.121 1310 0
3.5548 60.405 3.0828 60.509 1320 0
4.4081 59.638 3.0678 59.801 1330 0
2.7179 59.747 3.0961 59.809 1340 0
2.4135 60.991 3.102 61.039 1350 0
2.4858 60.993 3.1009 61.044 1360 0
5.1684 60.538 3.0564 60.758 1370 0
4.395 61.938 3.0708 62.094 1380 0
16.079 59.376 2.8771 61.515 1390 0
8.6563 62.297 3.0035 62.896 1400 0
-11.258 66.493 3.3093 67.44 1410 0
-6.6781 67.13 3.2407 67.462 1420 0
-2.7091 64.637 3.1835 64.694 1430 0
6.1944 61.591 3.0414 61.902 1440 0
17.899 57.939 2.842 60.64 1450 0
17.448 56.439 2.8418 59.074 1460 0
9.4565 57.544 2.9787 58.316 1470 0
3.4113 57.997 3.0828 58.097 1480 0
3.1728 58.621 3.0875 58.707 1490 0
5.6905 60.416 3.0477 60.684 1500 0
9.4888 58.612 2.9811 59.375 1510 0
8.4896 59.063 2.9988 59.67 1520 0
-0.77945 61.643 3.1542 61.648 1530 0
-0.04069 61.626 3.1423 61.626 1540 0
2.6446 61.596 3.0987 61.652 1550 0
6.0215 60.185 3.0419 60.486 1560 0
14.131 59.841 2.9097 61.487 1570 0
13.88 60.199 2.915 61.778 1580 0
-2.0774 60.53 3.1759 60.565 1590 0
-13.445 64.857 3.346 66.236 1600 0
-11.903 66.262 3.3193 67.322 1610 0
-5.9689 64.417 3.234 64.693 1620 0
-5.8991 64.822 3.2323 65.09 1630 0
-4.6437 63.714 3.2143 63.883 1640 0
-3.743 63.284 3.2007 63.395 1650 0
-1.7105 62.621 3.1689 62.644 1660 0
2.7851 60.77 3.0958 60.834 1670 0
15.519 60.026 2.8886 61.999 1680 0
17.417 59.19 2.8554 61.699 1690 0
6.9962 59.867 3.0253 60.274 1700 0
-2.4964 59.684 3.1834 59.736 1710 0
-1.1955 57.824 3.1623 57.837 1720 0
-1.8016 58.83 3.1722 58.857 1730 0
1.9207 61.513 3.1104 61.543 1740 0
6.0155 58.781 3.0396 59.088 1750 0
4.4172 59.616 3.0676 59.779 1760 0
3.202 59.674 3.088 59.76 1770 0
3.6404 59.067 3.08 59.18 1780 0
5.5367 58.685 3.0475 58.946 1790 0
4.6699 59.408 3.0631 59.592 1800 0
4.6035 59.236 3.064 59.415 1810 0
6.7199 59.237 3.0286 59.617 1820 0
5.9927 59.177 3.0407 59.479 1830 0
3.2063 60.846 3.0889 60.931 1840 0
3.92 59.804 3.0761 59.932 1850 0
6.8492 58.93 3.0259 59.327 1860 0
7.421 59.729 3.018 60.188 1870 0
7.4825 59.826 3.0172 60.292 1880 0
6.0485 59.881 3.0409 60.186 1890 0
6.3839 60.191 3.0359 60.529 1900 0
7.812 59.306 3.0106 59.818 1910 0
7.4837 60.312 3.0181 60.774 1920 0
7.7257 59.602 3.0127 60.101 1930 0
8.0868 60.023 3.0077 60.565 1940 0
6.0097 60.301 3.0423 60.6 1950 0
6.9156 59.826 3.0265 60.224 1960 0
7.26 60.053 3.0213 60.49 1970 0
7.7869 59.811 3.0121 60.316 1980 0
7.5198 60.019 3.017 60.489 1990 0
7.7734 59.605 3.0119 60.11 2000 0
6.4579 59.832 3.0341 60.179 2010 0
7.4534 59.23 3.0164 59.697 2020 0
7.9638 59.29 3.0081 59.822 2030 0
9.7213 58.931 2.9781 59.727 2040 0
9.0006 59.951 2.9926 60.623 2050 0
9.3803 59.967 2.9864 60.696 2060 0
7.4378 60.166 3.0186 60.624 2070 0
6.392 60.077 3.0356 60.416 2080 0
6.6622 60.548 3.032 60.913 2090 0
6.6498 59.749 3.0308 60.118 2100 0
7.2005 59.376 3.0209 59.811 2110 0
8.2797 59.919 3.0043 60.489 2120 0
7.5296 59.216 3.0151 59.693 2130 0
7.1571 59.524 3.0219 59.952 2140 0
6.9309 60.042 3.0267 60.441 2150 0
6.8187 59.442 3.0274 59.832 2160 0
6.7621 59.469 3.0284 59.853 2170 0
6.0844 59.869 3.0403 60.177 2180 0
7.0508 59.515 3.0237 59.932 2190 0
7.1232 59.442 3.0223 59.867 2200 0
6.8294 58.956 3.0263 59.351 2210 0
6.6045 60.375 3.0326 60.735 2220 0
5.6444 59.906 3.0476 60.171 2230 0
5.7289 60.04 3.0465 60.313 2240 0
5.1924 60.429 3.0559 60.651 2250 0
5.6986 60.408 3.0475 60.676 2260 0
7.7868 59.984 3.0125 60.487 2270 0
7.8098 59.787 3.0117 60.295 2280 0
7.7888 59.829 3.0121 60.334 2290 0
7.8051 59.771 3.0117 60.279 2300 0
6.9889 60.042 3.0257 60.447 2310 0
7.2972 59.176 3.0189 59.624 2320 0
7.8423 59.656 3.0109 60.169 2330 0
8.2953 59.909 3.004 60.481 2340 0
8.0917 59.45 3.0063 59.998 2350 0
8.1475 58.904 3.0041 59.465 2360 0
8.2326 60.006 3.0052 60.568 2370 0
8.3503 60.091 3.0035 60.668 2380 0
8.6545 60.354 2.9992 60.971 2390 0
8.2468 60.691 3.0065 61.248 2400 0
9.4528 60.498 2.9866 61.232 2410 0
8.6188 60.414 2.9999 61.025 2420 0
8.5606 59.705 2.9992 60.315 2430 0
8.3223 60.08 3.0039 60.654 2440 0
7.9233 60.507 3.0114 61.024 2450 0
7.7979 60.348 3.0131 60.85 2460 0
8.2431 59.846 3.0047 60.411 2470 0
7.9028 60.088 3.0108 60.605 2480 0
7.0359 59.563 3.024 59.977 2490 0
6.9218 58.657 3.0241 59.064 2500 0
7.4371 58.885 3.016 59.352 2510 0
8.0558 59.237 3.0064 59.783 2520 0
9.3607 59.099 2.9845 59.836 2530 0
10.227 58.914 2.9697 59.795 2540 0
9.5419 58.998 2.9812 59.764 2550 0
8.7756 58.495 2.9927 59.149 2560 0
9.1482 57.81 2.9846 58.53 2570 0
9.2608 57.74 2.9826 58.478 2580 0
9.1945 57.898 2.9841 58.624 2590 0
8.7433 58.106 2.9922 58.76 2600 0
8.2399 58.728 3.0022 59.303 2610 0
7.791 58.53 3.0093 59.046 2620 0
8.4504 58.583 2.9983 59.189 2630 0
9.3304 58.423 2.9832 59.163 2640 0
8.8596 59.107 2.9928 59.767 2650 0
8.8167 58.733 2.9926 59.391 2660 0
9.1014 59.08 2.9887 59.777 2670 0
9.7685 58.513 2.9762 59.323 2680 0
10.096 58.883 2.9718 59.742 2690 0
9.5857 58.872 2.9802 59.648 2700 0
9.899 58.52 2.974 59.351 2710 0
9.1201 58.049 2.9858 58.761 2720 0
8.0984 58.255 3.0035 58.815 2730 0
7.9651 57.974 3.0051 58.518 2740 0
9.1362 57.819 2.9849 58.537 2750 0
9.1195 58.42 2.9867 59.128 2760 0
9.3505 58.047 2.9819 58.795 2770 0
8.7479 58.326 2.9927 58.979 2780 0
8.0708 58.429 3.0043 58.984 2790 0
7.0905 58.402 3.0208 58.831 2800 0
7.0901 58.756 3.0215 59.182 2810 0
7.4305 58.871 3.016 59.338 2820 0
7.1378 58.793 3.0208 59.225 2830 0
6.9315 58.953 3.0246 59.359 2840 0
8.0457 58.63 3.0052 59.18 2850 0
7.7326 58.741 3.0107 59.248 2860 0
7.5389 58.486 3.0134 58.97 2870 0
7.9887 58.428 3.0057 58.971 2880 0
7.5857 58.658 3.013 59.147 2890 0
