# Supplementary material for: Inducible microRNA-200c decreases motility of breast cancer cells and reduces filamin A
Source: PLoS One. 2019 Nov 20;14(11):e0224314. doi: 10.1371/journal.pone.0224314 (PMC6867627; doi:10.1371/journal.pone.0224314)
Supplement: S1 Raw Data — (ZIP) [file pone.0224314.s007.zip › MDA-MB-231-200c_Dox/cell94.txt]

61.354 -53.01 7.1414 81.083 10 0
54.595 -59.156 7.0285 80.499 20 0
48.873 -63.222 6.9413 79.909 30 0
47.172 -66.777 6.8982 81.758 40 0
40.586 -68.03 6.8211 79.217 50 0
35.982 -71.472 6.7496 80.018 60 0
36.406 -70.682 6.7588 79.507 70 0
33.578 -74.055 6.7089 81.312 80 0
32.32 -76.358 6.6836 82.916 90 0
25.664 -82.451 6.5849 86.353 100 0
35.434 -74.516 6.7271 82.512 110 0
29.74 -80.821 6.6358 86.119 120 0
22.239 -85.206 6.5385 88.06 130 0
33.522 -76.477 6.6963 83.501 140 0
28.257 -80.242 6.6218 85.072 150 0
20.809 -85.309 6.5224 87.81 160 0
25.452 -83.731 6.5783 87.514 170 0
32.414 -78.6 6.6743 85.021 180 0
23.826 -83.556 6.561 86.886 190 0
36.545 -75.411 6.7344 83.8 200 0
23.156 -83.108 6.5549 86.274 210 0
24.556 -82.196 6.5735 85.786 220 0
33.804 -80.496 6.6808 87.306 230 0
21.932 -85.26 6.535 88.035 240 0
25.042 -84.696 6.5707 88.321 250 0
36.709 -78.988 6.7182 87.101 260 0
38.613 -85.858 6.7058 94.141 270 0
45.751 -85.062 6.7767 96.586 280 0
37.273 -84.903 6.6969 92.724 290 0
53.863 -73.728 6.9141 91.307 300 0
63.677 -63.701 7.0684 90.07 310 0
61.488 -66.689 7.028 90.71 320 0
68.678 -60.262 7.1338 91.368 330 0
61.358 -65.038 7.0395 89.414 340 0
58.339 -65.214 7.013 87.5 350 0
67.093 -60.132 7.1232 90.096 360 0
59.979 -64.126 7.0352 87.805 370 0
61.411 -68.11 7.0169 91.708 380 0
62.653 -68.019 7.0275 92.477 390 0
56.164 -76.293 6.9178 94.737 400 0
58.689 -69.46 6.9847 90.935 410 0
62.322 -66.143 7.0389 90.879 420 0
52.165 -75.696 6.8866 91.93 430 0
30.302 -83.622 6.6308 88.943 440 0
41.16 -81.733 6.7497 91.512 450 0
31.714 -84.769 6.6412 90.507 460 0
26.255 -84.076 6.5859 88.08 470 0
27.297 -84.585 6.5954 88.88 480 0
23.182 -82.698 6.5565 85.886 490 0
17.889 -80.638 6.5015 82.598 500 0
17.989 -81.613 6.5001 83.572 510 0
18.324 -82.591 6.5015 84.599 520 0
18.49 -84.457 6.4987 86.457 530 0
18.752 -81.953 6.5081 84.071 540 0
16.359 -85.297 6.4727 86.852 550 0
16.153 -84.816 6.4714 86.341 560 0
16.454 -83.517 6.4777 85.122 570 0
12.582 -85.259 6.4297 86.182 580 0
8.6514 -85.145 6.3844 85.583 590 0
7.1567 -86.294 6.3659 86.59 600 0
3.6345 -85.12 6.3259 85.197 610 0
1.7729 -84.161 6.3042 84.18 620 0
0.57379 -81.191 6.2903 81.193 630 0
-0.66288 -81.973 6.2751 81.976 640 0
-2.802 -78.034 6.2473 78.084 650 0
-1.6966 -79.024 6.2617 79.042 660 0
2.8559 -80.339 6.3187 80.39 670 0
3.6236 -79.238 6.3289 79.321 680 0
2.0788 -79.509 6.3093 79.536 690 0
9.1619 -82.73 6.3935 83.236 700 0
21.399 -86.959 6.5245 89.554 710 0
29.636 -88.024 6.6079 92.879 720 0
24.927 -86.26 6.5645 89.79 730 0
25.202 -84.813 6.572 88.479 740 0
25.771 -84.316 6.5798 88.166 750 0
26.448 -83.906 6.5885 87.975 760 0
20.45 -82.869 6.5251 85.355 770 0
-0.30009 -78.821 6.2794 78.821 780 0
0.91004 -79.862 6.2946 79.867 790 0
19.791 -81.986 6.52 84.341 800 0
25.061 -82.224 6.579 85.958 810 0
25.358 -83.136 6.5792 86.918 820 0
29.356 -82.777 6.624 87.828 830 0
30.018 -82.657 6.6315 87.939 840 0
33.504 -80.953 6.6756 87.613 850 0
35.339 -81.423 6.6927 88.761 860 0
35.469 -81.447 6.6939 88.835 870 0
42.235 -78.856 6.7749 89.455 880 0
41.093 -76.849 6.7742 87.146 890 0
41.203 -77.199 6.7734 87.507 900 0
41.573 -76.987 6.7783 87.495 910 0
41.861 -77.075 6.7807 87.709 920 0
37.798 -77.622 6.7363 86.335 930 0
42.815 -76.332 6.7944 87.52 940 0
39.131 -76.921 6.7538 86.302 950 0
41.155 -75.934 6.7799 86.37 960 0
40.234 -75.832 6.771 85.844 970 0
39.827 -76.261 6.7645 86.034 980 0
39.748 -76.179 6.7641 85.925 990 0
38.67 -75.908 6.7543 85.19 1000 0
38.325 -75.688 6.7519 84.838 1010 0
38.692 -76.021 6.754 85.301 1020 0
38.938 -75.798 6.7577 85.215 1030 0
39.42 -75.968 6.7618 85.587 1040 0
39.749 -76.251 6.7637 85.99 1050 0
37.622 -77.597 6.7346 86.236 1060 0
35.758 -79.693 6.705 87.348 1070 0
35.873 -79.091 6.709 86.846 1080 0
35.278 -78.542 6.7053 86.101 1090 0
35.073 -78.468 6.7035 85.95 1100 0
36.702 -78.12 6.7224 86.312 1110 0
37.303 -78.014 6.7292 86.473 1120 0
36.93 -77.579 6.7275 85.921 1130 0
36.846 -77.765 6.7257 86.052 1140 0
38.103 -77.73 6.739 86.567 1150 0
38.246 -76.933 6.7445 85.915 1160 0
38.465 -76.984 6.7466 86.059 1170 0
37.114 -77.628 6.7292 86.044 1180 0
37.216 -77.536 6.7307 86.005 1190 0
38.459 -77.159 6.7456 86.212 1200 0
38.649 -77.595 6.7453 86.687 1210 0
39.121 -77.575 6.7503 86.881 1220 0
39.684 -76.96 6.7593 86.589 1230 0
39.084 -77.043 6.7526 86.39 1240 0
39.99 -76.67 6.764 86.472 1250 0
37.472 -77.872 6.7317 86.419 1260 0
37.658 -77.637 6.7348 86.288 1270 0
38.374 -77.345 6.7437 86.341 1280 0
39.084 -77.043 6.7526 86.39 1290 0
41.088 -77.022 6.7732 87.296 1300 0
39.633 -77.315 6.7569 86.882 1310 0
39.353 -77.075 6.7553 86.541 1320 0
40.039 -76.67 6.7644 86.495 1330 0
40.001 -77.191 6.7613 86.939 1340 0
40.418 -76.545 6.769 86.561 1350 0
41.586 -76.274 6.7824 86.874 1360 0
40.28 -76.512 6.7678 86.467 1370 0
40.366 -76.546 6.7685 86.538 1380 0
38.922 -77.013 6.7511 86.29 1390 0
39.18 -77.015 6.7538 86.408 1400 0
40.338 -75.956 6.7714 86.003 1410 0
39.966 -76.561 6.7643 86.365 1420 0
39.118 -76.495 6.7559 85.917 1430 0
38.985 -77.42 6.7497 86.682 1440 0
39.558 -77.116 6.7572 86.67 1450 0
39.363 -76.496 6.7584 86.029 1460 0
38.701 -77.016 6.7488 86.193 1470 0
38.903 -76.953 6.7513 86.228 1480 0
38.175 -76.673 6.7451 85.651 1490 0
38.347 -77.05 6.745 86.065 1500 0
38.357 -76.403 6.7485 85.491 1510 0
39.22 -75.709 6.7612 85.264 1520 0
40.775 -75.807 6.7767 86.078 1530 0
40.361 -75.653 6.7733 85.746 1540 0
40.316 -75.916 6.7714 85.957 1550 0
40.791 -75.627 6.7778 85.926 1560 0
41.251 -75.085 6.7856 85.67 1570 0
40.681 -75.236 6.7789 85.53 1580 0
41.187 -74.883 6.786 85.463 1590 0
41.592 -74.537 6.7922 85.356 1600 0
41.597 -73.307 6.7993 84.287 1610 0
42.072 -72.475 6.8091 83.802 1620 0
41.575 -73.663 6.797 84.586 1630 0
41.508 -71.896 6.8068 83.018 1640 0
41.166 -73.296 6.7949 84.065 1650 0
40.126 -73.523 6.7828 83.76 1660 0
39.723 -73.582 6.7782 83.619 1670 0
39.62 -73.588 6.7771 83.576 1680 0
39.226 -73.35 6.7743 83.18 1690 0
38.029 -74.267 6.7564 83.437 1700 0
38.473 -73.914 6.7631 83.328 1710 0
37.13 -74.112 6.7476 82.893 1720 0
38.448 -73.728 6.7639 83.151 1730 0
39.1 -73.745 6.7707 83.469 1740 0
37.671 -74.413 6.7518 83.405 1750 0
37.204 -75.096 6.7432 83.806 1760 0
36.374 -75.25 6.7334 83.58 1770 0
38.676 -74.731 6.7608 84.146 1780 0
39.421 -73.934 6.773 83.787 1790 0
38.441 -74.154 6.7614 83.526 1800 0
38.494 -72.924 6.7689 82.461 1810 0
40.978 -72.166 6.7996 82.989 1820 0
41.664 -71.751 6.8093 82.971 1830 0
41.385 -71.599 6.8073 82.7 1840 0
41.548 -70.965 6.8129 82.232 1850 0
39.953 -71.712 6.7915 82.091 1860 0
39.547 -71.909 6.786 82.066 1870 0
40.704 -71.607 6.8001 82.367 1880 0
42.276 -70.324 6.8245 82.053 1890 0
43.734 -70.805 6.8365 83.223 1900 0
43.203 -70.464 6.8332 82.654 1910 0
42.329 -70.51 6.8238 82.24 1920 0
41.407 -71.03 6.811 82.218 1930 0
41.455 -70.724 6.8134 81.978 1940 0
43.297 -69.273 6.8418 81.691 1950 0
41.797 -70.147 6.8205 81.656 1960 0
41.485 -70.463 6.8153 81.768 1970 0
40.587 -70.478 6.8057 81.329 1980 0
39.231 -71.329 6.786 81.406 1990 0
40.692 -70.353 6.8076 81.274 2000 0
39.394 -71.132 6.789 81.312 2010 0
41.047 -69.809 6.8147 80.983 2020 0
40.224 -70.072 6.8043 80.796 2030 0
39.944 -70.246 6.8002 80.809 2040 0
40.039 -70.128 6.802 80.753 2050 0
40.91 -70.07 6.8116 81.138 2060 0
39.251 -70.543 6.7909 80.728 2070 0
40.228 -70.033 6.8046 80.764 2080 0
40.851 -70.073 6.811 81.111 2090 0
39.7 -70.422 6.7965 80.841 2100 0
39.14 -70.542 6.7897 80.673 2110 0
39.96 -69.827 6.803 80.452 2120 0
39.941 -69.898 6.8023 80.505 2130 0
39.366 -70.152 6.7945 80.442 2140 0
35.686 -73.108 6.7373 81.353 2150 0
37.083 -71.985 6.7589 80.975 2160 0
39.753 -71.194 6.7924 81.54 2170 0
39.999 -71.187 6.7951 81.655 2180 0
40.366 -71.197 6.799 81.844 2190 0
40.004 -71.367 6.7941 81.814 2200 0
41.669 -69.954 6.8204 81.424 2210 0
41.976 -70.353 6.8211 81.924 2220 0
40.703 -70.822 6.8048 81.685 2230 0
41.452 -70.473 6.8149 81.76 2240 0
40.941 -70.677 6.8082 81.679 2250 0
40.849 -70.219 6.8101 81.237 2260 0
41.326 -70.002 6.8165 81.291 2270 0
41.162 -69.44 6.8183 80.724 2280 0
43.251 -68.416 6.8469 80.94 2290 0
43.046 -68.502 6.8442 80.905 2300 0
42.648 -68.751 6.8384 80.904 2310 0
43.329 -68.388 6.8479 80.959 2320 0
44.017 -67.408 6.8617 80.507 2330 0
44.716 -67.439 6.8687 80.916 2340 0
45.646 -67.221 6.8797 81.254 2350 0
45.194 -67.672 6.872 81.376 2360 0
44.778 -68.078 6.865 81.484 2370 0
45.932 -67.67 6.8795 81.787 2380 0
45.504 -67.309 6.8776 81.247 2390 0
45.532 -67.284 6.8781 81.242 2400 0
45.466 -67.235 6.8778 81.165 2410 0
45.514 -67.153 6.8788 81.124 2420 0
45.107 -67.345 6.8734 81.056 2430 0
45.303 -67.362 6.8752 81.179 2440 0
44.58 -67.893 6.8642 81.221 2450 0
44.239 -67.887 6.8607 81.03 2460 0
43.579 -68.378 6.8506 81.084 2470 0
44.563 -68.314 6.8612 81.563 2480 0
45.267 -67.681 6.8727 81.424 2490 0
46 -67.785 6.8794 81.92 2500 0
42.84 -69.469 6.8358 81.616 2510 0
45.026 -67.853 6.869 81.434 2520 0
45.53 -68.03 6.873 81.86 2530 0
44.818 -68.631 6.8617 81.969 2540 0
44.621 -68.48 6.8607 81.734 2550 0
43.5 -69.326 6.8436 81.844 2560 0
42.024 -71.227 6.8162 82.7 2570 0
41.922 -70.438 6.82 81.969 2580 0
41.498 -70.741 6.8137 82.014 2590 0
42.368 -70.494 6.8243 82.247 2600 0
42.959 -69.89 6.8343 82.038 2610 0
39.952 -72.624 6.7861 82.888 2620 0
40.493 -71.62 6.7978 82.274 2630 0
38.655 -73.083 6.7697 82.676 2640 0
41.258 -71.243 6.8081 82.327 2650 0
42.196 -70.57 6.8221 82.223 2660 0
40.749 -70.769 6.8056 81.662 2670 0
40.482 -70.737 6.803 81.501 2680 0
41.675 -69.825 6.8213 81.317 2690 0
42.364 -68.932 6.8343 80.91 2700 0
43.576 -68.559 6.8494 81.236 2710 0
41.672 -70.301 6.8183 81.724 2720 0
42.091 -69.314 6.8289 81.093 2730 0
41.251 -69.838 6.8167 81.111 2740 0
40.663 -70.473 6.8065 81.362 2750 0
40.626 -70.622 6.8052 81.474 2760 0
37.024 -73.126 6.7519 81.965 2770 1
31.919 -77.251 6.675 83.585 2780 1
30.006 -78.781 6.6471 84.302 2790 1
28.501 -79.619 6.6269 84.567 2800 1
29.307 -79.432 6.6366 84.666 2810 1
30.722 -78.855 6.6547 84.628 2820 1
32.164 -77.485 6.6766 83.895 2830 1
31.083 -77.968 6.6625 83.935 2840 0
31.474 -77.978 6.6668 84.091 2850 0
31.501 -77.659 6.6685 83.805 2860 0
31.714 -77.966 6.6695 84.169 2870 0
30.388 -78.606 6.6521 84.275 2880 0
31.065 -77.858 6.6628 83.827 2890 0
