# Supplementary material for: Inducible microRNA-200c decreases motility of breast cancer cells and reduces filamin A
Source: PLoS One. 2019 Nov 20;14(11):e0224314. doi: 10.1371/journal.pone.0224314 (PMC6867627; doi:10.1371/journal.pone.0224314)
Supplement: S1 Raw Data — (ZIP) [file pone.0224314.s007.zip › MDA-MB-231-200c_Dox/cell95.txt]

33.865 -64.379 6.7674 72.742 410 0
35.992 -63.5 6.7988 72.991 420 0
35.982 -63.665 6.7976 73.13 430 0
40.41 -60.593 6.8714 72.831 440 0
36.636 -62.237 6.8152 72.219 450 0
35.345 -63.691 6.7898 72.841 460 0
36.557 -63.205 6.8076 73.016 470 0
34.208 -63.722 6.7759 72.324 480 0
31.808 -64.339 6.7423 71.772 490 0
36.599 -62.778 6.811 72.667 500 0
32.559 -64.256 6.7522 72.034 510 0
34.627 -62.914 6.7863 71.814 520 0
34.949 -63.405 6.787 72.399 530 0
40.764 -60.517 6.876 72.966 540 0
37.253 -61.445 6.8282 71.856 550 0
42.22 -59.345 6.9015 72.831 560 0
40.494 -58.586 6.888 71.218 570 0
41.801 -58.314 6.9051 71.748 580 0
40.878 -59.245 6.8872 71.979 590 0
43.882 -56.746 6.9414 71.734 600 0
41.659 -58.674 6.9006 71.959 610 0
38.496 -59.886 6.8545 71.191 620 0
38.216 -59.198 6.8564 70.462 630 0
41.778 -57.693 6.9099 71.231 640 0
39.855 -58.575 6.8806 70.848 650 0
36.952 -60.06 6.8347 70.517 660 0
38.499 -59.11 6.8605 70.542 670 0
39.292 -58.657 6.8734 70.601 680 0
38.328 -58.868 6.8603 70.246 690 0
37.264 -60.035 6.8387 70.659 700 0
38.672 -59.577 6.8589 71.027 710 0
38.09 -60.016 6.8487 71.082 720 0
39.784 -58.599 6.8796 70.828 730 0
40.634 -58.934 6.8868 71.585 740 0
42.678 -57.265 6.9236 71.419 750 0
44.188 -56.218 6.9493 71.505 760 0
41.424 -58.263 6.9012 71.488 770 0
39.183 -59.548 6.8652 71.283 780 0
38.316 -58.62 6.8621 70.031 790 0
37.498 -59.36 6.8466 70.212 800 0
40.726 -57.913 6.8961 70.799 810 0
44.102 -55.931 6.9509 71.227 820 0
50.321 -52.351 7.0488 72.614 830 0
45.103 -57.169 6.9511 72.819 840 0
45.155 -56.42 6.9581 72.265 850 0
46.085 -55.307 6.9779 71.991 860 0
54.038 -50.949 7.098 74.269 870 0
63.227 -46.806 7.2167 78.667 880 0
57.141 -50.939 7.1259 76.55 890 0
50.8 -54.317 7.0351 74.371 900 0
44.866 -57.075 6.9494 72.599 910 0
43.048 -57.305 6.9275 71.673 920 0
47.041 -54.577 6.9946 72.053 930 0
48.351 -52.35 7.0289 71.262 940 0
49.738 -52.581 7.0408 72.378 950 0
54.205 -49.872 7.1102 73.657 960 0
55.933 -48.07 7.144 73.752 970 0
52.315 -49.662 7.0946 72.133 980 0
53.502 -48.686 7.1157 72.338 990 0
53.237 -48.85 7.1115 72.253 1000 0
57.354 -44.724 7.1917 72.731 1010 0
60.013 -42.049 7.2428 73.278 1020 0
62.831 -38.192 7.3078 73.528 1030 0
63.755 -36.8 7.3305 73.613 1040 0
62.943 -36.195 7.3321 72.608 1050 0
57.727 -39.083 7.2588 69.713 1060 0
54.693 -39.796 7.225 67.64 1070 0
56.655 -38.548 7.2565 68.526 1080 0
57.687 -36.9 7.2849 68.479 1090 0
58.724 -35.647 7.3084 68.696 1100 0
57.193 -35.571 7.2976 67.353 1110 0
56.812 -35.795 7.2918 67.148 1120 0
55.52 -36.587 7.2713 66.491 1130 0
56.121 -36.285 7.28 66.83 1140 0
58.041 -33.65 7.3286 67.09 1150 0
59.932 -32.212 7.3608 68.04 1160 0
60.281 -31.815 7.3684 68.162 1170 0
58.895 -32.084 7.3552 67.067 1180 0
61.106 -29.284 7.4071 67.76 1190 0
62.651 -27.86 7.4356 68.567 1200 0
59.431 -30.51 7.3797 66.805 1210 0
58.173 -32.43 7.3454 66.602 1220 0
56.059 -33.956 7.3094 65.54 1230 0
55.77 -34.17 7.3043 65.405 1240 0
55.093 -35.6 7.2803 65.594 1250 0
52.706 -38.831 7.219 65.466 1260 0
52.28 -39.15 7.2112 65.314 1270 0
55.035 -35.82 7.277 65.665 1280 0
55.878 -35.253 7.2912 66.069 1290 0
56.952 -33.671 7.32 66.161 1300 0
59.514 -31.543 7.3666 67.356 1310 0
62.184 -27.908 7.4321 68.159 1320 0
63.642 -27.289 7.4489 69.246 1330 0
63.673 -26.78 7.4559 69.075 1340 0
64.061 -26.515 7.4616 69.331 1350 0
63.758 -27.356 7.4487 69.379 1360 0
62.773 -28.539 7.4273 68.957 1370 0
62.593 -28.531 7.4263 68.789 1380 0
65.607 -25.956 7.4772 70.554 1390 0
70.121 -20.173 7.5739 72.965 1400 0
69.331 -25.624 7.5 73.914 1410 1
67.21 -30.357 7.4297 73.747 1420 1
66.671 -30.47 7.4253 73.304 1430 1
61.435 -37.036 7.3115 71.736 1440 1
52.028 -48.807 7.1005 71.337 1450 1
55.363 -46.921 7.1509 72.571 1460 0
58.989 -41.891 7.2365 72.351 1470 0
61.829 -38.139 7.3013 72.646 1480 0
60.084 -39.562 7.2717 71.939 1490 0
56.07 -43.444 7.1948 70.931 1500 0
57.427 -42.076 7.2217 71.192 1510 0
59.36 -40.154 7.2592 71.665 1520 0
64.96 -35.432 7.3546 73.995 1530 0
65.827 -34.599 7.3701 74.366 1540 0
62.546 -37.57 7.3131 72.963 1550 0
63.585 -36.837 7.3289 73.484 1560 0
62.463 -36.604 7.3239 72.398 1570 0
63.789 -35.664 7.3442 73.082 1580 0
63.203 -35.924 7.3371 72.7 1590 0
64.843 -36.057 7.3465 74.194 1600 0
65.276 -36.021 7.3497 74.556 1610 0
64.453 -36.416 7.3397 74.029 1620 0
63.67 -36.22 7.3368 73.252 1630 0
62.952 -37.313 7.3189 73.18 1640 0
62.92 -37.48 7.3167 73.237 1650 0
62.997 -38.221 7.3086 73.685 1660 0
63.629 -38.108 7.3144 74.168 1670 0
63.323 -38.196 7.3112 73.951 1680 0
62.638 -38.948 7.2977 73.76 1690 0
62.939 -38.323 7.307 73.689 1700 0
62.316 -38.401 7.3017 73.198 1710 0
63.076 -37.778 7.3144 73.524 1720 0
62.876 -37.515 7.316 73.217 1730 0
63.734 -36.219 7.3372 73.307 1740 0
66.155 -33.419 7.3862 74.117 1750 0
68.355 -30.362 7.436 74.795 1760 0
67.369 -31.988 7.4107 74.578 1770 0
66.129 -32.188 7.401 73.546 1780 0
66.503 -31.246 7.4147 73.478 1790 0
68.092 -27.781 7.4666 73.541 1800 0
67.37 -27.698 7.4639 72.842 1810 0
65.97 -28.07 7.4517 71.694 1820 0
66.46 -28.753 7.4457 72.413 1830 0
66.465 -27.973 7.4556 72.112 1840 0
66.987 -26.975 7.4712 72.215 1850 0
66.237 -27.578 7.4595 71.748 1860 0
64.853 -29.454 7.4277 71.228 1870 0
64.935 -29.525 7.4272 71.333 1880 0
64.893 -29.366 7.429 71.228 1890 0
65.252 -27.956 7.4492 70.989 1900 0
65.648 -28.001 7.4508 71.37 1910 0
65.064 -27.989 7.4477 70.829 1920 0
65.506 -28.722 7.4408 71.527 1930 0
64.527 -30.217 7.416 71.252 1940 0
64.403 -30.134 7.4163 71.104 1950 0
64.217 -31.063 7.4034 71.336 1960 0
64.626 -30.773 7.4096 71.578 1970 0
65.014 -30.518 7.4151 71.82 1980 0
65.588 -29.509 7.4312 71.92 1990 0
65.432 -30.258 7.4208 72.09 2000 0
64.836 -30.119 7.4191 71.49 2010 0
64.8 -30.991 7.4079 71.83 2020 0
64.041 -31.674 7.3947 71.445 2030 0
64.61 -32.682 7.3857 72.405 2040 0
63.556 -32.855 7.3769 71.546 2050 0
64.172 -32.126 7.3898 71.764 2060 0
63.98 -32.845 7.3797 71.919 2070 0
64.081 -34.033 7.3658 72.557 2080 0
64.811 -32.796 7.3855 72.637 2090 0
64.553 -32.253 7.3906 72.162 2100 0
64.667 -30.84 7.409 71.645 2110 0
64.616 -31.202 7.4041 71.755 2120 0
64.636 -31.355 7.4023 71.839 2130 0
65.632 -30.885 7.4141 72.536 2140 0
67.02 -27.871 7.4599 72.585 2150 0
67.555 -29.726 7.4395 73.806 2160 0
67.695 -28.393 7.4568 73.408 2170 0
69.101 -26.899 7.4828 74.152 2180 0
69.29 -26.717 7.486 74.262 2190 0
68.86 -28.627 7.46 74.573 2200 0
67.691 -32.908 7.4015 75.266 2210 0
66.436 -35.99 7.3575 75.558 2220 0
65.053 -35.602 7.3532 74.158 2230 0
65.217 -33.422 7.3804 73.283 2240 0
65.456 -32.13 7.3977 72.917 2250 0
64.357 -34.669 7.3599 73.101 2260 0
63.793 -34.813 7.3544 72.674 2270 0
62.332 -37.848 7.3083 72.923 2280 0
61.992 -39.41 7.2877 73.458 2290 0
62.309 -35.824 7.3322 71.873 2300 0
63.297 -33.096 7.3722 71.427 2310 0
64.788 -30.246 7.4172 71.5 2320 0
65.227 -30.439 7.4174 71.979 2330 0
64.16 -32.019 7.3911 71.706 2340 0
63.459 -33.19 7.3721 71.614 2350 0
63.008 -33.299 7.3678 71.266 2360 0
61.769 -34.844 7.3404 70.919 2370 0
61.292 -34.374 7.3429 70.273 2380 0
61.395 -38.488 7.294 72.461 2390 0
61.151 -39.715 7.278 72.916 2400 0
61.451 -39.81 7.2791 73.219 2410 0
61.155 -41.195 7.2612 73.736 2420 0
61.433 -40.715 7.2687 73.7 2430 0
62.358 -40.395 7.2792 74.298 2440 0
62.081 -41.29 7.2671 74.558 2450 0
62.909 -39.328 7.2953 74.19 2460 0
62.814 -39.791 7.2893 74.357 2470 0
63.208 -36.75 7.3273 73.115 2480 0
62.995 -36.648 7.3271 72.879 2490 0
63.037 -37.187 7.321 73.189 2500 0
64.241 -36.482 7.3375 73.878 2510 0
65.374 -35.434 7.3573 74.359 2520 0
64.993 -36.846 7.3382 74.71 2530 0
66.47 -34.617 7.3738 74.945 2540 0
68.353 -30.375 7.4358 74.798 2550 0
68.844 -29.848 7.4449 75.036 2560 0
68.647 -30.212 7.4394 75.001 2570 0
68.444 -29.803 7.4433 74.651 2580 0
69.523 -27.517 7.4771 74.77 2590 0
69.514 -26.492 7.4899 74.391 2600 0
68.861 -26.386 7.4881 73.743 2610 0
67.699 -28.465 7.456 73.44 2620 0
67.24 -28.467 7.4535 73.018 2630 0
67.16 -26.567 7.4773 72.224 2640 0
67.975 -25.196 7.499 72.495 2650 0
68.096 -24.142 7.5133 72.248 2660 0
67.404 -26.268 7.4824 72.342 2670 0
66.138 -28.422 7.4481 71.987 2680 0
64.606 -29.469 7.426 71.009 2690 0
64.232 -28.499 7.4364 70.271 2700 0
65.013 -27.254 7.457 70.494 2710 0
64.276 -28.978 7.4304 70.507 2720 0
63.373 -31.22 7.3962 70.646 2730 0
61.824 -33.659 7.3554 70.393 2740 0
60.712 -32.796 7.3587 69.004 2750 0
59.864 -33.064 7.3494 68.388 2760 0
59.702 -32.589 7.3543 68.018 2770 0
60.384 -32.293 7.3629 68.477 2780 0
59.337 -32.987 7.3466 67.89 2790 0
62.044 -30.29 7.3998 69.043 2800 0
63.024 -29.273 7.4192 69.491 2810 0
63.496 -28.531 7.4317 69.611 2820 0
63.857 -28.018 7.4405 69.733 2830 0
64.183 -26.209 7.4663 69.328 2840 0
64.219 -25.893 7.4707 69.242 2850 0
64.332 -25.302 7.4793 69.129 2860 0
65.483 -23.624 7.5077 69.614 2870 0
67.569 -19.641 7.5711 70.366 2880 0
66.181 -21.033 7.5463 69.443 2890 0
