# Supplementary material for: Inducible microRNA-200c decreases motility of breast cancer cells and reduces filamin A
Source: PLoS One. 2019 Nov 20;14(11):e0224314. doi: 10.1371/journal.pone.0224314 (PMC6867627; doi:10.1371/journal.pone.0224314)
Supplement: S1 Raw Data — (ZIP) [file pone.0224314.s007.zip › MDA-MB-231-200c_Dox/cell96.txt]

85.233 -49.642 7.3266 98.635 10 0
85.026 -51.309 7.311 99.308 20 0
84.576 -52.906 7.295 99.76 30 0
84.059 -53.272 7.2891 99.518 40 0
85.982 -51.445 7.3148 100.2 50 0
84.389 -53.633 7.2878 99.99 60 0
85.611 -51.554 7.3119 99.935 70 0
85.955 -50.709 7.321 99.798 80 0
84.064 -51.788 7.3018 98.735 90 0
79.076 -55.281 7.2439 96.483 100 0
78.146 -55.934 7.2328 96.101 110 0
79.928 -53.983 7.26 96.451 120 0
78.845 -56.097 7.2356 96.764 130 0
79.666 -54.523 7.2538 96.538 140 0
81.623 -52.623 7.2813 97.115 150 0
80.49 -51.427 7.2854 95.516 160 0
81.136 -51.789 7.2859 96.256 170 0
82.592 -48.798 7.3203 95.931 180 0
85.455 -45.868 7.3614 96.987 190 0
76.682 -59.174 7.1968 96.859 200 0
88.734 -43.199 7.4009 98.691 210 0
78.32 -54.537 7.2457 95.438 220 0
81.869 -50.769 7.2989 96.333 230 0
71.972 -59.474 7.1634 93.365 240 0
89.779 -40.488 7.4303 98.487 250 0
85.183 -47.158 7.3484 97.365 260 0
73.656 -59.445 7.1749 94.652 270 0
79.595 -54.047 7.2575 96.211 280 0
77.643 -57.651 7.2153 96.706 290 0
76.532 -62.098 7.1723 98.556 300 0
72.677 -67.872 7.1028 99.441 310 0
72.166 -66.017 7.1131 97.806 320 0
73.348 -64.94 7.1293 97.965 330 0
62.911 -76.325 6.9725 98.911 340 0
63.982 -74.472 6.993 98.183 350 0
67.665 -72.571 7.0336 99.222 360 0
77.703 -59.974 7.1967 98.156 370 0
84.01 -54.211 7.2809 99.983 380 0
83.236 -52.734 7.2893 98.535 390 0
86.457 -46.43 7.3612 98.135 400 0
93.42 -37.201 7.475 100.55 410 0
95.215 -32.067 7.5291 100.47 420 0
99.475 -25.171 7.6061 102.61 430 0
97.533 -26.881 7.585 101.17 440 0
90.048 -42.052 7.4171 99.383 450 0
91.256 -42.092 7.4218 100.5 460 0
88.947 -48.669 7.3533 101.39 470 0
83.567 -55.957 7.2639 100.57 480 0
81.89 -59.909 7.2224 101.46 490 0
81.58 -63.731 7.1908 103.52 500 0
81.201 -65.763 7.1732 104.49 510 0
80.645 -67.164 7.1595 104.95 520 0
78.358 -68.955 7.1323 104.38 530 0
65.099 -76.249 6.9899 100.26 540 0
60.412 -79.002 6.936 99.453 550 0
59.715 -78.619 6.9328 98.726 560 0
61.675 -76.536 6.9615 98.293 570 1
73.332 -72.598 7.0736 103.19 580 1
77.507 -69.367 7.1239 104.01 590 1
85.552 -58.109 7.2573 103.42 600 1
87.43 -56.232 7.2824 103.95 610 1
87.656 -52.818 7.3117 102.34 620 1
89.549 -48.113 7.361 101.66 630 1
95.448 -42.142 7.4382 104.34 640 1
99.038 -33.58 7.5271 104.58 650 1
101.97 -28.178 7.5844 105.79 660 1
104.04 -23.897 7.6282 106.75 670 1
103.12 -12.877 7.7298 103.92 680 1
101.79 -14.352 7.7139 102.8 690 0
100.73 -12.724 7.7283 101.53 700 0
100.63 -13.534 7.7203 101.54 710 0
100.6 -14.04 7.7153 101.57 720 0
100.89 -13.342 7.7225 101.77 730 0
101.75 -12.097 7.7356 102.46 740 0
101.88 -12.395 7.7329 102.63 750 0
102.34 -15.492 7.7037 103.51 760 0
100.92 -14.777 7.7086 101.99 770 0
101.56 -16.912 7.689 102.96 780 0
97.946 -25.317 7.601 101.16 790 0
98.625 -28.547 7.5722 102.67 800 0
98.831 -31.471 7.5457 103.72 810 0
97.945 -27.52 7.5801 101.74 820 0
97.737 -29.586 7.56 102.12 830 0
97.129 -27.899 7.5743 101.06 840 0
96.538 -29.943 7.5532 101.07 850 0
96.288 -29.265 7.5589 100.64 860 0
95.827 -29.27 7.5575 100.2 870 0
95.085 -31.305 7.5359 100.11 880 0
93.69 -33.745 7.5083 99.581 890 0
93.458 -33.169 7.5129 99.169 900 0
92.565 -33.891 7.503 98.575 910 0
91.262 -35.679 7.4813 97.988 920 0
89.748 -36.247 7.4701 96.791 930 0
88.965 -37.383 7.4562 96.5 940 0
86.988 -40.835 7.4151 96.096 950 0
86.536 -41.169 7.4099 95.83 960 0
85.657 -42.872 7.3899 95.787 970 0
83.961 -44.215 7.3693 94.891 980 0
81.101 -47.018 7.3286 93.744 990 0
78.997 -49.292 7.2961 93.115 1000 0
77.03 -52.546 7.2553 93.246 1010 0
77.565 -51.546 7.2674 93.13 1020 0
76.444 -51.037 7.2653 91.916 1030 0
76.416 -51.085 7.2647 91.919 1040 0
76.906 -47.855 7.2974 90.579 1050 0
78.606 -46.434 7.3204 91.296 1060 0
78.985 -46.138 7.3253 91.473 1070 0
77.886 -46.301 7.3176 90.609 1080 0
77.392 -46.253 7.3153 90.16 1090 0
75.552 -49.405 7.2749 90.272 1100 0
74.404 -51.032 7.2528 90.223 1110 0
73.396 -52.584 7.2323 90.289 1120 0
72.651 -53.597 7.2184 90.281 1130 0
71.367 -55.096 7.1965 90.16 1140 0
70.033 -58.738 7.1561 91.404 1150 0
68.36 -62.702 7.1117 92.762 1160 0
65.933 -65.709 7.0703 93.086 1170 0
68.448 -64.542 7.098 94.079 1180 0
72.974 -60.17 7.1645 94.581 1190 0
73.3 -61.173 7.1585 95.473 1200 0
74.693 -59.55 7.1809 95.526 1210 0
74.698 -58.613 7.1887 94.949 1220 0
75.186 -57.912 7.1976 94.904 1230 0
74.126 -59.46 7.1779 95.027 1240 0
73.317 -60.036 7.1679 94.761 1250 0
70.981 -62.851 7.1293 94.808 1260 0
70.016 -63.9 7.1142 94.792 1270 0
68.745 -65.196 7.0951 94.744 1280 0
68.326 -64.731 7.0956 94.12 1290 0
69.131 -63.526 7.1108 93.886 1300 0
67.681 -63.721 7.0987 92.957 1310 0
67.781 -64.028 7.097 93.241 1320 0
64.756 -67.177 7.0502 93.306 1330 0
66.122 -67.403 7.059 94.421 1340 0
67.346 -65.75 7.0806 94.12 1350 0
67.294 -66.594 7.0738 94.674 1360 0
64.951 -68.261 7.0437 94.225 1370 0
67.66 -66.026 7.0808 94.537 1380 0
66.993 -65.484 7.08 93.682 1390 0
67.311 -65.354 7.0833 93.818 1400 0
67.497 -64.237 7.0933 93.178 1410 0
66.105 -64.359 7.082 92.261 1420 0
66.311 -64.452 7.0828 92.472 1430 0
66.731 -64.059 7.089 92.502 1440 0
64.326 -65.169 7.0621 91.569 1450 0
67.132 -63.088 7.0996 92.124 1460 0
68.16 -61.969 7.1161 92.119 1470 0
66.621 -63.068 7.096 91.738 1480 0
64.991 -64.428 7.0729 91.514 1490 0
61.787 -66.255 7.0337 90.594 1500 0
51.122 -73.448 6.8912 89.487 1510 0
55.78 -72.684 6.9378 91.621 1520 1
65.686 -67.088 7.058 93.89 1530 1
70.785 -62.208 7.133 94.235 1540 1
68.104 -63.117 7.1066 92.854 1550 1
68.18 -62.546 7.1117 92.523 1560 1
67.941 -61.914 7.115 91.92 1570 1
69.568 -59.94 7.1428 91.829 1580 1
70.674 -57.936 7.1673 91.386 1590 1
73.456 -55.965 7.2029 92.346 1600 1
74.746 -54.801 7.2213 92.683 1610 1
76.295 -53.39 7.2434 93.12 1620 1
77.295 -51.924 7.2625 93.116 1630 1
76.263 -51.177 7.2629 91.843 1640 1
76.929 -49.409 7.2831 91.429 1650 1
79.486 -47.547 7.3149 92.622 1660 1
80.229 -46.344 7.3302 92.653 1670 1
81.635 -44.427 7.3556 92.941 1680 1
84.223 -41.407 7.397 93.851 1690 1
83.556 -38.102 7.4261 91.833 1700 1
84.332 -33.74 7.4734 90.831 1710 1
85.08 -31.711 7.4972 90.798 1720 1
85.235 -31.359 7.5014 90.821 1730 1
84.264 -30.182 7.51 89.506 1740 1
82.856 -30.902 7.497 88.431 1750 1
82.115 -31.021 7.4928 87.779 1760 1
87.175 -22.729 7.5989 90.089 1770 1
90.026 -14.023 7.6995 91.111 1780 1
95.571 -4.5691 7.8062 95.68 1790 1
97.689 0.083483 7.8548 97.689 1800 1
100.07 0.80426 7.862 100.07 1810 0
99.166 0.62832 7.8603 99.168 1820 0
99.273 -9.4427 7.7591 99.722 1830 0
99.788 -10.863 7.7455 100.38 1840 0
99.194 -10.018 7.7533 99.698 1850 0
95.28 -18.872 7.6584 97.131 1860 0
94.889 -22.341 7.6228 97.484 1870 0
92.837 -24.978 7.5912 96.138 1880 0
92.296 -26.158 7.5778 95.932 1890 0
91.245 -28.905 7.5472 95.714 1900 0
92.309 -25.342 7.586 95.725 1910 0
92.457 -24.286 7.5971 95.593 1920 0
93.023 -22.177 7.62 95.63 1930 0
92.577 -21.404 7.6268 95.019 1940 0
93.544 -20.795 7.6352 95.827 1950 0
93.022 -20.68 7.6352 95.293 1960 0
93.67 -20.156 7.642 95.814 1970 0
92.936 -20.123 7.6407 95.089 1980 0
93.26 -21.306 7.6294 95.663 1990 0
93.654 -20.552 7.638 95.883 2000 0
93.047 -19.482 7.6476 95.064 2010 0
93.674 -19.2 7.6518 95.621 2020 0
93.585 -19.048 7.6532 95.503 2030 0
93.258 -18.081 7.6625 94.994 2040 0
92.817 -16.679 7.6762 94.304 2050 0
92.686 -16.51 7.6777 94.145 2060 0
92.525 -17.648 7.6655 94.194 2070 0
92.636 -18.74 7.6544 94.513 2080 0
92.898 -18.76 7.6547 94.774 2090 0
93.196 -19.667 7.646 95.248 2100 0
92.535 -20.537 7.6356 94.786 2110 0
92.621 -21.492 7.626 95.082 2120 0
92.69 -20.98 7.6314 95.035 2130 0
92.534 -20.963 7.6312 94.879 2140 0
92.779 -21.559 7.6257 95.251 2150 0
92.399 -21.077 7.6297 94.772 2160 0
92.784 -19.397 7.6479 94.79 2170 0
93.018 -19.325 7.6491 95.004 2180 0
92.502 -18.799 7.6535 94.393 2190 0
92.285 -20.593 7.6344 94.555 2200 0
92.526 -19.645 7.6448 94.588 2210 0
92.389 -19.168 7.6494 94.356 2220 0
92.524 -17.882 7.6631 94.236 2230 0
92.524 -19.18 7.6496 94.491 2240 0
91.555 -20.339 7.6354 93.787 2250 0
91.775 -19.435 7.6453 93.81 2260 0
92.07 -17.81 7.6629 93.777 2270 0
91.78 -17.57 7.6648 93.447 2280 0
92.277 -17.205 7.6697 93.867 2290 0
92.177 -19.1 7.6497 94.135 2300 0
92.306 -18.747 7.6536 94.19 2310 0
92.216 -18.287 7.6582 94.011 2320 0
91.981 -16.932 7.6719 93.526 2330 0
91.938 -17.599 7.6648 93.608 2340 0
91.889 -18.948 7.6506 93.822 2350 0
92.38 -17.581 7.6659 94.038 2360 0
92.306 -16.492 7.6772 93.768 2370 0
92.411 -16.229 7.6801 93.825 2380 0
91.842 -17.046 7.6705 93.41 2390 0
91.681 -16.619 7.6747 93.175 2400 0
91.954 -16.341 7.6781 93.394 2410 0
91.783 -17.129 7.6695 93.368 2420 0
91.652 -17.139 7.6691 93.241 2430 0
91.772 -16.495 7.6761 93.242 2440 0
91.617 -15.66 7.6847 92.946 2450 0
91.556 -16.502 7.6757 93.031 2460 0
91.47 -15.967 7.6812 92.853 2470 0
91.688 -15.741 7.684 93.029 2480 0
91.415 -15.94 7.6813 92.795 2490 0
91.578 -13.679 7.7057 92.594 2500 0
91.5 -13.926 7.7029 92.554 2510 0
90.655 -15.891 7.6805 92.037 2520 0
90.277 -18.325 7.6537 92.118 2530 0
91.05 -15.715 7.6831 92.396 2540 0
90.982 -15.191 7.6885 92.242 2550 0
91.161 -14.327 7.6981 92.28 2560 0
90.525 -16.87 7.6697 92.083 2570 0
90.215 -18.239 7.6545 92.04 2580 0
90.488 -18.324 7.6542 92.325 2590 0
90.206 -19.09 7.6454 92.204 2600 0
90.331 -18.291 7.6542 92.165 2610 0
90.341 -17.482 7.6628 92.017 2620 0
90.576 -16.281 7.6761 92.028 2630 0
90.408 -15.813 7.6808 91.78 2640 0
90.434 -16.886 7.6694 91.997 2650 0
89.793 -17.145 7.6653 91.415 2660 0
89.687 -17.802 7.658 91.437 2670 0
89.369 -17.549 7.6601 91.076 2680 0
89.804 -17.703 7.6593 91.532 2690 0
88.947 -19.037 7.6431 90.962 2700 0
88.914 -22.021 7.6112 91.6 2710 0
88.463 -21.945 7.6108 91.144 2720 0
88.664 -21.619 7.6148 91.262 2730 0
88.423 -22.005 7.6101 91.12 2740 0
87.911 -22.216 7.6065 90.675 2750 0
88.144 -21.916 7.6103 90.827 2760 0
88.186 -21.523 7.6146 90.774 2770 0
88.269 -21.292 7.6173 90.801 2780 0
87.757 -22.335 7.6048 90.554 2790 0
88.302 -22.092 7.6088 91.023 2800 0
87.971 -20.913 7.6206 90.423 2810 0
87.674 -21.767 7.6106 90.335 2820 0
88.256 -20.907 7.6214 90.698 2830 0
88.172 -19.588 7.6354 90.322 2840 0
87.911 -20.698 7.6227 90.315 2850 0
88.152 -20.226 7.6284 90.443 2860 0
88.053 -20.909 7.6208 90.502 2870 0
88.219 -20.834 7.6221 90.646 2880 0
87.692 -21.404 7.6146 90.266 2890 0
