# Supplementary material for: Inducible microRNA-200c decreases motility of breast cancer cells and reduces filamin A
Source: PLoS One. 2019 Nov 20;14(11):e0224314. doi: 10.1371/journal.pone.0224314 (PMC6867627; doi:10.1371/journal.pone.0224314)
Supplement: S1 Raw Data — (ZIP) [file pone.0224314.s007.zip › MDA-MB-231-200c_Dox/cell97.txt]

-41 -52.784 5.6228 66.837 10 0
-35.7 -56.998 5.7236 67.255 20 0
-37.496 -52.936 5.6669 64.87 30 0
-30.861 -59.647 5.8057 67.158 40 0
-44.098 -52.594 5.5854 68.635 50 0
-29.218 -61.352 5.8387 67.954 60 0
-42.058 -55.976 5.6388 70.016 70 0
-28.812 -63.002 5.8543 69.277 80 0
-41.598 -55.049 5.6361 68.999 90 0
-34.944 -58.396 5.7439 68.053 100 0
-25.973 -62.299 5.8882 67.497 110 0
-41.027 -53.908 5.6326 67.744 120 0
-38.788 -52.642 5.6482 65.389 130 0
-28.143 -63.586 5.8665 69.535 140 0
-41.698 -58.64 5.6651 71.954 150 0
-38.312 -51.791 5.6463 64.421 160 0
-24.235 -60.292 5.901 64.981 170 0
-10.432 -65.795 6.1259 66.617 180 0
-35.231 -60.718 5.7574 70.199 190 0
-43.315 -53.548 5.603 68.874 200 0
-22.277 -63.226 5.9444 67.036 210 0
-3.8924 -66.269 6.2245 66.383 220 0
-2.0217 -63.99 6.2516 64.022 230 0
-33.735 -61.469 5.7813 70.118 240 0
-43.825 -53.396 5.5959 69.078 250 0
-30.523 -56.193 5.7856 63.948 260 0
-7.5483 -68.03 6.1727 68.448 270 0
12.446 -61.613 6.4825 62.858 280 0
-13.126 -66.471 6.0882 67.755 290 0
-34.674 -62.542 5.777 71.511 300 0
-41.447 -47.927 5.5702 63.363 310 0
-37.931 -54.472 5.6749 66.378 320 0
-14.568 -66.317 6.0669 67.899 330 0
6.9176 -62.207 6.3939 62.591 340 0
-5.7882 -64.159 6.1932 64.42 350 0
-41.279 -55.764 5.646 69.38 360 0
-56.436 -37.373 5.2973 67.689 370 0
-66.566 -12.521 4.8983 67.734 380 0
-67.229 -2.7154 4.7528 67.284 390 0
-70.376 -2.2374 4.7442 70.411 400 0
-51.399 -41.841 5.3956 66.276 410 0
-22.596 -61.257 5.9298 65.292 420 0
6.8543 -59.068 6.3987 59.465 430 0
20.129 -54.542 6.6367 58.138 440 0
25.989 -53.85 6.7328 59.794 450 0
35.526 -52.633 6.8769 63.501 460 0
35.342 -54.548 6.8581 64.996 470 0
5.365 -61.032 6.3709 61.267 480 0
-27.717 -63.718 5.8729 69.485 490 0
-49.611 -52.393 5.5251 72.155 500 0
-69.22 -9.314 4.8461 69.844 510 0
-70.046 -1.4041 4.7324 70.06 520 0
-57.064 -35.16 5.2646 67.026 530 0
-47.695 -43.974 5.4572 64.873 540 0
-65.437 -5.2839 4.793 65.65 550 0
-67.766 0.0058486 4.7123 67.766 560 0
-64.516 -16.306 4.96 66.545 570 0
-57.506 -20.629 5.0568 61.095 580 0
-47.641 -32.783 5.3151 57.831 590 0
-55.471 -20.175 5.0612 59.026 600 0
-55.748 -17.403 5.015 58.401 610 0
-54.139 -22.072 5.0995 58.465 620 0
-59.996 -15.119 4.9592 61.871 630 0
-66.542 -7.5679 4.8256 66.971 640 0
-64.729 -19.185 5.0005 67.512 650 0
-53.64 -17.922 5.0348 56.555 660 0
-57.636 -25.616 5.1306 63.072 670 0
-58.134 -14.149 4.9511 59.831 680 0
-69.591 -1.3641 4.732 69.604 690 0
-61.947 -16.961 4.9796 64.227 700 0
-67.079 1.5673 4.689 67.097 710 0
-59.016 -26.508 5.1345 64.696 720 0
-60.59 -10.273 4.8803 61.454 730 0
-64.814 3.6256 4.6565 64.915 740 0
-59.283 -19.88 5.0359 62.528 750 0
-61.829 -5.8811 4.8072 62.108 760 0
-63.188 -3.8502 4.7732 63.305 770 0
-60.701 -23.096 5.076 64.947 780 0
-63.984 4.2142 4.6466 64.122 790 0
-64.281 -1.2239 4.7314 64.292 800 0
-57.74 -26.692 5.1454 63.611 810 0
-54.601 -18.786 5.0438 57.743 820 0
-62.887 -11.496 4.8932 63.929 830 0
-63.366 -6.0097 4.8069 63.65 840 0
-64.515 9.6217 4.5643 65.229 850 0
-60.604 -19.568 5.0247 63.685 860 0
-56.923 -23.027 5.0968 61.405 870 0
-64.019 -0.79645 4.7248 64.024 880 0
-64.179 2.0688 4.6802 64.212 890 0
-64.409 -15.645 4.9507 66.282 900 0
-52.113 -33.024 5.2772 61.696 910 0
-56.324 -23.09 5.1014 60.873 920 0
-64.674 0.76051 4.7006 64.678 930 0
-64.608 -5.0965 4.7911 64.809 940 0
-58.879 -25.799 5.1254 64.283 950 0
-55.514 -21.608 5.0836 59.571 960 0
-66.017 0.49039 4.705 66.018 970 0
-65.528 -14.96 4.9368 67.214 980 0
-63.906 -10.29 4.872 64.729 990 0
-67.22 -1.1104 4.7289 67.229 1000 0
-66.601 -12.577 4.899 67.778 1010 0
-64.468 -14.795 4.938 66.144 1020 0
-66.153 -3.5012 4.7653 66.246 1030 0
-69.852 -3.612 4.7641 69.946 1040 0
-66.295 -15.233 4.9382 68.022 1050 0
-62.489 -16.239 4.9666 64.564 1060 0
-63.987 -10.983 4.8824 64.922 1070 0
-68.772 3.4467 4.6623 68.858 1080 0
-68.937 -10.142 4.8585 69.68 1090 0
-63.388 -20.576 5.0263 66.644 1100 0
-54.628 -33.382 5.2609 64.02 1110 0
-50.066 -42.526 5.4165 65.689 1120 0
-48.822 -42.044 5.4233 64.43 1130 0
-51.694 -35.657 5.3162 62.799 1140 0
-60.897 -18.975 5.0145 63.785 1150 0
-65.356 -12.193 4.8968 66.483 1160 0
-68.987 1.5928 4.6893 69.005 1170 0
-68.134 -1.0477 4.7278 68.142 1180 0
-68.086 -10.351 4.8633 68.868 1190 0
-65.864 -11.861 4.8906 66.923 1200 0
-63.581 -9.1237 4.8549 64.232 1210 0
-63.532 -7.6266 4.8319 63.988 1220 0
-64.818 -6.574 4.8135 65.15 1230 0
-64.512 -7.1219 4.8223 64.904 1240 0
-64.178 -8.0824 4.8377 64.685 1250 0
-63.765 -10.413 4.8743 64.61 1260 0
-62.597 -9.072 4.8563 63.251 1270 0
-63.804 -8.3977 4.8433 64.354 1280 0
-63.91 -8.6629 4.8471 64.494 1290 0
-66.494 -1.8434 4.7401 66.519 1300 0
-66.033 -2.2322 4.7462 66.07 1310 0
-64.87 -7.3797 4.8257 65.288 1320 0
-63.002 -9.0676 4.8553 63.651 1330 0
-62.557 -9.1587 4.8578 63.224 1340 0
-61.787 -8.4787 4.8488 62.366 1350 0
-62.18 -9.1676 4.8588 62.852 1360 0
-62.336 -8.2395 4.8438 62.878 1370 0
-65.424 -0.28322 4.7167 65.425 1380 0
-67.616 6.7314 4.6132 67.951 1390 0
-66.236 1.6097 4.6881 66.256 1400 0
-66.382 -10.884 4.8749 67.268 1410 0
-63.946 -15.611 4.9518 65.824 1420 0
-61.615 -14.116 4.9376 63.212 1430 0
-59.323 -11.789 4.9086 60.483 1440 0
-59.659 -9.6493 4.8727 60.434 1450 0
-62.688 -3.6119 4.7699 62.792 1460 0
-67.697 3.2761 4.664 67.776 1470 0
-67.69 2.1564 4.6805 67.724 1480 0
-65.987 -0.74212 4.7236 65.991 1490 0
-65.495 -3.1193 4.76 65.569 1500 0
-64.152 -4.7894 4.7869 64.331 1510 0
-62.69 -5.6424 4.8022 62.943 1520 0
-61.617 -6.3904 4.8157 61.947 1530 0
-61.532 -5.9102 4.8081 61.815 1540 0
-62.506 -1.6348 4.7385 62.527 1550 0
-65.744 3.87 4.6536 65.858 1560 0
-66.904 7.0399 4.6076 67.274 1570 0
-66.381 -2.6951 4.753 66.436 1580 0
-66.679 -9.5134 4.8541 67.354 1590 0
-64.405 -11.956 4.8959 65.505 1600 0
-62.305 -14.604 4.9426 63.994 1610 0
-60.647 -14.193 4.9423 62.286 1620 0
-57.836 -12.164 4.9197 59.101 1630 0
-57.605 -9.687 4.879 58.414 1640 0
-56.373 -7.872 4.8511 56.92 1650 0
-57.031 -7.0505 4.8354 57.465 1660 0
-57.409 -7.1949 4.8371 57.858 1670 0
-57.892 -6.9304 4.8315 58.305 1680 0
-59.065 -6.4296 4.8208 59.414 1690 0
-58.781 -6.5985 4.8242 59.151 1700 0
-58.937 -6.1985 4.8172 59.262 1710 0
-58.639 -5.8257 4.8114 58.927 1720 0
-59.059 -5.4343 4.8041 59.308 1730 0
-59.549 -4.6059 4.7896 59.726 1740 0
-60.17 -4.013 4.779 60.304 1750 0
-60.955 0.33067 4.707 60.956 1760 0
-63.786 5.2217 4.6307 63.999 1770 0
-65.067 8.0545 4.5892 65.564 1780 0
-65.382 6.543 4.6126 65.708 1790 0
-65.798 1.6836 4.6868 65.819 1800 0
-64.412 -1.0128 4.7281 64.42 1810 0
-63.939 -1.113 4.7298 63.949 1820 0
-63.6 -2.0918 4.7453 63.634 1830 0
-62.814 -3.2749 4.7645 62.9 1840 0
-63.002 -2.5136 4.7523 63.053 1850 0
-62.583 -2.5905 4.7538 62.637 1860 0
-62.767 -1.5619 4.7373 62.786 1870 0
-64.89 7.0903 4.6036 65.276 1880 0
-67.064 8.6233 4.5845 67.616 1890 0
-67.491 5.8348 4.6262 67.743 1900 0
-66.124 4.7489 4.6407 66.295 1910 0
-64.272 4.1513 4.6479 64.406 1920 0
-62.85 2.447 4.6735 62.897 1930 0
-62.567 -0.5717 4.7215 62.569 1940 0
-61.774 -1.5066 4.7368 61.792 1950 0
-61.687 -2.9534 4.7602 61.758 1960 0
-62.067 -2.8511 4.7583 62.133 1970 0
-63.354 0.38473 4.7063 63.355 1980 0
-66.739 7.3055 4.6034 67.138 1990 0
-68.273 9.7773 4.5701 68.969 2000 0
-68.955 8.3586 4.5918 69.46 2010 0
-68.515 5.2271 4.6362 68.714 2020 0
-67.742 3.4971 4.6608 67.832 2030 0
-66.494 2.9931 4.6674 66.561 2040 0
-66.423 2.0363 4.6817 66.455 2050 0
-66.149 0.82372 4.6999 66.154 2060 0
-65.945 -0.66392 4.7225 65.948 2070 0
-66.206 -2.1832 4.7454 66.242 2080 0
-66.246 -1.9276 4.7415 66.274 2090 0
-67.389 2.9643 4.6684 67.454 2100 0
-68.597 6.9516 4.6114 68.948 2110 0
-68.416 5.3002 4.6351 68.621 2120 0
-67.619 3.2372 4.6646 67.696 2130 0
-67.059 1.3957 4.6916 67.074 2140 0
-66.02 0.56029 4.7039 66.022 2150 0
-65.578 0.28051 4.7081 65.579 2160 0
-65.078 -1.516 4.7357 65.096 2170 0
-65.649 -1.8383 4.7404 65.675 2180 0
-65.517 -2.6197 4.7524 65.57 2190 0
-65.572 -2.7905 4.7549 65.631 2200 0
-67.65 1.8387 4.6852 67.675 2210 0
-68.814 9.3947 4.5767 69.452 2220 0
-68.819 9.9058 4.5694 69.528 2230 0
-68.24 7.6077 4.6014 68.663 2240 0
-66.779 5.3368 4.6326 66.992 2250 0
-66.857 3.0166 4.6673 66.925 2260 0
-66.309 1.0727 4.6962 66.318 2270 0
-66.115 -1.03 4.728 66.123 2280 0
-65.12 -1.8209 4.7403 65.146 2290 0
-65.281 -1.926 4.7419 65.31 2300 0
-65.756 -1.9519 4.7421 65.785 2310 0
-67.661 2.8987 4.6696 67.723 2320 0
-67.662 5.3217 4.6339 67.871 2330 0
-67.617 4.1138 4.6516 67.742 2340 0
-67.019 3.6368 4.6582 67.117 2350 0
-66.58 6.2115 4.6194 66.869 2360 0
-67.088 7.222 4.6052 67.476 2370 0
-66.525 7.978 4.593 67.001 2380 0
-67.108 7.5412 4.6005 67.531 2390 0
-67.122 8.15 4.5916 67.615 2400 0
-66.869 5.4913 4.6305 67.094 2410 0
-66.191 2.3373 4.6771 66.233 2420 0
-65.29 1.2776 4.6928 65.302 2430 0
-64.628 -1.0678 4.7289 64.637 2440 0
-64.873 -3.307 4.7633 64.957 2450 0
-64.858 -4.9677 4.7888 65.048 2460 0
-64.844 -5.4234 4.7958 65.071 2470 0
-67.698 -3.8299 4.7689 67.806 2480 0
-68.762 -2.8396 4.7537 68.821 2490 0
-68.166 -7.673 4.8245 68.596 2500 0
-66.726 -9.9169 4.8599 67.459 2510 0
-66.207 -11.702 4.8873 67.233 2520 0
-65.348 -14.965 4.9375 67.039 2530 0
-65.302 -15.862 4.9507 67.201 2540 0
-65.063 -15.409 4.9449 66.863 2550 0
-63.976 -14.54 4.9359 65.607 2560 0
-63.367 -15.769 4.9563 65.3 2570 0
-63.803 -16.129 4.96 65.81 2580 0
-64.832 -15.76 4.9509 66.72 2590 0
-64.434 -15.852 4.9536 66.355 2600 0
-65.312 -16.167 4.955 67.283 2610 0
-64.93 -15.814 4.9513 66.828 2620 0
-64.54 -14.335 4.931 66.113 2630 0
-64.577 -15.042 4.9412 66.305 2640 0
-64.165 -15.183 4.9447 65.937 2650 0
-64.507 -13.679 4.9213 65.941 2660 1
-65.92 -9.1978 4.851 66.559 2670 1
-68.332 1.694 4.6876 68.353 2680 1
-68.595 5.9826 4.6254 68.855 2690 1
-68.053 5.8533 4.6266 68.304 2700 0
-68.079 6.5075 4.6171 68.389 2710 0
-67.968 5.7639 4.6278 68.212 2720 0
-67.972 5.4092 4.633 68.187 2730 0
-67.651 3.4366 4.6616 67.739 2740 1
-67.077 1.2517 4.6937 67.088 2750 1
-66.573 -0.55145 4.7207 66.575 2760 1
-66.007 -1.2959 4.732 66.019 2770 1
-66.247 -3.1216 4.7595 66.321 2780 1
-65.726 -4.6564 4.7831 65.891 2790 1
-65.902 -6.1274 4.8051 66.187 2800 1
-65.495 -6.356 4.8091 65.803 2810 0
-65.656 -5.9775 4.8032 65.927 2820 0
-65.512 -5.7547 4.8 65.765 2830 0
-66.054 -4.42 4.7792 66.202 2840 0
-66.111 -3.9135 4.7715 66.226 2850 0
-66.205 -4.1264 4.7746 66.334 2860 0
-65.584 -5.2638 4.7925 65.795 2870 0
-65.604 -5.1935 4.7914 65.809 2880 0
-66.393 -4.0928 4.774 66.519 2890 0
