# Supplementary material for: Inducible microRNA-200c decreases motility of breast cancer cells and reduces filamin A
Source: PLoS One. 2019 Nov 20;14(11):e0224314. doi: 10.1371/journal.pone.0224314 (PMC6867627; doi:10.1371/journal.pone.0224314)
Supplement: S1 Raw Data — (ZIP) [file pone.0224314.s007.zip › MDA-MB-231-200c_Dox/cell98.txt]

27.248 -64.834 6.681 70.327 10 0
27.619 -65.326 6.6832 70.924 20 0
25.149 -66.474 6.6449 71.072 30 0
20.808 -67.217 6.5834 70.365 40 0
22.585 -67.587 6.6057 71.26 50 0
15.276 -68.163 6.5036 69.853 60 1
8.9043 -67.566 6.4142 68.15 70 1
6.0212 -67.396 6.3723 67.664 80 1
-0.14673 -66.88 6.281 66.88 90 1
-12.334 -67.274 6.1019 68.396 100 1
-16.559 -66.071 6.0376 68.114 110 1
-26.186 -64.398 5.897 69.518 120 1
-36.822 -59.154 5.7264 69.678 130 1
-42.516 -57.122 5.6433 71.208 140 1
-57.42 -46.344 5.3914 73.789 150 1
-58.813 -53.449 5.45 79.472 160 0
-62.014 -52.258 5.4126 81.097 170 0
-61.012 -49.663 5.3956 78.669 180 0
-54.431 -52.393 5.4787 75.55 190 1
-47.58 -56.103 5.5798 73.562 200 1
-40.973 -58.304 5.6706 71.261 210 1
-32.884 -58.873 5.7738 67.434 220 1
-27.977 -59.284 5.8423 65.553 230 1
-26.001 -59.818 5.8732 65.225 240 1
-25.205 -58.702 5.8776 63.884 250 0
-26.655 -57.933 5.852 63.771 260 0
-26.793 -58.361 5.8528 64.217 270 0
-31.857 -56.095 5.7667 64.51 280 1
-34.22 -54.457 5.7222 64.316 290 1
-45.882 -43.988 5.4767 63.562 300 1
-60.272 -33.33 5.2175 68.874 310 1
-66.108 -21.016 5.0202 69.368 320 1
-64.048 -24.711 5.0806 68.65 330 0
-63.979 -23.799 5.0685 68.262 340 0
-61.399 -26.931 5.1257 67.045 350 0
-55.606 -47.409 5.4184 73.073 360 0
-46.582 -51.037 5.5434 69.098 370 0
-54.73 -47.743 5.4297 72.627 380 0
-58.927 -42.188 5.3337 72.472 390 0
-57.539 -46.27 5.3897 73.835 400 0
-46.723 -55.617 5.5845 72.638 410 1
-33.246 -60.377 5.7799 68.925 420 1
-5.9736 -71.545 6.1999 71.794 430 1
5.4669 -73.144 6.3578 73.348 440 1
18.564 -71.2 6.5382 73.58 450 1
22.629 -72.413 6.5861 75.866 460 1
25.304 -69.246 6.6335 73.725 470 1
28.094 -68.036 6.6748 73.608 480 1
28.444 -65.443 6.6932 71.357 490 1
22.376 -70.011 6.5925 73.5 500 1
-6.0559 -70.343 6.1973 70.603 510 1
-26.222 -71.564 5.932 76.217 520 1
-29.241 -68.368 5.879 74.359 530 1
-38.624 -63.597 5.7374 74.407 540 1
-56.626 -43.758 5.3703 71.563 550 1
-64.66 -23.637 5.0629 68.845 560 1
-68.024 -6.4458 4.8069 68.328 570 1
-64.384 4.2633 4.6463 64.525 580 1
-61.079 17.548 4.4326 63.55 590 1
-55.787 27.021 4.2613 61.987 600 1
-58.275 21.276 4.3623 62.038 610 1
-69.849 -2.7475 4.7517 69.903 620 1
-67.556 -11.471 4.8806 68.523 630 1
-67.052 -14.289 4.9224 68.558 640 1
-68.158 -13.558 4.9087 69.494 650 0
-67.166 -3.5987 4.7659 67.263 660 0
-67.417 2.4552 4.676 67.462 670 0
-67.329 2.5005 4.6753 67.375 680 0
-66.382 3.4299 4.6608 66.471 690 0
-66.412 4.2269 4.6488 66.546 700 0
-57.929 19.291 4.3909 61.056 710 0
-58.417 16.88 4.4311 60.807 720 1
-60.003 12.808 4.5021 61.355 730 1
-61.857 7.54 4.5911 62.315 740 1
-59.354 9.6209 4.5517 60.129 750 0
-58.606 11.167 4.5241 59.66 760 0
-58.266 12.112 4.5074 59.511 770 0
-58.482 11.265 4.5221 59.558 780 0
-60.855 4.5015 4.6386 61.021 790 0
-59.773 4.9993 4.6289 59.982 800 0
-60.659 3.8631 4.6488 60.782 810 0
-61.906 0.28416 4.7078 61.907 820 1
-61.504 -2.641 4.7553 61.561 830 1
-60.215 -10.445 4.8841 61.114 840 1
-60.937 -22.842 5.071 65.078 850 1
-60.832 -29.27 5.1608 67.507 860 1
-59.089 -29.279 5.1724 65.945 870 0
-64.451 -18.13 4.9866 66.952 880 0
-66.151 -14.523 4.9285 67.727 890 0
-67.75 -14.823 4.9278 69.353 900 0
-66.655 -20.27 5.0076 69.669 910 1
-63.393 -26.809 5.1125 68.828 920 1
-63.684 -27.455 5.1194 69.351 930 1
-60.825 -30.617 5.1787 68.096 940 1
-56.464 -34.808 5.2648 66.331 950 1
-52.046 -39.448 5.361 65.306 960 1
-46.36 -44.529 5.4776 64.282 970 1
-37.576 -50.261 5.6412 62.755 980 1
-30.744 -55.588 5.778 63.524 990 1
-30.683 -55.506 5.7782 63.422 1000 1
-28.633 -55.745 5.8087 62.668 1010 1
-24.821 -57.285 5.8743 62.432 1020 1
-22.057 -58.281 5.9214 62.315 1030 1
-17.857 -56.658 5.9779 59.406 1040 1
-13.909 -57.416 6.0455 59.076 1050 1
-9.3447 -60.414 6.1297 61.133 1060 1
-1.9166 -58.74 6.2506 58.771 1070 1
17.33 -69.984 6.5259 72.098 1080 1
18.018 -69.445 6.537 71.744 1090 1
12.923 -68.716 6.4691 69.921 1100 1
7.6947 -66.246 6.3988 66.692 1110 1
3.1139 -66.12 6.3302 66.193 1120 1
-1.929 -64.406 6.2532 64.435 1130 1
-10.871 -61.614 6.1085 62.566 1140 1
-15.125 -62.1 6.0443 63.916 1150 1
-14.597 -62.685 6.0544 64.362 1160 0
-14.246 -62.737 6.0599 64.335 1170 0
-14.144 -62.553 6.0608 64.132 1180 0
-16.774 -58.997 6.0062 61.335 1190 0
-13.795 -63.167 6.0682 64.656 1200 0
-15.244 -62.826 6.0452 64.649 1210 0
-16.038 -61.222 6.027 63.288 1220 0
-17.124 -61.46 6.0115 63.801 1230 0
-17.255 -60.622 6.0059 63.03 1240 0
-14.188 -64.175 6.0656 65.724 1250 0
-13.498 -64.907 6.0781 66.296 1260 0
-12.978 -65.761 6.0883 67.029 1270 0
-8.6724 -67.027 6.1545 67.586 1280 0
-9.6271 -66.384 6.1392 67.079 1290 0
-13.347 -63.11 6.0748 64.506 1300 0
-15.851 -62.524 6.0349 64.502 1310 0
-14.289 -62.845 6.0596 64.449 1320 0
-13.307 -61.474 6.07 62.898 1330 0
-14.432 -62.184 6.0551 63.837 1340 0
-13.751 -61.067 6.0617 62.596 1350 0
-16.454 -61.239 6.0207 63.411 1360 0
-15.535 -61.702 6.0365 63.627 1370 0
-16.331 -61.086 6.022 63.231 1380 0
-16.34 -61.952 6.0253 64.07 1390 0
-15.031 -62.081 6.0456 63.875 1400 0
-14.635 -61.324 6.0489 63.046 1410 0
-14.572 -62.658 6.0547 64.33 1420 0
-14.871 -60.614 6.0426 62.411 1430 0
-16.492 -63.393 6.0287 65.503 1440 0
-15.816 -62.408 6.035 64.381 1450 0
-17.073 -60.918 6.0099 63.265 1460 0
-21.944 -59.538 5.9301 63.453 1470 0
-25.347 -59.427 5.88 64.607 1480 0
-26.931 -57.857 5.8475 63.818 1490 0
-27.541 -57.919 5.8393 64.134 1500 0
-27.937 -58.082 5.8348 64.451 1510 0
-26.145 -57.678 5.8576 63.327 1520 0
-20.854 -62.267 5.96 65.667 1530 0
-19.411 -62.797 5.9834 65.728 1540 0
-19.599 -60.648 5.9706 63.736 1550 0
-22.278 -60.884 5.9324 64.832 1560 0
-20.424 -62.193 5.9659 65.461 1570 0
-20.971 -61.304 5.9536 64.791 1580 0
-21.564 -62.421 5.9506 66.04 1590 0
-20.126 -63.11 5.9745 66.242 1600 0
-19.98 -63.403 5.9779 66.477 1610 0
-20.688 -63.604 5.9687 66.884 1620 0
-21.038 -63.913 5.9652 67.286 1630 0
-21.302 -63.33 5.9587 66.816 1640 0
-20.808 -63.494 5.9665 66.816 1650 0
-17.21 -63.96 6.0203 66.235 1660 0
-18.092 -64.187 6.0085 66.688 1670 0
-18.076 -64.16 6.0086 66.658 1680 0
-19.214 -64.753 5.9947 67.544 1690 0
-19.362 -64.474 5.9914 67.319 1700 0
-11.331 -66.527 6.1145 67.485 1710 0
-16.34 -66.412 6.0419 68.392 1720 0
-16.226 -65.927 6.0419 67.895 1730 0
-17.964 -65.384 6.0151 67.807 1740 0
-16.119 -64.277 6.0375 66.267 1750 0
-16.146 -64.106 6.0365 66.108 1760 0
-16.172 -64.758 6.0385 66.746 1770 0
-15.488 -64.146 6.0463 65.989 1780 0
-14.503 -64.277 6.0613 65.893 1790 0
-16.473 -64.001 6.0313 66.087 1800 0
-16.781 -63.902 6.0264 66.069 1810 0
-18.47 -63.511 6.0002 66.142 1820 0
-18.135 -62.911 6.0025 65.472 1830 0
-18.819 -62.759 5.9919 65.52 1840 0
-18.291 -62.597 5.9989 65.215 1850 0
-17.03 -62.819 6.0185 65.086 1860 0
-16.949 -62.409 6.018 64.669 1870 0
-16.73 -63.036 6.0238 65.218 1880 0
-16.304 -62.514 6.0281 64.605 1890 0
-15.094 -62.602 6.0466 64.396 1900 0
-14.885 -62.474 6.0493 64.222 1910 0
-13.335 -63.205 6.0753 64.597 1920 0
-11.658 -63.202 6.1008 64.269 1930 0
-7.6747 -64.073 6.164 64.531 1940 0
-5.3487 -63.832 6.1996 64.056 1950 0
-4.7713 -64.272 6.2091 64.449 1960 0
-3.1088 -64.852 6.2353 64.927 1970 0
-5.3952 -64.925 6.2003 65.149 1980 1
-7.5399 -64.857 6.1674 65.294 1990 1
-8.3494 -64.795 6.155 65.331 2000 1
-9.27 -64.408 6.1402 65.071 2010 1
-10.169 -64.462 6.1267 65.26 2020 1
-11.939 -64.442 6.1 65.539 2030 1
-12.094 -64.566 6.098 65.689 2040 1
-12.816 -64.103 6.0859 65.372 2050 1
-13.526 -63.567 6.0735 64.99 2060 1
-14.695 -62.977 6.0539 64.668 2070 1
-15.44 -62.8 6.0421 64.67 2080 1
-14.72 -62.406 6.0515 64.119 2090 1
-13.368 -62.861 6.0737 64.266 2100 1
-12.829 -62.62 6.0811 63.92 2110 1
-12.944 -62.611 6.0793 63.935 2120 0
-14.124 -62.802 6.062 64.371 2130 0
-13.794 -62.781 6.0669 64.278 2140 0
-14.504 -62.78 6.0561 64.433 2150 0
-15.546 -62.246 6.0384 64.158 2160 0
-15.636 -62.552 6.0382 64.477 2170 0
-15.943 -62.118 6.032 64.131 2180 0
-15.079 -62.259 6.0456 64.059 2190 0
-14.71 -62.337 6.0514 64.049 2200 0
-13.613 -62.717 6.0694 64.178 2210 0
-13.352 -62.884 6.074 64.286 2220 0
-12.369 -62.968 6.0892 64.171 2230 0
-12.725 -63.117 6.0842 64.387 2240 0
-12.977 -62.968 6.0799 64.291 2250 0
-12.168 -62.874 6.092 64.04 2260 0
-12.335 -62.912 6.0896 64.11 2270 0
-12.298 -62.848 6.09 64.04 2280 0
-14.104 -62.98 6.0629 64.54 2290 0
-13.59 -62.833 6.0702 64.286 2300 0
-13.976 -63.192 6.0655 64.719 2310 0
-13.599 -63.133 6.071 64.581 2320 0
-13.549 -62.894 6.071 64.336 2330 0
-12.084 -63.12 6.094 64.266 2340 0
-11.068 -63.772 6.1113 64.726 2350 0
-9.8423 -63.839 6.1302 64.593 2360 0
-9.5224 -63.589 6.1345 64.298 2370 0
-11.336 -63.082 6.1054 64.092 2380 0
-11.107 -63.285 6.1095 64.253 2390 0
-12.692 -62.931 6.0842 64.198 2400 0
-13.214 -62.552 6.075 63.933 2410 0
-14.058 -62.582 6.0622 64.142 2420 0
-14.399 -62.636 6.0572 64.269 2430 0
-14.087 -62.804 6.0625 64.365 2440 0
-14.499 -62.595 6.0556 64.252 2450 0
-15.021 -62.431 6.0471 64.212 2460 0
-14.716 -62.446 6.0517 64.157 2470 0
-14.845 -62.213 6.0489 63.96 2480 0
-14.447 -62.4 6.0557 64.051 2490 0
-14.499 -62.662 6.0558 64.318 2500 0
-15.315 -62.415 6.0426 64.267 2510 0
-13.864 -62.278 6.0641 63.802 2520 0
-13.533 -62.567 6.0702 64.014 2530 0
-13.493 -62.632 6.071 64.069 2540 0
-12.375 -62.804 6.0886 64.011 2550 0
-13.189 -62.245 6.0744 63.627 2560 0
-12.561 -62.505 6.0849 63.754 2570 0
-12.461 -62.204 6.0855 63.44 2580 0
-12.15 -62.463 6.0911 63.634 2590 0
-11.903 -63.103 6.0967 64.216 2600 0
-12.891 -62.851 6.0809 64.159 2610 0
-14.228 -62.485 6.0593 64.084 2620 0
-14.166 -62.27 6.0595 63.861 2630 0
-14.357 -62.621 6.0578 64.246 2640 0
-14.221 -62.674 6.0601 64.268 2650 0
-14.859 -62.479 6.0497 64.222 2660 0
-14.254 -62.319 6.0583 63.928 2670 0
-14.601 -62.779 6.0547 64.455 2680 0
-14.511 -62.424 6.0548 64.088 2690 0
-14.559 -62.411 6.054 64.086 2700 0
-12.982 -62.746 6.0792 64.075 2710 0
-11.826 -62.792 6.097 63.896 2720 0
-11.075 -62.999 6.1092 63.965 2730 0
-10.207 -63.055 6.1227 63.876 2740 0
-10.658 -62.955 6.1155 63.85 2750 0
-10.039 -62.948 6.125 63.744 2760 0
-10.057 -62.977 6.1248 63.775 2770 0
-7.9706 -63.796 6.1589 64.292 2780 0
-7.4715 -63.52 6.1661 63.958 2790 0
-8.5867 -63.381 6.1485 63.96 2800 0
-9.8809 -63.425 6.1286 64.19 2810 0
-10.016 -63.075 6.1257 63.866 2820 0
-7.6067 -62.957 6.1629 63.415 2830 0
-7.2907 -63.267 6.1685 63.685 2840 0
-6.7083 -63.307 6.1776 63.662 2850 0
-5.5915 -63.581 6.1955 63.827 2860 0
-6.5141 -63.442 6.1809 63.776 2870 0
-7.6804 -62.871 6.1616 63.338 2880 0
-7.63 -63.339 6.1633 63.797 2890 0
