# Supplementary material for: Inducible microRNA-200c decreases motility of breast cancer cells and reduces filamin A
Source: PLoS One. 2019 Nov 20;14(11):e0224314. doi: 10.1371/journal.pone.0224314 (PMC6867627; doi:10.1371/journal.pone.0224314)
Supplement: S1 Raw Data — (ZIP) [file pone.0224314.s007.zip › MDA-MB-231-200c_Dox/cell99.txt]

-61.923 -11.379 4.8941 62.96 10 0
-59.232 -15.702 4.9715 61.278 20 0
-58.298 -17.447 5.0032 60.853 30 0
-57.127 -14.994 4.9691 59.062 40 0
-56.872 -19.076 5.036 59.986 50 0
-56.163 -23.114 5.1028 60.733 60 0
-54.83 -23.506 5.1174 59.656 70 0
-53.877 -23.25 5.1198 58.68 80 0
-52.504 -21.807 5.1061 56.852 90 0
-53.112 -22.562 5.1141 57.705 100 0
-51.482 -24.537 5.1571 57.03 110 0
-49.505 -22.61 5.1408 54.424 120 0
-49.369 -21.28 5.1194 53.76 130 0
-47.5 -25.924 5.212 54.114 140 0
-46.432 -27.025 5.2395 53.724 150 0
-45.357 -23.456 5.1897 51.063 160 0
-46.888 -16.734 5.0552 49.784 170 0
-49.39 -8.6837 4.8864 50.148 180 0
-51.56 3.8834 4.6372 51.706 190 0
-62.013 29.581 4.2673 68.707 200 0
-59.978 30.842 4.2374 67.443 210 0
-59.049 30.995 4.229 66.69 220 0
-57.725 28.345 4.2559 64.308 230 0
-54.971 25.743 4.2744 60.7 240 0
-52.936 26.045 4.2552 58.996 250 0
-52.385 23.986 4.283 57.616 260 0
-49.418 22.667 4.2823 54.369 270 0
-46.216 22.638 4.2569 51.463 280 0
-42.025 21.88 4.2324 47.38 290 0
-40.674 19.361 4.2681 45.047 300 0
-37.884 17.624 4.277 41.782 310 0
-41.104 13.495 4.3952 43.262 320 0
-46.136 11.665 4.4647 47.588 330 0
-46.452 8.0627 4.5405 47.146 340 0
-41.989 9.9133 4.4805 43.143 350 0
-37.953 15.445 4.3259 40.975 360 0
-17.687 58.974 3.433 61.57 370 0
-18.66 59.477 3.4456 62.336 380 0
-17.31 60.57 3.42 62.995 390 0
-16.992 60.253 3.4165 62.603 400 0
-17.982 57.828 3.4431 60.559 410 0
-18.096 56.616 3.4509 59.438 420 0
-21.217 54.075 3.5155 58.089 430 0
-24.968 52.742 3.5837 58.354 440 0
-26.146 50.568 3.6188 56.927 450 0
-26.981 47.692 3.6564 54.795 460 0
-36.444 42.927 3.8455 56.311 470 0
-47.814 38.231 4.0379 61.219 480 0
-45.856 36.31 4.0427 58.491 490 0
-42.682 37.322 3.9939 56.698 500 0
-29.817 45.595 3.7207 54.479 510 0
-9.6875 61.56 3.2977 62.318 520 0
-3.8508 62.356 3.2033 62.475 530 0
-1.4097 62.477 3.1642 62.493 540 0
-3.2483 60.125 3.1956 60.213 550 0
-13.97 58.722 3.3752 60.361 560 0
-11.675 56.667 3.3448 57.857 570 0
-11.906 54.169 3.3579 55.462 580 0
-23.706 51.975 3.5695 57.126 590 0
-24.211 50.119 3.5916 55.661 600 0
-22.272 47.097 3.5833 52.097 610 0
-32.517 40.414 3.8191 51.871 620 0
-63.737 26.275 4.3214 68.94 630 0
-62.182 22.724 4.362 66.204 640 0
-57.462 21.135 4.3599 61.225 650 0
-55.752 19.436 4.377 59.042 660 0
-55.853 18.088 4.3992 58.709 670 0
-54.062 18.703 4.3793 57.205 680 0
-53.493 15.634 4.428 55.731 690 0
-55.124 4.2586 4.6353 55.288 700 0
-60.532 -28.547 5.1531 66.926 710 0
-61.623 -31.789 5.1887 69.339 720 0
-59.02 -34.934 5.2468 68.584 730 0
-47.034 -44.672 5.472 64.867 740 0
-35.288 -59.977 5.7514 69.588 750 0
-32.744 -60.563 5.7875 68.848 760 0
-28.53 -57.016 5.8192 63.756 770 0
-25.417 -55.763 5.8555 61.282 780 0
-23.361 -54.615 5.879 59.401 790 0
-22.783 -54.051 5.8843 58.656 800 0
-23.659 -53.995 5.8702 58.951 810 0
-23.562 -54.703 5.8765 59.561 820 0
-21.705 -53.815 5.8998 58.027 830 0
-21.419 -52.63 5.8967 56.822 840 0
-24.527 -51.329 5.8374 56.888 850 0
-25.649 -50.308 5.8117 56.469 860 0
-31.852 -46.116 5.6787 56.047 870 0
-38.104 -45.256 5.5834 59.161 880 0
-44.079 -40.222 5.4521 59.672 890 0
-46.252 -38.454 5.406 60.149 900 0
-44.424 -37.731 5.4165 58.285 910 0
-44.406 -35.813 5.3911 57.048 920 0
-43.848 -33.76 5.3685 55.339 930 0
-45.192 -32.628 5.3377 55.74 940 0
-48.563 -27.497 5.2276 55.807 950 0
-49.335 -23.83 5.1624 54.789 960 0
-50.531 -19.369 5.0784 54.116 970 0
-50.161 -26.991 5.206 56.962 980 1
-44.421 -33.639 5.3605 55.721 990 1
-40.25 -45.897 5.5633 61.046 1000 1
-37.819 -47.59 5.6117 60.787 1010 1
-38.519 -46.326 5.5895 60.248 1020 1
-38.261 -44.18 5.5695 58.445 1030 1
-38.052 -42.292 5.5505 56.891 1040 1
-39.819 -41.542 5.519 57.544 1050 1
-41.581 -38.614 5.4608 56.745 1060 1
-43.935 -36.627 5.4073 57.2 1070 1
-44.74 -35.364 5.3813 57.029 1080 1
-46.269 -32.69 5.3275 56.652 1090 1
-48.456 -25.892 5.2031 54.94 1100 1
-50.045 -22.38 5.1329 54.821 1110 1
-53.521 -10.651 4.9088 54.571 1120 1
-54.068 -8.2561 4.8639 54.695 1130 1
-54.936 -6.3146 4.8268 55.298 1140 1
-53.65 -10.135 4.8991 54.599 1150 1
-54.138 -14.979 4.9823 56.173 1160 1
-53.656 -16.958 5.0185 56.272 1170 1
-53.619 -20.158 5.072 57.283 1180 1
-52.123 -21.659 5.1062 56.444 1190 1
-52.601 -23.46 5.1319 57.596 1200 1
-52.362 -23.563 5.1352 57.419 1210 1
-51.035 -25.359 5.1735 56.989 1220 1
-51.563 -27.736 5.2059 58.549 1230 1
-51.1 -27.217 5.2018 57.896 1240 1
-50.834 -26.067 5.1862 57.127 1250 1
-50.231 -26.158 5.1925 56.634 1260 1
-50.506 -25.733 5.1836 56.684 1270 1
-49.709 -26.45 5.2014 56.308 1280 1
-49.991 -26.68 5.2026 56.666 1290 1
-50.121 -26.926 5.2054 56.895 1300 1
-49.581 -28.757 5.238 57.317 1310 1
-49.588 -28.803 5.2386 57.346 1320 1
-49.009 -28.703 5.2422 56.796 1330 1
-49.474 -28.662 5.2375 57.176 1340 1
-48.55 -30.539 5.2739 57.356 1350 1
-46.398 -37.707 5.3948 59.788 1360 1
-43.994 -46.909 5.5298 64.312 1370 1
-43.188 -53.34 5.6026 68.632 1380 1
-41.094 -54.095 5.6335 67.934 1390 1
-38.937 -51.73 5.638 64.746 1400 1
-37.074 -52.488 5.6682 64.261 1410 1
-34.46 -52.695 5.704 62.963 1420 1
-32.262 -51.899 5.727 61.109 1430 1
-33.008 -51.6 5.7141 61.254 1440 1
-33.715 -52.308 5.7107 62.232 1450 1
-33.69 -51.082 5.7001 61.191 1460 1
-33.132 -51.443 5.711 61.189 1470 1
-28.416 -52.589 5.7878 59.775 1480 1
-20.157 -56.786 5.9421 60.257 1490 1
-12.47 -61.082 6.0818 62.342 1500 1
-6.7927 -61.859 6.1738 62.231 1510 1
-3.7435 -62.442 6.2233 62.554 1520 1
-3.5244 -60.742 6.2252 60.844 1530 1
-3.5114 -58.505 6.2232 58.61 1540 1
-4.9053 -57.598 6.1982 57.806 1550 1
-5.6971 -56.137 6.182 56.425 1560 1
-5.9589 -55.094 6.1754 55.416 1570 1
-5.3117 -55.095 6.1871 55.351 1580 1
-3.1844 -53.445 6.2237 53.54 1590 1
-0.77694 -53.756 6.2687 53.762 1600 1
2.5632 -55.783 6.3291 55.842 1610 1
9.1257 -56.14 6.4443 56.877 1620 1
12.14 -56.648 6.4943 57.934 1630 1
15.325 -55.843 6.551 57.908 1640 1
17.039 -54.954 6.5838 57.535 1650 1
18.737 -56.124 6.6054 59.169 1660 1
18.254 -55.778 6.5995 58.689 1670 1
21.187 -55.164 6.6499 59.093 1680 1
26.792 -49.905 6.7759 56.642 1690 1
28.418 -49.635 6.8032 57.194 1700 1
28.889 -49.653 6.8101 57.445 1710 1
31.279 -49.474 6.847 58.533 1720 1
32.057 -47.815 6.8738 57.567 1730 1
32.948 -46.257 6.9021 56.791 1740 1
33.474 -47.001 6.9021 57.703 1750 1
33.548 -47.899 6.8942 58.479 1760 1
34.838 -48.372 6.9073 59.612 1770 1
41.373 -44.372 7.0336 60.668 1780 1
44.823 -43.097 7.0882 62.181 1790 1
43.717 -43.326 7.0731 61.549 1800 1
41.195 -45.029 7.0242 61.03 1810 1
41.6 -43.395 7.0475 60.114 1820 1
40.894 -39.182 7.09 56.635 1830 1
43.852 -35.974 7.1669 56.719 1840 1
47.544 -35.01 7.2193 59.043 1850 1
50.676 -35.944 7.237 62.13 1860 1
50.096 -33.142 7.2695 60.067 1870 1
50.391 -27.321 7.3572 57.321 1880 1
53.28 -28.585 7.3616 60.464 1890 1
53.753 -28.498 7.3665 60.841 1900 1
52.439 -26.26 7.3897 58.646 1910 1
53.604 -25.711 7.4067 59.451 1920 1
51.689 -24.013 7.4191 56.994 1930 1
48.263 -17.163 7.5123 51.223 1940 1
51.106 -14.869 7.5709 53.225 1950 1
62.007 -12.22 7.6594 63.2 1960 1
56.703 -8.9269 7.6978 57.401 1970 1
59.025 -12.247 7.6494 60.282 1980 1
50.523 -8.6758 7.6839 51.262 1990 1
57.932 -9.2322 7.6959 58.663 2000 1
45.731 -5.9873 7.7238 46.121 2010 1
44.72 -6.843 7.7021 45.24 2020 1
49.197 -9.1936 7.6692 50.048 2030 1
50.671 -7.5451 7.7062 51.229 2040 1
50.189 -6.8845 7.7177 50.659 2050 1
50.999 -4.246 7.7709 51.176 2060 1
49.729 -1.9598 7.8146 49.768 2070 1
51.871 -6.8655 7.7224 52.323 2080 1
54.814 -3.7276 7.7861 54.941 2090 1
55.157 2.9837 7.908 55.237 2100 1
56.782 9.6221 8.0218 57.591 2110 1
60.369 7.5073 7.9777 60.834 2120 1
54.563 5.1295 7.9477 54.804 2130 1
54.444 6.4242 7.9714 54.822 2140 1
51.189 9.4485 8.0365 52.053 2150 1
54.661 7.1961 7.9849 55.133 2160 1
59.842 6.6653 7.9649 60.212 2170 1
58.305 6.6664 7.9678 58.685 2180 1
58.499 9.3591 8.0126 59.243 2190 1
57.332 7.5793 7.9854 57.831 2200 1
57.277 11.614 8.054 58.443 2210 1
56.899 16.768 8.1406 59.318 2220 1
59.022 26.097 8.2703 64.534 2230 1
60.345 28.383 8.2936 66.687 2240 1
62.585 28.967 8.2875 68.964 2250 1
57.244 28.497 8.3159 63.944 2260 1
54.569 28.083 8.3293 61.371 2270 1
52.629 30.708 8.3822 60.933 2280 1
50.883 29.269 8.376 58.701 2290 1
49.157 29.314 8.3917 57.234 2300 1
46.704 31.688 8.4501 56.44 2310 1
49.164 30.329 8.4067 57.767 2320 1
49.011 32.391 8.438 58.747 2330 1
39.713 41.874 8.6659 57.711 2340 1
39.031 43.756 8.6964 58.634 2350 1
36.105 46.399 8.7635 58.792 2360 1
33.127 49.605 8.836 59.649 2370 1
33.562 51.613 8.8482 61.565 2380 1
36.102 48.277 8.7827 60.283 2390 1
37.326 47.986 8.7637 60.794 2400 1
37.792 50.229 8.7797 62.859 2410 1
30.831 49.489 8.8676 58.307 2420 1
29.401 50.652 8.8988 58.566 2430 1
30.332 49.684 8.8767 58.212 2440 1
28.449 51.537 8.9204 58.867 2450 1
23.151 56.458 9.0356 61.02 2460 1
18.712 54.842 9.096 57.946 2470 1
22.467 55.089 9.0375 59.494 2480 0
24.059 47.686 8.9575 53.412 2490 0
18.023 44.669 9.0413 48.168 2500 0
19.464 47.347 9.0347 51.192 2510 0
20.868 53.725 9.0543 57.635 2520 0
17.638 56.865 9.124 59.537 2530 0
17.836 56.467 9.1188 59.217 2540 0
18.659 54.679 9.0959 57.775 2550 0
19.326 55.711 9.0909 58.968 2560 0
16.76 55.498 9.1315 57.974 2570 0
15.421 56.595 9.1587 58.658 2580 0
14.035 57.227 9.1843 58.923 2590 0
11.154 58.113 9.2352 59.173 2600 0
11.475 58.924 9.2324 60.031 2610 0
9.7896 61.078 9.2658 61.858 2620 0
10.112 60.456 9.2591 61.296 2630 0
9.1504 60.048 9.2736 60.741 2640 0
12.768 57.245 9.2053 58.652 2650 0
15.625 58.528 9.1639 60.578 2660 0
14.636 57.016 9.1735 58.864 2670 0
8.9836 53.847 9.2595 54.591 2680 0
8.2418 52.478 9.269 53.121 2690 0
6.1344 53.506 9.3106 53.856 2700 0
11.877 55.281 9.2131 56.543 2710 1
12.822 56.539 9.2018 57.974 2720 1
14.63 56.225 9.1702 58.097 2730 1
13.667 56.905 9.1891 58.523 2740 0
12.343 60.487 9.2235 61.734 2750 0
12.776 64.325 9.2287 65.582 2760 0
14.12 62.138 9.2013 63.722 2770 0
12.301 59.593 9.2212 60.849 2780 0
12.805 57.095 9.2041 58.513 2790 0
14.122 58.628 9.1884 60.305 2800 0
13.123 59.929 9.2092 61.349 2810 0
13.262 58.78 9.2029 60.258 2820 0
13.737 57.466 9.1901 59.086 2830 0
12.637 58.769 9.213 60.112 2840 0
11.004 61.493 9.2477 62.47 2850 0
11.469 61.623 9.2408 62.681 2860 0
11.848 59.63 9.2286 60.796 2870 0
12.454 58.068 9.2135 59.389 2880 0
14.574 56.174 9.1709 58.033 2890 0
