# Supplementary material for: Inducible microRNA-200c decreases motility of breast cancer cells and reduces filamin A
Source: PLoS One. 2019 Nov 20;14(11):e0224314. doi: 10.1371/journal.pone.0224314 (PMC6867627; doi:10.1371/journal.pone.0224314)
Supplement: S1 Raw Data — (ZIP) [file pone.0224314.s007.zip › MDA-MB-231-200c_noDox/cell1.txt]

52.329 38.452 2.2045 64.937 100 1
50.396 32.576 2.1446 60.008 110 1
64.621 10.454 1.7312 65.462 120 1
58.632 4.1195 1.6409 58.777 130 1
57.601 -8.0017 1.4328 58.154 140 1
56.267 -22.773 1.1862 60.701 150 1
54.296 -23.719 1.1589 59.251 160 1
48.14 -28.561 1.0353 55.975 170 1
39.349 -47.158 0.69538 61.418 180 1
32.902 -53.317 0.55291 62.652 190 1
23.09 -54.514 0.40065 59.202 200 1
11.967 -58.074 0.20323 59.294 210 1
-1.2433 -59.69 -0.020826 59.703 220 1
-23.468 -56.1 -0.3962 60.811 230 1
-21.672 -52.745 -0.38985 57.023 240 1
-23.223 -51.626 -0.42272 56.609 250 1
-22.74 -51.216 -0.41785 56.037 260 1
-22.348 -47.837 -0.43704 52.8 270 1
-29.015 -45.078 -0.57191 53.609 280 1
-41.412 -41.737 -0.7815 58.796 290 1
-47.005 -36.9 -0.90526 59.758 300 1
-47.377 -35.582 -0.92663 59.251 310 1
-49.035 -34.883 -0.95247 60.177 320 1
-49.628 -32.929 -0.98497 59.559 330 1
-50.156 -29.99 -1.0319 58.439 340 1
-51.898 -29.212 -1.0581 59.555 350 1
-54.041 -24.142 -1.1507 59.188 360 1
-60.627 -14.616 -1.3342 62.364 370 1
-63.183 -9.9314 -1.4149 63.959 380 1
-65.142 -5.7967 -1.482 65.399 390 1
-63.121 -3.0888 -1.5219 63.196 400 1
-61.039 -2.7727 -1.5254 61.101 410 1
-56.761 2.8168 -1.6204 56.831 420 1
-57.225 10.036 -1.7444 58.098 430 1
-57.065 13.899 -1.8097 58.734 440 1
-55.708 27.272 -2.026 62.025 450 1
-51.224 33.916 -2.1556 61.434 460 1
-47.261 35.186 -2.2108 58.92 470 1
-46.49 34.458 -2.2086 57.868 480 1
-45.958 32.806 -2.1907 56.466 490 1
-43.105 34.189 -2.2414 55.017 500 1
-34.476 52.736 -2.5626 63.005 510 1
-31.974 54.733 -2.6129 63.388 520 1
-30.372 55.756 -2.6428 63.491 530 1
-27.912 54.326 -2.667 61.076 540 1
-27.037 53.999 -2.6774 60.39 550 1
-27.919 52.018 -2.649 59.037 560 1
-26.264 50.112 -2.6588 56.578 570 1
-25.788 49.454 -2.6609 55.773 580 1
-23.343 51.358 -2.715 56.414 590 1
-18.953 52.994 -2.7981 56.281 600 1
1.914 59.406 -3.1738 59.437 610 1
13.831 62.667 -3.3588 64.175 620 1
17.006 61.523 -3.4113 63.83 630 1
19.527 58.231 -3.4651 61.418 640 1
24.159 53.842 -3.5634 59.014 650 1
45.502 41.175 -3.9769 61.367 660 1
46.939 38.883 -4.0206 60.952 670 1
41.865 35.172 -4.0137 54.679 680 1
40.2 33.66 -4.0153 52.431 690 1
38.824 33.392 -4.0021 51.209 700 1
41.854 28.363 -4.1168 50.559 710 1
49.08 14.215 -4.4305 51.097 720 1
58.274 -4.7078 -4.793 58.464 730 1
60.426 -6.8737 -4.8257 60.815 740 1
56.403 -15.08 -4.9736 58.384 750 1
53.296 -17.472 -5.0292 56.087 760 1
51.163 -20.857 -5.0995 55.251 770 1
48.914 -20.839 -5.1151 53.168 780 1
46.662 -19.532 -5.1088 50.585 790 1
51.974 13.016 -4.467 53.579 800 1
54.585 13.965 -4.4619 56.343 810 1
55.247 1.136 -4.6918 55.259 820 1
50.416 -20.907 -5.1055 54.579 830 1
52.011 -28.734 -5.2171 59.42 840 1
50.717 -28.065 -5.2178 57.964 850 1
44.823 -35.537 -5.3827 57.201 860 1
35.563 -50.872 -5.6731 62.07 870 1
32.12 -54.82 -5.7532 63.537 880 1
21.572 -56.186 -5.9166 60.185 890 1
8.9957 -59.197 -6.1324 59.877 900 1
-4.8324 -59.855 -6.3637 60.049 910 1
-3.2198 -60.162 -6.3367 60.248 920 1
-7.5036 -55.913 -6.4166 56.414 930 1
-13.423 -52.965 -6.5314 54.64 940 1
-12.35 -53.083 -6.5118 54.5 950 1
-20.152 -51.579 -6.6557 55.376 960 1
-32.468 -47.475 -6.883 57.516 970 1
-30.906 -43.309 -6.903 53.206 980 1
-38.111 -38.14 -7.0682 53.918 990 1
-45.906 -28.777 -7.294 54.18 1000 1
-47.856 -27.875 -7.3266 55.382 1010 1
-51.08 -15.923 -7.5518 53.505 1020 1
-47.013 -21.061 -7.4328 51.515 1030 1
-47.756 -23.426 -7.3979 53.192 1040 1
-47.797 -20.922 -7.4414 52.176 1050 1
-49.773 -19.375 -7.4828 53.412 1060 1
-51.154 -16.16 -7.548 53.646 1070 1
-48.902 -11.382 -7.6253 50.209 1080 1
-49.588 -2.2257 -7.8091 49.638 1090 1
-56.249 22.997 -8.2421 60.768 1100 1
-53.632 30.438 -8.3702 61.667 1110 1
-51.203 28.562 -8.3628 58.631 1120 1
-48.227 26.919 -8.3631 55.232 1130 1
-45.495 30.807 -8.4492 54.944 1140 1
-40.906 35.43 -8.5678 54.116 1150 1
-36.847 38.927 -8.6668 53.6 1160 1
-31.028 42.42 -8.7933 52.557 1170 1
-31.98 41.593 -8.7693 52.466 1180 1
-26.137 46.32 -8.911 53.185 1190 1
-15.218 53.817 -9.1492 55.927 1200 1
-13.756 51.975 -9.1661 53.765 1210 1
-9.1782 52.38 -9.2513 53.178 1220 1
-5.928 50.701 -9.3084 51.046 1230 1
11.963 58.011 -9.6282 59.232 1240 1
9.6431 55.549 -9.5967 56.38 1250 0
2.3197 54.904 -9.467 54.953 1260 0
-1.5054 54.237 -9.397 54.258 1270 0
-6.8585 55.29 -9.3014 55.713 1280 0
-6.5876 53.948 -9.3033 54.349 1290 0
-8.3276 49.14 -9.2569 49.841 1300 0
-14.797 49.274 -9.133 51.447 1310 0
-19.376 48.481 -9.0446 52.21 1320 0
-25.306 46.834 -8.9294 53.233 1330 0
-47.184 45.438 -8.6205 65.505 1340 0
-49.638 38.939 -8.5192 63.089 1350 0
-47.58 44.668 -8.6078 65.261 1360 0
-47.019 46.173 -8.6303 65.9 1370 0
