# Supplementary material for: Inducible microRNA-200c decreases motility of breast cancer cells and reduces filamin A
Source: PLoS One. 2019 Nov 20;14(11):e0224314. doi: 10.1371/journal.pone.0224314 (PMC6867627; doi:10.1371/journal.pone.0224314)
Supplement: S1 Raw Data — (ZIP) [file pone.0224314.s007.zip › MDA-MB-231-200c_noDox/cell10.txt]

-53.469 30.529 4.1936 61.57 10 0
-55.541 29.47 4.2246 62.875 20 0
-58.358 26.629 4.2843 64.146 30 0
-61.1 13.506 4.4948 62.575 40 0
-61.433 3.3491 4.6579 61.525 50 0
-59.127 10.801 4.5317 60.105 60 0
-56.609 11.543 4.5112 57.774 70 0
-60.789 -3.5325 4.7704 60.892 80 0
-61.703 -0.90823 4.7271 61.709 90 0
-58.024 -3.4919 4.7725 58.129 100 0
-60.025 7.8494 4.5824 60.536 110 0
-60.578 12.01 4.5167 61.757 120 0
-60.352 -5.867 4.8093 60.637 130 0
-57.235 -26.145 5.1409 62.924 140 0
-63.117 -24.247 5.0792 67.614 150 0
-62.84 -23.333 5.0679 67.032 160 0
-63.286 -20.416 5.0244 66.498 170 0
-62.696 -22.38 5.0553 66.571 180 0
-60.487 -19.745 5.0279 63.628 190 0
-60.459 -18.265 5.0058 63.158 200 0
-61.73 -7.1934 4.8284 62.147 210 0
-60.101 -5.277 4.8 60.332 220 0
-57.622 14.76 4.4616 59.482 230 0
-55.859 26.173 4.2742 61.687 240 0
-51.326 40.664 4.0424 65.482 250 0
-53.956 32.647 4.1683 63.064 260 0
-51.775 32.427 4.1529 61.092 270 0
-40.706 47.506 3.8501 62.56 280 0
-27.907 55.422 3.6081 62.051 290 0
-27.936 55.755 3.6061 62.362 300 0
-25.925 54.656 3.5845 60.493 310 0
-24.581 53.978 3.5689 59.312 320 0
-9.3172 61.448 3.2921 62.151 330 0
-2.8844 62.03 3.1881 62.097 340 0
-7.0242 58.201 3.2617 58.624 350 0
0.15477 59.985 3.139 59.986 360 0
13.335 56.33 2.9091 57.887 370 0
13.947 56.617 2.9001 58.31 380 0
8.6545 57.39 2.9919 58.039 390 0
14.162 53.755 2.884 55.589 400 0
24.526 53.843 2.7142 59.165 410 0
37.301 50.032 2.5009 62.407 420 0
30.538 53.346 2.6217 61.469 430 1
11.762 60.683 2.9501 61.812 440 1
-4.7545 62.232 3.2178 62.413 450 1
-7.5977 62.992 3.2616 63.448 460 1
-9.3947 62.219 3.2915 62.925 470 1
-23.176 60.209 3.509 64.515 480 1
-30.816 59.583 3.6189 67.08 490 1
-35.841 53.032 3.7359 64.008 500 1
-43.294 46.544 3.8908 63.566 510 1
-49.664 41.969 4.0108 65.022 520 1
-50.263 36.605 4.0829 62.179 530 1
-54.735 29.208 4.2222 62.04 540 1
-56.129 26.54 4.2707 62.087 550 1
-61.423 14.748 4.4767 63.169 560 1
-61.839 11.056 4.5355 62.819 570 1
-59.178 10.02 4.5447 60.021 580 1
-61.92 2.4212 4.6733 61.967 590 1
-64.076 -12.421 4.9039 65.269 600 1
-60.755 -19.951 5.0297 63.946 610 1
-57.965 -25.958 5.1334 63.512 620 1
-56.928 -28.016 5.1697 63.448 630 1
-49.453 -42.041 5.4169 64.908 640 1
-37.277 -55.827 5.6944 67.128 650 1
-22.443 -62.462 5.9382 66.372 660 1
-13.161 -64.749 6.0827 66.073 670 1
-8.836 -64.781 6.1476 65.381 680 1
6.0338 -64.522 6.3764 64.804 690 1
27.198 -60.261 6.7072 66.114 700 1
39.317 -52.516 6.9258 65.603 710 1
42.643 -45.265 7.0388 62.188 720 1
38.986 -46.302 6.983 60.529 730 1
52.834 -32.623 7.3008 62.094 740 1
55.853 -30.182 7.3586 63.486 750 1
66.886 -17.618 7.5964 69.168 760 1
64.249 -4.0278 7.7914 64.375 770 1
61.732 6.1096 7.9526 62.033 780 1
47.717 30.123 8.4171 56.429 790 1
27.897 55.63 8.96 62.233 800 1
19.435 57.564 9.0992 60.756 810 1
1.2106 63.036 9.4056 63.048 820 1
-12.257 60.988 9.6231 62.208 830 1
-18.038 61.692 9.7092 64.275 840 1
-26.335 58.479 9.8479 64.135 850 1
-37.179 52.124 10.044 64.025 860 1
-42.342 46.53 10.163 62.911 870 1
-47.295 40.21 10.291 62.078 880 1
-45.684 39.663 10.281 60.499 890 1
-51.769 29.719 10.474 59.693 900 1
-53.068 31.114 10.465 61.517 910 1
-54.008 29.58 10.495 61.578 920 1
-57.419 19.76 10.664 60.724 930 1
-60.794 1.6824 10.968 60.817 940 1
-59.296 -11.295 11.184 60.362 950 1
-54.705 -25.894 11.438 60.524 960 1
-47.72 -42.673 11.725 64.017 970 1
-38.218 -51.203 11.925 63.893 980 1
-25.967 -61.503 12.167 66.76 990 1
-15.43 -61.898 12.322 63.792 1000 1
1.8315 -62.773 12.596 62.799 1010 1
20.934 -59.357 12.905 62.941 1020 1
40.904 -48.036 13.272 63.092 1030 1
55.578 -31.361 13.623 63.815 1040 1
61.709 -20.669 13.814 65.078 1050 1
56.911 12.374 14.351 58.241 1060 1
44.093 38.26 14.852 58.378 1070 1
41.796 43.924 14.947 60.632 1080 1
51.72 36.252 14.749 63.16 1090 1
62.867 19.877 14.443 65.935 1100 1
67.371 0.81039 14.149 67.376 1110 1
58.617 -27.592 13.697 64.786 1120 1
48.829 -40.611 13.443 63.51 1130 1
30.747 -54.467 13.08 62.546 1140 1
-0.59378 -61.603 12.557 61.606 1150 1
-16.289 -64.983 12.321 66.994 1160 1
-19.498 -62.642 12.265 65.606 1170 1
-36.769 -56.58 11.99 67.478 1180 1
-44.968 -45.956 11.792 64.296 1190 1
-58.018 -34.649 11.534 67.577 1200 1
-57.689 -25.938 11.418 63.252 1210 1
-60.197 -16.413 11.262 62.394 1220 1
-62.952 -3.5268 11.052 63.05 1230 1
-55.358 23.2 10.599 60.023 1240 1
-52.951 30.571 10.472 61.142 1250 1
-44.162 40.672 10.251 60.038 1260 1
-39.177 45.591 10.135 60.112 1270 1
-25.097 52.948 9.8674 58.595 1280 1
-22.684 57.896 9.7982 62.181 1290 0
-26.077 56.765 9.8554 62.468 1300 0
-41.205 51.999 10.095 66.346 1310 0
-26.097 59.499 9.8381 64.971 1320 0
-26.551 59.957 9.8417 65.573 1330 0
-20.485 59.073 9.7586 62.524 1340 0
-7.1548 62.277 9.5392 62.687 1350 0
7.6814 61.811 9.3011 62.287 1360 0
25.352 57.661 9.0105 62.988 1370 0
26.306 57.11 8.9931 62.878 1380 0
22.498 57.271 9.0505 61.532 1390 0
12.519 62.1 9.2259 63.35 1400 0
4.7673 57.782 9.3425 57.978 1410 0
10.12 61.469 9.2616 62.296 1420 0
10.413 64.855 9.2656 65.685 1430 0
20.252 64.32 9.1197 67.432 1440 0
35.02 58.06 8.882 67.804 1450 0
32.985 53.597 8.8731 62.933 1460 0
44.289 43.997 8.6361 62.428 1470 0
47.582 36.949 8.5142 60.243 1480 0
56.114 24.954 8.2724 61.413 1490 0
62.58 -8.2637 7.7227 63.123 1500 0
61.639 -9.2309 7.7053 62.326 1510 0
66.768 8.7654 7.9845 67.341 1520 0
60.749 17.487 8.1343 63.215 1530 0
61.522 18.172 8.1412 64.15 1540 0
60.749 1.7979 7.8836 60.776 1550 0
58.956 -9.7232 7.6905 59.752 1560 0
53.734 -30.925 7.3318 61.998 1570 0
49.146 -43.914 7.1247 65.907 1580 0
49.311 -41.689 7.1521 64.572 1590 0
42.762 -41.214 7.087 59.39 1600 0
37.959 -47.914 6.9532 61.128 1610 0
30.287 -52.093 6.8098 60.258 1620 0
28.336 -50.637 6.7934 58.026 1630 0
32.998 -47.685 6.8885 57.989 1640 0
31.115 -46.899 6.869 56.282 1650 0
32.96 -45.886 6.9061 56.497 1660 0
48.811 -36.866 7.2071 61.168 1670 0
51.04 -35.334 7.2485 62.077 1680 0
44.916 -39.353 7.1345 59.717 1690 0
42.646 -43.867 7.0545 61.18 1700 0
39.474 -45.375 6.9991 60.142 1710 0
30.161 -49.739 6.8283 58.17 1720 0
35.431 -48.111 6.918 59.75 1730 0
40.62 -41.358 7.0596 57.97 1740 0
46.617 -38.579 7.1627 60.51 1750 0
55.49 -34.725 7.2948 65.46 1760 0
52.786 -37.984 7.2302 65.032 1770 0
42.553 -52.265 6.9665 67.397 1780 0
31.539 -56.804 6.79 64.972 1790 0
30.46 -44.608 6.8823 54.016 1800 0
35.454 -44.9 6.9516 57.21 1810 0
42.838 -42.072 7.0776 60.043 1820 0
41.944 -42.388 7.0633 59.633 1830 0
43.417 -43.651 7.0659 61.566 1840 0
40.92 -47.486 6.9945 62.685 1850 0
33.873 -49.684 6.8816 60.132 1860 0
33.327 -51.463 6.8579 61.312 1870 0
32.57 -50.661 6.8545 60.228 1880 0
30.701 -53.84 6.8014 61.978 1890 0
28.376 -56.085 6.7516 62.855 1900 0
24.806 -58.451 6.6845 63.497 1910 0
19.71 -54.156 6.6322 57.631 1920 0
12.747 -56.06 6.5068 57.491 1930 0
6.747 -56.385 6.4023 56.787 1940 0
-10.386 -62.056 6.1174 62.919 1950 0
-15.073 -62.223 6.0455 64.023 1960 0
-8.002 -57.07 6.1439 57.629 1970 0
-8.3794 -55.222 6.1326 55.855 1980 0
-9.0985 -55.383 6.1204 56.125 1990 0
-9.7248 -55.158 6.1087 56.009 2000 0
-10.897 -51.978 6.0765 53.108 2010 0
-13.505 -53.7 6.0368 55.372 2020 0
-14.306 -52.912 6.0191 54.812 2030 0
-18.476 -48.179 5.917 51.6 2040 1
-34.946 -41.227 5.5801 54.045 2050 1
-46.134 -38.849 5.4123 60.313 2060 1
-46.295 -38.023 5.4 59.908 2070 1
-46.628 -35.611 5.3646 58.671 2080 1
-48.669 -35.74 5.3458 60.382 2090 1
-52.42 -28.211 5.2061 59.529 2100 1
-59.244 -12.384 4.9185 60.524 2110 1
-61.502 -1.1517 4.7311 61.513 2120 1
-58.76 14.996 4.4625 60.644 2130 1
-55.818 26.406 4.2705 61.749 2140 1
-54.678 31.207 4.1938 62.957 2150 1
-50.431 32.018 4.1467 59.736 2160 1
-46.45 36.714 4.0435 59.208 2170 1
-41.744 42.345 3.9199 59.461 2180 1
-35.606 42.767 3.8359 55.649 2190 1
-32.02 41.148 3.8029 52.139 2200 1
-23.215 54.085 3.547 58.856 2210 1
-21.256 53.222 3.5216 57.309 2220 1
-19.857 54.074 3.4935 57.604 2230 1
-19.249 52.346 3.494 55.773 2240 1
-16.915 53.477 3.4479 56.088 2250 1
-17.64 51.068 3.4742 54.029 2260 1
6.1192 58.608 3.0376 58.927 2270 1
16.952 60.027 2.8664 62.375 2280 1
22.005 54.791 2.7597 59.044 2290 1
25.322 49.216 2.6664 55.348 2300 1
29.183 43.424 2.5499 52.319 2310 1
33.521 39.468 2.4375 51.782 2320 1
43.556 34.861 2.2458 55.789 2330 1
50.468 27.254 2.0659 57.356 2340 1
49.813 24.907 2.0345 55.693 2350 1
49.009 21.26 1.9801 53.422 2360 1
50.644 18.113 1.9143 53.786 2370 1
50.556 16.141 1.8798 53.07 2380 1
51.715 15.015 1.8534 53.851 2390 1
54.168 14.719 1.8361 56.133 2400 1
49.34 16.603 1.8954 52.059 2410 1
44.37 17.497 1.9464 47.695 2420 1
44.503 14.634 1.8885 46.848 2430 1
44.103 12.788 1.853 45.919 2440 1
44.867 11.098 1.8133 46.219 2450 1
43.974 7.4753 1.7392 44.605 2460 1
42.834 7.5692 1.7457 43.498 2470 1
50.761 -27.9 1.0682 57.923 2480 1
50.127 -36.561 0.94064 62.044 2490 1
47.064 -39.666 0.87049 61.55 2500 1
47.368 -41.047 0.85677 62.678 2510 1
43.814 -43.919 0.7842 62.037 2520 1
41.892 -47.528 0.72246 63.355 2530 1
36.979 -51.07 0.62671 63.053 2540 1
32.379 -52.533 0.55235 61.71 2550 1
15.09 -60.115 0.24594 61.98 2560 1
4.882 -65.223 0.074712 65.406 2570 1
-3.0065 -63.2 -0.047536 63.271 2580 1
-6.9947 -58.752 -0.1185 59.167 2590 1
-25.512 -54.358 -0.43881 60.047 2600 1
-38.432 -51.339 -0.6426 64.13 2610 1
-40.391 -51.38 -0.66623 65.355 2620 1
-37.946 -47.936 -0.6696 61.137 2630 1
-34.131 -47.563 -0.62244 58.542 2640 1
-34.685 -46.669 -0.63915 58.146 2650 1
-32.675 -46.679 -0.61072 56.979 2660 1
-31.449 -46.385 -0.59581 56.041 2670 1
-30.841 -43.341 -0.61846 53.194 2680 1
-28.944 -42.462 -0.59831 51.388 2690 1
-28.203 -42.616 -0.58462 51.103 2700 1
-25.556 -42.576 -0.5406 49.657 2710 1
-26.174 -40.038 -0.57899 47.835 2720 1
-27.928 -35.991 -0.65993 45.555 2730 1
-28.48 -33.516 -0.70433 43.982 2740 1
-29.225 -30.58 -0.76276 42.299 2750 1
-29.54 -28.129 -0.80986 40.791 2760 1
-30.34 -26.723 -0.84869 40.431 2770 1
-31.484 -22.059 -0.95962 38.443 2780 1
-36.502 -16.167 -1.1539 39.922 2790 1
-41.689 -10.229 -1.3302 42.926 2800 1
-46.587 -7.0648 -1.4203 47.119 2810 1
-52.668 14.688 -1.8428 54.678 2820 1
-51.408 19.842 -1.9391 55.104 2830 1
-52.503 18.312 -1.9064 55.605 2840 1
-52.278 23.416 -1.9919 57.282 2850 1
-49.339 24.002 -2.0236 54.868 2860 1
-51.263 25.332 -2.0298 57.181 2870 1
-48.185 27.152 -2.0839 55.308 2880 1
-46.374 30.037 -2.1456 55.252 2890 0
