# Supplementary material for: Inducible microRNA-200c decreases motility of breast cancer cells and reduces filamin A
Source: PLoS One. 2019 Nov 20;14(11):e0224314. doi: 10.1371/journal.pone.0224314 (PMC6867627; doi:10.1371/journal.pone.0224314)
Supplement: S1 Raw Data — (ZIP) [file pone.0224314.s007.zip › MDA-MB-231-200c_noDox/cell100.txt]

55.606 25.701 2.0038 61.258 10 0
55.177 26.196 2.0141 61.08 20 0
54.916 26.157 2.0153 60.828 30 0
54.696 25.944 2.0137 60.537 40 0
54.447 26.541 2.0244 60.572 50 0
53.985 26.818 2.0319 60.28 60 0
53.559 27.252 2.0415 60.093 70 0
52.953 27.117 2.0441 59.493 80 0
52.669 26.742 2.0406 59.069 90 0
53.396 26.153 2.0262 59.457 100 0
53.367 25.332 2.014 59.074 110 0
53.07 24.632 2.0053 58.508 120 0
52.81 24.904 2.0114 58.387 130 0
53.743 21.945 1.9585 58.051 140 0
54.536 20.761 1.9345 58.354 150 0
55.074 21.719 1.9464 59.202 160 0
54.511 19.669 1.9171 57.951 170 0
56.687 13.975 1.8125 58.384 180 0
55.823 16.582 1.8595 58.234 190 0
55.644 20.822 1.9289 59.412 200 0
52.173 24.341 2.0073 57.572 210 0
51.781 25.039 2.0212 57.517 220 0
53.153 23.703 1.9903 58.199 230 0
56.021 14.786 1.8289 57.94 240 0
56.498 17.192 1.8662 59.056 250 0
55.41 22.649 1.9588 59.86 260 0
53.396 25.219 2.012 59.051 270 0
54.139 21.986 1.9566 58.433 280 0
57.708 6.2734 1.6791 58.048 290 0
57.414 -2.5227 1.5269 57.47 300 0
58.691 -5.4872 1.4776 58.947 310 0
58.598 -7.1723 1.449 59.035 320 0
59.045 -6.1207 1.4675 59.362 330 0
58.538 -8.8507 1.4207 59.203 340 0
57.84 -11.95 1.3671 59.061 350 0
57.684 -15.044 1.3157 59.614 360 0
57.45 -17.52 1.2748 60.062 370 0
57.141 -16.63 1.2876 59.512 380 0
56.343 -15.897 1.2958 58.542 390 0
54.67 -23.626 1.1629 59.556 400 0
52.861 -26.16 1.1113 58.98 410 0
49.9 -26.689 1.0797 56.589 420 0
49.046 -29.394 1.0309 57.18 430 0
48.96 -30.273 1.017 57.564 440 0
46.22 -34.454 0.93023 57.649 450 0
46.525 -33.214 0.9508 57.165 460 0
45.926 -34.936 0.92048 57.703 470 0
45.098 -36.746 0.88708 58.173 480 0
45.455 -35.641 0.90583 57.762 490 0
47.886 -33.149 0.96529 58.24 500 0
46.999 -33.047 0.95797 57.455 510 0
48.032 -34.747 0.94453 59.282 520 0
46.195 -35.227 0.9193 58.094 530 0
40.012 -45.159 0.72504 60.335 540 0
35.014 -50.4 0.60718 61.368 550 0
36.132 -49.275 0.63272 61.103 560 0
38.005 -47.907 0.67065 61.151 570 0
34.337 -48.938 0.61183 59.783 580 0
36.658 -48.222 0.64999 60.574 590 0
29.613 -52.73 0.5117 60.476 600 1
27.155 -53.691 0.46825 60.168 610 1
23.766 -54.932 0.40833 59.853 620 1
19.821 -54.525 0.34867 58.016 630 1
11.669 -56.791 0.20265 57.977 640 1
7.8861 -56.647 0.13833 57.193 650 1
3.6379 -56.57 0.06422 56.687 660 1
2.0356 -57.743 0.035238 57.779 670 0
-0.043346 -57.697 -0.00075127 57.697 680 0
3.2348 -57.22 0.056473 57.311 690 0
-1.3319 -57.456 -0.023178 57.471 700 0
-3.8226 -56.952 -0.067019 57.08 710 0
-4.1011 -56.738 -0.072155 56.887 720 0
-5.0491 -56.826 -0.088619 57.05 730 0
-10.988 -55.998 -0.19376 57.066 740 1
-16.748 -55.732 -0.29192 58.194 750 1
-24.915 -50.565 -0.45782 56.37 760 1
-30.359 -48.865 -0.55593 57.528 770 1
-39.631 -42.088 -0.75534 57.81 780 1
-45.655 -36.736 -0.89323 58.6 790 1
-51.182 -30.146 -1.0385 59.4 800 1
-52.003 -22.228 -1.1669 56.554 810 1
-54.619 -17.227 -1.2653 57.272 820 1
-57.098 -13.522 -1.3383 58.678 830 1
-57.789 -11.614 -1.3725 58.944 840 1
-59.114 -5.7802 -1.4733 59.395 850 1
-59.223 -0.48576 -1.5626 59.225 860 1
-59.649 2.5035 -1.6127 59.702 870 1
-61.033 8.2581 -1.7053 61.589 880 1
-60.056 15.846 -1.8288 62.111 890 1
-59.189 20.174 -1.8993 62.533 900 1
-57.648 25.25 -1.9836 62.935 910 1
-53.242 33.823 -2.1367 63.077 920 1
-46.94 42.194 -2.303 63.116 930 1
-40.51 47.397 -2.4344 62.35 940 1
-35.806 50.302 -2.523 61.744 950 1
-34.502 48.387 -2.5222 59.428 960 0
-34.396 49.628 -2.5355 60.383 970 0
-34.804 49.23 -2.5262 60.29 980 0
-36.059 45.112 -2.4673 57.752 990 1
-39.468 46.371 -2.4364 60.893 1000 1
-40.974 44.77 -2.4004 60.689 1010 1
-41.468 41.885 -2.3612 58.94 1020 1
-40.925 43.469 -2.3863 59.703 1030 1
-39.051 42.664 -2.4004 57.838 1040 1
-35.514 45.827 -2.4823 57.978 1050 0
-30.67 48.884 -2.5813 57.709 1060 0
-28.302 49.672 -2.6237 57.169 1070 0
-28.173 47.558 -2.6068 55.277 1080 0
-27.477 47.827 -2.6201 55.158 1090 0
-21.795 51.302 -2.7399 55.74 1100 0
-20.586 49.01 -2.7439 53.158 1110 0
-22.004 46.583 -2.7003 51.518 1120 0
-18.119 46.751 -2.7718 50.139 1130 0
-16.804 46.341 -2.7937 49.294 1140 0
-7.245 47.709 -2.9909 48.256 1150 1
8.368 49.588 -3.3088 50.289 1160 1
23.667 50.64 -3.5788 55.897 1170 1
27.734 49.743 -3.6502 56.952 1180 1
36.724 46.356 -3.8116 59.14 1190 1
42.265 42.312 -3.9264 59.805 1200 1
42.882 41.147 -3.9476 59.43 1210 1
35.59 47.12 -3.7885 59.05 1220 1
30.583 50.18 -3.6889 58.765 1230 1
26.982 52.306 -3.6178 58.856 1240 1
28.918 49.721 -3.6684 57.519 1250 0
29.197 50.491 -3.6659 58.325 1260 0
27.29 51.161 -3.6316 57.984 1270 0
26.608 49.413 -3.6356 56.122 1280 0
25.098 49.78 -3.6086 55.749 1290 0
21.425 47.189 -3.5678 51.825 1300 0
21.429 44.686 -3.5887 49.558 1310 0
19.637 46.303 -3.5427 50.295 1320 0
25.19 45.703 -3.6453 52.185 1330 0
24.784 46.603 -3.6304 52.784 1340 0
25.192 46.085 -3.6419 52.521 1350 0
24.736 45.062 -3.6436 51.405 1360 0
16.909 47.38 -3.4844 50.306 1370 1
0.89725 56.445 -3.1575 56.452 1380 1
-7.8164 56.475 -3.0041 57.014 1390 1
-25.173 53.254 -2.7 58.904 1400 1
-34.628 48.982 -2.5262 59.987 1410 1
-35.748 43.153 -2.4498 56.037 1420 1
-37.884 34.405 -2.3081 51.175 1430 1
-55.912 12.021 -1.7826 57.189 1440 1
-60.407 0.26915 -1.5753 60.408 1450 1
-60.294 -12.716 -1.3629 61.62 1460 1
-55.837 -23.231 -1.1765 60.477 1470 1
-52.491 -32.475 -1.0168 61.725 1480 1
-52.149 -31.562 -1.0265 60.956 1490 0
-50.221 -30.085 -1.0311 58.543 1500 0
-45.529 -30.3 -0.9836 54.69 1510 0
-48.658 -26.823 -1.067 55.561 1520 0
-49.212 -23.622 -1.1233 54.588 1530 0
-47.089 -21.879 -1.1358 51.924 1540 0
-44.688 -17.393 -1.1996 47.953 1550 0
-41.775 -19.6 -1.1321 46.144 1560 1
-39.105 -23.203 -1.0353 45.471 1570 1
-34.733 -32.655 -0.81623 47.673 1580 1
-32.911 -39.211 -0.69826 51.192 1590 1
-19.339 -52.636 -0.3521 56.076 1600 1
-11.583 -52.566 -0.21688 53.827 1610 1
2.1218 -56.96 0.037233 56.999 1620 1
10.14 -54.378 0.18435 55.316 1630 1
17.238 -52.862 0.31522 55.602 1640 1
21.392 -46.625 0.43016 51.298 1650 1
23.604 -39.768 0.53566 46.246 1660 1
45.457 -19.913 1.1579 49.627 1670 1
51.118 -18.729 1.2196 54.441 1680 0
53.421 -17.806 1.2491 56.311 1690 0
50.669 -19.64 1.201 54.342 1700 0
51.694 -12.858 1.327 53.269 1710 0
52.664 -5.9923 1.4575 53.004 1720 0
52.324 -6.5766 1.4458 52.736 1730 0
51.712 -7.3535 1.4295 52.233 1740 0
50.47 -8.3865 1.4061 51.162 1750 0
49.149 -1.8487 1.5332 49.184 1760 0
