# Supplementary material for: Inducible microRNA-200c decreases motility of breast cancer cells and reduces filamin A
Source: PLoS One. 2019 Nov 20;14(11):e0224314. doi: 10.1371/journal.pone.0224314 (PMC6867627; doi:10.1371/journal.pone.0224314)
Supplement: S1 Raw Data — (ZIP) [file pone.0224314.s007.zip › MDA-MB-231-200c_noDox/cell101.txt]

-13.678 -58.725 6.0543 60.297 10 0
-13.625 -59.054 6.0564 60.606 20 0
-13.098 -58.308 6.0622 59.761 30 0
-14.807 -57.833 6.0325 59.698 40 0
-13.906 -57.047 6.0441 58.718 50 0
-12.575 -56.593 6.0645 57.973 60 0
-14.038 -55.171 6.034 56.929 70 0
-14.711 -56.188 6.0271 58.082 80 0
-14.896 -55.297 6.0201 57.268 90 0
-14.044 -55.211 6.0341 56.97 100 0
-14.085 -54.677 6.0311 56.462 110 0
-13.746 -53.691 6.0325 55.422 120 0
-13.572 -52.085 6.0283 53.825 130 0
-17.043 -50.632 5.9585 53.423 140 0
-18.597 -50.624 5.9311 53.931 150 0
-21.006 -49.928 5.8849 54.167 160 0
-21.343 -48.586 5.8693 53.067 170 0
-21.177 -48.977 5.8751 53.359 180 0
-20.918 -48.02 5.8724 52.378 190 0
-20.356 -48.997 5.8894 53.057 200 0
-20.872 -46.578 5.8619 51.041 210 0
-20.12 -45.895 5.87 50.111 220 0
-17.429 -48.04 5.9351 51.104 230 0
-14.491 -45.09 5.9722 47.362 240 0
-13.95 -47.032 5.9948 49.058 250 0
-15.476 -44.856 5.951 47.451 260 0
-24.387 -44.983 5.7864 51.168 270 1
-32.782 -44.424 5.6475 55.21 280 1
-39.617 -39.722 5.4991 56.101 290 1
-44.026 -34.913 5.3828 56.189 300 1
-46.586 -30.079 5.2857 55.453 310 1
-49.824 -24.668 5.1721 55.596 320 1
-49.064 -25.315 5.1887 55.21 330 1
-45.817 -23.516 5.1866 51.5 340 1
-45.364 -22.943 5.1806 50.836 350 1
-48.171 -19.502 5.0971 51.969 360 1
-44.673 -20.2 5.137 49.028 370 1
-41.934 -16.621 5.0898 45.108 380 1
-42.613 -15.035 5.0516 45.187 390 1
-41.871 -11.983 4.9911 43.552 400 1
-43.535 -4.5376 4.8162 43.771 410 1
-42.667 1.9476 4.6668 42.711 420 1
-41.385 6.8601 4.5481 41.95 430 1
-39.093 14.998 4.3461 41.871 440 1
-35.295 20.132 4.194 40.633 450 1
-35.726 32.006 3.9819 47.966 460 1
-37.448 37.45 3.927 52.961 470 1
-38.524 42.583 3.877 57.423 480 1
-38.371 42.957 3.8707 57.599 490 1
-37.487 43.811 3.8494 57.66 500 1
-35.462 47.519 3.7827 59.293 510 1
-33.765 46.475 3.7699 57.446 520 0
-34.773 40.54 3.8506 53.41 530 0
-37.449 34.48 3.9682 50.905 540 0
-38.342 28.758 4.0689 47.928 550 0
-38.265 25.567 4.1233 46.02 560 0
-50.469 2.6816 4.6593 50.54 570 0
-50.743 -0.75765 4.7273 50.749 580 0
-51.067 -5.7321 4.8242 51.388 590 0
-47.007 -13.283 4.9878 48.847 600 0
-44.254 -13.038 4.9989 46.135 610 0
-43.648 -11.848 4.9774 45.227 620 0
-42.433 -13.134 5.0126 44.42 630 0
-40.258 -15.524 5.0804 43.148 640 0
-37.092 -19.682 5.2002 41.991 650 0
-35.61 -21.201 5.2494 41.444 660 0
-34.279 -21.864 5.2802 40.659 670 0
-34.317 -16.422 5.1587 38.043 680 0
-33.396 -12.808 5.0786 35.768 690 0
-33.942 -3.029 4.8014 34.077 700 0
-34.035 -3.7885 4.8232 34.245 710 0
-33.905 -4.5345 4.8453 34.206 720 0
-41.379 24.237 4.1825 47.955 730 0
-44.482 36.545 4.0246 57.569 740 0
-41.894 39.29 3.959 57.435 750 0
-42.062 41.998 3.9277 59.44 760 0
-36.24 48.662 3.7817 60.674 770 0
-34.154 51.334 3.7287 61.657 780 0
-35.398 49.058 3.7666 60.495 790 0
-34.659 49.615 3.7514 60.522 800 0
-32.376 49.212 3.7235 58.907 810 0
-28.321 46.551 3.6882 54.49 820 0
-24.36 45.586 3.6324 51.686 830 0
-20.452 45.828 3.5613 50.185 840 0
-19.011 45.253 3.5393 49.085 850 0
-16.935 44.939 3.502 48.025 860 0
-14.887 45.205 3.4597 47.593 870 0
-17.103 43.274 3.518 46.531 880 0
-16.783 42.863 3.5148 46.032 890 0
-53.46 19.42 4.364 56.878 900 0
-57.441 13.004 4.4898 58.895 910 0
-58.522 10.707 4.5314 59.493 920 0
-59.856 11.762 4.5184 61.001 930 0
-58.792 11.535 4.5187 59.913 940 0
-56.015 8.4994 4.5618 56.656 950 0
-55.088 3.2845 4.6528 55.186 960 0
-52.252 7.4878 4.5701 52.786 970 1
-50.321 10.068 4.5149 51.319 980 1
-49.185 11.802 4.4769 50.581 990 1
-46.537 12.536 4.4493 48.196 1000 1
-44.467 13.412 4.4195 46.446 1010 1
-37.338 43.22 3.8541 57.115 1020 0
-35.763 46.009 3.8023 58.274 1030 0
-35.96 46.681 3.798 58.926 1040 0
-35.866 45.098 3.8135 57.621 1050 0
-35.309 45.411 3.8025 57.523 1060 0
-34.567 45.623 3.79 57.239 1070 0
-33.803 43.519 3.802 55.105 1080 0
-35.18 43.383 3.823 55.855 1090 0
-35.077 38.418 3.8816 52.023 1100 0
-34.488 35.929 3.9065 49.803 1110 0
-30.34 35.444 3.8496 46.656 1120 0
-1.8817 55.635 3.1754 55.666 1130 0
11.468 58.688 2.9486 59.798 1140 0
22.687 55.177 2.7515 59.659 1150 0
34.967 45.554 2.4869 57.427 1160 0
40.851 37.467 2.313 55.43 1170 0
44.215 31.802 2.1943 54.464 1180 0
47.232 21.187 1.9925 51.767 1190 0
42.377 23.267 2.0729 48.344 1200 0
43.133 20.815 2.0204 47.893 1210 0
41.65 18.013 1.979 45.379 1220 0
42.395 -25.184 1.0348 49.311 1230 0
41.485 -41.339 0.78716 58.565 1240 0
33.846 -46.519 0.629 57.529 1250 0
30.131 -44.63 0.59384 53.85 1260 0
27.982 -42.879 0.57819 51.201 1270 0
23.462 -43.039 0.4991 49.018 1280 0
24.783 -44.308 0.50999 50.768 1290 0
24.346 -38.369 0.56541 45.442 1300 0
26.204 -31.507 0.69377 40.98 1310 0
49.748 -8.8539 1.3947 50.529 1320 0
61.662 -5.6064 1.4801 61.916 1330 0
56.896 -8.8346 1.4168 57.578 1340 0
53.675 -5.5438 1.4679 53.96 1350 0
47.538 -11.293 1.3376 48.861 1360 0
23.662 -40.782 0.52574 47.15 1370 0
21.887 -51.682 0.4006 56.126 1380 0
26.463 -55.871 0.44235 61.821 1390 0
29.935 -50.923 0.53143 59.07 1400 0
30.655 -40.149 0.65211 50.514 1410 0
24.559 -43.014 0.51879 49.531 1420 0
11.989 -44.227 0.26472 45.823 1430 0
-13.939 -53.664 -0.25413 55.445 1440 0
-30.184 -56.746 -0.48885 64.274 1450 0
-40.417 -58.735 -0.60271 71.297 1460 0
-41.339 -50.666 -0.68437 65.391 1470 0
-49.569 -40.164 -0.88983 63.798 1480 0
-58.762 -27.591 -1.1318 64.917 1490 0
-56.921 -25.79 -1.1454 62.492 1500 0
-55.547 -27.333 -1.1135 61.907 1510 0
-52.381 -31.574 -1.0283 61.161 1520 0
-54.268 -26.647 -1.1144 60.457 1530 0
-58.2 1.5497 -1.5974 58.221 1540 0
-57.651 17.934 -1.8724 60.377 1550 0
-64.1 16.11 -1.817 66.093 1560 0
-61.932 15.295 -1.8129 63.792 1570 0
-54.606 19.978 -1.9215 58.146 1580 0
-48.987 26.215 -2.0622 55.56 1590 0
