# Supplementary material for: Inducible microRNA-200c decreases motility of breast cancer cells and reduces filamin A
Source: PLoS One. 2019 Nov 20;14(11):e0224314. doi: 10.1371/journal.pone.0224314 (PMC6867627; doi:10.1371/journal.pone.0224314)
Supplement: S1 Raw Data — (ZIP) [file pone.0224314.s007.zip › MDA-MB-231-200c_noDox/cell102.txt]

55.038 23.819 1.9792 59.971 160 0
53.179 25.255 2.0142 58.871 170 0
52.434 25.377 2.0215 58.252 180 0
51.927 24.456 2.0109 57.398 190 0
50.917 23.925 2.0101 56.258 200 0
50.426 24.874 2.029 56.227 210 0
51.445 24.409 2.0138 56.942 220 0
51.574 24.221 2.0099 56.978 230 0
51.972 24.238 2.0072 57.347 240 0
52.273 24.285 2.0057 57.639 250 0
52.573 22.915 1.9818 57.35 260 0
51.966 28.27 2.069 59.158 270 1
47.73 31.555 2.1549 57.217 280 1
45.304 36.974 2.2553 58.477 290 1
41.386 41.085 2.3525 58.316 300 1
41.032 40.991 2.3557 57.999 310 1
41.423 37.759 2.3099 56.05 320 1
54.648 16.045 1.8564 56.955 330 1
59.893 -0.71684 1.5588 59.898 340 1
59.307 -10.019 1.4034 60.147 350 1
56.544 -16.694 1.2837 58.957 360 1
50.875 -20.616 1.1858 54.894 370 1
46.342 -24.424 1.0858 52.385 380 1
39.418 -29.774 0.92389 49.399 390 1
34.78 -36.42 0.76238 50.36 400 1
21.353 -49.65 0.40615 54.047 410 1
12.104 -55.387 0.21516 56.694 420 1
5.4387 -57.337 0.094573 57.594 430 1
-4.4376 -55.303 -0.08007 55.481 440 1
-11.172 -53.59 -0.20553 54.743 450 1
-15.998 -51.437 -0.30154 53.868 460 0
-15.755 -51.722 -0.29569 54.068 470 0
-17.017 -49.313 -0.33228 52.166 480 0
-15.113 -50.771 -0.28933 52.973 490 0
-17.001 -49.454 -0.33112 52.295 500 0
-23.563 -46.003 -0.47336 51.686 510 0
-26.358 -42.252 -0.55776 49.8 520 0
-30.836 -40.48 -0.65099 50.887 530 0
-36.874 -37.019 -0.78344 52.251 540 0
-41.213 -31.564 -0.91721 51.912 550 0
-45.12 -24.702 -1.0699 51.44 560 0
-49.61 -18.41 -1.2155 52.915 570 0
-59.403 0.49796 -1.5792 59.405 580 0
-65.17 10.825 -1.7354 66.063 590 0
-64.85 6.7669 -1.6748 65.203 600 0
-62.285 -9.3814 -1.4213 62.987 610 0
-63.916 1.4799 -1.5939 63.933 620 0
-62.042 17.373 -1.8438 64.429 630 0
-60.322 22.513 -1.928 64.386 640 0
-56.579 23.758 -1.9683 61.365 650 0
-51.262 28.679 -2.0809 58.739 660 0
-44.319 35.471 -2.2458 56.766 670 0
-40.85 37.664 -2.3156 55.564 680 0
-36.451 41.861 -2.4252 55.507 690 0
-31.069 45.79 -2.5454 55.336 700 0
-24.535 50.639 -2.6904 56.27 710 0
-25.722 49.546 -2.6627 55.825 720 0
-27.002 47.26 -2.6225 54.43 730 0
-34.606 43.784 -2.4727 55.809 740 0
-35.606 39.12 -2.4032 52.897 750 0
-32.447 39.63 -2.4555 51.218 760 0
-33.031 40.102 -2.4526 51.954 770 0
-11.01 59.906 -2.9598 60.91 780 0
-7.2113 61.242 -3.0244 61.666 790 0
-9.5105 59.45 -2.983 60.206 800 1
-14.459 63.396 -2.9173 65.024 810 1
-17.095 57.292 -2.8516 59.788 820 1
-24.678 51.064 -2.6914 56.715 830 1
-27.343 47.607 -2.6203 54.9 840 1
-32.923 43.011 -2.4883 54.165 850 1
-39.324 39.251 -2.3553 55.561 860 1
-45.478 35.639 -2.2355 57.778 870 1
-46.155 34.3 -2.2099 57.504 880 0
-47.585 32.82 -2.1746 57.805 890 0
-34.902 43.659 -2.4672 55.895 900 0
-28.953 46.114 -2.5809 54.449 910 0
-29.528 45.92 -2.5701 54.594 920 0
-34.698 42.249 -2.454 54.672 930 1
-38.301 38.564 -2.3596 54.352 940 1
-43.087 33.67 -2.2341 54.683 950 1
-47.076 29.01 -2.1231 55.297 960 1
-55.066 18.469 -1.8944 58.081 970 1
-62.597 5.2726 -1.6548 62.818 980 1
-63.554 -2.4127 -1.5329 63.599 990 1
-61.262 -5.8841 -1.475 61.544 1000 1
-58.747 -11.037 -1.3851 59.775 1010 1
-53.06 -24.483 -1.1385 58.436 1020 1
-48.254 -28.243 -1.0413 55.911 1030 1
-34.841 -47.064 -0.63725 58.557 1040 1
-21.969 -58.361 -0.36003 62.359 1050 1
-15.744 -59.755 -0.25762 61.794 1060 1
-2.5609 -56.157 -0.04557 56.215 1070 1
2.599 -56.78 0.045742 56.839 1080 1
6.9099 -52.087 0.13189 52.543 1090 1
18.52 -51.406 0.3458 54.64 1100 1
36.883 -43.386 0.70457 56.945 1110 1
48.401 -36.71 0.9219 60.748 1120 1
54.027 -19.339 1.2271 57.384 1130 1
59.828 1.2136 1.5911 59.84 1140 1
58.258 9.2028 1.7275 58.981 1150 1
56.447 16.238 1.8509 58.737 1160 1
44.265 36.514 2.2605 57.382 1170 1
37.312 42.406 2.42 56.484 1180 1
30.17 48.193 2.5823 56.858 1190 1
29.481 49.967 2.6086 58.016 1200 0
33.495 47.38 2.5262 58.024 1210 0
34.281 46.173 2.5029 57.507 1220 0
22.166 54.628 2.7561 58.954 1230 1
7.6907 60.47 3.0151 60.957 1240 1
-0.13626 60.913 3.1438 60.914 1250 1
-4.2458 57.978 3.2147 58.134 1260 1
-10.272 56.958 3.32 57.877 1270 1
-15.473 56.819 3.4075 58.888 1280 1
-22.843 56.753 3.5243 61.177 1290 1
-30.544 54.251 3.6544 62.258 1300 1
-49.702 43.037 3.9987 65.746 1310 1
-59.989 30.981 4.2357 67.516 1320 1
-61.783 25.497 4.321 66.838 1330 0
-60.8 25.529 4.3149 65.942 1340 0
-57.826 25.481 4.2973 63.191 1350 0
-58.378 30.368 4.2327 65.804 1360 0
-56.044 32.841 4.1823 64.957 1370 0
-50.705 36.731 4.0855 62.612 1380 0
-47.464 36.352 4.0588 59.786 1390 0
-58.099 8.4826 4.5674 58.715 1400 1
-62.217 -6.2709 4.8128 62.532 1410 1
-56.581 -15.249 4.9756 58.6 1420 1
-51.783 -21.281 5.1023 55.985 1430 1
-48.314 -24.57 5.1828 54.202 1440 1
-45.887 -26.782 5.2407 53.131 1450 1
-41.441 -32.017 5.3702 52.368 1460 1
-31.242 -42.453 5.6488 52.71 1470 1
-18.797 -53.889 5.9476 57.073 1480 1
-8.0994 -58.814 6.1463 59.369 1490 1
-1.738 -57.923 6.2532 57.949 1500 1
13.317 -55.823 6.5174 57.389 1510 1
36.491 -40.246 7.0197 54.326 1520 1
51.383 -27.792 7.3582 58.418 1530 1
56.148 -22.609 7.4712 60.529 1540 1
47.868 -40.716 7.1491 62.842 1550 0
47.443 -44.026 7.1059 64.724 1560 0
57.036 -25.679 7.4309 62.55 1570 0
57.815 -25.946 7.4321 63.37 1580 0
50.287 -39.652 7.1863 64.04 1590 0
50.363 -41.759 7.1617 65.424 1600 0
53.401 -42.357 7.1834 68.16 1610 0
56.26 -39.733 7.2391 68.876 1620 0
52.238 -40.138 7.1988 65.878 1630 0
53.863 -37.522 7.2455 65.644 1640 0
51.115 -37.929 7.2156 63.651 1650 0
46.701 -36.51 7.1904 59.279 1660 0
35.983 -46.191 6.945 58.553 1670 1
27.176 -50.187 6.7795 57.072 1680 1
10.613 -63.351 6.4492 64.234 1690 1
2.4256 -62.975 6.3217 63.022 1700 1
-2.6994 -65.213 6.2418 65.269 1710 1
-7.0238 -63.486 6.173 63.873 1720 1
-11.406 -61.449 6.0997 62.498 1730 1
-36.17 -54.664 5.6986 65.547 1740 1
-44.332 -42.876 5.4811 61.674 1750 1
-46.285 -43.166 5.4629 63.289 1760 0
