# Supplementary material for: Inducible microRNA-200c decreases motility of breast cancer cells and reduces filamin A
Source: PLoS One. 2019 Nov 20;14(11):e0224314. doi: 10.1371/journal.pone.0224314 (PMC6867627; doi:10.1371/journal.pone.0224314)
Supplement: S1 Raw Data — (ZIP) [file pone.0224314.s007.zip › MDA-MB-231-200c_noDox/cell103.txt]

36.977 -52.29 6.8987 64.043 10 0
32.155 -55.652 6.8071 64.274 20 0
29.964 -58.207 6.7586 65.467 30 0
25.749 -59.944 6.6889 65.24 40 0
20.761 -61.574 6.6084 64.98 50 0
20.05 -60.592 6.6027 63.823 60 0
17.075 -60.902 6.5565 63.251 70 0
8.7636 -62.457 6.4226 63.069 80 0
4.5439 -61.824 6.3566 61.991 90 0
2.7459 -61.906 6.3275 61.966 100 0
3.5059 -61.435 6.3402 61.535 110 0
6.3249 -60.006 6.3882 60.338 120 0
-5.238 -62.754 6.1999 62.972 130 0
-9.6304 -61.482 6.1278 62.232 140 0
-3.2557 -60.714 6.2296 60.801 150 0
-1.4671 -58.749 6.2582 58.767 160 0
-0.8944 -58.226 6.2678 58.233 170 0
-2.4359 -58.255 6.2414 58.306 180 0
-7.8279 -59.063 6.1514 59.579 190 0
-6.9679 -57.375 6.1623 57.796 200 0
-8.6625 -56.667 6.1315 57.325 210 0
-10.782 -56.631 6.095 57.649 220 0
-7.6906 -56.725 6.1484 57.243 230 0
-3.0162 -56.504 6.2299 56.584 240 0
-1.3249 -56.192 6.2596 56.208 250 0
-10.749 -56.821 6.0962 57.829 260 1
-22.504 -54.844 5.8938 59.281 270 1
-24.592 -54.294 5.8579 59.603 280 1
-22.576 -54.437 5.8901 58.932 290 0
-17.949 -54.718 5.9662 57.587 300 0
-5.6213 -54.651 6.1807 54.939 310 0
18.13 -54.819 6.6026 57.739 320 0
17.6 -57.84 6.5786 60.459 330 0
9.9629 -59.317 6.4496 60.148 340 1
-3.1144 -59.657 6.231 59.738 350 1
-7.8237 -52.316 6.1347 52.898 360 1
-11.997 -50.509 6.05 51.914 370 1
-13.999 -48.887 6.0043 50.851 380 1
-36.732 -42.317 5.5683 56.035 390 1
-41.252 -39.167 5.4719 56.884 400 1
-52.073 -32.518 5.2706 61.393 410 1
-53.662 -26.33 5.1685 59.773 420 1
-52.883 -23.561 5.1315 57.894 430 1
-52.809 -21.296 5.0957 56.941 440 1
-55.034 -16.159 4.998 57.357 450 1
-62.044 -6.6262 4.8188 62.396 460 1
-62.664 2.9803 4.6649 62.735 470 1
-60.488 15.444 4.4624 62.428 480 1
-58.09 15.85 4.446 60.214 490 0
-51.457 10.18 4.5171 52.454 500 0
-57.201 -13.129 4.938 58.688 510 0
-50.162 -29.081 5.2378 57.982 520 0
-43.85 -35.341 5.3908 56.319 530 0
-51.785 -26.722 5.1888 58.273 540 0
-61.475 -10.729 4.8852 62.404 550 0
-61.855 -4.7747 4.7894 62.039 560 0
-59.142 3.8853 4.6468 59.27 570 0
-55.039 19.647 4.3695 58.44 580 0
-51.4 18.132 4.3733 54.504 590 0
-51.628 13.151 4.463 53.277 600 0
-56.436 -12.634 4.9326 57.833 610 0
-56.35 -25.994 5.1446 62.057 620 0
-61.443 -10.353 4.8793 62.309 630 0
-58.466 -20.229 5.0455 61.867 640 0
-56.14 -30.42 5.209 63.852 650 0
-47.45 -38.024 5.3879 60.806 660 0
-33.632 -47.982 5.6718 58.595 670 0
-22.088 -57.192 5.9146 61.309 680 0
-18.908 -60.02 5.978 62.928 690 0
-25.95 -56.562 5.853 62.231 700 0
-36.882 -52.563 5.6713 64.212 710 0
-31.231 -53.109 5.7516 61.611 720 0
-27.023 -55.856 5.8326 62.049 730 0
-26.595 -54.682 5.8305 60.806 740 0
-48.367 -31.691 5.2924 57.825 750 0
-55.249 -16.33 4.9998 57.611 760 0
-58.905 -5.556 4.8064 59.166 770 0
-58.813 -5.9185 4.8127 59.111 780 0
-56.33 15.544 4.4431 58.435 790 0
-47.027 39.133 4.0184 61.179 800 0
-38.361 50.836 3.788 63.685 810 0
-54.892 32.396 4.1792 63.739 820 0
-61.614 14.117 4.4872 63.211 830 0
-62.22 3.585 4.6548 62.323 840 0
-61.944 -5.2513 4.797 62.166 850 0
-62.206 -6.58 4.8178 62.554 860 0
-62.928 -6.024 4.8078 63.215 870 0
-63.897 -5.8752 4.8041 64.167 880 0
-64.223 -6.1729 4.8082 64.519 890 0
-64.861 -5.8607 4.8025 65.126 900 0
-60.614 -6.8162 4.8244 60.997 910 0
-58.441 -9.2112 4.8687 59.163 920 0
-56.565 -6.9987 4.8355 56.996 930 0
-54.033 0.58381 4.7016 54.036 940 0
-43.844 39.797 3.9753 59.212 950 0
-29.847 53.381 3.6514 61.158 960 0
-25.439 58.654 3.5508 63.933 970 0
-39.877 47.65 3.8384 62.134 980 0
-50.265 39.878 4.0417 64.162 990 0
-57.225 25.499 4.2932 62.649 1000 0
-60.589 16.481 4.4468 62.79 1010 0
-60.813 16.768 4.4433 63.083 1020 0
-56.97 33.552 4.1801 66.116 1030 0
-48.322 46.506 3.9461 67.066 1040 0
-36.828 54.998 3.7316 66.189 1050 0
-28.607 56.741 3.6086 63.544 1060 0
-27.04 56.204 3.59 62.37 1070 0
-21.088 55.92 3.5022 59.764 1080 0
-26.87 56.66 3.5844 62.708 1090 0
-13.855 65.257 3.3508 66.711 1100 0
3.6262 62.491 3.0836 62.596 1110 0
11.729 58.649 2.9442 59.81 1120 0
13.045 57.581 2.9188 59.04 1130 0
0.40282 58.351 3.1347 58.352 1140 0
-19.353 58.356 3.4618 61.482 1150 0
-27.239 57.86 3.5816 63.951 1160 0
-27.399 53.006 3.6187 59.668 1170 0
-8.3452 57.935 3.2847 58.533 1180 0
25.832 53.007 2.6881 58.966 1190 0
37.613 45.957 2.4557 59.387 1200 0
30.696 51.014 2.5999 59.537 1210 0
47.386 42.27 2.2992 63.5 1220 0
57.389 27.587 2.0189 63.676 1230 0
56.6 13.68 1.808 58.23 1240 0
56.53 8.9992 1.7287 57.242 1250 0
54.951 7.7686 1.7112 55.498 1260 0
52.095 16.46 1.8768 54.634 1270 0
51.668 16.929 1.8874 54.371 1280 0
54.149 10.591 1.7639 55.175 1290 0
50.449 19.741 1.9438 54.174 1300 0
49.573 19.722 1.9494 53.352 1310 0
53.88 7.3916 1.7071 54.385 1320 0
54.938 4.7631 1.6573 55.144 1330 0
47.933 26.808 2.0807 54.921 1340 0
44.617 35.116 2.2376 56.779 1350 0
42.169 35.303 2.2678 54.996 1360 0
42.462 35.183 2.2627 55.144 1370 0
42.82 34.984 2.2558 55.294 1380 0
39.592 41.979 2.3854 57.704 1390 0
37.05 40.62 2.4021 54.979 1400 0
45.613 39.563 2.2853 60.381 1410 0
54.982 35.354 2.1422 65.368 1420 0
64.593 11.519 1.7473 65.612 1430 0
64.539 -1.0081 1.5552 64.547 1440 0
61.874 -9.3948 1.4201 62.583 1450 0
64.091 -12.668 1.3757 65.331 1460 0
64.294 14.397 1.7911 65.886 1470 0
61.921 18.191 1.8565 64.538 1480 0
64.352 17.03 1.8295 66.567 1490 0
64.21 8.2599 1.6987 64.74 1500 0
63.533 5.1042 1.651 63.738 1510 0
63.41 -7.4911 1.4532 63.851 1520 0
59.879 -11.261 1.3849 60.929 1530 0
54.743 -25.972 1.1278 60.592 1540 0
55.92 -37.595 0.9789 67.383 1550 0
53.296 -43.792 0.88298 68.979 1560 0
35.018 -54.331 0.57253 64.638 1570 0
21.139 -59.932 0.33909 63.551 1580 0
10.199 -63.839 0.15842 64.649 1590 0
0.91222 -63.03 0.014472 63.037 1600 0
-13.472 -62.104 -0.21361 63.549 1610 0
-10.043 -62.916 -0.15829 63.712 1620 0
-8.1397 -59.957 -0.13493 60.507 1630 0
2.87 -63.394 0.045242 63.459 1640 0
-2.7131 -63.088 -0.042979 63.146 1650 0
-8.0215 -62.029 -0.1286 62.546 1660 0
-4.5777 -63.203 -0.072302 63.369 1670 0
-22.764 -60.899 -0.35772 65.014 1680 0
-33.068 -50 -0.58431 59.946 1690 0
-47.356 -40.84 -0.85915 62.534 1700 0
-58.532 -20.733 -1.2304 62.095 1710 0
-60.279 -8.3682 -1.4329 60.857 1720 0
-61.811 -1.5739 -1.5453 61.831 1730 0
-61.647 -13.82 -1.3503 63.177 1740 1
-60.897 -25.261 -1.1776 65.929 1750 1
-56.248 -31.54 -1.0598 64.487 1760 0
