# Supplementary material for: Inducible microRNA-200c decreases motility of breast cancer cells and reduces filamin A
Source: PLoS One. 2019 Nov 20;14(11):e0224314. doi: 10.1371/journal.pone.0224314 (PMC6867627; doi:10.1371/journal.pone.0224314)
Supplement: S1 Raw Data — (ZIP) [file pone.0224314.s007.zip › MDA-MB-231-200c_noDox/cell104.txt]

-42.629 43.018 3.9224 60.562 10 0
-43.63 42.315 3.9423 60.779 20 0
-46.888 41.239 3.991 62.444 30 1
-49.883 40.05 4.0359 63.971 40 1
-52.036 37.166 4.0922 63.946 50 1
-51.658 35.626 4.1086 62.752 60 1
-52.549 33.453 4.1455 62.294 70 1
-53.148 30.67 4.189 61.362 80 1
-54.746 26.291 4.2647 60.732 90 1
-55.552 25.909 4.276 61.297 100 0
-55.478 25.241 4.2854 60.95 110 0
-55.839 25.187 4.2887 61.257 120 0
-54.304 25.806 4.2688 60.124 130 0
-51.699 27.957 4.2167 58.774 140 0
-54.12 25.781 4.2678 59.947 150 0
-53.79 26.314 4.2574 59.881 160 0
-53.746 26.347 4.2566 59.857 170 0
-51.174 27.439 4.2202 58.066 180 0
-50.297 28.956 4.19 58.037 190 0
-46.69 32.943 4.0979 57.142 200 0
-44.388 36.694 4.0216 57.591 210 0
-41.633 39.326 3.9555 57.27 220 0
-41.455 39.289 3.9538 57.115 230 0
-42.359 38.958 3.9688 57.55 240 0
-41.074 40.31 3.9364 57.55 250 0
-39.904 41.265 3.9102 57.403 260 0
-37.753 42.91 3.8631 57.154 270 0
-38.901 41.758 3.8916 57.07 280 0
-41.005 40.135 3.9377 57.378 290 0
-38.021 43.393 3.8611 57.694 300 0
-34.709 45.201 3.7964 56.99 310 0
-32.607 45.273 3.7658 55.793 320 0
-28.198 47.52 3.6771 55.256 330 0
-26.238 48.6 3.6366 55.23 340 0
-29.262 47.891 3.6901 56.123 350 0
-28.735 47.868 3.6822 55.831 360 0
-26.945 49.302 3.6418 56.184 370 0
-27.187 49.758 3.6417 56.701 380 0
-27.175 51.046 3.6308 57.829 390 0
-27.599 50.712 3.64 57.736 400 0
-25.796 50.566 3.6133 56.766 410 0
-26.389 49.422 3.632 56.025 420 0
-26.487 48.626 3.6404 55.372 430 0
-29.693 53.168 3.6509 60.897 440 0
-22.002 52.567 3.538 56.985 450 0
-23.854 55.944 3.5446 60.817 460 0
-26.127 55.118 3.5842 60.997 470 0
-26.467 53.8 3.5988 59.958 480 0
-25.718 52.717 3.5955 58.655 490 0
-21.687 49.728 3.5528 54.251 500 1
-16.814 53.097 3.4483 55.696 510 1
-12.867 57.325 3.3624 58.751 520 1
-6.0453 57.768 3.2459 58.083 530 1
-5.3602 58.304 3.2333 58.55 540 1
-2.3052 58.297 3.1811 58.342 550 1
-0.99579 58.003 3.1588 58.011 560 1
1.0489 57.401 3.1233 57.41 570 1
0.88106 57.995 3.1264 58.002 580 1
2.1227 58.213 3.1051 58.252 590 1
2.9538 58.9 3.0915 58.974 600 1
3.0644 57.436 3.0883 57.518 610 1
3.8988 58.521 3.0751 58.65 620 1
5.9531 57.652 3.0387 57.958 630 1
12.092 56.631 2.9312 57.908 640 1
15.482 55.48 2.8695 57.6 650 1
19.448 55.506 2.8046 58.814 660 1
22.425 52.912 2.7407 57.467 670 1
26.265 49.574 2.6544 56.102 680 1
29.667 47.309 2.5815 55.842 690 1
34.266 45.006 2.4909 56.566 700 1
39.393 41.188 2.3785 56.994 710 1
41.662 35.129 2.2713 54.496 720 1
44.113 34.018 2.2277 55.706 730 1
44.828 31.014 2.176 54.51 740 1
47.728 25.634 2.0637 54.176 750 1
52.489 22.565 1.9768 57.134 760 1
54.8 18.76 1.9006 57.922 770 1
57.363 14.072 1.8114 59.064 780 1
58.109 10.487 1.7494 59.048 790 1
58.43 7.6736 1.7014 58.932 800 1
58.658 5.0839 1.6572 58.878 810 1
58.064 3.8479 1.637 58.192 820 1
58.405 3.2668 1.6267 58.496 830 1
58.265 2.0922 1.6067 58.303 840 1
58.397 -0.40454 1.5639 58.399 850 1
58.009 -0.78765 1.5572 58.015 860 1
57.877 -2.7591 1.5232 57.943 870 1
58.211 -3.6338 1.5085 58.324 880 1
58.523 -5.605 1.4753 58.791 890 1
59.33 -8.4817 1.4288 59.933 900 1
59.437 -8.3572 1.4311 60.022 910 0
58.636 -7.5541 1.4427 59.121 920 0
57.518 -7.9377 1.4337 58.063 930 0
56.335 -9.117 1.4104 57.068 940 0
56.561 -11.295 1.3737 57.677 950 0
57.666 -12.736 1.3534 59.055 960 0
58.769 -13.683 1.342 60.341 970 0
58.631 -15.122 1.3184 60.55 980 0
58.412 -13.915 1.3369 60.047 990 0
57.828 -13.785 1.3368 59.448 1000 0
56.721 -15.117 1.3103 58.701 1010 0
57.498 -16.463 1.2919 59.809 1020 0
56.771 -15.491 1.3044 58.847 1030 0
57.547 -14.9 1.3174 59.445 1040 0
57.223 -14.573 1.3214 59.05 1050 0
55.301 -18.493 1.2481 58.311 1060 1
51.709 -24.248 1.1323 57.112 1070 1
46.343 -33.821 0.94035 57.372 1080 1
41.826 -43.151 0.76981 60.096 1090 1
34.013 -48.377 0.61279 59.137 1100 1
26.505 -52.369 0.46853 58.695 1110 1
21.109 -55.418 0.36393 59.302 1120 1
17.94 -55.881 0.31065 58.69 1130 1
13.4 -57.245 0.22994 58.792 1140 1
8.3978 -59.056 0.14125 59.65 1150 1
5.9961 -59.223 0.1009 59.526 1160 1
2.8031 -59.114 0.047384 59.18 1170 1
1.4076 -58.454 0.024076 58.471 1180 1
0.50567 -58.779 0.0086027 58.782 1190 1
-3.3028 -59.379 -0.055565 59.471 1200 1
-6.3035 -59.849 -0.10494 60.18 1210 1
-7.2584 -60.747 -0.11892 61.179 1220 1
-8.3463 -60.26 -0.13763 60.835 1230 1
-8.1301 -59.662 -0.13544 60.213 1240 1
-10.772 -58.421 -0.18234 59.405 1250 1
-11.837 -58.233 -0.20053 59.424 1260 1
-14.221 -57.059 -0.24426 58.805 1270 1
-15.928 -55.272 -0.28057 57.521 1280 1
-18.101 -54.454 -0.32092 57.383 1290 1
-20.125 -54.157 -0.35579 57.776 1300 1
-21.584 -51.348 -0.39793 55.7 1310 1
-23.439 -50.308 -0.43601 55.5 1320 1
-24.221 -47.097 -0.475 52.96 1330 1
-27.164 -45.497 -0.53826 52.989 1340 1
-28.174 -43.667 -0.57299 51.967 1350 1
-29.238 -39.965 -0.63162 49.518 1360 1
-32.437 -36.237 -0.73011 48.634 1370 1
-37.266 -30.284 -0.88838 48.019 1380 1
-41.605 -25.691 -1.0176 48.898 1390 1
-56.537 -19.174 -1.2438 59.7 1400 1
-56.604 -17.404 -1.2725 59.219 1410 0
-57.23 -16.793 -1.2854 59.643 1420 0
-58.906 -15.266 -1.3172 60.852 1430 0
-59.866 -12.95 -1.3578 61.25 1440 0
-59.106 -12.352 -1.3648 60.383 1450 0
-59.511 -10.769 -1.3918 60.477 1460 0
-59.733 -11.555 -1.3797 60.84 1470 0
-59.493 -12.436 -1.3647 60.779 1480 0
-59.618 -9.0022 -1.4209 60.294 1490 0
-60.181 -9.6696 -1.4115 60.953 1500 1
-58.811 -16.502 -1.2972 61.082 1510 1
-54.67 -18.666 -1.2418 57.769 1520 1
-51.693 -25.399 -1.1141 57.596 1530 1
-48.574 -26.292 -1.0747 55.233 1540 1
-48.438 -26.804 -1.0654 55.36 1550 1
-49.075 -21.63 -1.1556 53.63 1560 1
-48.808 -19.076 -1.1982 52.403 1570 1
-57.364 4.2184 -1.6442 57.519 1580 1
-57.034 15.011 -1.8281 58.977 1590 1
-56.73 18.287 -1.8826 59.605 1600 1
-53.636 18.321 -1.8999 56.679 1610 1
-52.026 21.667 -1.9654 56.358 1620 1
-48.256 23.911 -2.0308 53.855 1630 1
-45.904 24.705 -2.0645 52.129 1640 0
