# Supplementary material for: Inducible microRNA-200c decreases motility of breast cancer cells and reduces filamin A
Source: PLoS One. 2019 Nov 20;14(11):e0224314. doi: 10.1371/journal.pone.0224314 (PMC6867627; doi:10.1371/journal.pone.0224314)
Supplement: S1 Raw Data — (ZIP) [file pone.0224314.s007.zip › MDA-MB-231-200c_noDox/cell105.txt]

52.476 37.456 2.1907 64.472 10 0
54.274 34.394 2.1356 64.255 20 0
55.09 35.809 2.1472 65.705 30 0
52.664 36.81 2.1808 64.253 40 0
53.444 38.449 2.1944 65.838 50 0
54.696 34.076 2.128 64.442 60 0
61.054 23.703 1.9411 65.494 70 0
60.773 21.306 1.908 64.399 80 0
60.341 17.345 1.8507 62.785 90 0
58.06 20.792 1.9147 61.67 100 0
56.798 21.585 1.934 60.762 110 0
56.897 19.614 1.9028 60.182 120 0
59.272 12.766 1.7829 60.632 130 0
58.93 9.0605 1.7234 59.623 140 0
58.251 8.8796 1.7221 58.924 150 0
57.193 9.8845 1.7419 58.041 160 0
56.424 10.288 1.7512 57.354 170 0
55.759 7.8227 1.7102 56.305 180 0
56.076 1.9708 1.6059 56.11 190 0
55.909 -5.2256 1.4776 56.152 200 0
54.642 -12.632 1.3436 56.083 210 0
54.417 11.759 1.7836 55.673 220 0
54.213 22.579 1.9654 58.727 230 0
55.275 19.359 1.9077 58.567 240 0
56.34 19.049 1.8968 59.473 250 0
59.046 18.029 1.8671 61.737 260 0
58.737 16.809 1.8495 61.095 270 0
59.623 8.306 1.7092 60.199 280 0
59.774 9.2474 1.7243 60.485 290 0
58.706 18.661 1.8786 61.6 300 0
59.631 19.347 1.8845 62.691 310 0
62.43 10.232 1.7333 63.263 320 0
61.196 9.2977 1.7216 61.898 330 0
59.298 14.757 1.8147 61.106 340 0
60.327 10.48 1.7428 61.23 350 0
59.668 8.7196 1.7159 60.302 360 0
61.765 8.2232 1.7032 62.31 370 0
61 7.0832 1.6864 61.41 380 0
63.825 -4.7839 1.496 64.004 390 0
56.326 -27.107 1.1223 62.509 400 0
54.782 -30.631 1.061 62.764 410 0
55.792 -26.322 1.13 61.689 420 0
54.114 -33.157 1.0211 63.464 430 0
60.368 -29.299 1.1189 67.103 440 0
55.17 -33.732 1.022 64.665 450 0
55.482 -28.978 1.0895 62.594 460 0
55.728 -30.889 1.0647 63.716 470 0
53.154 -32.168 1.0266 62.13 480 0
50.631 -35.37 0.96102 61.762 490 0
53.06 -31.176 1.0396 61.541 500 0
53.965 -35.259 0.99205 64.463 510 0
55.491 -41.256 0.93149 69.148 520 0
45.999 -50.892 0.73494 68.6 530 1
21.833 -61.184 0.34275 64.963 540 1
17.238 -62.08 0.27085 64.429 550 1
11.284 -62.237 0.17936 63.251 560 1
1.0066 -63.003 0.015976 63.011 570 1
-10.095 -62.272 -0.16072 63.085 580 1
-19.216 -57.712 -0.32142 60.827 590 1
-30.263 -54.579 -0.50628 62.407 600 1
-44.752 -42.662 -0.80931 61.829 610 1
-50.237 -33.401 -0.98404 60.327 620 1
-54.334 -23.979 -1.1552 59.39 630 1
-61.896 -7.3717 -1.4523 62.333 640 1
-62.988 -0.9762 -1.5553 62.996 650 1
-62.296 5.5582 -1.6598 62.544 660 1
-59.422 9.66 -1.732 60.202 670 1
-56.604 15.305 -1.8349 58.637 680 1
-53.965 19.953 -1.9249 57.535 690 1
-45.494 33.512 -2.2057 56.504 700 1
-39.166 39.023 -2.3544 55.288 710 1
-32.089 46.635 -2.5389 56.608 720 1
-27.099 51.648 -2.6584 58.325 730 0
-24.622 54.132 -2.7147 59.469 740 0
-17.422 54.009 -2.8295 56.749 750 0
-17.485 59.777 -2.857 62.282 760 0
-17.784 60.381 -2.8552 62.946 770 0
-3.6281 64.795 -3.0857 64.897 780 0
1.1674 63.998 -3.1598 64.009 790 0
-7.3121 63.836 -3.0275 64.253 800 0
-8.393 63.871 -3.0109 64.42 810 0
-5.6655 64.106 -3.0534 64.356 820 0
8.9458 63.168 -3.2823 63.798 830 0
4.8817 64.465 -3.2172 64.65 840 0
9.859 61.95 -3.2994 62.73 850 0
6.9393 63.445 -3.2505 63.824 860 1
3.9301 63.343 -3.2036 63.465 870 1
-1.5272 61.565 -3.1168 61.584 880 1
-1.7712 60.021 -3.1121 60.047 890 1
-8.7742 61.86 -3.0007 62.479 900 1
-12.457 60.771 -2.9394 62.035 910 1
-6.1913 63.777 -3.0448 64.077 920 1
-10.545 64.032 -2.9784 64.895 930 1
-10.951 58.728 -2.9572 59.741 940 1
-22.105 56.657 -2.7696 60.817 950 1
-24.925 60.607 -2.7514 65.532 960 1
-32.623 58.558 -2.6333 67.032 970 1
-36.85 53.616 -2.5394 65.059 980 1
-48.077 47.471 -2.3499 67.564 990 1
-52.649 42.408 -2.2489 67.605 1000 1
-51.291 40.939 -2.2444 65.626 1010 1
-49.043 39.088 -2.2437 62.714 1020 1
-47.385 37.438 -2.2395 60.389 1030 1
-47.844 36.105 -2.2173 59.938 1040 1
-53.393 28.092 -2.0551 60.333 1050 1
-59.145 12.921 -1.7859 60.54 1060 1
-65.739 0.24366 -1.5745 65.739 1070 1
-65.474 -10.829 -1.4069 66.364 1080 1
-63.677 -16.146 -1.3225 65.693 1090 1
-62.508 -19.719 -1.2652 65.544 1100 1
-58.65 -25.131 -1.166 63.808 1110 1
-54.987 -31.725 -1.0475 63.482 1120 1
-49.423 -36.51 -0.93454 61.446 1130 1
-41.143 -43.668 -0.75564 59.997 1140 1
-28.309 -49.946 -0.51564 57.41 1150 1
-16.21 -55.267 -0.2853 57.595 1160 1
3.6449 -58.811 0.061897 58.924 1170 1
0.76882 -59.951 0.012823 59.956 1180 0
-16.6 -59.056 -0.27402 61.344 1190 0
-21.502 -53.444 -0.38251 57.608 1200 0
-31.775 -50.153 -0.56473 59.372 1210 0
-39.187 -46.342 -0.70194 60.69 1220 0
-39.776 -44.278 -0.73188 59.52 1230 0
-45.762 -39.015 -0.86481 60.136 1240 0
-55.224 -28.925 -1.0883 62.34 1250 0
-58.034 -21.992 -1.2086 62.061 1260 0
-48.877 -32.174 -0.98863 58.516 1270 1
-49.211 -35.489 -0.946 60.673 1280 1
-58.33 -32.629 -1.0608 66.836 1290 1
-63.858 -20.685 -1.2575 67.124 1300 1
-61.498 -15.561 -1.323 63.436 1310 1
-61.838 -15.63 -1.3232 63.783 1320 0
-62.829 -17.458 -1.2998 65.209 1330 0
-58.553 -25.203 -1.1643 63.747 1340 0
-52.192 -37.656 -0.94579 64.359 1350 0
-51.234 -39.812 -0.91021 64.884 1360 0
-50.507 -49.224 -0.79827 70.526 1370 0
-48.144 -47.743 -0.78958 67.803 1380 0
-47.217 -44.967 -0.8098 65.203 1390 0
-47.387 -42.024 -0.84531 63.337 1400 0
-47.094 -37.663 -0.89622 60.302 1410 0
-45.749 -38.325 -0.87347 59.68 1420 0
-44.141 -37.819 -0.86237 58.127 1430 0
-35.853 -42.869 -0.69651 55.885 1440 0
-31.688 -45.334 -0.61004 55.311 1450 0
-25.827 -47.914 -0.49438 54.431 1460 0
-18.721 -51.308 -0.34987 54.617 1470 0
-14.127 -53.459 -0.25835 55.294 1480 0
3.7325 -61.504 0.060612 61.617 1490 0
8.2846 -62.909 0.13094 63.452 1500 0
9.1105 -64.698 0.1399 65.336 1510 0
4.3921 -63.952 0.068571 64.102 1520 0
5.4026 -63.87 0.084386 64.098 1530 0
8.2707 -62.312 0.13196 62.859 1540 0
24.525 -57.34 0.40416 62.365 1550 0
18.383 -60.521 0.29489 63.252 1560 0
19.658 -62.662 0.30399 65.673 1570 0
19.307 -61.04 0.30634 64.021 1580 0
24.273 -59.058 0.38995 63.852 1590 0
39.78 -51.105 0.66143 64.763 1600 0
52.514 -40.503 0.91382 66.319 1610 0
54.296 -37.511 0.96623 65.993 1620 0
56.122 -34.84 1.0152 66.057 1630 0
56.005 -32.535 1.0445 64.769 1640 0
60.332 -21.69 1.2257 64.113 1650 0
63.167 -13.392 1.3619 64.571 1660 0
62.117 -9.2102 1.4236 62.796 1670 0
62.01 -8.0125 1.4423 62.526 1680 0
61.579 -5.991 1.4738 61.87 1690 0
60.144 -9.4397 1.4151 60.881 1700 0
59.35 -8.0174 1.4365 59.889 1710 0
58.388 -6.426 1.4612 58.74 1720 0
57.553 -16.424 1.2928 59.851 1730 0
60.882 -13.512 1.3524 62.364 1740 0
65.495 -6.8129 1.4671 65.848 1750 0
64.441 -3.44 1.5175 64.533 1760 0
