# Supplementary material for: Inducible microRNA-200c decreases motility of breast cancer cells and reduces filamin A
Source: PLoS One. 2019 Nov 20;14(11):e0224314. doi: 10.1371/journal.pone.0224314 (PMC6867627; doi:10.1371/journal.pone.0224314)
Supplement: S1 Raw Data — (ZIP) [file pone.0224314.s007.zip › MDA-MB-231-200c_noDox/cell106.txt]

62.193 -19.235 7.554 65.099 320 0
53.023 -35.639 7.2622 63.887 330 0
48.487 -46.697 7.0874 67.317 340 0
36.909 -57.884 6.8508 68.65 350 0
22.231 -62.249 6.6262 66.099 360 0
-3.2791 -67.077 6.2343 67.157 370 1
-26.492 -60.768 5.8721 66.292 380 1
-41.729 -47.075 5.5579 62.908 390 1
-53.979 -30.109 5.2212 61.809 400 1
-63.115 -0.13791 4.7146 63.115 410 1
-61.351 17.051 4.4413 63.677 420 1
-52.594 41.819 4.0406 67.193 430 1
-36.194 51.999 3.7497 63.356 440 1
-18.17 62.719 3.4236 65.298 450 1
-7.4222 65.019 3.2553 65.441 460 1
8.4541 62.06 3.0062 62.634 470 1
28.824 56.975 2.6732 63.851 480 1
38.633 51.356 2.4967 64.265 490 1
44.854 44.936 2.3571 63.491 500 1
58.453 35.407 2.1154 68.341 510 1
61.643 24.464 1.9486 66.32 520 1
67.793 -1.1388 1.554 67.803 530 1
64.358 -18.467 1.2914 66.955 540 1
52.254 -40.843 0.90736 66.322 550 1
36.388 -58.645 0.55534 69.017 560 1
14.159 -66.063 0.21113 67.564 570 1
-14.408 -60.079 -0.23537 61.783 580 1
-25.873 -56.726 -0.42791 62.348 590 1
-22.655 -56.205 -0.38316 60.6 600 1
-12.1 -61.793 -0.19337 62.967 610 1
14.345 -62.078 0.22709 63.714 620 1
34.495 -56.124 0.5511 65.877 630 1
36.555 -57.141 0.56912 67.834 640 1
38.12 -56.921 0.5901 68.506 650 1
39.105 -55.832 0.611 68.165 660 1
44.41 -44.519 0.78417 62.883 670 1
52.135 -36.349 0.96195 63.555 680 1
54.828 -27.153 1.111 61.183 690 1
60.56 -16.255 1.3086 62.704 700 1
66.879 6.3612 1.6656 67.181 710 1
65.302 11.703 1.7481 66.342 720 1
56.931 27.888 2.0263 63.394 730 1
46.741 39.849 2.2768 61.422 740 1
42.88 44.122 2.3705 61.526 750 1
41.543 45.625 2.403 61.705 760 0
51.342 34.556 2.1632 61.888 770 0
47.038 30.64 2.1482 56.137 780 0
48.043 23.689 2.0289 53.566 790 0
49.828 19.373 1.9416 53.461 800 0
45.235 26.681 2.1037 52.517 810 1
29.852 49.627 2.6 57.914 820 1
19.039 56.217 2.8151 59.354 830 1
9.2486 58.767 2.9855 59.49 840 1
-2.0315 60.943 3.1749 60.977 850 1
17.059 58.291 2.8569 60.736 860 1
30.222 54.878 2.6382 62.65 870 1
30.879 55.463 2.6336 63.479 880 1
32.746 56.099 2.6132 64.957 890 1
33.478 57.067 2.6111 66.163 900 1
34.538 57.433 2.6002 67.018 910 1
35.678 58.113 2.591 68.191 920 1
36.476 58.962 2.5876 69.333 930 1
37.272 59.775 2.584 70.443 940 1
37.322 60.179 2.5865 70.813 950 1
37.699 61.302 2.5902 71.967 960 1
24.842 63.305 2.7676 68.005 970 1
17.539 62.734 2.869 65.139 980 1
5.9773 64.465 3.0491 64.742 990 1
-4.0101 62.618 3.2055 62.746 1000 1
-15.263 59.119 3.3943 61.057 1010 1
-34.794 52.37 3.728 62.875 1020 1
-54.405 35.777 4.1307 65.115 1030 1
-63.181 4.3392 4.6438 63.33 1040 1
-59.634 14.383 4.4757 61.344 1050 1
-45.926 40.981 3.9838 61.552 1060 1
-30.228 57.163 3.628 64.663 1070 1
-28.968 56.406 3.616 63.409 1080 0
-30.012 55.763 3.6353 63.327 1090 0
-29.083 55.487 3.6244 62.647 1100 0
-37.033 50.897 3.7706 62.944 1110 0
-39.16 51.726 3.7896 64.877 1120 0
-29.197 56.253 3.6203 63.378 1130 0
-27.428 56.839 3.5912 63.11 1140 0
-50.301 35.332 4.1 61.47 1150 1
-60.601 20.398 4.3877 63.941 1160 1
-63.82 2.4452 4.6741 63.867 1170 1
-58.251 -21.42 5.0648 62.064 1180 1
-45.145 -44.943 5.4955 63.702 1190 1
-30.797 -60.484 5.8122 67.873 1200 1
-32.035 -53.603 5.7445 62.446 1210 1
-30.002 -54.731 5.7817 62.415 1220 1
-15.937 -62.054 6.0318 64.068 1230 1
-14.229 -61.69 6.0565 63.309 1240 1
-2.9552 -60.108 6.2341 60.181 1250 1
10.367 -61.549 6.4501 62.416 1260 1
12.4 -56.618 6.4988 57.96 1270 1
15.557 -55.654 6.5558 57.787 1280 1
18.725 -50.867 6.6359 54.204 1290 1
28.848 -46.077 6.8426 54.363 1300 1
49.661 -39.08 7.1873 63.194 1310 1
47.411 -39.754 7.1562 61.872 1320 1
45.849 -37.457 7.169 59.204 1330 1
46.268 -32.453 7.2423 56.514 1340 1
57.391 -5.3164 7.7616 57.637 1350 1
62.579 -1.7306 7.8263 62.603 1360 1
63.212 -0.51102 7.8459 63.214 1370 1
61.828 7.1788 7.9696 62.243 1380 1
59.676 13.272 8.0728 61.134 1390 1
57.928 18.974 8.1705 60.956 1400 1
56.176 22.043 8.2279 60.346 1410 1
54.377 23.5 8.2619 59.238 1420 1
54.579 24.098 8.2698 59.662 1430 1
52.428 25.831 8.3118 58.446 1440 1
49.879 26.025 8.3349 56.26 1450 1
36.802 42.322 8.709 56.085 1460 1
29.715 50.651 8.8942 58.724 1470 1
23.511 54.601 9.0182 59.448 1480 1
20.906 55.467 9.0643 59.276 1490 1
16.562 55.803 9.1363 58.209 1500 1
12.401 55.584 9.2053 56.95 1510 1
-6.2558 59.133 9.5302 59.463 1520 1
-11.111 59.569 9.6092 60.596 1530 1
-20.901 51.456 9.8106 55.539 1540 1
-45.508 41.972 10.251 61.909 1550 1
-54.719 30.33 10.489 62.563 1560 1
-59.692 20.973 10.658 63.269 1570 1
-61.777 0.77744 10.983 61.782 1580 1
-62.367 -10.264 11.159 63.206 1590 1
-57.46 -18.044 11.3 60.226 1600 1
-46.91 -37.358 11.668 59.969 1610 1
-42.843 -43.816 11.792 61.281 1620 1
-28.301 -55.321 12.094 62.139 1630 1
-22.624 -56.468 12.185 60.831 1640 1
-10.683 -59.485 12.389 60.437 1650 1
11.482 -65.875 12.739 66.869 1660 1
21.787 -62.671 12.901 66.35 1670 1
24.748 -61.06 12.951 65.884 1680 1
23.842 -58.583 12.953 63.249 1690 1
21.484 -56.912 12.927 60.832 1700 1
20.767 -54.93 12.928 58.725 1710 1
19.832 -55.585 12.909 59.017 1720 1
19.594 -55.117 12.908 58.496 1730 1
18.668 -54.15 12.898 57.278 1740 1
17.002 -53.817 12.872 56.438 1750 1
17.76 -53.345 12.888 56.224 1760 0
