# Supplementary material for: Inducible microRNA-200c decreases motility of breast cancer cells and reduces filamin A
Source: PLoS One. 2019 Nov 20;14(11):e0224314. doi: 10.1371/journal.pone.0224314 (PMC6867627; doi:10.1371/journal.pone.0224314)
Supplement: S1 Raw Data — (ZIP) [file pone.0224314.s007.zip › MDA-MB-231-200c_noDox/cell107.txt]

53.75 23.889 1.989 58.82 10 0
53.233 22.763 1.9749 57.896 20 0
52.573 21.45 1.9582 56.781 30 0
53.661 20.391 1.9339 57.404 40 0
54.802 20.096 1.9223 58.37 50 0
54.261 18.939 1.9066 57.472 60 0
54.84 17.248 1.8755 57.489 70 0
55.22 15.199 1.8394 57.274 80 0
55.013 10.579 1.7608 56.021 90 0
54.003 10.605 1.7647 55.035 100 0
53.397 8.7594 1.7334 54.111 110 0
53.552 7.1688 1.7039 54.03 120 0
53.639 2.6385 1.6199 53.704 130 0
53.374 3.2867 1.6323 53.475 140 0
53.706 5.6274 1.6752 54 150 0
53.058 5.3405 1.6711 53.326 160 0
53.581 9.6128 1.7483 54.437 170 0
52.19 12.63 1.8082 53.696 180 0
51.734 18.611 1.9161 54.98 190 0
50.168 23.015 2.0009 55.195 200 0
51.933 14.401 1.8413 53.893 210 0
50.559 21.565 1.974 54.966 220 0
45.886 33.182 2.1969 56.626 230 0
45.864 34.829 2.2203 57.589 240 0
45.721 33.435 2.2022 56.642 250 0
42.715 30.547 2.1916 52.513 260 0
46.22 19.881 1.977 50.315 270 0
48.346 13.25 1.8383 50.129 280 0
47.92 18.729 1.9434 51.45 290 0
45.446 18.813 1.9633 49.186 300 0
48.691 7.5462 1.7246 49.272 310 0
45.259 21.891 2.0213 50.275 320 1
41.347 41.634 2.3597 58.677 330 1
37.535 48.583 2.4838 61.394 340 1
30.252 56.314 2.6486 63.925 350 1
21.137 60.415 2.805 64.005 360 1
14 63.001 2.9229 64.538 370 1
-0.18091 64.91 3.1444 64.91 380 1
-5.6303 63.966 3.2294 64.213 390 1
-7.2501 62.846 3.2564 63.263 400 1
13.223 61.984 2.9314 63.379 410 1
31.882 53.11 2.601 61.945 420 1
36.682 47.596 2.485 60.091 430 1
47.029 33.311 2.1871 57.631 440 1
49.707 30.538 2.1217 58.338 450 1
51.65 28.593 2.0764 59.036 460 1
52.803 21.554 1.9584 57.033 470 1
54.329 8.2782 1.722 54.956 480 1
53.826 -6.172 1.4566 54.179 490 1
53.844 -14.188 1.3132 55.682 500 1
53.546 -14.264 1.3105 55.414 510 1
52.951 -17.322 1.2546 55.712 520 1
52.388 -15.937 1.2755 54.759 530 0
52.443 -15.585 1.2819 54.71 540 0
52.411 -14.16 1.3069 54.29 550 0
51.955 -15.057 1.2887 54.093 560 0
52.343 -15.429 1.2842 54.569 570 0
52.659 -15.694 1.2812 54.948 580 0
53.103 -16.806 1.2643 55.699 590 0
53.344 -16.928 1.2635 55.966 600 0
53.943 -16.192 1.2792 56.321 610 0
53.598 -13.903 1.317 55.372 620 0
54.439 -13.861 1.3215 56.176 630 0
60.438 -13.614 1.3492 61.952 640 0
62.219 -12.771 1.3683 63.516 650 0
63.089 -12.307 1.3781 64.278 660 0
63.564 -11.127 1.3975 64.531 670 0
64.165 -10.395 1.4102 65.002 680 0
63.858 -9.9899 1.4156 64.635 690 0
63.605 -10.47 1.4077 64.461 700 0
62.627 -15.587 1.3269 64.538 710 0
61.942 -17.197 1.3 64.285 720 0
59.627 -19.973 1.2476 62.883 730 0
58.713 -21.518 1.2195 62.532 740 0
57.492 -24.799 1.1636 62.612 750 0
55.989 -25.814 1.1388 61.653 760 0
56.856 -22.995 1.1865 61.33 770 0
57.452 -18.416 1.2606 60.331 780 0
61.09 -7.0458 1.456 61.495 790 0
60.594 -7.7788 1.4431 61.092 800 0
54.774 -28.779 1.087 61.875 810 0
52.092 -38.893 0.92946 65.01 820 0
51.266 -39.147 0.91864 64.503 830 0
51.34 -40.053 0.90827 65.116 840 0
54.524 -33.27 1.0229 63.873 850 0
55.041 -30.806 1.0605 63.076 860 0
54.559 -29.151 1.0801 61.858 870 0
54.997 -28.302 1.0955 61.852 880 0
56.547 -24.51 1.1618 61.631 890 0
58.081 -18.457 1.2631 60.943 900 0
57.02 -15.224 1.3099 59.017 910 0
56.628 -16.509 1.2871 58.986 920 0
57.165 -16.712 1.2864 59.558 930 0
55.89 -18.403 1.2527 58.842 940 0
55.716 -19.193 1.239 58.929 950 0
55.298 -20.792 1.2112 59.078 960 0
52.995 -25.433 1.1233 58.782 970 0
51.283 -26.362 1.096 57.662 980 0
51.259 -27.96 1.0714 58.388 990 0
51.339 -27.03 1.0862 58.02 1000 0
49.785 -34.307 0.96742 60.46 1010 0
47.803 -38.438 0.89356 61.34 1020 0
51.353 -27.523 1.0788 58.264 1030 0
48.73 -24.779 1.1004 54.669 1040 0
47.989 -27.207 1.055 55.165 1050 0
48.314 -22.273 1.1388 53.201 1060 0
46.376 -23.37 1.104 51.931 1070 0
40.889 -32.78 0.89503 52.406 1080 0
41.045 -31.432 0.91727 51.697 1090 0
41.019 -29.932 0.94042 50.779 1100 0
36.425 -36.733 0.78118 51.731 1110 0
32.805 -45.223 0.62757 55.868 1120 0
30.183 -49.076 0.55139 57.614 1130 0
27.559 -50.799 0.49707 57.793 1140 0
27.054 -50.764 0.48965 57.523 1150 0
23.862 -52.224 0.42858 57.418 1160 0
18.857 -57.784 0.31544 60.783 1170 0
18.696 -57.467 0.31454 60.432 1180 0
19.498 -56.328 0.33325 59.607 1190 0
19.174 -55.687 0.3316 58.896 1200 0
22.437 -54.737 0.38901 59.157 1210 0
21.878 -54.367 0.38259 58.604 1220 0
21.792 -53.691 0.38556 57.945 1230 0
17.622 -57.103 0.29933 59.76 1240 0
9.833 -61.263 0.15915 62.047 1250 0
8.9941 -61.536 0.14513 62.19 1260 0
12.209 -60.99 0.19758 62.2 1270 0
12.893 -59.051 0.21496 60.442 1280 0
7.3929 -59.904 0.12279 60.359 1290 0
-2.2407 -61.946 -0.036156 61.986 1300 0
-8.8428 -63.73 -0.13787 64.341 1310 0
-10.27 -63.135 -0.16126 63.964 1320 0
-9.1838 -62.385 -0.14616 63.058 1330 0
-12.927 -61.268 -0.20794 62.616 1340 0
-17.3 -59.065 -0.28492 61.547 1350 0
-19.69 -58.357 -0.32541 61.59 1360 0
-19.931 -58.606 -0.32782 61.903 1370 0
-22.249 -57.54 -0.36896 61.692 1380 0
-24.3 -56.398 -0.40683 61.41 1390 0
-24.148 -55.956 -0.40741 60.945 1400 1
-25.796 -55.227 -0.43697 60.954 1410 1
-21.562 -55.992 -0.3676 60 1420 1
-19.754 -54.81 -0.34591 58.261 1430 1
-16.078 -55.241 -0.28323 57.533 1440 1
-9.5511 -56.802 -0.16659 57.599 1450 1
-7.7264 -56.906 -0.13495 57.429 1460 1
-3.5691 -57.042 -0.062489 57.153 1470 1
-0.45667 -57.189 -0.0079851 57.19 1480 1
-0.61028 -57.481 -0.010617 57.485 1490 0
-5.4688 -57.591 -0.094676 57.85 1500 0
-1.4023 -57.512 -0.024378 57.529 1510 0
-4.4147 -57.015 -0.077275 57.186 1520 0
-2.4727 -56.601 -0.043658 56.655 1530 0
-5.4447 -56.297 -0.096413 56.56 1540 0
-12.083 -56.176 -0.21186 57.46 1550 0
-5.1779 -56.389 -0.091567 56.626 1560 0
-9.6779 -56.05 -0.17098 56.879 1570 0
-8.5773 -55.955 -0.15211 56.609 1580 0
-13.407 -54.757 -0.24012 56.375 1590 0
-16.482 -54.289 -0.29476 56.735 1600 0
-18.814 -52.874 -0.34187 56.121 1610 0
-25.388 -51.196 -0.46036 57.146 1620 0
-25.827 -49.175 -0.48361 55.545 1630 0
-32.552 -46.151 -0.6143 56.476 1640 0
-34.435 -44.04 -0.66361 55.905 1650 0
-36.994 -42.808 -0.71267 56.578 1660 0
-34.873 -42.712 -0.6847 55.14 1670 0
-36.818 -41.238 -0.72884 55.282 1680 0
-35.351 -41.372 -0.70708 54.419 1690 0
-36.616 -39.658 -0.74553 53.977 1700 0
-34.688 -40.737 -0.70537 53.505 1710 0
-36.687 -38.518 -0.76105 53.194 1720 0
-36.743 -37.818 -0.77098 52.728 1730 0
-32.209 -38.806 -0.69277 50.432 1740 0
-31.154 -39.219 -0.6713 50.087 1750 0
-29.823 -38.877 -0.65436 48.998 1760 0
