# Supplementary material for: Inducible microRNA-200c decreases motility of breast cancer cells and reduces filamin A
Source: PLoS One. 2019 Nov 20;14(11):e0224314. doi: 10.1371/journal.pone.0224314 (PMC6867627; doi:10.1371/journal.pone.0224314)
Supplement: S1 Raw Data — (ZIP) [file pone.0224314.s007.zip › MDA-MB-231-200c_noDox/cell108.txt]

-36.491 -35.599 5.4854 50.979 10 0
-44.388 -33.562 5.3598 55.648 20 0
-43.776 -35.432 5.3928 56.318 30 0
-41.315 -37.895 5.4546 56.063 40 0
-42.677 -34.797 5.3964 55.065 50 0
-49.999 -28.253 5.2267 57.43 60 0
-50.981 -26.56 5.1927 57.485 70 0
-50.26 -27.23 5.2089 57.162 80 0
-56.075 -19.669 5.0497 59.424 90 0
-51.009 -24.302 5.157 56.502 100 0
-61.531 -10.09 4.8749 62.353 110 0
-57.516 -18.112 5.0175 60.3 120 0
-42.933 -37.905 5.4357 57.272 130 0
-49.877 -28.608 5.2331 57.499 140 0
-62.406 -2.0061 4.7445 62.438 150 0
-66.046 -2.8612 4.7557 66.108 160 0
-62.762 -13.943 4.931 64.292 170 0
-60.366 -15.571 4.9648 62.342 180 0
-51.369 -31.021 5.2557 60.008 190 0
-49.08 -36.959 5.3578 61.439 200 0
-54.899 -24.119 5.1263 59.964 210 0
-55.9 -24.351 5.1232 60.974 220 0
-56.3 -22.472 5.0922 60.619 230 0
-58.054 -10.772 4.8959 59.045 240 0
-63.909 11.85 4.529 64.998 250 0
-63.32 16.655 4.4552 65.474 260 0
-60.39 16.012 4.4532 62.477 270 0
-60.507 15.401 4.4631 62.436 280 0
-60.698 7.5011 4.5894 61.159 290 0
-62.34 -16.286 4.9679 64.432 300 0
-58.696 -20.817 5.0532 62.278 310 0
-50.75 -33.89 5.3012 61.025 320 0
-59.474 -17.134 4.9929 61.893 330 0
-58.922 -20.274 5.0438 62.312 340 0
-57.695 -26.47 5.1425 63.478 350 0
-48.898 -41.623 5.4176 64.215 360 0
-49.405 -42.764 5.4259 65.342 370 0
-42.097 -50.778 5.591 65.959 380 0
-34.244 -54.944 5.7258 64.742 390 0
-31.384 -55.825 5.771 64.042 400 0
-24.461 -58.354 5.8863 63.274 410 0
-19.249 -59.55 5.9705 62.583 420 0
-24.165 -55.978 5.8757 60.971 430 0
-24.924 -56.82 5.8698 62.046 440 0
-37.362 -49.812 5.6396 62.267 450 0
-46.166 -37.949 5.4004 59.761 460 0
-45.778 -36.753 5.3889 58.706 470 0
-40.606 -36.618 5.4462 54.678 480 0
-23.539 -59.207 5.9048 63.715 490 0
-32.369 -55.097 5.752 63.902 500 0
-24.025 -57.851 5.8896 62.641 510 0
-17.051 -60.099 6.0067 62.471 520 0
-25.541 -54.645 5.846 60.319 530 0
-25.207 -53.522 5.843 59.161 540 0
-12.55 -56.873 6.066 58.241 550 0
-3.4878 -60.867 6.2259 60.967 560 0
-7.5624 -58.814 6.1553 59.299 570 0
-21.786 -55.749 5.9106 59.855 580 0
-23.45 -55.393 5.8827 60.152 590 0
-21.804 -53.312 5.895 57.599 600 0
-16.66 -53.975 5.9838 56.488 610 0
-8.419 -54.023 6.1286 54.675 620 0
-0.33867 -55.056 6.277 55.057 630 0
-16.585 -53.616 5.9832 56.122 640 0
-9.4152 -54.329 6.1116 55.139 650 0
-2.1517 -53.673 6.2431 53.716 660 0
-2.9001 -53.471 6.229 53.549 670 0
-3.7643 -53.477 6.2129 53.609 680 0
-0.63104 -52.794 6.2712 52.798 690 0
9.2189 -51.462 6.4604 52.281 700 0
15.336 -50.654 6.5772 52.925 710 0
15.727 -50.192 6.5868 52.598 720 0
18.89 -48.714 6.6531 52.248 730 0
16.567 -48.364 6.6132 51.123 740 0
12.67 -47.986 6.5413 49.63 750 0
12.817 -48.405 6.542 50.073 760 0
9.0981 -48 6.4705 48.855 770 0
26.73 -46.938 6.8008 54.015 780 0
40.011 -46.029 6.9987 60.988 790 0
40.622 -45.107 7.0163 60.702 800 0
40.042 -45.697 7.0027 60.758 810 0
38.84 -46.401 6.9801 60.511 820 0
34.139 -48.412 6.8974 59.238 830 0
40.529 -42.875 7.0405 58.999 840 0
39.052 -42.009 7.0321 57.356 850 0
39.007 -41.667 7.0356 57.076 860 0
43.838 -37.349 7.1483 57.591 870 0
43.039 -37.083 7.1428 56.811 880 0
41.234 -39.73 7.0872 57.26 890 0
42.014 -38.274 7.1151 56.833 900 0
43.973 -32.974 7.2106 54.963 910 0
45.971 -30.622 7.2664 55.237 920 0
43.895 -31.398 7.2331 53.968 930 0
51.449 -24.544 7.4089 57.004 940 0
61.274 -7.6228 7.7302 61.746 950 0
62.119 -7.1518 7.7394 62.529 960 0
59.998 -21.076 7.5162 63.592 970 0
55.743 -23.988 7.4476 60.685 980 0
60.132 -13.338 7.6357 61.593 990 0
64.276 1.0969 7.871 64.285 1000 0
62.122 -4.0492 7.7889 62.254 1010 0
60.186 -21.078 7.5171 63.77 1020 0
60.638 -5.9821 7.7556 60.932 1030 0
61.854 -4.6947 7.7782 62.032 1040 0
62.084 5.1288 7.9364 62.295 1050 0
55.744 18.156 8.1689 58.626 1060 0
51.86 20.083 8.2234 55.613 1070 0
46.091 29.235 8.4192 54.581 1080 0
36.508 39.135 8.6741 53.52 1090 0
21.341 56.663 9.0646 60.549 1100 0
8.6429 61.549 9.2853 62.153 1110 0
7.6512 61.137 9.3003 61.614 1120 0
17.609 59.845 9.1386 62.381 1130 0
30.181 51.118 8.8914 59.363 1140 0
28.459 48.105 8.8905 55.893 1150 0
24.536 44.312 8.9191 50.652 1160 0
5.7502 51.14 9.3128 51.462 1170 0
-17.999 56.792 9.7317 59.576 1180 0
-10.473 59.282 9.5996 60.2 1190 0
-6.458 60.234 9.5316 60.58 1200 0
-16.163 60.519 9.6858 62.64 1210 0
-17.99 56.37 9.7337 59.171 1220 0
-19.521 49.311 9.8017 53.034 1230 0
-48.32 34.808 10.371 59.552 1240 0
-48.427 30.114 10.439 57.026 1250 0
-52.013 19.419 10.638 55.52 1260 0
-54.226 10.209 10.809 55.179 1270 0
-53.163 4.601 10.909 53.362 1280 0
-51.347 2.964 10.938 51.432 1290 0
-50.823 -3.6624 11.068 50.955 1300 0
-49.212 -4.7393 11.092 49.44 1310 0
-42.05 34.609 10.307 54.46 1320 0
-40.031 41.236 10.195 57.47 1330 0
-37.661 43.556 10.138 57.58 1340 0
-35.177 47.539 10.062 59.139 1350 0
-43.144 39.661 10.252 58.604 1360 0
-41.2 40.645 10.217 57.874 1370 0
-25.107 53.338 9.8647 58.952 1380 0
-25.642 49.458 9.9031 55.71 1390 0
-27.962 50.653 9.9292 57.858 1400 0
-21.601 53.199 9.8105 57.417 1410 0
-10.691 57.485 9.6087 58.471 1420 0
-9.6794 54.726 9.5998 55.576 1430 0
-6.82 52.716 9.5534 53.155 1440 0
18.803 58.4 9.1133 61.352 1450 0
27.087 54.948 8.9668 61.261 1460 0
22.241 56.09 9.0473 60.339 1470 0
10.536 59.613 9.2498 60.537 1480 0
10.061 58.652 9.2549 59.508 1490 0
24.63 56.04 9.0107 61.214 1500 0
33.593 54.403 8.8716 63.939 1510 0
31.918 53.855 8.8898 62.603 1520 0
20.471 56.908 9.0795 60.477 1530 0
15.48 57.509 9.1618 59.556 1540 0
19.873 55.019 9.0782 58.498 1550 0
23.755 55.681 9.0215 60.537 1560 0
22.819 55.476 9.0345 59.986 1570 0
20.085 55.808 9.0793 59.312 1580 0
14.528 57.746 9.1783 59.545 1590 0
9.7809 58.151 9.2581 58.968 1600 0
6.9545 58.079 9.3056 58.494 1610 0
7.8698 57.506 9.2888 58.042 1620 0
-3.8818 56.423 9.4935 56.556 1630 0
-5.9766 55.447 9.5322 55.768 1640 0
-7.2801 54.787 9.5569 55.268 1650 0
-13.794 52.28 9.6827 54.069 1660 1
-18.367 49.613 9.7793 52.904 1670 1
-34.305 41.552 10.115 53.883 1680 1
-37.802 31.592 10.299 49.265 1690 1
-43.423 18.989 10.583 47.394 1700 1
-49.973 9.4374 10.809 50.856 1710 1
-54.839 -14.682 11.257 56.77 1720 1
-54.167 -20.104 11.351 57.778 1730 0
-50.814 -18.908 11.352 54.218 1740 0
-48.396 -3.2165 11.062 48.503 1750 0
-49.414 -8.8054 11.172 50.193 1760 0
