# Supplementary material for: Inducible microRNA-200c decreases motility of breast cancer cells and reduces filamin A
Source: PLoS One. 2019 Nov 20;14(11):e0224314. doi: 10.1371/journal.pone.0224314 (PMC6867627; doi:10.1371/journal.pone.0224314)
Supplement: S1 Raw Data — (ZIP) [file pone.0224314.s007.zip › MDA-MB-231-200c_noDox/cell109.txt]

54.18 -27.971 7.3774 60.974 10 0
53.759 -29.013 7.3591 61.088 20 0
53.29 -29.925 7.3423 61.117 30 0
52.196 -30.589 7.3239 60.499 40 0
50.867 -31.922 7.2935 60.054 50 0
48.757 -34.691 7.2356 59.839 60 1
47.397 -36.667 7.1955 59.924 70 1
44.713 -38.742 7.14 59.163 80 1
42.124 -41.792 7.0725 59.338 90 1
41.05 -42.012 7.057 58.738 100 0
41.08 -41.348 7.0653 58.286 110 0
38.755 -43.296 7.0133 58.108 120 0
37.288 -44.319 6.9826 57.919 130 0
38.353 -41.355 7.0309 56.402 140 1
41.358 -37.072 7.1232 55.541 150 1
45.604 -31.152 7.2547 55.228 160 1
50.918 -24.719 7.402 56.601 170 1
54.653 -19.565 7.5102 58.05 180 1
57.29 -13.667 7.6198 58.898 190 1
59.316 -8.9288 7.7046 59.985 200 1
63.17 -2.3363 7.817 63.213 210 1
63.023 -1.309 7.8332 63.037 220 0
61.539 -3.8897 7.7909 61.662 230 0
58.943 -7.7593 7.7231 59.451 240 1
54.998 -15.079 7.5864 57.028 250 1
50.926 -20.731 7.4674 54.984 260 1
49.542 -22.893 7.4211 54.576 270 0
49.105 -19.858 7.4697 52.969 280 0
49.965 -17.188 7.5227 52.839 290 0
53.181 -11.825 7.6352 54.48 300 0
55.481 -5.5887 7.7536 55.762 310 0
56.355 -3.3774 7.7941 56.456 320 0
60.458 4.8811 7.9345 60.655 330 0
59.454 4.6929 7.9328 59.639 340 0
58.611 -1.6845 7.8252 58.635 350 0
55.945 -5.0948 7.7632 56.177 360 0
54.662 -7.1031 7.7248 55.121 370 0
54.385 -8.4334 7.7001 55.035 380 0
53.997 -9.7088 7.6761 54.863 390 0
53.724 -12.746 7.621 55.215 400 0
52.831 -16.705 7.5477 55.409 410 0
51.525 -21.883 7.4524 55.979 420 0
50.76 -24.988 7.3965 56.577 430 0
49.891 -28.314 7.3378 57.366 440 0
49.386 -32.364 7.2739 59.046 450 0
48.125 -41.253 7.1453 63.386 460 0
47.453 -44.638 7.0991 65.149 470 0
46.75 -43.025 7.1101 63.535 480 0
49.653 -33.916 7.2547 60.13 490 0
49.205 -34.844 7.2378 60.293 500 0
44.81 -46.114 7.0542 64.3 510 0
41.459 -51.229 6.9636 65.903 520 0
42.112 -48.57 6.9975 64.284 530 0
55.001 -27.329 7.3928 61.417 540 0
59.73 -13.922 7.625 61.331 550 0
61.238 -12.791 7.6481 62.559 560 0
52.763 -32.026 7.3084 61.722 570 0
50.584 -35.717 7.2392 61.922 580 0
53.005 -30.655 7.3296 61.231 590 0
61.157 -14.689 7.6183 62.896 600 0
62.309 -17.564 7.5792 64.737 610 0
60.893 -18.131 7.5646 63.535 620 0
59.948 -18.055 7.5614 62.608 630 0
59.099 -18.712 7.5473 61.991 640 0
59.932 -16.992 7.5777 62.295 650 0
58.825 -23.916 7.4678 63.501 660 0
55.254 -29.551 7.3629 62.66 670 0
56.611 -27.491 7.4019 62.933 680 0
57.818 -24.731 7.4498 62.886 690 0
58.128 -23.089 7.4759 62.546 700 0
58.218 -21.518 7.4999 62.068 710 0
60.44 -10.762 7.6778 61.391 720 0
63.24 8.7627 7.9917 63.844 730 0
65.871 17.969 8.1203 68.278 740 0
65.337 16.176 8.0967 67.31 750 0
64.642 17.68 8.121 67.016 760 0
63.643 21.572 8.1808 67.199 770 0
63.221 22.379 8.1942 67.065 780 0
62.306 23.133 8.2095 66.462 790 0
62.08 21.664 8.1897 65.751 800 0
61.982 24.265 8.2271 66.562 810 0
60.631 23.523 8.2241 65.034 820 0
60.818 22.624 8.2101 64.89 830 0
58.767 20.593 8.191 62.271 840 0
57.748 19.691 8.1826 61.013 850 0
57.89 20.422 8.1931 61.387 860 0
56.708 20.642 8.2031 60.348 870 0
55.387 21.402 8.2227 59.378 880 0
55.385 22.165 8.2347 59.655 890 0
55.401 22.005 8.2321 59.611 900 0
54.686 22.555 8.2452 59.155 910 0
54.056 23.609 8.2658 58.986 920 0
53.107 24.37 8.2842 58.431 930 0
52.557 26.672 8.3236 58.938 940 0
51.347 29.086 8.3694 59.012 950 0
49.423 32.707 8.4386 59.266 960 0
47.302 36.576 8.5122 59.794 970 0
43.804 42.059 8.6191 60.726 980 0
41.196 44.756 8.6808 60.829 990 0
38.686 47.613 8.7424 61.348 1000 0
35.785 50.139 8.8049 61.6 1010 0
34.959 50.291 8.8173 61.248 1020 0
34.198 50.222 8.827 60.76 1030 0
33.877 50.449 8.8334 60.768 1040 0
34.39 49.626 8.8188 60.377 1050 1
35.134 48.617 8.799 59.983 1060 1
37.462 45.004 8.7306 58.555 1070 1
40.592 41.498 8.6504 58.05 1080 1
42.759 38.732 8.59 57.693 1090 1
44.699 36.063 8.5329 57.433 1100 1
48.121 32.584 8.4492 58.115 1110 1
48.86 30.38 8.4103 57.535 1120 0
48.534 30.227 8.411 57.177 1130 0
51.547 28.354 8.3569 58.831 1140 0
50.736 28.502 8.3658 58.194 1150 0
49.322 29.396 8.3915 57.418 1160 0
49.216 29.722 8.3973 57.494 1170 0
49.141 29.697 8.3976 57.417 1180 0
49.029 29.902 8.4016 57.427 1190 0
48.812 30.055 8.4059 57.323 1200 0
48.114 30.421 8.4178 56.925 1210 0
47.249 31.848 8.4471 56.98 1220 0
45.346 33.587 8.4915 56.43 1230 0
45.38 33.709 8.4929 56.53 1240 0
44.453 33.507 8.4999 55.666 1250 0
43.532 33.451 8.5092 54.9 1260 0
43.056 34.28 8.5264 55.035 1270 0
41.747 35.458 8.5581 54.773 1280 0
43.725 32.438 8.4922 54.444 1290 1
44.158 31.225 8.4695 54.083 1300 1
45.307 29.069 8.4244 53.83 1310 1
47.395 26.863 8.3696 54.479 1320 1
48.077 25.674 8.3445 54.503 1330 1
48.204 25.03 8.3329 54.315 1340 1
48.174 24.812 8.3296 54.188 1350 1
48.74 24.227 8.3153 54.429 1360 1
48.908 24.206 8.3136 54.57 1370 1
49.475 23.693 8.3006 54.856 1380 1
49.495 23.223 8.2927 54.672 1390 1
50.992 21.012 8.2448 55.151 1400 1
51.856 19.66 8.2164 55.458 1410 1
52.369 17.725 8.1803 55.288 1420 1
54.465 13.576 8.0983 56.132 1430 1
54.601 9.3244 8.0231 55.391 1440 1
56.032 5.6245 7.954 56.314 1450 1
57.231 3.5241 7.9155 57.339 1460 1
56.525 1.6851 7.8838 56.55 1470 1
59.664 -1.7822 7.8241 59.691 1480 1
59.714 -6.8585 7.7396 60.107 1490 1
60.022 -9.1298 7.703 60.713 1500 1
58.706 -10.771 7.6725 59.686 1510 1
56.854 -11.292 7.6579 57.965 1520 1
58.158 -9.1432 7.698 58.872 1530 1
55.724 -11.006 7.659 56.8 1540 1
53.379 -13.02 7.6147 54.944 1550 1
50.521 -19.666 7.4828 54.214 1560 1
47.366 -25.075 7.3671 53.594 1570 1
47.177 -26.147 7.3479 53.939 1580 1
43.175 -25.974 7.3124 50.385 1590 1
41.728 -26.859 7.2821 49.625 1600 1
41.951 -26.122 7.297 49.419 1610 0
41.945 -25.586 7.3062 49.133 1620 0
42.862 -23.617 7.3504 48.938 1630 0
44.906 -19.604 7.4424 48.998 1640 0
47.346 -13.103 7.584 49.126 1650 0
48.322 -10.472 7.6406 49.443 1660 0
49.375 -5.1967 7.7491 49.648 1670 0
56.893 9.7833 8.0243 57.728 1680 0
58.096 16.304 8.1276 60.341 1690 0
58.439 17.404 8.1434 60.976 1700 0
63.224 9.7199 8.0065 63.967 1710 0
63.12 11.495 8.0341 64.159 1720 0
55.472 23.083 8.2483 60.083 1730 0
53.929 26.212 8.3064 59.961 1740 0
59.149 17.207 8.1371 61.601 1750 0
61.08 13.882 8.0775 62.638 1760 0
