# Supplementary material for: Inducible microRNA-200c decreases motility of breast cancer cells and reduces filamin A
Source: PLoS One. 2019 Nov 20;14(11):e0224314. doi: 10.1371/journal.pone.0224314 (PMC6867627; doi:10.1371/journal.pone.0224314)
Supplement: S1 Raw Data — (ZIP) [file pone.0224314.s007.zip › MDA-MB-231-200c_noDox/cell11.txt]

45.329 46.946 2.3737 65.259 10 0
49.636 42.763 2.282 65.516 20 0
48.859 43.635 2.2998 65.507 30 0
42.674 49.778 2.4329 65.566 40 0
53.747 35.055 2.1487 64.169 50 0
41.933 48.427 2.4279 64.059 60 0
41.275 50.392 2.4553 65.138 70 0
46.686 44.33 2.3303 64.379 80 0
44.277 48.789 2.4046 65.885 90 0
50.839 44.018 2.2844 67.247 100 0
58.412 32.595 2.0798 66.891 110 0
46.547 48.868 2.3805 67.489 120 0
41.578 54.538 2.4902 68.579 130 0
53.486 42.314 2.2401 68.2 140 0
54.502 37.128 2.1688 65.946 150 0
40.597 54.981 2.5056 68.345 160 0
39.377 56.277 2.5311 68.685 170 0
40.381 54.211 2.5014 67.598 180 0
42.298 51.514 2.4541 66.654 190 0
40.283 52.469 2.4868 66.149 200 0
23.272 62.758 2.7865 66.934 210 0
36.51 54.009 2.5472 65.192 220 0
46.802 43.186 2.316 63.683 230 0
39.474 49.351 2.4669 63.195 240 0
33.515 58.989 2.6249 67.845 250 0
22.907 65.862 2.8069 69.732 260 0
16.843 66.766 2.8945 68.858 270 0
21.64 65.353 2.8218 68.843 280 0
20.734 64.548 2.8308 67.796 290 0
27.495 59.876 2.7111 65.887 300 0
12.043 66.051 2.9612 67.14 310 0
14.965 67.025 2.9219 68.676 320 0
17.264 62.574 2.8724 64.911 330 0
0.67338 67.009 3.1315 67.012 340 0
-2.3482 67.499 3.1764 67.54 350 0
13.973 65.278 2.9307 66.757 360 0
30.149 57.84 2.6611 65.226 370 0
15.161 64.524 2.9108 66.282 380 0
10.773 66.753 2.9816 67.616 390 0
20.255 62.632 2.8288 65.826 400 0
24.123 62.724 2.7744 67.203 410 0
2.0072 67.223 3.1117 67.253 420 0
-5.0607 67.199 3.2168 67.389 430 0
19.198 63.91 2.8498 66.731 440 0
20.792 63.939 2.8272 67.235 450 0
21.544 62.084 2.8076 65.716 460 0
27.261 60.627 2.719 66.474 470 0
15.499 66.504 2.9126 68.286 480 0
-2.0089 70.133 3.1702 70.162 490 0
-29.05 65.122 3.5612 71.308 500 0
-19.165 66.534 3.4221 69.239 510 0
0.2416 68.047 3.138 68.047 520 0
22.63 63.938 2.8014 67.825 530 0
37.933 55.62 2.5431 67.324 540 0
35.055 55.924 2.5817 66.003 550 0
27.614 63.613 2.732 69.348 560 0
33.374 59.197 2.6282 67.957 570 0
37.677 55.74 2.5472 67.279 580 0
21.94 64.634 2.8143 68.256 590 0
18.607 65.411 2.8645 68.006 600 0
39.367 52.641 2.4995 65.733 610 0
42.471 45.822 2.3941 62.477 620 0
55.055 26.643 2.0215 61.163 630 0
52.192 32.693 2.1304 61.586 640 0
63.835 15.845 1.8141 65.772 650 0
64.42 5.6373 1.6581 64.667 660 0
58.243 19.794 1.8984 61.515 670 0
44.358 47.888 2.3944 65.276 680 0
38.023 54.87 2.5356 66.757 690 0
39.449 53.471 2.506 66.448 700 0
40.126 52.32 2.4873 65.935 710 0
40.809 50.172 2.4587 64.673 720 0
42.979 47.735 2.4086 64.233 730 0
42.341 47.864 2.4173 63.904 740 0
41.81 48.566 2.4308 64.084 750 0
45.468 47.683 2.38 65.887 760 0
37.945 51.724 2.5087 64.15 770 0
33.151 56.983 2.6147 65.925 780 0
44.825 47.822 2.3885 65.546 790 0
51.916 41.019 2.2395 66.165 800 0
44.118 48.526 2.4037 65.583 810 0
28.489 61.993 2.7108 68.226 820 0
6.7487 69.941 3.0454 70.266 830 0
5.7434 68.436 3.0579 68.676 840 0
21.023 64.599 2.827 67.934 850 0
32.139 59.088 2.6434 67.263 860 0
13.703 67.547 2.9414 68.923 870 0
-4.3315 67.387 3.2058 67.526 880 0
-21.563 68.267 3.4475 71.592 890 0
-12.526 66.902 3.3267 68.065 900 0
-3.3008 70.61 3.1883 70.688 910 0
-18.481 69.508 3.4015 71.923 920 0
-38.954 59.064 3.7246 70.753 930 0
-43.55 60.599 3.7647 74.625 940 0
-39.062 51.901 3.7868 64.958 950 0
-40.375 52.157 3.8004 65.958 960 0
-50.777 47.217 3.9633 69.338 970 0
-36.512 58.976 3.6959 69.364 980 0
-10.517 67.346 3.2965 68.162 990 0
7.4784 68.28 3.0325 68.689 1000 0
8.5701 70.611 3.0208 71.129 1010 0
8.455 69.401 3.0204 69.914 1020 0
7.2084 69.634 3.0384 70.006 1030 0
7.4559 70.146 3.0357 70.541 1040 0
12.868 66.708 2.951 67.938 1050 0
7.5142 67.524 3.0308 67.94 1060 0
14.633 64.942 2.92 66.57 1070 0
-17.949 65.324 3.4097 67.745 1080 0
-45.54 48.757 3.8929 66.716 1090 0
-50.023 45.938 3.9695 67.916 1100 0
-45.153 49.907 3.877 67.301 1110 0
-49.804 45.503 3.9721 67.461 1120 0
-39.622 55.241 3.7638 67.981 1130 0
-29.679 61.311 3.5924 68.117 1140 0
-42.151 52.142 3.8214 67.048 1150 0
-51.4 35.93 4.1023 62.713 1160 0
-43.93 43.12 3.9363 61.556 1170 0
-47.301 43.931 3.9639 64.555 1180 0
-54.212 29.631 4.2122 61.782 1190 0
-51.915 33.82 4.135 61.959 1200 0
-52.208 37.279 4.0923 64.151 1210 0
-46.891 43.656 3.9627 64.067 1220 0
-43.359 48.573 3.8703 65.11 1230 0
-46.351 44.19 3.9509 64.04 1240 0
-53.794 32.431 4.1699 62.814 1250 0
-46.402 45.015 3.9422 64.649 1260 0
-25.709 61.893 3.5353 67.02 1270 0
-14.747 68.012 3.3551 69.592 1280 0
-14.123 70.21 3.3401 71.617 1290 0
-13.769 69.938 3.336 71.281 1300 0
-13.611 67.453 3.3407 68.812 1310 0
-18.99 56.122 3.4679 59.248 1320 0
-15.736 62.486 3.3883 64.437 1330 0
-17 63.792 3.402 66.018 1340 0
-18.996 63.299 3.4331 66.088 1350 0
-16.231 62.418 3.396 64.493 1360 0
-13.433 63.591 3.3498 64.994 1370 0
-13.513 63.963 3.3498 65.375 1380 0
-20.635 60.599 3.4698 64.016 1390 0
-19.609 61.247 3.4514 64.309 1400 0
-20.261 59.571 3.4694 62.922 1410 0
-18.065 58.778 3.4398 61.492 1420 0
-16.8 59.882 3.4151 62.194 1430 0
-16.281 60.041 3.4064 62.21 1440 0
-11.682 61.321 3.3298 62.424 1450 0
-13.773 60.358 3.3659 61.91 1460 0
-12.369 61.741 3.3393 62.968 1470 0
4.5047 66.242 3.0737 66.395 1480 0
-3.9874 66.478 3.2015 66.597 1490 0
-12.651 64.091 3.3365 65.328 1500 0
-8.0949 65.523 3.2645 66.021 1510 0
-3.1792 68.075 3.1883 68.149 1520 0
-5.1875 63.106 3.2236 63.319 1530 0
0.51353 67.078 3.1339 67.08 1540 0
7.1643 64.817 3.0315 65.212 1550 0
-1.9794 64.951 3.1721 64.981 1560 0
-8.1445 62.629 3.2709 63.156 1570 0
-1.9892 61.928 3.1737 61.96 1580 0
8.1586 62.947 3.0127 63.473 1590 0
-2.9549 65.662 3.1866 65.728 1600 0
-1.9764 64.643 3.1722 64.673 1610 0
-1.4371 64.87 3.1637 64.885 1620 0
-0.52851 64.049 3.1498 64.051 1630 0
-0.19492 63.777 3.1446 63.777 1640 0
0.90111 63.271 3.1274 63.278 1650 0
0.28865 62.173 3.1369 62.173 1660 0
0.48913 62.172 3.1337 62.174 1670 0
1.8135 61.946 3.1123 61.972 1680 0
1.5604 60.151 3.1157 60.171 1690 0
1.3796 59.983 3.1186 59.999 1700 0
1.5373 58.387 3.1153 58.407 1710 0
1.6437 58.78 3.1136 58.803 1720 0
1.2282 57.769 3.1203 57.782 1730 0
2.3741 57.281 3.1002 57.33 1740 0
0.059941 60.724 3.1406 60.724 1750 0
-1.1499 59.985 3.1608 59.996 1760 0
-4.4225 57.392 3.2185 57.562 1770 0
-7.9555 59.827 3.2738 60.353 1780 0
-8.7145 58.631 3.2891 59.275 1790 0
-5.4499 59.048 3.2336 59.299 1800 0
-9.8175 60.842 3.3016 61.629 1810 0
-7.9132 60.261 3.2722 60.778 1820 0
-8.3149 59.578 3.2803 60.155 1830 0
-9.0569 59.298 3.2932 59.986 1840 0
-9.486 60.014 3.2984 60.759 1850 0
-6.8185 60.881 3.2531 61.261 1860 0
-15.675 62.283 3.3881 64.226 1870 0
-10.485 61.284 3.311 62.174 1880 0
9.5105 63.322 2.9925 64.033 1890 0
-2.2602 61.928 3.1781 61.969 1900 0
-12.426 61.583 3.3407 62.825 1910 0
-10.58 60.326 3.3152 61.247 1920 0
-9.2909 61.915 3.2905 62.609 1930 0
-9.175 63.424 3.2853 64.084 1940 0
-7.8606 64.05 3.2637 64.531 1950 0
9.7507 64.083 2.9906 64.82 1960 0
9.3188 66.463 3.0023 67.114 1970 0
1.662 66.692 3.1167 66.713 1980 0
-5.5056 65.561 3.2254 65.792 1990 0
5.2132 65.732 3.0624 65.938 2000 0
12.333 67.687 2.9614 68.801 2010 0
15.981 64.795 2.8998 66.737 2020 0
15.681 63.855 2.9008 65.753 2030 0
7.3613 62.627 3.0246 63.058 2040 0
5.9988 62.498 3.0459 62.786 2050 0
0.79772 60.696 3.1285 60.701 2060 0
0.10252 62.228 3.1399 62.228 2070 0
-15.264 64.563 3.3738 66.343 2080 0
-25.611 63.768 3.5235 68.718 2090 0
-19.73 65.092 3.4359 68.016 2100 0
-7.6212 62.814 3.2623 63.275 2110 0
-14.22 62.701 3.3646 64.293 2120 0
-20.69 61.065 3.4683 64.475 2130 0
-25.373 57.837 3.555 63.158 2140 0
-20.962 64.581 3.4555 67.898 2150 0
-30.815 61.762 3.6044 69.023 2160 0
-23.788 65.175 3.4916 69.38 2170 0
-18.257 70.032 3.3966 72.372 2180 0
-17.938 65.256 3.4099 67.676 2190 0
-24.803 61.438 3.5253 66.255 2200 0
-26.744 60.341 3.5588 66.002 2210 0
-28.226 57.667 3.5968 64.205 2220 0
-24.485 59.407 3.5325 64.255 2230 0
-26.034 57.724 3.5653 63.323 2240 0
-26.119 55.741 3.5798 61.557 2250 0
-42.886 54.697 3.8065 69.505 2260 0
-41.532 48.039 3.8545 63.503 2270 0
-42.25 52.608 3.8182 67.473 2280 0
-45.126 51.986 3.8565 68.839 2290 0
-45.764 47.543 3.9079 65.99 2300 0
-46.309 40.261 3.9967 61.364 2310 0
-57.792 24.904 4.3055 62.93 2320 0
-62.84 11.691 4.5285 63.918 2330 0
-54.185 31.1 4.1913 62.476 2340 0
-47.85 42.116 3.9906 63.745 2350 0
-47.291 43.561 3.968 64.296 2360 0
-51.592 40.149 4.0511 65.373 2370 0
-54.671 38.047 4.1044 66.607 2380 0
-49.917 38.434 4.0562 62.999 2390 0
-35.392 60.467 3.6711 70.063 2400 0
-33.682 59.952 3.6535 68.765 2410 0
-34.71 59.791 3.6676 69.136 2420 0
-36.558 56.529 3.7157 67.32 2430 0
-42.202 48.797 3.8546 64.515 2440 0
-41.166 47.49 3.8558 62.848 2450 0
-47.257 40.352 4.0056 62.141 2460 0
-36.001 54.871 3.7222 65.627 2470 0
-30.383 61.966 3.5975 69.014 2480 0
-36.538 61.985 3.6742 71.953 2490 0
-39.094 51.953 3.7867 65.019 2500 0
-35.447 61.019 3.6679 70.568 2510 0
-38.465 58.869 3.7203 70.322 2520 0
-31.27 58.759 3.6306 66.562 2530 0
-29.56 56.661 3.6225 63.908 2540 0
-25.872 58.377 3.5588 63.854 2550 0
-22.793 57.849 3.5169 62.177 2560 0
-22.769 56.86 3.5225 61.249 2570 0
-20.73 56.907 3.4909 60.565 2580 0
-17.504 53.627 3.4571 56.412 2590 0
6.1774 55.277 3.0303 55.621 2600 0
15.751 59.027 2.8808 61.093 2610 0
17.662 59.106 2.8512 61.688 2620 0
17.236 59.077 2.8577 61.539 2630 0
14.727 58.915 2.8966 60.728 2640 0
13.419 59.349 2.9192 60.847 2650 0
13.654 58.091 2.9107 59.674 2660 0
14.911 55.824 2.8806 57.781 2670 0
19.15 53.95 2.8005 57.247 2680 0
17.201 55.68 2.842 58.276 2690 0
24.106 51.903 2.7068 57.228 2700 0
16.725 56.306 2.8529 58.738 2710 0
20.407 54.108 2.7809 57.829 2720 0
22.385 51.784 2.7336 56.415 2730 0
22.067 51.847 2.7392 56.348 2740 0
20.528 52 2.7656 55.905 2750 0
-10.66 62.349 3.3109 63.254 2760 0
-14.266 62.131 3.3673 63.748 2770 0
-16.5 63.663 3.3952 65.766 2780 0
-17.061 58.826 3.4239 61.25 2790 0
-19.532 60.092 3.4558 63.187 2800 0
-16.843 61.517 3.4088 63.781 2810 0
-20.389 59.935 3.4695 63.308 2820 0
-20.565 58.014 3.4823 61.551 2830 0
-21.647 56.62 3.5068 60.617 2840 0
-22.318 55.442 3.5243 59.766 2850 0
-22.921 53.496 3.5464 58.199 2860 0
-21.706 53.208 3.5289 57.465 2870 0
-19.763 52.508 3.5016 56.104 2880 0
-17.875 52.82 3.4679 55.762 2890 0
