# Supplementary material for: Inducible microRNA-200c decreases motility of breast cancer cells and reduces filamin A
Source: PLoS One. 2019 Nov 20;14(11):e0224314. doi: 10.1371/journal.pone.0224314 (PMC6867627; doi:10.1371/journal.pone.0224314)
Supplement: S1 Raw Data — (ZIP) [file pone.0224314.s007.zip › MDA-MB-231-200c_noDox/cell110.txt]

-51.654 -37.629 5.342 63.907 10 0
-52.17 -31.368 5.2537 60.874 20 0
-50.562 -32.802 5.2879 60.27 30 0
-38.479 -52.145 5.6475 64.805 40 0
-37.888 -53.907 5.6706 65.89 50 0
-36.314 -54.66 5.6968 65.624 60 0
-31.183 -58.503 5.7935 66.295 70 0
-32.228 -56.306 5.7633 64.876 80 0
-46.693 -40.331 5.4248 61.7 90 0
-44.227 -41.739 5.4688 60.813 100 0
-48.079 -37.806 5.3787 61.163 110 0
-56.7 -22.931 5.0967 61.161 120 0
-61.786 -9.1549 4.8595 62.461 130 0
-61.727 -8.8674 4.8551 62.361 140 0
-60.188 -12.027 4.9096 61.378 150 0
-58.635 -13.14 4.9328 60.089 160 0
-57.287 -14.145 4.9545 59.007 170 0
-55.227 -17.205 5.0144 57.845 180 0
-47.214 -40.923 5.4265 62.481 190 0
-43.624 -47.76 5.543 64.684 200 0
-45.205 -43.258 5.4758 62.568 210 0
-56.163 -36.453 5.2881 66.956 220 0
-60.712 -14.921 4.9534 62.519 230 0
-62.617 1.6192 4.6865 62.637 240 0
-60.67 18.867 4.4109 63.536 250 0
-61.11 20.653 4.3865 64.505 260 0
-60.561 19.479 4.4012 63.616 270 0
-62.282 -0.71441 4.7239 62.286 280 0
-64.551 -6.6334 4.8148 64.891 290 0
-63.989 -7.9743 4.8364 64.484 300 0
-60.426 -9.4912 4.8682 61.167 310 0
-55.984 -13.792 4.9539 57.658 320 0
-61.175 -20.485 5.0355 64.514 330 0
-57.965 -24.965 5.1191 63.112 340 0
-56.579 -28.949 5.1853 63.555 350 0
-55.156 -43.673 5.3821 70.353 360 0
-54.412 -38.684 5.3304 66.761 370 0
-52.247 -41.191 5.38 66.532 380 0
-47.967 -38.883 5.3936 61.748 390 0
-41.158 -46.856 5.5624 62.366 400 0
-36.313 -54.217 5.693 65.254 410 0
-38.807 -52.028 5.6423 64.906 420 0
-37.846 -54.85 5.6792 66.64 430 0
-30.401 -56.451 5.7892 64.117 440 0
-29.478 -58.288 5.815 65.318 450 0
-22.92 -48.934 5.8451 54.036 460 0
-21.222 -52.19 5.897 56.34 470 0
-29.435 -47.718 5.7305 56.066 480 0
-37.541 -42.878 5.5641 56.99 490 0
-37.806 -38.283 5.5041 53.805 500 0
-44.153 -40.399 5.4534 59.847 510 0
-48.426 -40.366 5.4073 63.044 520 0
-48.938 -33.89 5.3181 59.527 530 0
-53.674 -35.83 5.301 64.534 540 0
-54.55 -31.052 5.2299 62.769 550 0
-51.58 -31.478 5.2603 60.426 560 0
-53.075 -29.347 5.2175 60.648 570 0
-57.787 -32.237 5.2212 66.171 580 0
-52.815 -31.245 5.2466 61.365 590 0
-52.345 -30.554 5.2407 60.61 600 0
-49.343 -31.856 5.2857 58.733 610 0
-47.977 -45.742 5.4739 66.288 620 0
-49.271 -43.262 5.4329 65.568 630 0
-48.29 -41.055 5.417 63.384 640 0
-48.504 -43.154 5.4395 64.922 650 0
-48.304 -43.625 5.4469 65.088 660 0
-46.328 -48.388 5.5195 66.99 670 0
-46.6 -45.899 5.4902 65.409 680 0
-47.709 -46.554 5.4855 66.659 690 0
-42.481 -42.768 5.5012 60.281 700 0
-44.015 -43.187 5.4883 61.664 710 0
-43.332 -40.814 5.4679 59.527 720 0
-45.139 -43.239 5.4763 62.507 730 0
-44.279 -43.905 5.4935 62.356 740 0
-44.248 -45.173 5.5081 63.233 750 0
-43.638 -46.191 5.5262 63.544 760 0
-44.286 -45.332 5.5095 63.374 770 0
-44.016 -45.447 5.5138 63.268 780 0
-43.772 -43.825 5.4984 61.941 790 0
-44.042 -42.774 5.4832 61.395 800 0
-42.059 -40.277 5.4761 58.234 810 0
-40.995 -39.474 5.4789 56.91 820 0
-41.727 -41.005 5.4891 58.502 830 0
-47.515 -33.564 5.3274 58.173 840 0
-50.152 -32.407 5.2861 59.711 850 0
-48.01 -36.853 5.3671 60.523 860 0
-38.884 -47.942 5.6017 61.729 870 0
-35.8 -46.479 5.6269 58.668 880 0
-37.732 -45.511 5.591 59.118 890 0
-36.972 -47.482 5.6216 60.179 900 0
-34.555 -49.585 5.6746 60.438 910 0
-26.183 -50.892 5.808 57.232 920 0
-27.011 -48.557 5.7755 55.564 930 0
-9.9028 -59.858 6.1192 60.672 940 0
-10.633 -62.919 6.1158 63.811 950 0
-9.347 -59.749 6.128 60.476 960 0
-3.3383 -64.358 6.2314 64.445 970 0
2.4655 -64.008 6.3217 64.055 980 0
-0.77082 -64.175 6.2712 64.179 990 0
3.5459 -62.98 6.3394 63.08 1000 0
5.5474 -62.87 6.3712 63.115 1010 0
3.396 -63.411 6.3367 63.501 1020 0
5.5856 -64.137 6.3701 64.38 1030 0
8.4713 -63.284 6.4163 63.849 1040 0
8.5343 -63.025 6.4178 63.6 1050 0
6.9785 -62.82 6.3938 63.206 1060 0
7.806 -62.359 6.4077 62.846 1070 0
9.8488 -61.763 6.4413 62.544 1080 0
10.853 -61.828 6.4569 62.773 1090 0
13.455 -60.972 6.5004 62.439 1100 0
18.031 -59.405 6.5779 62.081 1110 0
30.554 -55.801 6.7841 63.618 1120 0
41.307 -52.934 6.9458 67.144 1130 0
43.313 -53.086 6.9676 68.514 1140 0
41.53 -52.622 6.9513 67.036 1150 0
40.552 -51.288 6.9522 65.383 1160 0
42.199 -49.325 6.9909 64.913 1170 0
43.046 -46.311 7.0321 63.227 1180 0
44.219 -47.598 7.0318 64.969 1190 0
41.58 -48.584 6.9911 63.948 1200 0
38.794 -48.837 6.9545 62.371 1210 0
23.341 -54.096 6.6905 58.917 1220 0
27.791 -53.48 6.7624 60.27 1230 0
29.125 -50.298 6.8081 58.122 1240 0
27.233 -48.797 6.7922 55.881 1250 0
26.401 -48.626 6.7806 55.331 1260 0
28.422 -46.552 6.8313 54.542 1270 0
40.453 -39.95 7.0748 56.855 1280 0
33.193 -47.44 6.8937 57.9 1290 0
24.29 -52.11 6.7194 57.493 1300 0
23.036 -53.767 6.688 58.494 1310 0
22.191 -52.287 6.6846 56.801 1320 0
20.775 -50.351 6.6745 54.469 1330 0
18.59 -50.068 6.6387 53.408 1340 0
34.892 -1.8823 7.8001 34.943 1350 0
18.705 -48.602 6.6506 52.077 1360 0
19.553 -47.484 6.6738 51.352 1370 0
42.698 -39.354 7.1093 58.068 1380 0
47.715 -35.012 7.2209 59.182 1390 0
47.682 -35.903 7.2086 59.688 1400 0
46.117 -36.92 7.1789 59.075 1410 0
52.013 -31.563 7.3086 60.84 1420 0
54.848 -29.882 7.3551 62.459 1430 0
54.969 -28.864 7.3705 62.086 1440 0
52.95 -33.634 7.2881 62.73 1450 0
52.079 -36.382 7.2442 63.528 1460 0
55.098 -34.767 7.2911 65.151 1470 0
55.34 -33.087 7.3151 64.477 1480 0
64.829 -14.668 7.6315 66.468 1490 0
67.345 -2.6666 7.8144 67.398 1500 0
67.309 0.4621 7.8608 67.31 1510 0
66.442 2.1847 7.8869 66.478 1520 0
67.37 3.154 7.9008 67.444 1530 0
67.672 6.9294 7.956 68.026 1540 0
64.392 14.208 8.0712 65.941 1550 0
57.162 30.004 8.3373 64.558 1560 0
46.328 48.755 8.6649 67.256 1570 0
39.54 52.193 8.7764 65.479 1580 0
38.652 52.285 8.7882 65.021 1590 0
36.235 52.351 8.8193 63.668 1600 0
30.312 54.001 8.9133 61.927 1610 0
27.323 54.416 8.9594 60.891 1620 0
13.711 57.702 9.1915 59.308 1630 0
15.435 57.809 9.1639 59.834 1640 0
17.498 57.511 9.1294 60.114 1650 0
16.964 56.598 9.1336 59.085 1660 0
30.718 52.196 8.8929 60.564 1670 0
28.026 53.923 8.9455 60.771 1680 1
6.6068 62.769 9.3199 63.116 1690 1
-0.75337 61.399 9.437 61.403 1700 1
-5.0275 58.299 9.5108 58.516 1710 1
-5.2367 58.954 9.5134 59.186 1720 0
-3.9558 57.705 9.4932 57.84 1730 0
-3.0578 58.006 9.4774 58.087 1740 0
6.3734 58.252 9.3158 58.599 1750 0
6.6585 58.394 9.3112 58.773 1760 0
