# Supplementary material for: Inducible microRNA-200c decreases motility of breast cancer cells and reduces filamin A
Source: PLoS One. 2019 Nov 20;14(11):e0224314. doi: 10.1371/journal.pone.0224314 (PMC6867627; doi:10.1371/journal.pone.0224314)
Supplement: S1 Raw Data — (ZIP) [file pone.0224314.s007.zip › MDA-MB-231-200c_noDox/cell111.txt]

-57.912 8.9165 4.5596 58.595 10 0
-59.497 8.4416 4.5714 60.093 20 0
-58.409 9.7072 4.5477 59.21 30 0
-57.337 11.43 4.5156 58.465 40 0
-57.04 13.109 4.4865 58.527 50 0
-56.19 11.118 4.517 57.28 60 0
-56.083 11.554 4.5092 57.261 70 0
-55.404 14.273 4.4603 57.213 80 0
-53.525 16.877 4.4069 56.123 90 0
-54.286 15.819 4.4288 56.544 100 0
-51.959 32.068 4.1594 61.058 110 0
-50.805 32.402 4.1447 60.258 120 0
-53.208 25.212 4.2699 58.879 130 0
-55.436 23.55 4.3107 60.23 140 0
-54.291 25.15 4.2786 59.834 150 0
-52.286 29.195 4.2031 59.885 160 0
-51.661 29.688 4.1908 59.584 170 0
-52.871 22.141 4.3158 57.32 180 0
-59.99 -7.133 4.8307 60.412 190 0
-60.275 -16.469 4.9791 62.484 200 0
-57.8 21.974 4.3491 61.836 210 0
-50.792 42.426 4.0165 66.18 220 0
-46.911 41.639 3.9865 62.725 230 0
-46.812 36.703 4.0474 59.485 240 0
-48.676 28.116 4.1886 56.213 250 0
-51.702 19.362 4.3541 55.209 260 0
-52.375 6.9281 4.5809 52.831 270 0
-54.431 -1.3189 4.7366 54.447 280 0
-52.953 0.88556 4.6957 52.96 290 0
-51.375 7.4796 4.5678 51.917 300 0
-38.953 49.9 3.8044 63.304 310 0
-36.417 49.438 3.7765 61.402 320 0
-35.896 48.482 3.7789 60.325 330 0
-35.429 46.836 3.7892 58.727 340 0
-36.385 45.787 3.8131 58.484 350 0
-37.375 43.721 3.8489 57.519 360 0
-40.172 41.758 3.9076 57.944 370 0
-41.416 38.4 3.9648 56.479 380 0
-46.162 34.095 4.0762 57.389 390 0
-44.933 31.013 4.1083 54.597 400 0
-40.8 33.266 4.0284 52.643 410 0
-50.214 17.952 4.369 53.326 420 0
-49.665 10.981 4.4948 50.864 430 0
-50.959 9.2873 4.5321 51.799 440 0
-55.713 -4.7863 4.7981 55.919 450 0
-56.612 -4.0211 4.7833 56.755 460 0
-53.739 21.02 4.3395 57.704 470 0
-50.371 33.082 4.1313 60.263 480 0
-56.465 20.288 4.3674 59.999 490 0
-57.403 13.602 4.4797 58.992 500 0
-53.742 8.6695 4.5525 54.437 510 0
-52.928 -7.2111 4.8478 53.417 520 0
-52.633 -7.047 4.8455 53.103 530 0
-51.629 -8.7063 4.8794 52.358 540 0
-47.497 -37.15 5.3762 60.3 550 0
-50.534 -36.682 5.3403 62.444 560 0
-51.177 -34.521 5.3058 61.732 570 0
-49.882 -35.907 5.3363 61.461 580 0
-48.353 -38.755 5.388 61.968 590 0
-48.397 -38.969 5.3903 62.136 600 0
-48.16 -38.364 5.3851 61.573 610 0
-48.822 -35.354 5.3391 60.278 620 0
-48.482 -34.328 5.3285 59.404 630 0
-51.314 -26.337 5.1866 57.678 640 0
-51.03 -26.7 5.1944 57.593 650 0
-49.004 -31.134 5.2784 58.058 660 0
-49.725 -28.667 5.2354 57.397 670 0
-52.132 -22.2 5.115 56.662 680 0
-48.844 -30.744 5.2742 57.714 690 0
-30.599 -54.367 5.7706 62.387 700 0
-24.617 -57.436 5.8783 62.489 710 0
-24.152 -57.712 5.8868 62.562 720 0
-24.698 -56.184 5.869 61.373 730 0
-33.404 -50.092 5.695 60.208 740 0
-44.109 -38.821 5.4341 58.76 750 0
-44.871 -37.291 5.4058 58.344 760 0
-38.358 -41.536 5.5375 56.539 770 0
-34.672 -40.93 5.5804 53.642 780 0
-32.669 -41.869 5.6206 53.106 790 0
-15.811 -50.23 5.9782 52.66 800 0
-10.258 -56.023 6.1021 56.955 810 0
-10.854 -56.183 6.0923 57.222 820 0
-17.997 -54.343 5.9634 57.245 830 0
-29.321 -50.876 5.7604 58.72 840 0
-28.42 -50.878 5.7738 58.277 850 0
-26.804 -52.016 5.8074 58.516 860 0
-31.657 -49.953 5.7183 59.14 870 0
-23.642 -53.323 5.8659 58.329 880 0
-20.171 -54.173 5.9268 57.807 890 0
-23.224 -53.155 5.8713 58.007 900 0
-22.617 -51.269 5.8677 56.036 910 0
-10.69 -55.113 6.0916 56.14 920 0
12.314 -59.702 6.4866 60.959 930 0
20.504 -59.873 6.6131 63.287 940 0
25.138 -59.839 6.6809 64.905 950 0
23.88 -59.612 6.6642 64.217 960 0
17.736 -60.419 6.5687 62.968 970 0
22.692 -58.546 6.6529 62.79 980 0
40.87 -50.26 6.9659 64.78 990 0
42.191 -47.309 7.0115 63.389 1000 0
37.046 -46.505 6.9558 59.457 1010 0
49.991 -36.962 7.2173 62.171 1020 0
56.37 -31.122 7.3495 64.391 1030 0
57.898 -25.448 7.4399 63.244 1040 0
59.676 -19.556 7.5373 62.799 1050 0
60.902 -14.57 7.6192 62.62 1060 0
61.041 -9.5569 7.6987 61.784 1070 0
61.719 -2.6296 7.8114 61.775 1080 0
60.839 2.281 7.8915 60.882 1090 0
60.517 7.0824 7.9705 60.93 1100 0
59.127 6.2912 7.96 59.461 1110 0
58.057 11.535 8.0501 59.192 1120 0
58.727 16.015 8.1202 60.872 1130 0
55.936 17.676 8.1601 58.662 1140 0
54.632 16.176 8.1418 56.976 1150 0
53.768 30.785 8.374 61.957 1160 0
48.982 41.831 8.5608 64.413 1170 0
46.163 43.316 8.6076 63.303 1180 0
44.883 41.532 8.6006 61.151 1190 0
47.232 34 8.4779 58.197 1200 0
51.859 25.338 8.3085 57.718 1210 0
49.153 29.862 8.3999 57.513 1220 0
35.135 49.513 8.8076 60.712 1230 0
26.02 58.402 9.0056 63.936 1240 0
28.302 53.269 8.9364 60.321 1250 0
34.538 50.034 8.8206 60.797 1260 0
42.71 42.127 8.6325 59.991 1270 0
36.112 48.315 8.7829 60.319 1280 0
26.136 55.282 8.9831 61.149 1290 0
24.233 55.023 9.0099 60.123 1300 0
36.102 46.328 8.7628 58.734 1310 0
44.569 37.229 8.5499 58.072 1320 0
41.726 36.013 8.566 55.118 1330 0
27.462 48.051 8.9056 55.345 1340 0
19.795 53.389 9.0697 56.941 1350 0
21.64 51.136 9.0244 55.526 1360 0
31.712 42.994 8.7893 53.424 1370 0
26.288 47.065 8.9154 53.908 1380 0
13.023 54.593 9.1906 56.124 1390 0
1.102 59.317 9.4062 59.327 1400 0
-22.279 55.671 9.8054 59.964 1410 0
-28.116 54.427 9.9016 61.26 1420 0
-23.24 55.3 9.8226 59.985 1430 0
-33.317 47.809 10.033 58.272 1440 0
-51.236 37.684 10.361 63.602 1450 0
-56.742 29.128 10.521 63.782 1460 0
-61.962 23.792 10.629 66.373 1470 0
-65.579 19.3 10.709 68.36 1480 0
-66.977 15.25 10.772 68.691 1490 0
-67.937 11.387 10.83 68.885 1500 0
-67.106 10.536 10.84 67.928 1510 0
-66.568 8.3395 10.871 67.088 1520 0
-68.217 -5.6867 11.079 68.454 1530 0
-64.75 -18.567 11.275 67.36 1540 0
-56.858 -34.78 11.545 66.652 1550 0
-46.417 -43.574 11.749 63.665 1560 0
-59.098 -25.252 11.399 64.267 1570 1
-65.755 -6.9041 11.1 66.116 1580 1
-63.45 15.895 10.75 65.411 1590 1
-59.857 29.421 10.539 66.697 1600 1
-56.727 33.854 10.458 66.06 1610 1
-55.184 35.954 10.418 65.863 1620 1
-53.642 34.099 10.429 63.562 1630 0
-54.665 33.057 10.452 63.883 1640 0
-55.114 32.965 10.457 64.22 1650 0
-55.066 32.49 10.463 63.936 1660 0
-55.041 32.509 10.462 63.924 1670 0
-55.317 32.441 10.465 64.128 1680 0
-54.985 31.846 10.471 63.541 1690 0
-54.173 32.754 10.452 63.306 1700 0
-53.674 32.708 10.448 62.855 1710 0
-52.882 33.526 10.431 62.614 1720 0
-52.52 34.206 10.418 62.677 1730 0
-51.827 34.761 10.405 62.405 1740 0
-51.309 34.103 10.409 61.608 1750 0
-50.882 34.227 10.403 61.323 1760 0
