# Supplementary material for: Inducible microRNA-200c decreases motility of breast cancer cells and reduces filamin A
Source: PLoS One. 2019 Nov 20;14(11):e0224314. doi: 10.1371/journal.pone.0224314 (PMC6867627; doi:10.1371/journal.pone.0224314)
Supplement: S1 Raw Data — (ZIP) [file pone.0224314.s007.zip › MDA-MB-231-200c_noDox/cell112.txt]

26.93 49.52 2.6435 56.369 50 1
38.833 46.052 2.441 60.239 60 1
42.135 45.115 2.3903 61.731 70 1
41.643 41.34 2.3525 58.678 80 1
44.48 35.971 2.2508 57.205 90 1
54.821 22.511 1.9604 59.263 100 1
51.756 19.062 1.9237 55.154 110 1
59.699 -0.039709 1.5701 59.699 120 1
60.558 -17.28 1.2928 62.976 130 1
58.821 -22.03 1.2124 62.811 140 1
52.675 -33.357 1.0063 62.349 150 1
44.349 -48.241 0.74339 65.529 160 1
39.628 -53.491 0.63761 66.571 170 1
35.293 -56.121 0.56137 66.296 180 1
31.999 -57.61 0.50702 65.9 190 1
23.723 -58.529 0.38508 63.154 200 1
2.7653 -64.414 0.042904 64.474 210 1
-0.78566 -64.651 -0.012152 64.656 220 1
-3.3562 -61.288 -0.054706 61.38 230 1
-17.958 -57.014 -0.30514 59.776 240 1
-36.613 -53.396 -0.60105 64.743 250 1
-38.332 -48.57 -0.66813 61.874 260 1
-52.379 -36.141 -0.96682 63.638 270 1
-56.891 -31.236 -1.0687 64.902 280 1
-57.742 -25.022 -1.1619 62.93 290 1
-55.656 -20.394 -1.2196 59.275 300 1
-62.346 2.9402 -1.6179 62.415 310 1
-60.665 15.272 -1.8174 62.558 320 1
-53.704 31.607 -2.1028 62.315 330 1
-58.069 24.955 -1.9767 63.204 340 0
-62.844 12.791 -1.7716 64.133 350 0
-62.199 -10.975 -1.3961 63.16 360 0
-55.697 -29.633 -1.0819 63.09 370 0
-49.935 -36.512 -0.93945 61.86 380 0
-32.583 -53.59 -0.54628 62.718 390 0
-22.092 -59.631 -0.3548 63.592 400 0
-8.132 -63.092 -0.12818 63.614 410 0
20.461 -58.937 0.33415 62.387 420 0
29.844 -55.189 0.49572 62.742 430 0
33.773 -53.12 0.56632 62.948 440 0
7.7658 -62.122 0.12436 62.605 450 0
-14.756 5.3574 -1.9191 15.699 460 0
-12.33 -61.874 -0.19669 63.091 470 0
-40.378 -50.877 -0.67085 64.953 480 0
-49.63 -42.445 -0.86327 65.305 490 0
-59.956 -22.672 -1.2093 64.1 500 0
-60.26 6.2178 -1.6736 60.58 510 0
-56.914 23.528 -1.9628 61.586 520 0
-51.233 34.765 -2.167 61.915 530 0
-51.032 36.463 -2.1912 62.72 540 0
-56.96 26.836 -2.0111 62.965 550 1
-62.637 10.899 -1.7431 63.578 560 1
-61.305 -9.8667 -1.4112 62.094 570 1
-60.926 -14.999 -1.3294 62.745 580 1
-55.016 -14.18 -1.3185 56.814 590 1
-45.131 -39.839 -0.8476 60.199 600 1
-36.244 -52.121 -0.60763 63.484 610 1
-28.123 -57.315 -0.45616 63.842 620 1
-21.255 -59.582 -0.34266 63.26 630 1
-5.3967 -62.796 -0.08573 63.028 640 1
-2.2246 -60.045 -0.037031 60.086 650 1
-6.1277 -61.823 -0.098795 62.126 660 1
-2.1799 -61.297 -0.035548 61.336 670 1
-4.4374 -57.983 -0.07638 58.152 680 1
-3.1487 -55.894 -0.056275 55.982 690 1
-3.5709 -53.398 -0.066774 53.517 700 1
-0.89807 -51.446 -0.017455 51.454 710 1
15.503 -50.572 0.29746 52.895 720 1
37.652 -47.696 0.66825 60.767 730 1
49.851 -30.928 1.0155 58.666 740 1
60.349 -19.032 1.2653 63.279 750 1
59.903 3.1787 1.6238 59.987 760 1
58.584 16.193 1.8405 60.78 770 1
47.624 36.01 2.2182 59.706 780 1
40.979 45.059 2.4036 60.907 790 1
28.187 48.358 2.6138 55.973 800 1
-5.1663 54.386 3.2363 54.631 810 1
-20.991 53.759 3.5139 57.712 820 1
-44.851 41.393 3.9671 61.033 830 1
-52.27 36.292 4.1055 63.634 840 0
-50.181 36.493 4.0836 62.048 850 0
-41.593 46.811 3.868 62.62 860 0
-37.321 46.202 3.8211 59.392 870 0
-47.557 39.668 4.0172 61.929 880 0
-53.432 36.245 4.1164 64.566 890 0
-59.749 23.779 4.3336 64.307 900 0
-57.364 27.285 4.2684 63.522 910 0
-54.501 27.04 4.2518 60.84 920 0
-60.189 8.7746 4.5676 60.825 930 1
-60.533 -9.9161 4.8748 61.34 940 1
-59.556 -12.959 4.9266 60.95 950 1
-56.263 -23.166 5.103 60.845 960 1
-50.286 -31.498 5.272 59.337 970 1
-38.58 -42.973 5.5516 57.75 980 1
-23.043 -55.22 5.8879 59.835 990 1
-24.361 -58.856 5.8908 63.698 1000 1
-15.71 -58.574 6.0212 60.644 1010 1
2.4175 -64.858 6.3204 64.903 1020 1
12.776 -63.334 6.4822 64.609 1030 1
19.291 -57.489 6.6069 60.64 1040 1
37.882 -43.007 7.0053 57.312 1050 1
47.141 -32.23 7.2543 57.105 1060 1
58.443 -9.054 7.7003 59.14 1070 1
60.336 7.604 7.9793 60.813 1080 1
62.961 8.204 7.9836 63.494 1090 0
64.303 -5.0605 7.7754 64.502 1100 0
63.947 -10.328 7.6939 64.775 1110 0
66.025 -6.4193 7.7571 66.336 1120 1
65.222 6.2154 7.949 65.517 1130 1
60.311 17.414 8.1351 62.774 1140 1
53.989 29.589 8.3553 61.565 1150 1
50.645 36.499 8.4784 62.427 1160 1
48.608 39.494 8.5363 62.63 1170 0
47.079 40.406 8.5632 62.041 1180 0
49.035 35.637 8.4824 60.617 1190 0
39.552 44.497 8.6982 59.535 1200 1
31.567 55.55 8.908 63.893 1210 1
27.22 57.88 8.9852 63.962 1220 1
24.92 59.626 9.0289 64.624 1230 1
20.521 61.309 9.1018 64.652 1240 1
3.1426 60.395 9.3728 60.477 1250 1
-7.9774 59.943 9.5571 60.471 1260 1
-21.151 55.738 9.7875 59.616 1270 1
-32.397 48.774 10.011 58.553 1280 1
-39.235 42.679 10.168 57.973 1290 1
-55.043 30.764 10.486 63.057 1300 1
-61.291 22.92 10.638 65.436 1310 1
-60.737 21.125 10.661 64.306 1320 0
-56.124 27.358 10.542 62.436 1330 0
-51.794 35.835 10.39 62.982 1340 0
-44.484 42.062 10.238 61.222 1350 0
-34.5 46.631 10.062 58.006 1360 0
-31.666 47.404 10.014 57.008 1370 1
-40.619 41.876 10.195 58.34 1380 1
-48.599 39.117 10.318 62.386 1390 1
-54.964 33.677 10.446 64.461 1400 1
-60.969 22.841 10.637 65.107 1410 1
-60.97 15.168 10.752 62.829 1420 1
-64.112 6.1868 10.899 64.409 1430 1
-64.041 4.2952 10.929 64.185 1440 1
-63.136 9.4666 10.847 63.841 1450 1
-62.859 4.8497 10.919 63.046 1460 1
-62.292 -4.714 11.071 62.471 1470 1
-62.221 -15.311 11.237 64.077 1480 1
-59.854 -21.284 11.337 63.526 1490 1
-57.022 -24.332 11.399 61.997 1500 1
-53.385 -26.243 11.452 59.487 1510 1
-51.093 -27.633 11.491 58.086 1520 1
-47.333 -28.79 11.542 55.401 1530 1
-43.275 -32.415 11.638 54.07 1540 1
-36.73 -37.852 11.796 52.743 1550 1
-32.784 -40.367 11.884 52.003 1560 1
-30.405 -43.156 11.953 52.792 1570 1
-26.739 -44.883 12.029 52.245 1580 1
-22.72 -45.123 12.1 50.52 1590 1
-3.1961 -56.357 12.51 56.448 1600 1
4.5109 -59.954 12.641 60.124 1610 1
8.1287 -60.915 12.699 61.455 1620 1
10.016 -60.678 12.73 61.499 1630 1
9.0304 -60.393 12.715 61.064 1640 1
6.5262 -59.343 12.676 59.701 1650 1
-0.81643 -60.612 12.553 60.618 1660 1
1.3617 -59.705 12.589 59.721 1670 1
15.336 -59.294 12.819 61.246 1680 1
29.638 -55.892 13.054 63.263 1690 1
36.714 -53.723 13.166 65.069 1700 1
42.868 -46.442 13.312 63.202 1710 1
50.954 -34.851 13.537 61.732 1720 1
56.494 -25.572 13.712 62.012 1730 1
59.677 -20.848 13.801 63.214 1740 1
60.318 -16.688 13.867 62.584 1750 1
58.914 -11.837 13.939 60.091 1760 0
