# Supplementary material for: Inducible microRNA-200c decreases motility of breast cancer cells and reduces filamin A
Source: PLoS One. 2019 Nov 20;14(11):e0224314. doi: 10.1371/journal.pone.0224314 (PMC6867627; doi:10.1371/journal.pone.0224314)
Supplement: S1 Raw Data — (ZIP) [file pone.0224314.s007.zip › MDA-MB-231-200c_noDox/cell113.txt]

58.676 -20.994 7.5104 62.318 10 1
58.513 -20.51 7.5168 62.003 20 1
58.145 -21.101 7.5059 61.855 30 1
57.779 -20.596 7.5116 61.34 40 1
57.828 -18.783 7.5399 60.802 50 1
57.906 -18.057 7.5517 60.656 60 1
57.701 -17.684 7.5566 60.35 70 1
58.902 -14.549 7.6118 60.672 80 1
59.218 -12.07 7.6529 60.436 90 1
59.634 -7.5883 7.7274 60.115 100 1
60.065 -3.8416 7.7901 60.188 110 1
61.231 -2.401 7.8148 61.278 120 1
60.604 -1.5559 7.8283 60.624 130 1
58.97 -3.904 7.7879 59.099 140 0
57.718 -14.3 7.6111 59.463 150 0
56.706 -13.244 7.6245 58.232 160 0
58.534 -9.2162 7.6978 59.255 170 1
58.594 -1.8207 7.8229 58.622 180 1
58.639 4.3086 7.9273 58.797 190 1
58.594 8.2694 7.9942 59.174 200 1
58.209 13.126 8.0758 59.67 210 1
57.002 15.579 8.1208 59.093 220 1
58.896 19.247 8.1698 61.961 230 1
55.014 18.272 8.1746 57.969 240 1
49.986 18.126 8.2019 53.171 250 1
48.92 19.126 8.2267 52.526 260 1
46.178 20.173 8.2658 50.392 270 1
44.248 20.068 8.2798 48.586 280 1
45.624 16.793 8.2067 48.616 290 0
44.403 16.074 8.2013 47.223 300 0
46.18 9.8623 8.0644 47.221 310 0
46.418 4.884 7.9588 46.674 320 0
48.653 -17.395 7.5106 51.669 330 0
47.884 -29.584 7.3006 56.285 340 0
48.699 -32.333 7.2679 58.455 350 0
45.213 -32.784 7.2266 55.848 360 0
45.902 -32.874 7.2325 56.459 370 0
46.965 -32.457 7.2493 57.089 380 0
47.525 -28.73 7.3102 55.534 390 1
50.206 -23.154 7.4219 55.288 400 1
50.973 -21.062 7.4622 55.153 410 1
59.398 -4.2779 7.7821 59.551 420 1
61.127 1.316 7.8755 61.141 430 1
59.867 6.2517 7.958 60.193 440 1
59.343 5.5827 7.9478 59.605 450 1
56.438 6.453 7.9678 56.805 460 1
53.259 5.4538 7.956 53.538 470 1
51.714 15.026 8.1368 53.853 480 1
47.51 39.603 8.5489 61.851 490 1
43.374 45.581 8.6642 62.92 500 1
44.68 41.219 8.5991 60.789 510 1
46.847 38.239 8.5386 60.472 520 1
46.46 42.131 8.5906 62.718 530 1
40.158 46.862 8.7163 61.715 540 1
32.945 50.322 8.8451 60.147 550 1
21.622 54.092 9.0445 58.254 560 1
9.1731 61.131 9.2758 61.815 570 1
0.85369 63.474 9.4113 63.479 580 1
-2.9539 61.984 9.4724 62.054 590 1
-11.057 60.685 9.605 61.684 600 1
-22.321 58.682 9.7882 62.784 610 1
-33.511 54.373 9.9771 63.87 620 1
-12.625 61.015 9.6288 62.307 630 0
4.2019 62.005 9.3571 62.147 640 0
7.5725 64.865 9.3086 65.306 650 0
8.5191 65.881 9.2962 66.429 660 0
0.97168 66.654 9.4102 66.661 670 0
-1.3081 63.151 9.4455 63.165 680 0
5.1029 61.54 9.342 61.751 690 0
6.9644 59.98 9.3092 60.383 700 0
10.766 58.666 9.2433 59.646 710 0
7.2325 55.905 9.2961 56.37 720 0
7.6611 54.955 9.2863 55.486 730 0
2.3625 54.587 9.3815 54.638 740 0
-2.309 54.083 9.4674 54.132 750 0
-11.223 53.254 9.6325 54.424 760 0
-15.615 52.075 9.7161 54.366 770 0
-17.091 51.548 9.7449 54.308 780 0
-23.155 50.065 9.858 55.16 790 0
-20.885 51.001 9.8134 55.112 800 0
-17.077 51.287 9.7462 54.055 810 0
-17.577 51.306 9.7548 54.233 820 0
-6.9469 54.33 9.552 54.773 830 0
-1.992 55.376 9.4607 55.412 840 0
-1.1516 54.688 9.4458 54.7 850 0
1.1609 55.15 9.4037 55.163 860 0
-1.4428 54.654 9.4512 54.673 870 0
-12.301 52.105 9.6566 53.537 880 0
-14.246 52.514 9.6897 54.412 890 0
-14.077 53.455 9.6823 55.277 900 0
-16.178 52.65 9.7229 55.08 910 0
-14.809 53.509 9.6948 55.521 920 0
-9.3388 54.79 9.5936 55.58 930 0
-4.6913 56.876 9.5071 57.069 940 0
-5.2531 55.036 9.5199 55.286 950 0
-6.4078 54.751 9.5413 55.125 960 0
-7.0183 54.877 9.552 55.324 970 0
-10.032 54.647 9.6063 55.56 980 0
-11.496 54.507 9.6326 55.706 990 0
-11.381 55.039 9.6287 56.204 1000 0
-10.996 55.227 9.6213 56.311 1010 0
-14.086 53.437 9.6825 55.262 1020 1
-16.153 53.174 9.7197 55.573 1030 1
-21.974 50.599 9.8345 55.164 1040 0
-38.292 46.244 10.116 60.04 1050 0
-40.394 42.143 10.189 58.376 1060 0
-43.146 39.039 10.26 58.186 1070 0
-46.244 38.257 10.304 60.017 1080 0
-51.196 34.093 10.408 61.51 1090 0
-50.801 28.763 10.48 58.379 1100 0
-48.318 27.309 10.481 55.501 1110 0
-46.933 26.705 10.478 53.999 1120 0
-46.507 27.521 10.461 54.04 1130 0
-45.399 26.212 10.472 52.423 1140 0
-41.418 31.262 10.349 51.892 1150 1
-39.783 33.811 10.291 52.21 1160 1
-29.877 41.778 10.046 51.362 1170 1
-9.5133 57.667 9.5883 58.447 1180 1
-7.3898 61.899 9.5436 62.338 1190 0
-6.7923 62.6 9.5329 62.967 1200 0
-2.4076 62.417 9.4633 62.464 1210 0
3.5463 63.924 9.3694 64.022 1220 0
5.5274 63.848 9.3384 64.087 1230 0
2.0496 63.118 9.3923 63.152 1240 0
-7.4244 63.145 9.5418 63.58 1250 0
-9.5601 62.986 9.5754 63.708 1260 0
3.7014 63.984 9.367 64.091 1270 0
8.8512 63.403 9.2861 64.018 1280 0
12.268 62.934 9.2323 64.119 1290 0
11.655 61.774 9.2383 62.864 1300 0
7.7418 60.811 9.2981 61.302 1310 1
-10.852 62.544 9.5966 63.479 1320 1
-19.942 60.342 9.744 63.552 1330 1
-24.636 58.558 9.823 63.529 1340 1
-40.285 49.793 10.105 64.049 1350 1
-53.171 36.256 10.397 64.355 1360 1
-57.381 17.82 10.694 60.084 1370 1
-58.849 10.31 10.822 59.745 1380 1
-59.93 -3.6769 11.057 60.043 1390 1
-60.179 -15.914 11.254 62.247 1400 1
-56.924 -21.919 11.363 60.999 1410 1
-52.893 -29.58 11.505 60.603 1420 1
-44.893 -35.609 11.666 57.301 1430 1
-33.203 -51.197 11.991 61.021 1440 1
-36.754 -51.012 11.942 62.873 1450 0
-38.362 -48.445 11.897 61.795 1460 0
-23.292 -56.665 12.176 61.265 1470 0
-19.917 -58.49 12.238 61.788 1480 0
-18.448 -57.312 12.255 60.207 1490 0
-25.306 -57.573 12.152 62.889 1500 0
-24.808 -53.3 12.131 58.791 1510 0
-9.1863 -58.901 12.412 59.614 1520 1
-0.31075 -59.768 12.561 59.769 1530 1
5.7396 -57.567 12.666 57.852 1540 1
17.769 -51.443 12.899 54.425 1550 1
27.8 -47.622 13.095 55.142 1560 1
35.325 -44.62 13.236 56.911 1570 1
47.94 -36.703 13.484 60.377 1580 1
53.574 -27.518 13.663 60.228 1590 1
57.907 -20.587 13.796 61.458 1600 1
58.662 -19.888 13.81 61.941 1610 0
59.01 -17.254 13.853 61.48 1620 0
59.226 -10.44 13.963 60.139 1630 0
57.345 -7.5777 14.006 57.844 1640 0
57.9 4.5746 14.216 58.08 1650 0
57.951 12.104 14.343 59.202 1660 0
55.954 18.177 14.451 58.832 1670 0
57.831 15.715 14.402 59.928 1680 1
57.188 13.666 14.372 58.799 1690 1
58.766 3.3707 14.194 58.863 1700 1
63.98 6.5607 14.239 64.316 1710 1
62.141 10.606 14.306 63.04 1720 1
61.995 16.844 14.402 64.242 1730 1
63.865 19.318 14.431 66.722 1740 1
59.232 10.767 14.317 60.202 1750 0
59.752 7.7624 14.266 60.254 1760 0
