# Supplementary material for: Inducible microRNA-200c decreases motility of breast cancer cells and reduces filamin A
Source: PLoS One. 2019 Nov 20;14(11):e0224314. doi: 10.1371/journal.pone.0224314 (PMC6867627; doi:10.1371/journal.pone.0224314)
Supplement: S1 Raw Data — (ZIP) [file pone.0224314.s007.zip › MDA-MB-231-200c_noDox/cell114.txt]

147.92 42.488 1.8505 153.9 10 0
149.15 38.896 1.8259 154.13 20 0
149.14 40.175 1.8339 154.45 30 0
148.42 40.454 1.8369 153.83 40 0
149.12 41.41 1.8417 154.76 50 0
148.64 40.407 1.8362 154.04 60 0
146.66 41.724 1.848 152.48 70 0
150.12 41.101 1.838 155.64 80 0
148.59 39.08 1.828 153.64 90 0
150.01 39.646 1.8292 155.16 100 0
148.33 39.739 1.8326 153.56 110 0
147.97 41.714 1.8456 153.74 120 0
150.99 38.536 1.8207 155.83 130 0
144.74 40.109 1.8411 150.19 140 0
146.23 36.825 1.8175 150.8 150 0
144.97 37.38 1.8232 149.71 160 0
145.55 37.224 1.8212 150.24 170 0
148.43 35.379 1.8048 152.58 180 0
146 37.54 1.8225 150.75 190 0
145.85 37.024 1.8194 150.48 200 0
145.88 38.073 1.8261 150.77 210 0
143.42 39.107 1.837 148.66 220 0
146.4 40.513 1.8408 151.91 230 0
149.08 36.875 1.8133 153.57 240 0
143.02 40.063 1.8439 148.52 250 0
140.92 35.99 1.8208 145.45 260 0
143.21 41.082 1.8502 148.98 270 0
142.47 37.941 1.8311 147.44 280 0
139.85 38.66 1.8405 145.09 290 0
144.06 39.666 1.8395 149.42 300 0
142.79 41.302 1.8524 148.65 310 0
146.63 39.41 1.8334 151.84 320 0
144.9 40.68 1.8445 150.5 330 0
150.15 40.727 1.8357 155.57 340 0
145.55 38.686 1.8306 150.6 350 0
146.94 38.631 1.8279 151.93 360 0
151.26 40.226 1.8307 156.52 370 0
145.45 40.478 1.8422 150.98 380 0
145.93 41.417 1.8473 151.7 390 0
148.92 40.634 1.8372 154.37 400 0
149.21 43.182 1.8525 155.34 410 0
149.27 43.14 1.8521 155.38 420 0
147.23 42.497 1.8518 153.24 430 0
149.03 43.933 1.8575 155.37 440 0
150.69 42.609 1.8464 156.6 450 0
151.12 42.16 1.8429 156.89 460 0
153.82 42.932 1.843 159.7 470 0
153 42.947 1.8444 158.92 480 0
153.05 40.419 1.829 158.3 490 0
154.25 41.589 1.8342 159.76 500 0
154.7 42.363 1.8381 160.4 510 0
156.18 39.575 1.819 161.12 520 0
154.91 40.63 1.8273 160.15 530 0
154.74 37.335 1.8076 159.18 540 0
153.85 38.389 1.8153 158.57 550 0
153.97 38.927 1.8184 158.81 560 0
153.75 38.07 1.8135 158.4 570 0
152.87 36.606 1.8058 157.19 580 0
151.57 40.027 1.829 156.76 590 0
152.63 36.889 1.8079 157.03 600 0
153.15 38.405 1.8165 157.89 610 0
152.93 36.721 1.8065 157.28 620 0
150.44 37.255 1.8136 154.98 630 0
153.3 35.605 1.799 157.38 640 0
153.73 41.428 1.834 159.22 650 0
155.4 39.453 1.8194 160.33 660 0
157.79 36.643 1.799 161.99 670 0
156.88 38.349 1.8105 161.5 680 0
154.28 35.56 1.7973 158.33 690 0
154.3 32.879 1.7807 157.77 700 0
155.39 29.999 1.7615 158.26 710 0
154.44 27.435 1.7466 156.86 720 0
153.55 24.378 1.7282 155.47 730 0
153.6 25.011 1.7322 155.62 740 1
152.76 26.273 1.7411 155 750 1
151.8 23.304 1.7231 153.57 760 1
153.04 23.066 1.7204 154.77 770 1
152.21 21.997 1.7143 153.79 780 1
153.53 21.672 1.711 155.05 790 1
153.89 20.646 1.7042 155.27 800 1
153.66 19.559 1.6974 154.9 810 1
154.09 18.773 1.692 155.22 820 1
152.99 17.173 1.6826 153.95 830 1
153.33 16.699 1.6793 154.23 840 1
152.68 16.951 1.6814 153.62 850 1
153.74 14.708 1.6662 154.45 860 1
155.21 13.281 1.6562 155.78 870 1
154.96 10.073 1.6357 155.28 880 1
156.37 6.8391 1.6145 156.52 890 1
156.31 4.2394 1.5979 156.37 900 1
154.79 1.2027 1.5786 154.8 910 1
155.67 0.2056 1.5721 155.67 920 1
155.99 -2.2881 1.5561 156.01 930 1
155.95 -3.9786 1.5453 156 940 1
155.81 -4.0832 1.5446 155.87 950 0
155.25 -2.7722 1.5529 155.27 960 0
154.4 -3.4426 1.5485 154.44 970 0
154.02 -4.2069 1.5435 154.07 980 0
153.29 -2.7003 1.5532 153.31 990 0
153.78 -3.2587 1.5496 153.81 1000 0
153.42 -4.3493 1.5425 153.48 1010 0
153.84 -6.1506 1.5308 153.96 1020 0
153.88 -5.4006 1.5357 153.98 1030 0
153.45 -6.1375 1.5308 153.57 1040 0
152.04 -5.1498 1.5369 152.13 1050 0
152.81 -7.0482 1.5247 152.98 1060 0
152.21 -7.7111 1.5202 152.41 1070 0
151.48 -7.7987 1.5194 151.68 1080 0
151.93 -8.0551 1.5178 152.14 1090 0
151.89 -7.7281 1.52 152.08 1100 0
151.73 -7.3479 1.5224 151.91 1110 0
151.77 -9.6758 1.5071 152.08 1120 0
152.03 -9.8558 1.5061 152.35 1130 0
151.35 -10.209 1.5034 151.69 1140 0
152.28 -10.712 1.5006 152.66 1150 0
152.1 -11.743 1.4937 152.55 1160 0
152.62 -12.273 1.4906 153.11 1170 0
152.56 -12.504 1.489 153.07 1180 0
152.05 -13.63 1.4814 152.66 1190 0
151.73 -13.962 1.479 152.37 1200 0
152.53 -14.409 1.4766 153.21 1210 0
152.42 -14.999 1.4727 153.16 1220 0
151.96 -16.721 1.4612 152.88 1230 0
151.7 -16.334 1.4635 152.57 1240 0
152.17 -16.085 1.4655 153.02 1250 0
152.67 -17.785 1.4548 153.71 1260 0
152.69 -19.049 1.4467 153.87 1270 0
152.81 -19.953 1.441 154.11 1280 0
153.1 -19.749 1.4425 154.37 1290 0
152.69 -19.654 1.4428 153.95 1300 0
153.21 -22.124 1.4274 154.8 1310 0
152.97 -21.863 1.4288 154.52 1320 0
153.55 -21.544 1.4314 155.05 1330 0
154.39 -23.059 1.4225 156.11 1340 0
153.91 -23.182 1.4213 155.64 1350 0
154.33 -24.428 1.4138 156.25 1360 0
154.96 -23.591 1.4197 156.75 1370 0
154.63 -23.734 1.4185 156.44 1380 0
154.63 -26.122 1.4034 156.82 1390 0
155.68 -21.829 1.4315 157.21 1400 0
155.86 -23.482 1.4213 157.62 1410 0
154.39 -27.215 1.3963 156.77 1420 0
153.86 -23.597 1.4186 155.66 1430 0
154.92 -24.998 1.4108 156.92 1440 0
155.78 -24.588 1.4142 157.7 1450 0
155.13 -24.696 1.4129 157.08 1460 0
155.21 -25.429 1.4084 157.28 1470 0
155.19 -25.257 1.4095 157.23 1480 0
155.05 -25.396 1.4084 157.12 1490 0
154.69 -26.179 1.4031 156.89 1500 0
154.5 -26.1 1.4034 156.69 1510 0
154.63 -26.775 1.3993 156.93 1520 0
154.08 -27.873 1.3918 156.58 1530 0
153.56 -26.685 1.3987 155.87 1540 0
152.72 -28.507 1.3863 155.36 1550 0
152.56 -28.992 1.383 155.29 1560 0
152.78 -28.195 1.3883 155.36 1570 0
151.86 -29.028 1.3819 154.61 1580 0
151.68 -29.383 1.3794 154.5 1590 0
151.11 -29.525 1.3778 153.97 1600 0
150.97 -28.957 1.3813 153.72 1610 0
151.61 -28.65 1.384 154.29 1620 0
151.09 -29.408 1.3786 153.93 1630 0
151.21 -29.042 1.381 153.97 1640 0
151.73 -28.58 1.3846 154.39 1650 0
150.9 -29.104 1.3803 153.68 1660 0
150.75 -29.064 1.3803 153.52 1670 0
150.2 -29.645 1.3759 153.09 1680 0
149.85 -30.067 1.3728 152.84 1690 0
149.49 -29.628 1.3751 152.4 1700 0
149.65 -29.708 1.3748 152.57 1710 0
149.89 -29.232 1.3782 152.71 1720 0
150.39 -28.946 1.3806 153.15 1730 0
150.98 -29.008 1.381 153.74 1740 0
151.81 -28.949 1.3824 154.54 1750 0
151.84 -28.998 1.3821 154.58 1760 0
