# Supplementary material for: Inducible microRNA-200c decreases motility of breast cancer cells and reduces filamin A
Source: PLoS One. 2019 Nov 20;14(11):e0224314. doi: 10.1371/journal.pone.0224314 (PMC6867627; doi:10.1371/journal.pone.0224314)
Supplement: S1 Raw Data — (ZIP) [file pone.0224314.s007.zip › MDA-MB-231-200c_noDox/cell115.txt]

-53.615 -17.516 5.0282 56.403 10 0
-54.402 -18.691 5.0433 57.523 20 0
-54.031 -17.42 5.0243 56.77 30 0
-53.835 -16.979 5.0179 56.449 40 0
-52.042 -19.701 5.0743 55.646 50 0
-52.996 -19.237 5.0606 56.38 60 0
-51.718 -20.707 5.0932 55.709 70 0
-49.27 -26.083 5.1993 55.748 80 0
-49.696 -23.683 5.1571 55.051 90 0
-49.042 -22.213 5.1377 53.838 100 0
-49.91 -24.813 5.1738 55.738 110 0
-50.162 -22.944 5.1414 55.16 120 0
-45.752 -31.465 5.3148 55.527 130 0
-45.73 -27.097 5.2473 53.155 140 0
-48.802 -24.382 5.1757 54.554 150 0
-47.798 -27.026 5.227 54.91 160 0
-45.528 -29.952 5.2943 54.497 170 0
-45.01 -32.213 5.3336 55.35 180 0
-37.791 -43.758 5.5708 57.818 190 0
-33.619 -51.383 5.7038 61.404 200 0
-31.788 -52.038 5.7348 60.979 210 0
-35.546 -50.939 5.6739 62.115 220 0
-40.363 -46.565 5.569 61.624 230 0
-44.241 -38.728 5.4314 58.797 240 0
-53.859 -26.071 5.1632 59.837 250 0
-52.427 -25.84 5.1703 58.449 260 0
-42.399 -38.52 5.4499 57.284 270 0
-21.38 -54.366 5.9085 58.418 280 0
-14.525 -57.908 6.0374 59.702 290 0
-9 -60.438 6.1354 61.104 300 0
-2.0363 -59.985 6.2493 60.019 310 0
8.8266 -60.225 6.4287 60.869 320 0
17.444 -58.539 6.5728 61.083 330 0
10.985 -60.102 6.464 61.098 340 0
5.3772 -61.004 6.3711 61.24 350 0
5.3601 -61.333 6.3704 61.567 360 0
15.511 -60.617 6.5337 62.57 370 0
12.745 -58.476 6.4978 59.849 380 0
3.1755 -60.844 6.3353 60.927 390 0
0.61745 -58.636 6.2937 58.639 400 0
5.6503 -56.603 6.3827 56.884 410 0
8.9228 -59.944 6.431 60.604 420 0
-2.8949 -57.386 6.2328 57.459 430 0
-5.3361 -56.162 6.1885 56.415 440 0
7.689 -55.998 6.4196 56.523 450 0
19.228 -53.673 6.6272 57.013 460 0
16.449 -51.889 6.5902 54.433 470 0
10.331 -54.277 6.4713 55.251 480 0
0.62186 -57.565 6.294 57.568 490 0
3.2669 -57.371 6.3401 57.464 500 0
10.136 -56.523 6.4606 57.425 510 0
25.762 -49.177 6.7657 55.516 520 0
28.862 -50.746 6.8003 58.38 530 0
32.501 -47.082 6.8874 57.211 540 0
43.396 -41.158 7.095 59.81 550 0
47.592 -36.539 7.1992 60.001 560 0
50.313 -33.962 7.2602 60.703 570 0
51.336 -32.694 7.2869 60.863 580 0
55.88 -20.148 7.5079 59.401 590 0
59.773 -3.2635 7.7994 59.862 600 0
60.718 -1.6594 7.8267 60.741 610 0
61.247 -2.3121 7.8162 61.29 620 1
57.816 -21.268 7.5015 61.603 630 1
49.98 -34.644 7.2479 60.813 640 1
45.272 -40.114 7.1289 60.487 650 1
39.88 -44.466 7.0143 59.73 660 1
31.781 -48.844 6.86 58.273 670 1
24.706 -52.822 6.7207 58.314 680 1
19.07 -55.603 6.6136 58.782 690 1
13.607 -59.353 6.5085 60.893 700 1
12.001 -59.224 6.4831 60.427 710 1
6.3218 -60.182 6.3878 60.513 720 1
3.9028 -60.536 6.3476 60.661 730 1
4.6228 -61.071 6.3587 61.245 740 0
8.5523 -60.691 6.4232 61.29 750 0
9.4636 -61.518 6.4358 62.242 760 0
7.8426 -58.899 6.4156 59.419 770 0
6.1499 -55.876 6.3928 56.213 780 0
15.687 -51.87 6.5769 54.19 790 1
23.971 -52.151 6.714 57.397 800 1
36.079 -44.61 6.9632 57.373 810 1
40.115 -40.188 7.0677 56.783 820 1
44.937 -37.53 7.1582 58.548 830 1
44.951 -36.579 7.1709 57.953 840 0
44.695 -34.75 7.1931 56.614 850 0
43.115 -35.412 7.1664 55.793 860 0
39.335 -37.586 7.0913 54.405 870 1
33.861 -41.461 6.968 53.531 880 1
31.432 -42.074 6.9248 52.518 890 1
24.663 -46.446 6.7713 52.588 900 1
24.591 -47.855 6.7579 53.803 910 0
26.449 -47.292 6.7931 54.186 920 0
29.684 -44.984 6.8665 53.895 930 1
36.821 -39.702 7.031 54.149 940 1
38.078 -38.385 7.0646 54.068 950 1
41.27 -34.622 7.156 53.869 960 1
44.3 -31.426 7.237 54.315 970 1
48.724 -27.633 7.3381 56.014 980 1
50.774 -24.176 7.4096 56.235 990 1
56.322 -15.8 7.5805 58.496 1000 1
60.921 -2.7143 7.8095 60.981 1010 1
62.239 6.3612 7.9558 62.563 1020 1
64.15 3.2986 7.9054 64.235 1030 1
61.566 -6.0889 7.7554 61.866 1040 1
55.74 -13.641 7.614 57.385 1050 1
44.702 -28.529 7.2859 53.03 1060 1
38.669 -33.275 7.1434 51.015 1070 1
34.829 -33.795 7.0836 48.53 1080 1
35.682 -33.133 7.1056 48.692 1090 1
37.012 -31.784 7.1444 48.786 1100 1
35.819 -28.856 7.1758 45.996 1110 1
35.81 -28.571 7.1805 45.811 1120 1
42.421 -20.499 7.4038 47.114 1130 1
57.274 0.96433 7.8708 57.282 1140 1
60.449 5.0775 7.9378 60.662 1150 1
60.166 11.251 8.0388 61.209 1160 1
61.206 17.583 8.1337 63.682 1170 1
60.525 18.938 8.1572 63.419 1180 1
57.732 19.943 8.1866 61.079 1190 1
56.571 20.366 8.1995 60.125 1200 1
54.937 21.214 8.2225 58.89 1210 1
53.409 24.978 8.2914 58.961 1220 1
52.944 23.909 8.2782 58.092 1230 1
50.938 25.222 8.3137 56.84 1240 1
50.096 26.044 8.3334 56.461 1250 1
49.15 26.353 8.3461 55.769 1260 1
48.856 26.685 8.3539 55.668 1270 1
47.677 28.707 8.396 55.652 1280 1
45.782 30.974 8.4488 55.275 1290 1
44.118 32.818 8.4935 54.985 1300 1
42.466 33.522 8.5222 54.102 1310 1
39.83 35.718 8.585 53.499 1320 1
41.266 35.26 8.5611 54.279 1330 1
38.126 39.646 8.6589 55.004 1340 1
27.742 53.195 8.9441 59.994 1350 1
28.584 53.691 8.9356 60.826 1360 1
27.814 54.686 8.9543 61.353 1370 1
26.682 52.947 8.958 59.29 1380 1
25.004 53.622 8.9884 59.165 1390 1
20.761 54.878 9.0631 58.674 1400 1
22.436 54.371 9.0334 58.819 1410 1
13.9 60.253 9.198 61.836 1420 1
14.014 59.53 9.1936 61.157 1430 1
12.122 57.008 9.2153 58.283 1440 1
10.713 54.518 9.2307 55.561 1450 1
4.9755 56.023 9.3362 56.244 1460 1
3.356 55.691 9.3646 55.792 1470 1
5.4501 54.361 9.3249 54.633 1480 1
1.686 54.452 9.3938 54.478 1490 1
1.5007 53.91 9.3969 53.931 1500 0
3.5428 53.178 9.3583 53.296 1510 0
5.0053 52.307 9.3294 52.546 1520 0
36.193 41.652 8.7094 55.18 1530 0
47.507 35.552 8.4964 59.337 1540 0
52.223 35.049 8.4451 62.894 1550 1
52.272 33.948 8.43 62.328 1560 1
52.192 32.516 8.4111 61.492 1570 1
51.091 29.715 8.3808 59.104 1580 1
54.057 24.096 8.2733 59.184 1590 1
52.463 22.518 8.2594 57.091 1600 1
51.638 19.14 8.2089 55.071 1610 1
52.648 17 8.1663 55.325 1620 1
53.786 13.872 8.1064 55.546 1630 1
53.924 12.387 8.0798 55.329 1640 1
55.121 9.604 8.0265 55.951 1650 1
55.346 8.4855 8.0061 55.993 1660 1
56.187 3.4747 7.9157 56.295 1670 1
53.799 1.0492 7.8735 53.809 1680 1
53.295 -3.5246 7.7879 53.412 1690 1
52.849 -9.7015 7.6724 53.732 1700 1
50.649 -13.202 7.599 52.341 1710 1
47.939 -17.975 7.4952 51.198 1720 1
44.758 -25.122 7.3425 51.326 1730 1
42.804 -31.957 7.2127 53.418 1740 1
47.569 -25.981 7.3541 54.202 1750 0
46.367 -29.515 7.2871 54.964 1760 0
