# Supplementary material for: Inducible microRNA-200c decreases motility of breast cancer cells and reduces filamin A
Source: PLoS One. 2019 Nov 20;14(11):e0224314. doi: 10.1371/journal.pone.0224314 (PMC6867627; doi:10.1371/journal.pone.0224314)
Supplement: S1 Raw Data — (ZIP) [file pone.0224314.s007.zip › MDA-MB-231-200c_noDox/cell116.txt]

38.378 -22.685 7.3201 44.581 10 0
43.913 -25.079 7.3351 50.569 20 0
46.309 -26.308 7.3373 53.26 30 0
49.767 -24.836 7.3911 55.62 40 0
50.89 -26.169 7.379 57.224 50 0
52.47 -24.811 7.4123 58.04 60 0
56.335 -20.295 7.5082 59.879 70 0
51.283 -34.963 7.2556 62.068 80 0
45.024 -43.795 7.0824 62.811 90 0
52.096 -34.919 7.2635 62.716 100 0
56.093 -26.375 7.4145 61.985 110 0
59.381 -17.854 7.5619 62.006 120 0
57.752 -26.834 7.419 63.682 130 1
52.58 -36.705 7.2446 64.124 140 1
46.525 -44.855 7.0869 64.627 150 1
41.453 -51.642 6.9596 66.221 160 1
30.851 -59.56 6.7611 67.076 170 1
27.292 -62.202 6.6967 67.926 180 1
23.751 -63.008 6.6437 67.336 190 1
20.399 -62.682 6.5978 65.918 200 1
11.504 -64.232 6.4604 65.254 210 1
-1.368 -61.329 6.2609 61.344 220 1
-14.921 -57.362 6.0287 59.271 230 1
-28.619 -52.475 5.7839 59.771 240 1
-40.029 -46.407 5.5714 61.286 250 1
-51.488 -34.576 5.3038 62.021 260 1
-58.59 -20.002 5.0414 61.911 270 1
-62.155 1.975 4.6806 62.186 280 1
-60.097 19.785 4.3943 63.27 290 1
-56.751 29.797 4.2289 64.098 300 1
-51.317 39.549 4.0558 64.789 310 1
-34.423 54.336 3.7063 64.322 320 1
-13.555 61.835 3.3574 63.303 330 1
1.1855 61.972 3.1225 61.984 340 1
18.264 59.69 2.8447 62.422 350 1
39.298 49.375 2.4694 63.104 360 1
54.511 32.996 2.1151 63.72 370 1
60.585 23.976 1.9476 65.156 380 1
62.406 -3.4234 1.516 62.5 390 1
58.686 -25.086 1.1668 63.823 400 1
52.383 -40.155 0.91677 66.003 410 1
38.391 -52.794 0.62874 65.277 420 1
24.883 -58.928 0.39955 63.966 430 1
6.4056 -61.999 0.10295 62.329 440 1
-11.468 -59.602 -0.19008 60.695 450 1
-32.936 -55.382 -0.53651 64.435 460 1
-46.918 -44.761 -0.80892 64.845 470 1
-58.558 -28.88 -1.1126 65.292 480 1
-60.993 -18.437 -1.2773 63.719 490 1
-59.547 14.216 -1.8051 61.22 500 1
-57.624 25.662 -1.9898 63.08 510 1
-42.286 43.472 -2.37 60.646 520 1
-16.642 58.381 -2.8639 60.707 530 1
-3.396 63.977 -3.0886 64.067 540 1
14.24 61.872 -3.3678 63.49 550 1
28.703 53.714 -3.6324 60.902 560 1
36.129 50.243 -3.765 61.884 570 1
46.357 41.679 -3.9801 62.339 580 1
56.449 26.974 -4.2666 62.563 590 1
62.314 10.499 -4.5455 63.192 600 1
60.891 0.74662 -4.7001 60.896 610 1
62.722 -10.851 -4.8837 63.654 620 1
61.638 -22.422 -5.0613 65.589 630 1
56.948 -31.634 -5.2194 65.144 640 1
49.724 -42.767 -5.4227 65.586 650 1
41.412 -51.402 -5.605 66.009 660 1
30.666 -58.149 -5.7979 65.74 670 1
16.291 -63.701 -6.0328 65.751 680 1
7.0658 -64.794 -6.1746 65.178 690 1
2.8109 -66.115 -6.2407 66.174 700 1
0.094872 -65.773 -6.2817 65.773 710 1
-1.315 -65.569 -6.3032 65.582 720 1
8.8454 -63.475 -6.1447 64.089 730 1
14.99 -62.327 -6.0472 64.104 740 1
33.758 -56.533 -5.7449 65.845 750 1
42.985 -49.981 -5.5729 65.923 760 1
52.228 -38.69 -5.35 64.997 770 1
59.906 -24.106 -5.095 64.574 780 1
63.949 -13.608 -4.9221 65.381 790 1
63.501 -2.3975 -4.7501 63.546 800 1
61.843 7.2834 -4.5952 62.271 810 1
58.471 17.969 -4.4142 61.17 820 1
57.805 20.675 -4.3689 61.391 830 1
56.785 25.002 -4.2976 62.045 840 1
43.094 42.951 -3.9287 60.843 850 1
33.642 54.311 -3.6962 63.886 860 1
16.991 61.28 -3.4121 63.592 870 1
-1.7436 63.934 -3.1143 63.958 880 1
-1.434 63.236 -3.1189 63.253 890 1
6.1504 61.166 -3.2418 61.474 900 1
9.464 57.675 -3.3042 58.447 910 1
17.921 53.585 -3.4643 56.502 920 1
33.806 47.174 -3.7634 58.036 930 1
41.734 39.287 -3.9572 57.317 940 1
43.721 37.495 -4.0035 57.597 950 1
37.31 46.12 -3.8218 59.322 960 1
31.373 51.169 -3.6916 60.021 970 1
23.981 56.879 -3.5406 61.727 980 1
21.018 58.587 -3.486 62.243 990 1
15.192 58.653 -3.395 60.589 1000 1
-0.28999 60.549 -3.1368 60.549 1010 1
-10.176 59.437 -2.972 60.301 1020 1
-22.243 56.966 -2.7693 61.155 1030 1
-34.635 53.263 -2.565 63.534 1040 1
-36.012 51.881 -2.5348 63.155 1050 1
-36.749 51.047 -2.5176 62.899 1060 1
-35.821 48.857 -2.5089 60.582 1070 1
-30.076 49.564 -2.5962 57.976 1080 1
-21.662 54.057 -2.7605 58.235 1090 1
-15.683 55.702 -2.8671 57.867 1100 1
-6.1383 58.694 -3.0374 59.014 1110 1
4.4288 59.659 -3.2157 59.823 1120 1
14.749 60.5 -3.3807 62.272 1130 1
23.657 56.867 -3.5358 61.591 1140 1
34.666 51.772 -3.7316 62.306 1150 1
45.309 41.839 -3.9668 61.672 1160 1
49.687 33.753 -4.1157 60.067 1170 1
55.971 27.421 -4.2568 62.327 1180 1
60.825 14.042 -4.4855 62.425 1190 1
62.601 4.2087 -4.6453 62.742 1200 1
63.394 -13.831 -4.9272 64.885 1210 1
59.331 -21.591 -5.0614 63.137 1220 1
53.849 -31.444 -5.2409 62.357 1230 1
48.911 -42.188 -5.4241 64.592 1240 1
39.122 -49.878 -5.6181 63.391 1250 1
30.392 -53.512 -5.7667 61.54 1260 1
23.242 -57.486 -5.899 62.007 1270 1
14.22 -60.764 -6.0533 62.406 1280 1
1.2876 -61.491 -6.2622 61.504 1290 1
-12.226 -60.502 -6.4826 61.725 1300 1
-28.935 -55.737 -6.762 62.8 1310 1
-39.699 -50.712 -6.9474 64.403 1320 1
-52.864 -34.585 -7.2746 63.172 1330 1
-60.53 -18.253 -7.5611 63.222 1340 1
-62.896 -2.9665 -7.8069 62.966 1350 1
-62.031 11.957 -8.0444 63.173 1360 1
-56.933 24.426 -8.2593 61.952 1370 1
-47.424 37.755 -8.5264 60.617 1380 1
-39.417 47.502 -8.7321 61.726 1390 1
-31.382 54.907 -8.9055 63.242 1400 1
-22.126 58.292 -9.062 62.35 1410 1
-9.3622 61.236 -9.2731 61.948 1420 1
2.5768 61.524 -9.4666 61.578 1430 1
7.8295 61.059 -9.5523 61.559 1440 1
24.746 56.555 -9.8372 61.732 1450 1
34.388 51.106 -10.017 61.599 1460 1
42.59 44.439 -10.189 61.553 1470 1
47.939 38.037 -10.325 61.196 1480 1
53.446 30.137 -10.482 61.357 1490 1
57.932 19.738 -10.667 61.202 1500 1
60.605 10.239 -10.828 61.464 1510 1
63.42 -3.0513 -11.044 63.493 1520 1
62.454 -16.745 -11.258 64.659 1530 1
59.374 -25.307 -11.398 64.543 1540 1
56.728 -29.371 -11.473 63.881 1550 1
55.268 -32.024 -11.521 63.876 1560 1
53.313 -32.247 -11.54 62.307 1570 1
50.137 -35.153 -11.607 61.233 1580 1
47.932 -35.337 -11.631 59.55 1590 1
45.012 -37.985 -11.697 58.898 1600 1
42.592 -39.437 -11.743 58.046 1610 1
37.953 -42.672 -11.839 57.108 1620 1
33.225 -45.335 -11.934 56.206 1630 1
29.305 -46.156 -12.001 54.673 1640 1
25.094 -46.792 -12.074 53.096 1650 1
20.936 -47.758 -12.153 52.145 1660 1
15.983 -48.254 -12.247 50.832 1670 1
14.764 -48.083 -12.268 50.298 1680 1
11.827 -46.821 -12.319 48.291 1690 1
8.9227 -46.937 -12.379 47.777 1700 1
5.4509 -47.416 -12.452 47.729 1710 1
2.7303 -47.129 -12.509 47.208 1720 1
-6.2662 -49.298 -12.693 49.694 1730 1
-12.842 -46.636 -12.835 48.372 1740 1
-37.541 -46.628 -13.244 59.862 1750 1
-47.589 -36.942 -13.477 60.245 1760 0
