# Supplementary material for: Inducible microRNA-200c decreases motility of breast cancer cells and reduces filamin A
Source: PLoS One. 2019 Nov 20;14(11):e0224314. doi: 10.1371/journal.pone.0224314 (PMC6867627; doi:10.1371/journal.pone.0224314)
Supplement: S1 Raw Data — (ZIP) [file pone.0224314.s007.zip › MDA-MB-231-200c_noDox/cell117.txt]

-31.235 -60.799 5.8086 68.353 230 0
-34.452 -60.247 5.7637 69.402 240 0
-45.816 -51.341 5.5546 68.811 250 0
-50.756 -43.484 5.4208 66.835 260 0
-55.236 -37.534 5.3092 66.782 270 0
-52.847 -44.339 5.4105 68.984 280 0
-53.074 -45.033 5.416 69.605 290 0
-56.738 -38.122 5.304 68.355 300 0
-58.953 -32.212 5.2125 67.18 310 0
-60.787 -23.55 5.082 65.19 320 0
-61.744 -16.758 4.9774 63.978 330 0
-61.037 -12.42 4.9131 62.288 340 0
-55.867 -11.245 4.911 56.988 350 0
-57.813 -10.382 4.8901 58.738 360 0
-59.28 -10.093 4.881 60.133 370 0
-63.965 -0.93107 4.7269 63.972 380 0
-62.998 0.35706 4.7067 62.999 390 0
-62.683 -1.5506 4.7371 62.702 400 0
-63.604 -15.769 4.9554 65.53 410 0
-63.659 -23.701 5.0688 67.928 420 0
-60.829 -13.061 4.9239 62.216 430 1
-58.786 -2.8235 4.7604 58.853 440 1
-59.415 1.9142 4.6802 59.446 450 1
-55.822 17.055 4.4159 58.369 460 1
-54.452 24.972 4.2824 59.905 470 1
-49.164 30.222 4.1612 57.71 480 1
-39.029 39.255 3.9241 55.355 490 1
-35.807 45.824 3.8049 58.155 500 1
-22.892 53.228 3.5478 57.942 510 1
-3.9975 57.053 3.2115 57.193 520 1
7.7856 57.199 3.0063 57.726 530 1
20.121 52.635 2.7765 56.35 540 1
33.413 45.705 2.5103 56.616 550 1
47.876 36.061 2.2164 59.938 560 1
60.442 20.886 1.9035 63.948 570 1
65.445 6.1824 1.665 65.736 580 1
64.51 -7.1777 1.46 64.908 590 1
64.606 -25.84 1.1903 69.582 600 1
63.87 -24.441 1.2053 68.387 610 1
64.546 -16.352 1.3227 66.585 620 1
64.262 -6.2349 1.4741 64.564 630 1
64.841 -2.2894 1.5355 64.881 640 1
64.133 -12.32 1.381 65.305 650 1
61.505 -30.313 1.1129 68.569 660 1
56.13 -36.464 0.99468 66.934 670 1
54.302 -36.881 0.97417 65.643 680 1
55.869 -27.714 1.1103 62.365 690 0
59.127 -8.2542 1.4321 59.7 700 0
58.05 -5.6542 1.4737 58.325 710 0
54.932 -11.537 1.3638 56.13 720 0
52.249 -8.2048 1.415 52.89 730 0
51.657 -6.7128 1.4416 52.092 740 0
50.44 -6.9808 1.4333 50.92 750 0
49.447 -11.08 1.3504 50.674 760 1
47.364 -21.543 1.1439 52.033 770 1
46.584 -25.471 1.0704 53.093 780 1
44.261 -34.952 0.90239 56.397 790 1
39.511 -51.937 0.65035 65.258 800 1
37.086 -56.312 0.58239 67.427 810 1
32.546 -60.191 0.49568 68.426 820 1
28.431 -64.047 0.41777 70.074 830 1
24.514 -63.038 0.37089 67.637 840 1
19.24 -64.162 0.29134 66.984 850 1
15.643 -65.418 0.23472 67.263 860 1
13.067 -66.118 0.19512 67.397 870 1
9.1791 -65.833 0.13854 66.47 880 1
5.5872 -65.749 0.084774 65.986 890 1
2.1267 -65.622 0.032397 65.657 900 1
-2.6095 -65.181 -0.040014 65.233 910 1
-12.121 -66.022 -0.18156 67.125 920 1
-16.205 -63.91 -0.24832 65.933 930 1
-18.631 -63.297 -0.28626 65.982 940 1
-19.959 -62.218 -0.31043 65.341 950 0
-16.984 -61.919 -0.26771 64.207 960 0
-14.19 -58.712 -0.23713 60.403 970 0
-11.487 -58.225 -0.19478 59.347 980 0
-4.4935 -57.151 -0.078464 57.327 990 0
-4.4426 -56.481 -0.078495 56.655 1000 0
-5.8481 -57.301 -0.10171 57.598 1010 0
-2.1087 -57.267 -0.036805 57.306 1020 0
9.6446 -57.511 0.16615 58.314 1030 0
10.374 -57.583 0.17824 58.51 1040 0
4.632 -56.659 0.081571 56.848 1050 0
-2.5162 -57.195 -0.043965 57.25 1060 0
-2.8299 -56.445 -0.050093 56.516 1070 0
-20.04 -57.005 -0.33805 60.425 1080 0
-26.899 -55.867 -0.44872 62.005 1090 0
-37.05 -51.979 -0.61926 63.832 1100 0
-39.272 -49.722 -0.6685 63.361 1110 0
-42.146 -48.898 -0.71137 64.554 1120 0
-39.178 -47.583 -0.68883 61.636 1130 0
-35.995 -48.2 -0.64144 60.157 1140 0
-36.172 -48.507 -0.64074 60.509 1150 0
-35.531 -49.227 -0.62519 60.71 1160 0
-37.346 -46.5 -0.67666 59.64 1170 0
-37.385 -45.627 -0.68643 58.987 1180 0
-38.455 -43.959 -0.7187 58.405 1190 0
-46.316 -34.299 -0.93338 57.633 1200 0
-45.612 -33.966 -0.93072 56.87 1210 0
-45.26 -34.01 -0.92637 56.614 1220 1
-42.999 -36.455 -0.86758 56.373 1230 1
-38.372 -40.154 -0.7627 55.541 1240 1
-35.19 -43.47 -0.68052 55.928 1250 1
-33.844 -45.813 -0.63626 56.958 1260 1
-32.005 -47.335 -0.59452 57.14 1270 1
-29.682 -50.711 -0.52956 58.759 1280 1
-25.577 -54.863 -0.43625 60.532 1290 1
-23.898 -55.997 -0.40337 60.883 1300 1
-17.863 -60.753 -0.28597 63.325 1310 1
-18.378 -59.271 -0.30067 62.055 1320 1
-16.171 -59.585 -0.26501 61.74 1330 1
-6.9538 -62.713 -0.11043 63.097 1340 1
-5.1816 -60.723 -0.085125 60.944 1350 1
-3.8592 -58.995 -0.065323 59.121 1360 1
-2.819 -57.982 -0.04858 58.051 1370 1
-0.039874 -57.498 -0.00069348 57.498 1380 1
1.7007 -57.153 0.029749 57.179 1390 1
-5.9437 -52.986 -0.11171 53.319 1400 1
-30.296 -43.479 -0.60858 52.993 1410 1
-39.133 -42.219 -0.74749 57.566 1420 1
-41.269 -43.52 -0.75886 59.976 1430 1
-42.291 -44.583 -0.75902 61.451 1440 1
-42.787 -42.976 -0.7832 60.644 1450 1
-39.964 -44.59 -0.73074 59.878 1460 1
-37.363 -47.243 -0.66916 60.232 1470 1
-37.832 -52.116 -0.62791 64.4 1480 1
-35.669 -53.167 -0.59091 64.024 1490 1
-36.059 -52.107 -0.60535 63.367 1500 1
-32.638 -50.69 -0.57205 60.289 1510 1
-27.53 -49.357 -0.50879 56.516 1520 1
-25.321 -48.187 -0.48382 54.435 1530 1
-23.127 -47.452 -0.4535 52.788 1540 1
-17.908 -48.373 -0.35455 51.582 1550 1
-11.517 -50.57 -0.22392 51.865 1560 1
-8.8234 -50.007 -0.17464 50.78 1570 1
-4.0141 -51.221 -0.078209 51.378 1580 1
-1.8339 -52.185 -0.035128 52.217 1590 1
-0.75936 -51.586 -0.014719 51.591 1600 0
0.36835 -51.86 0.0071026 51.861 1610 0
2.2183 -53.286 0.041605 53.333 1620 0
0.049883 -52.378 0.00095236 52.378 1630 0
-0.69004 -52.122 -0.013238 52.127 1640 0
0.53942 -52.637 0.010248 52.639 1650 0
1.7632 -52.767 0.033402 52.796 1660 0
2.7547 -53.657 0.051294 53.728 1670 0
1.228 -51.97 0.023625 51.985 1680 0
-7.5914 -44.316 -0.16965 44.962 1690 0
-2.677 -49.933 -0.053561 50.005 1700 1
2.8318 -53.845 0.052542 53.919 1710 1
7.7518 -57.105 0.13492 57.628 1720 1
10.938 -58.081 0.18615 59.102 1730 1
12.18 -58.41 0.20558 59.666 1740 1
15.528 -57.608 0.26329 59.664 1750 1
19.854 -54.836 0.34738 58.32 1760 0
