# Supplementary material for: Inducible microRNA-200c decreases motility of breast cancer cells and reduces filamin A
Source: PLoS One. 2019 Nov 20;14(11):e0224314. doi: 10.1371/journal.pone.0224314 (PMC6867627; doi:10.1371/journal.pone.0224314)
Supplement: S1 Raw Data — (ZIP) [file pone.0224314.s007.zip › MDA-MB-231-200c_noDox/cell118.txt]

-58.305 -1.1478 4.7321 58.316 10 0
-58.621 -1.7655 4.7425 58.648 20 0
-58.145 -2.5437 4.7561 58.201 30 0
-57.09 -2.8537 4.7623 57.161 40 0
-56.309 -2.7091 4.7605 56.374 50 0
-56.2 -3.5986 4.7763 56.315 60 0
-55.274 -3.5265 4.7761 55.386 70 0
-55.485 -2.3043 4.7539 55.533 80 0
-53.926 -2.718 4.7627 53.995 90 0
-54.097 -3.2496 4.7724 54.194 100 0
-54.042 -3.8357 4.7832 54.178 110 0
-54.085 -5.4449 4.8127 54.358 120 0
-54.306 -5.8659 4.82 54.622 130 0
-54.522 -7.929 4.8568 55.095 140 0
-53.924 -8.6498 4.8714 54.613 150 0
-53.984 -8.573 4.8699 54.661 160 0
-53.545 -9.3371 4.885 54.353 170 0
-53.861 -8.5662 4.8701 54.538 180 0
-53.185 -8.8892 4.878 53.922 190 0
-54.437 -15.402 4.9881 56.574 200 0
-55.12 -18.219 5.0316 58.053 210 0
-54.962 -11.258 4.9144 56.103 220 0
-55.627 -13.616 4.9524 57.27 230 0
-55.632 -15.945 4.9915 57.872 240 0
-55.738 -22.501 5.0961 60.108 250 0
-56.297 -28.023 5.1743 62.886 260 0
-56.231 -21.46 5.077 60.187 270 0
-55.956 -21.554 5.0801 59.964 280 0
-56.579 -17.012 5.0045 59.082 290 0
-55.883 -15.694 4.9862 58.045 300 0
-55.93 -20.723 5.0672 59.646 310 0
-54.126 -28.262 5.1936 61.06 320 0
-52.47 -31.446 5.2523 61.172 330 0
-51.42 -32.659 5.2782 60.915 340 0
-53.347 -27.095 5.1823 59.834 350 0
-53.038 -26.519 5.176 59.299 360 0
-52.428 -27.746 5.1991 59.318 370 0
-53.299 -28.838 5.2083 60.6 380 0
-52.672 -31.167 5.2467 61.203 390 0
-50.521 -35.008 5.3184 61.465 400 1
-48.261 -39.761 5.4015 62.531 410 1
-43.621 -48.003 5.5456 64.861 420 1
-39.321 -53.664 5.6508 66.528 430 1
-34.338 -56.989 5.7409 66.535 440 1
-29.456 -60.578 5.8306 67.36 450 1
-22.367 -64.254 5.9482 68.035 460 1
-12.93 -67.057 6.0927 68.292 470 1
-1.4535 -67.762 6.2617 67.777 480 1
10.242 -66.335 6.4364 67.121 490 1
22.424 -62.311 6.6286 66.223 500 1
32.29 -57.271 6.7966 65.746 510 1
39.023 -51.508 6.9315 64.621 520 1
42.448 -43.753 7.0534 60.961 530 1
42.478 -39.073 7.1103 57.715 540 1
41.468 -37.525 7.1185 55.926 550 0
39.587 -37.28 7.0986 54.378 560 0
33.702 -41.012 6.971 53.083 570 1
30.616 -42.579 6.9066 52.443 580 1
26.775 -44.883 6.8211 52.263 590 1
22.845 -47.883 6.7283 53.054 600 1
21.386 -49.133 6.6937 53.585 610 1
17.022 -51.506 6.6024 54.246 620 1
13.059 -53.86 6.521 55.42 630 1
7.5363 -55.684 6.4177 56.191 640 1
4.9725 -56.251 6.3714 56.471 650 1
3.8619 -55.747 6.3523 55.881 660 1
1.9329 -56.369 6.3175 56.402 670 1
-1.1959 -58.274 6.2627 58.287 680 1
-4.8872 -61.058 6.2033 61.253 690 1
-10.123 -64.246 6.1269 65.039 700 1
-16.051 -63.663 6.0362 65.655 710 1
-20.585 -63.09 5.9678 66.363 720 1
-21.764 -62.753 5.9493 66.42 730 1
-20.568 -62.999 5.9676 66.271 740 1
-18.464 -63.035 5.9982 65.684 750 1
-17.1 -63.161 6.0188 65.435 760 1
-15.023 -65.109 6.0564 66.82 770 1
-14.56 -64.46 6.061 66.084 780 0
-15.069 -65.084 6.0557 66.805 790 0
-14.203 -63.829 6.0642 65.39 800 0
-14.946 -62.561 6.0487 64.321 810 0
-16.05 -61.75 6.0289 63.802 820 0
-16.425 -60.77 6.0192 62.951 830 0
-16.993 -59.797 6.0063 62.165 840 0
-14.936 -59.582 6.0376 61.426 850 1
-14.095 -59.521 6.0507 61.167 860 1
-14.118 -60.558 6.0542 62.182 870 1
-12.636 -62.191 6.0827 63.462 880 1
-6.4067 -62.903 6.1817 63.228 890 1
-1.9523 -61.443 6.2514 61.474 900 1
1.6363 -60.099 6.3104 60.121 910 1
4.6722 -58.455 6.3629 58.642 920 1
13.725 -57.893 6.516 59.498 930 1
21.693 -56.373 6.6505 60.403 940 1
34.734 -51.956 6.8725 62.497 950 1
43.572 -44.007 7.0636 61.929 960 1
50.089 -35.158 7.242 61.196 970 1
55.654 -27.467 7.3955 62.063 980 1
58.504 -16.672 7.5764 60.833 990 1
59.332 -1.8119 7.8235 59.36 1000 1
58.205 11.811 8.0542 59.391 1010 1
54.263 20.169 8.2098 57.89 1020 1
50.189 27.928 8.3618 57.436 1030 1
47.458 36.987 8.516 60.169 1040 1
45.732 40.277 8.576 60.94 1050 1
42.666 43.34 8.6472 60.817 1060 1
36.554 47.885 8.7728 60.243 1070 1
24.804 55.544 9.0048 60.831 1080 1
12.099 59.307 9.2235 60.528 1090 1
-2.1971 60.42 9.4611 60.46 1100 1
-14.156 58.713 9.6614 60.396 1110 1
-25.253 54.493 9.8587 60.06 1120 1
-35.08 48.931 10.047 60.206 1130 1
-45.47 40.459 10.268 60.864 1140 1
-50.788 32.148 10.431 60.108 1150 1
-53.708 23.209 10.588 58.509 1160 1
-57.496 8.515 10.849 58.124 1170 1
-59.335 -7.3906 11.119 59.793 1180 1
-57.87 -21.021 11.344 61.569 1190 1
-54.199 -30.076 11.502 61.985 1200 1
-47.537 -40.441 11.7 62.412 1210 1
-39.219 -49.975 11.901 63.527 1220 1
-27.67 -56.885 12.114 63.257 1230 1
-11.33 -61.078 12.383 62.12 1240 1
1.3844 -62.068 12.589 62.084 1250 1
18.67 -58.212 12.877 61.133 1260 1
30.175 -52.428 13.089 60.491 1270 1
40.295 -43.939 13.309 59.618 1280 1
48.824 -34.625 13.52 59.855 1290 1
55.836 -26.094 13.7 61.633 1300 1
60.583 -13.928 13.911 62.163 1310 1
62.154 0.57968 14.146 62.157 1320 1
60.877 11.381 14.322 61.932 1330 1
55.498 25.07 14.561 60.897 1340 1
47.941 35.067 14.769 59.398 1350 1
40.24 44.813 14.976 60.229 1360 1
30.673 52.115 15.176 60.472 1370 1
19.648 57.774 15.38 61.023 1380 1
7.9585 60.538 15.577 61.059 1390 1
-2.0839 61.491 15.742 61.526 1400 1
-15.874 60.617 15.964 62.661 1410 1
-30.416 56.129 16.205 63.841 1420 1
-41.523 49.309 16.408 64.463 1430 1
-47.88 45.538 16.518 66.077 1440 0
-38.075 52.693 16.334 65.01 1450 0
-30.883 55.729 16.214 63.714 1460 0
-29.937 57.021 16.191 64.402 1470 0
-40.041 50.863 16.375 64.733 1480 0
-45.73 47.673 16.473 66.06 1490 0
-47.861 46.008 16.513 66.388 1500 0
-41.305 50.445 16.394 65.198 1510 0
-39.638 51.44 16.365 64.94 1520 0
-43.988 47.694 16.453 64.882 1530 0
-44.456 46.901 16.467 64.622 1540 0
-39.422 49.516 16.38 63.292 1550 0
-36.096 51.233 16.322 62.672 1560 0
-41.419 47.264 16.428 62.844 1570 0
-44.286 46.337 16.471 64.097 1580 0
-41.378 47.559 16.424 63.04 1590 0
-35.36 51.14 16.313 62.174 1600 0
-31.86 51.94 16.258 60.933 1610 0
-32.324 51.367 16.27 60.691 1620 0
-32.173 50.748 16.273 60.087 1630 0
-40.143 46.469 16.42 61.407 1640 0
-47.076 42.883 16.54 63.68 1650 0
-47.205 41.881 16.553 63.106 1660 0
-40.761 46.506 16.428 61.841 1670 0
-41.686 45.674 16.448 61.837 1680 0
-44.219 44.211 16.493 62.529 1690 0
-47.21 40.725 16.567 62.349 1700 0
-46.762 41.333 16.555 62.411 1710 0
-43.067 45.815 16.462 62.879 1720 0
-40.271 48.186 16.404 62.799 1730 0
-43.463 44.456 16.482 62.172 1740 0
-44.627 42.786 16.514 61.824 1750 0
-45.439 45.491 16.493 64.297 1760 0
