# Supplementary material for: Inducible microRNA-200c decreases motility of breast cancer cells and reduces filamin A
Source: PLoS One. 2019 Nov 20;14(11):e0224314. doi: 10.1371/journal.pone.0224314 (PMC6867627; doi:10.1371/journal.pone.0224314)
Supplement: S1 Raw Data — (ZIP) [file pone.0224314.s007.zip › MDA-MB-231-200c_noDox/cell119.txt]

57.647 -20.103 7.5184 61.051 10 0
57.385 -19.867 7.5207 60.726 20 0
57.815 -19.217 7.5331 60.925 30 0
57.258 -19.395 7.5274 60.453 40 0
57.525 -19.206 7.5318 60.647 50 0
56.855 -19.567 7.5225 60.128 60 0
57.114 -17.969 7.5492 59.874 70 0
57.37 -18.763 7.5379 60.361 80 0
57.928 -18.582 7.5436 60.835 90 0
57.735 -18.236 7.548 60.547 100 0
57.529 -17.904 7.5523 60.251 110 0
57.625 -17.549 7.5584 60.238 120 0
57.045 -18.886 7.5343 60.09 130 0
57.215 -18.136 7.547 60.021 140 0
56.47 -18.423 7.5386 59.399 150 0
57.312 -17.65 7.5552 59.968 160 0
57.51 -18.142 7.5484 60.304 170 0
57.83 -17.189 7.5651 60.33 180 0
58.372 -12.158 7.6486 59.625 190 0
57.991 -14.252 7.613 59.717 200 0
58.045 -15.585 7.5917 60.101 210 0
59.152 -9.1592 7.7004 59.857 220 0
57.367 -18.183 7.547 60.18 230 0
58.212 -17.316 7.5649 60.733 240 0
59.814 -12.21 7.6526 61.047 250 0
59.498 -9.1198 7.7019 60.193 260 0
58.021 -16.169 7.5822 60.232 270 0
57.63 -16.196 7.58 59.863 280 0
57.096 -18.135 7.5464 59.907 290 0
56.67 -19.948 7.5155 60.078 300 0
57.276 -18.171 7.5468 60.089 310 0
58.413 -15.97 7.5871 60.557 320 0
57.716 -14.793 7.6031 59.581 330 0
58.627 -9.3459 7.6959 59.367 340 0
57.666 -16.648 7.5729 60.021 350 0
59.697 -11.191 7.6687 60.737 360 0
58.055 -14.825 7.604 59.918 370 0
58.818 -12.237 7.6489 60.078 380 0
60.015 -12.316 7.6516 61.266 390 0
59.268 -15.714 7.5948 61.316 400 0
62.01 -11.576 7.6694 63.081 410 0
62.38 -9.4275 7.704 63.089 420 0
61.63 -10.868 7.6794 62.581 430 0
61.454 -10.552 7.6839 62.353 440 0
61.698 -11.683 7.6668 62.794 450 0
61.886 -9.2602 7.7054 62.575 460 0
60.41 -10.911 7.6753 61.388 470 0
60.854 -11.811 7.6623 61.99 480 0
62.456 -13.865 7.6355 63.977 490 0
61.61 -11.79 7.6649 62.728 500 0
60.213 -11.199 7.6701 61.245 510 0
61.571 -11.864 7.6636 62.703 520 0
60.652 -18.039 7.5649 63.278 530 0
58.646 -14.728 7.6079 60.467 540 0
57.782 -11.221 7.6622 58.862 550 0
57.215 -11.856 7.6497 58.43 560 0
57.427 -9.9318 7.6827 58.28 570 0
59.115 -11.838 7.6563 60.288 580 0
58.439 -12.78 7.6387 59.82 590 0
58.778 -10.702 7.6739 59.745 600 0
58.148 -10.553 7.6744 59.098 610 0
56.639 -11.841 7.6479 57.863 620 0
60.151 -10.087 7.6878 60.991 630 0
57.891 -10.757 7.6703 58.882 640 0
58.741 -8.9653 7.7025 59.421 650 0
58.028 -7.8122 7.7202 58.552 660 0
57.38 -9.2397 7.6943 58.119 670 0
57.408 -8.4872 7.7072 58.032 680 0
55.958 -10.604 7.6667 56.954 690 0
57.369 -11.222 7.6608 58.456 700 0
59.899 -11.238 7.6685 60.944 710 0
58.976 -14.942 7.6059 60.84 720 0
59.636 -10.961 7.6722 60.635 730 0
62.126 -10.12 7.6925 62.945 740 0
60.051 -12.382 7.6506 61.315 750 0
59.578 -11.095 7.6699 60.603 760 0
58.448 -11.49 7.6599 59.567 770 0
58.664 -12.392 7.6458 59.958 780 0
57.558 -13.583 7.6222 59.139 790 0
56.484 -13.108 7.626 57.984 800 0
57.104 -13.183 7.6271 58.606 810 0
58.334 -11.403 7.6609 59.438 820 0
57.926 -11.231 7.6625 59.005 830 0
57.449 -9.7897 7.6852 58.277 840 0
57.448 -9.9717 7.6821 58.307 850 0
58.127 -11.507 7.6585 59.255 860 0
58.967 -9.472 7.6947 59.723 870 0
58.472 -10.51 7.6761 59.409 880 0
57.584 -11.811 7.6517 58.783 890 0
57.299 -12.998 7.6309 58.755 900 0
57.655 -11.684 7.654 58.827 910 0
56.763 -13.526 7.6201 58.352 920 0
55.899 -15.188 7.5887 57.926 930 0
57.306 -12.264 7.6432 58.604 940 0
58.042 -13.607 7.6237 59.615 950 0
58.694 -12.213 7.6488 59.951 960 0
56.956 -13.319 7.6243 58.493 970 0
58.143 -8.9231 7.7017 58.824 980 0
58.48 -14.533 7.6104 60.259 990 0
57.561 -14.171 7.6126 59.279 1000 0
57.389 -13.716 7.6194 59.005 1010 0
59.673 -14.278 7.6191 61.357 1020 0
61.137 -11.337 7.6706 62.179 1030 0
59.645 -14.239 7.6196 61.321 1040 0
58.751 -18.394 7.5506 61.563 1050 0
62.029 -17.85 7.5738 64.546 1060 0
60.953 -16.56 7.5887 63.162 1070 0
59.987 -19.027 7.5468 62.933 1080 0
60.787 -18.23 7.5626 63.462 1090 0
62.881 -15.679 7.6096 64.806 1100 0
60.069 -17.957 7.5635 62.695 1110 0
61.376 -18.197 7.5658 64.016 1120 0
61.549 -14.416 7.6239 63.215 1130 0
61.371 -16.175 7.5963 63.467 1140 0
59.016 -18.824 7.5452 61.946 1150 0
62.258 -17.507 7.5799 64.673 1160 0
61.243 -17.275 7.5791 63.633 1170 0
60.511 -16.555 7.5869 62.735 1180 0
62.191 -15.158 7.6149 64.012 1190 0
60.752 -12.32 7.6539 61.989 1200 0
59.964 -11.189 7.6695 61 1210 0
60.101 -10.129 7.687 60.949 1220 0
59.726 -7.7819 7.7244 60.231 1230 0
61.128 -10.661 7.6813 62.05 1240 0
62.215 -14.246 7.6289 63.825 1250 0
62.538 -10.905 7.6813 63.482 1260 0
63.226 -5.8955 7.761 63.5 1270 0
62.209 -1.6885 7.8268 62.232 1280 0
61.684 -1.1661 7.8351 61.695 1290 0
60.255 1.1995 7.8739 60.267 1300 0
59.669 10.487 8.028 60.584 1310 0
58.421 17.321 8.1422 60.935 1320 0
56.678 23.099 8.241 61.204 1330 0
56.449 20.809 8.2072 60.162 1340 0
54.931 21.844 8.2325 59.115 1350 0
57.9 15.912 8.1222 60.047 1360 0
55.19 15 8.1194 57.192 1370 0
53.007 14.24 8.1164 54.887 1380 0
54.768 22.263 8.2401 59.12 1390 0
54.13 30.088 8.3613 61.93 1400 0
57.306 27.631 8.3033 63.62 1410 0
56.49 26.196 8.2882 62.268 1420 0
53.917 34.295 8.4205 63.9 1430 0
52.279 35.323 8.4482 63.094 1440 0
56.937 30.946 8.3518 64.803 1450 0
56.9 29.071 8.3263 63.896 1460 0
54.051 31.396 8.3802 62.508 1470 0
45.964 41.927 8.5935 62.213 1480 0
39.002 49.013 8.7526 62.637 1490 0
31.846 52.657 8.8808 61.538 1500 0
26.393 54.367 8.9728 60.435 1510 0
22.317 56.282 9.0473 60.545 1520 0
18.054 58.531 9.1256 61.252 1530 0
17.921 56.793 9.1191 59.553 1540 0
18.748 57.007 9.107 60.011 1550 0
14.982 58.157 9.1726 60.056 1560 0
18.284 58.068 9.1197 60.879 1570 0
20.344 57.318 9.0837 60.821 1580 0
8.6501 60.877 9.2836 61.489 1590 0
-0.40626 60.597 9.4315 60.598 1600 0
-11.927 61.019 9.6178 62.174 1610 0
-15.286 60.134 9.6737 62.046 1620 0
-15.181 58.826 9.6773 60.753 1630 0
-17.159 56.679 9.7187 59.219 1640 0
-13.177 57.25 9.651 58.746 1650 0
-11.187 56.558 9.62 57.654 1660 0
-9.1447 55.413 9.5883 56.163 1670 0
-19.712 56.045 9.763 59.411 1680 0
-23.789 56.046 9.8262 60.886 1690 0
-27.71 53.795 9.9004 60.513 1700 0
-31.586 49.149 9.996 58.424 1710 0
-39.756 44.706 10.152 59.826 1720 0
-48.597 38.174 10.33 61.798 1730 0
-53.641 32.63 10.449 62.786 1740 0
-57.657 24.969 10.587 62.832 1750 0
-58.232 23.248 10.616 62.701 1760 0
