# Supplementary material for: Inducible microRNA-200c decreases motility of breast cancer cells and reduces filamin A
Source: PLoS One. 2019 Nov 20;14(11):e0224314. doi: 10.1371/journal.pone.0224314 (PMC6867627; doi:10.1371/journal.pone.0224314)
Supplement: S1 Raw Data — (ZIP) [file pone.0224314.s007.zip › MDA-MB-231-200c_noDox/cell12.txt]

40.953 43.738 2.3891 59.918 510 0
41.262 45.579 2.4059 61.482 520 0
41.429 46.205 2.4106 62.059 530 0
41.953 48.468 2.4281 64.103 540 0
41.714 51.094 2.4569 65.96 550 0
37.216 52.4 2.524 64.271 560 0
40.92 49.797 2.4537 64.454 570 0
39.927 50.151 2.4692 64.104 580 0
41.975 49.317 2.4364 64.762 590 0
41.236 48.944 2.4415 63.999 600 0
40.721 49.479 2.453 64.081 610 0
39.854 48.715 2.4559 62.94 620 0
37.577 50.067 2.4977 62.599 630 0
33.927 51.538 2.5594 61.703 640 0
35.711 50.63 2.5273 61.957 650 0
29.263 53.323 2.6397 60.825 660 0
30.883 51.335 2.6 59.909 670 0
27.166 54.368 2.6782 60.777 680 0
20.847 58.729 2.8005 62.319 690 0
22.773 57.074 2.7619 61.449 700 0
16.066 61.016 2.8841 63.095 710 0
16.973 59.072 2.8618 61.462 720 0
18.222 57.149 2.8329 59.983 730 0
13.742 59.022 2.9128 60.601 740 0
13.127 57.813 2.9183 59.284 750 0
8.3088 58.948 3.0016 59.531 760 0
9.9149 59.86 2.9774 60.676 770 0
2.2007 62.312 3.1063 62.351 780 0
0.080908 62.624 3.1403 62.624 790 0
4.8725 61.081 3.062 61.275 800 0
8.3617 59.764 3.0026 60.346 810 0
-0.25106 61.79 3.1457 61.79 820 0
1.0212 60.395 3.1247 60.404 830 0
4.4352 59.681 3.0674 59.846 840 0
5.4221 58.885 3.0498 59.134 850 0
4.2006 58.487 3.0699 58.638 860 0
6.008 57.739 3.0379 58.051 870 0
7.2287 58.225 3.0181 58.672 880 0
1.4128 59.411 3.1178 59.428 890 0
2.7711 57.321 3.0933 57.388 900 0
-5.196 56.606 3.2331 56.844 910 0
-14.755 56.58 3.3967 58.473 920 0
-26.677 57.073 3.5788 63 930 0
-29.463 56.439 3.6227 63.666 940 0
-31.167 55.634 3.6523 63.769 950 0
-30.072 52.347 3.663 60.37 960 0
-26.101 50.742 3.6167 57.062 970 0
-24.077 48.249 3.6044 53.923 980 0
-21.276 47.999 3.5588 52.503 990 0
-21.136 47.667 3.559 52.142 1000 0
-20.162 47.011 3.5468 51.152 1010 0
-1.3318 54.955 3.1658 54.971 1020 0
-6.1735 52.242 3.2592 52.605 1030 0
-10.701 49.038 3.3564 50.192 1040 0
-15.737 48.849 3.4532 51.322 1050 0
-18.293 47.544 3.5089 50.942 1060 0
-26.427 48.773 3.6382 55.473 1070 0
-27.289 47.937 3.6591 55.16 1080 0
-7.3763 53.635 3.2783 54.14 1090 0
-9.4147 53.081 3.3171 53.91 1100 0
-15.802 50.768 3.4434 53.17 1110 0
-21.701 49.886 3.5519 54.402 1120 0
-29.078 49.665 3.6713 57.552 1130 0
-14.337 53.959 3.4013 55.831 1140 0
-12.271 53.625 3.3665 55.011 1150 0
-11.455 58.591 3.3347 59.701 1160 0
-5.9916 59.944 3.2412 60.243 1170 0
0.18345 57.104 3.1384 57.104 1180 0
-10.985 59.873 3.3231 60.873 1190 0
-21.173 61.008 3.4756 64.578 1200 0
-17.999 58.586 3.4397 61.288 1210 0
-11.841 61.136 3.3329 62.273 1220 0
-9.9898 61.842 3.3017 62.644 1230 0
-12.738 66.014 3.3322 67.232 1240 0
-13.958 68.433 3.3428 69.842 1250 0
-14.544 60.995 3.3757 62.705 1260 0
-23.181 59.724 3.5118 64.065 1270 1
-33.408 53.91 3.6964 63.423 1280 1
-40.48 50.564 3.8167 64.771 1290 1
-44.668 49.618 3.8745 66.762 1300 1
-43.819 51.058 3.8508 67.283 1310 1
-47.676 45.481 3.9505 65.89 1320 1
-49.224 38.905 4.0436 62.743 1330 1
-54.319 36.218 4.1243 65.286 1340 1
-55.669 29.853 4.2202 63.168 1350 1
-61.333 21.215 4.3794 64.898 1360 1
-62.09 14.274 4.4864 63.71 1370 1
-59.953 12.454 4.5076 61.233 1380 1
-64.721 6.7692 4.6082 65.074 1390 1
-63.24 1.6737 4.6859 63.262 1400 1
-64.422 -4.8338 4.7873 64.603 1410 1
-64.273 -13.634 4.9214 65.703 1420 1
-62.08 -18.197 4.9975 64.692 1430 1
-56.457 -23.669 5.1094 61.218 1440 1
-55.955 -34.204 5.2611 65.581 1450 1
-51.675 -38.858 5.3571 64.654 1460 1
-51.386 -40.689 5.3821 65.545 1470 1
-46.274 -46.004 5.4949 65.251 1480 1
-41.819 -49.454 5.5812 64.766 1490 1
-40.349 -48.197 5.5862 62.857 1500 1
-36.609 -47.645 5.628 60.085 1510 1
-28.177 -50.512 5.7744 57.84 1520 1
-27.322 -49.976 5.7829 56.957 1530 0
-33.393 -48.616 5.6813 58.98 1540 0
-38.885 -46.814 5.59 60.858 1550 0
-40.743 -44.913 5.5464 60.64 1560 0
-45.026 -41.32 5.4549 61.112 1570 0
-43.775 -40.852 5.4633 59.876 1580 0
-43.457 -39.686 5.4525 58.851 1590 0
-38.723 -44.995 5.5726 59.364 1600 0
-38.577 -44.912 5.5735 59.205 1610 0
-39.402 -43.52 5.5474 58.707 1620 0
-37.61 -44.873 5.5856 58.55 1630 0
-28.443 -50.821 5.7729 58.239 1640 0
-30.944 -53.14 5.7559 61.493 1650 0
-32.001 -52.835 5.7386 61.771 1660 0
-39.787 -49.429 5.6054 63.453 1670 0
-51.008 -46.478 5.4514 69.008 1680 0
-51.081 -39.681 5.3728 64.683 1690 0
-51.645 -36.389 5.3262 63.178 1700 0
-50.936 -36.585 5.3353 62.713 1710 0
-48.05 -36.221 5.3583 60.173 1720 0
-47.122 -40.907 5.4273 62.401 1730 0
-43.625 -45.615 5.5201 63.118 1740 0
-39.211 -48.712 5.6054 62.533 1750 0
-34.639 -50.373 5.6808 61.133 1760 0
-29.162 -51.214 5.7655 58.935 1770 0
-32.459 -54.931 5.7495 63.805 1780 0
-37.938 -55.127 5.6804 66.92 1790 0
-41.84 -52.839 5.6134 67.399 1800 0
-45.544 -49.482 5.5392 67.251 1810 0
-47.518 -46.351 5.4854 66.381 1820 0
-46.442 -45.779 5.4906 65.211 1830 0
-46.626 -47.746 5.5097 66.736 1840 0
-42.247 -53.15 5.6116 67.895 1850 0
-41.398 -51.722 5.6082 66.249 1860 0
-42.657 -51.487 5.5913 66.862 1870 0
-42.283 -51.763 5.5983 66.837 1880 0
-39.692 -49.927 5.6115 63.782 1890 0
-37.944 -49.15 5.6257 62.092 1900 0
-33.461 -48.139 5.6758 58.626 1910 0
-35.582 -45.841 5.6231 58.03 1920 0
-35.055 -49.357 5.6656 60.539 1930 0
-35.151 -47.044 5.6415 58.726 1940 0
-35.745 -45.526 5.6176 57.882 1950 0
-35.09 -45.696 5.6283 57.615 1960 0
-37.013 -45.221 5.5973 58.437 1970 0
-40.04 -43.428 5.5384 59.07 1980 0
-39.544 -42.235 5.5307 57.858 1990 0
-40.018 -42.552 5.5285 58.413 2000 0
-40.639 -41.344 5.5064 57.973 2010 0
-39.381 -41.66 5.5259 57.327 2020 0
-38.604 -42.312 5.5436 57.276 2030 0
-43.859 -37.198 5.4158 57.509 2040 0
-40.601 -39.749 5.4872 56.819 2050 0
-42.974 -37.215 5.4261 56.848 2060 0
-41.255 -37.557 5.4509 55.79 2070 0
-40.498 -37.309 5.4568 55.064 2080 0
-35.265 -41.774 5.5821 54.669 2090 0
-37.074 -39.99 5.5356 54.531 2100 0
-37.213 -40.298 5.5376 54.852 2110 0
-38.787 -40.834 5.5235 56.319 2120 0
-45.002 -33.965 5.3589 56.381 2130 0
-46.034 -31.976 5.3195 56.05 2140 0
-52.177 -30.394 5.2398 60.384 2150 0
-52.596 -28.012 5.2018 59.591 2160 0
-52.046 -26.345 5.181 58.334 2170 0
-41.947 -38.168 5.4507 56.713 2180 0
-39.767 -41.96 5.5246 57.81 2190 0
-39.322 -41.937 5.53 57.488 2200 0
-40.627 -39.364 5.482 56.57 2210 0
-42.792 -37.54 5.4325 56.925 2220 0
-46.4 -33.38 5.336 57.16 2230 0
-47.756 -31.902 5.3013 57.431 2240 0
-48.01 -31.446 5.2923 57.392 2250 0
-49.992 -28.673 5.2331 57.631 2260 0
-50.383 -28.434 5.2262 57.853 2270 0
-56.738 -18.948 5.0347 59.819 2280 0
-55.094 -19.033 5.045 58.288 2290 0
-58.304 -11.274 4.9034 59.384 2300 0
-59.486 -11.324 4.9005 60.554 2310 0
-55.976 -12.813 4.9374 57.423 2320 0
-60.263 -6.2049 4.815 60.581 2330 0
-60.173 -0.73675 4.7246 60.178 2340 0
-59.92 -2.3204 4.7511 59.965 2350 0
-58.673 -4.5252 4.7894 58.847 2360 0
-58.049 -6.1013 4.8171 58.369 2370 0
-56.616 -7.3714 4.8419 57.094 2380 0
-53.562 -10.472 4.9055 54.577 2390 0
-53.285 -9.449 4.8879 54.117 2400 0
-52.407 -12.283 4.9426 53.827 2410 0
-59.248 5.9441 4.6124 59.545 2420 0
-60.176 8.685 4.5691 60.8 2430 0
-58.149 14.16 4.4735 59.848 2440 0
-57.231 14.937 4.4571 59.148 2450 0
-58.216 14.694 4.4651 60.042 2460 0
-57.187 15.108 4.4541 59.149 2470 0
-56.962 13.05 4.4872 58.438 2480 0
-57.748 11.114 4.5223 58.808 2490 0
-59.95 11.169 4.5282 60.981 2500 0
-60.909 13.145 4.4998 62.311 2510 0
-61.52 21.251 4.3798 65.086 2520 0
-58.293 20.246 4.3781 61.709 2530 0
-58.223 17.849 4.4149 60.898 2540 0
-55.676 18.944 4.3844 58.811 2550 0
-56.275 18.991 4.3869 59.393 2560 0
-56.305 22.727 4.3287 60.719 2570 0
-59.046 21.888 4.3574 62.973 2580 0
-54.559 38.33 4.1 66.677 2590 0
-51.503 39.195 4.0619 64.722 2600 0
-54.37 36.04 4.127 65.23 2610 0
-59.941 26.543 4.2955 65.555 2620 0
-62.331 27.504 4.2968 68.129 2630 0
-60.307 27.554 4.2838 66.304 2640 0
-61.506 25.104 4.3249 66.432 2650 0
-60.517 22.774 4.3525 64.661 2660 0
-58.216 21.144 4.364 61.936 2670 0
-60.175 21.127 4.3747 63.776 2680 0
-60.197 19.31 4.402 63.218 2690 0
-60.975 20.387 4.3897 64.293 2700 0
-58.384 20.914 4.3684 62.017 2710 0
