# Supplementary material for: Inducible microRNA-200c decreases motility of breast cancer cells and reduces filamin A
Source: PLoS One. 2019 Nov 20;14(11):e0224314. doi: 10.1371/journal.pone.0224314 (PMC6867627; doi:10.1371/journal.pone.0224314)
Supplement: S1 Raw Data — (ZIP) [file pone.0224314.s007.zip › MDA-MB-231-200c_noDox/cell120.txt]

25.402 -58.544 6.6926 63.817 70 0
39.356 -53.806 6.9147 66.663 80 0
38.352 -54.643 6.8952 66.759 90 0
11.624 -60.782 6.4721 61.884 100 0
-16.049 -58.178 6.014 60.351 110 0
-20.246 -58.602 5.9505 62.001 120 0
-20.446 -56.262 5.9346 59.862 130 0
-0.88742 -63.713 6.2693 63.719 140 0
1.8177 -61.227 6.3129 61.254 150 0
-14.074 -56.399 6.0386 58.128 160 0
-22.296 -55.743 5.9027 60.037 170 0
-19.631 -59.248 5.9632 62.416 180 0
-35.226 -51.667 5.6848 62.533 190 0
-44.16 -41.399 5.4655 60.531 200 0
-46.137 -42.621 5.4582 62.81 210 0
-46.429 -40.273 5.4269 61.462 220 0
-53.342 -28.749 5.2067 60.596 230 0
-48.041 -37.752 5.3784 61.1 240 0
-45.18 -43.052 5.4737 62.407 250 0
-55.703 -26.381 5.1547 61.634 260 0
-56.16 -26.532 5.1537 62.111 270 0
-48.705 -38.353 5.3794 61.993 280 1
-24.394 -58.103 5.8857 63.016 290 1
-9.9539 -64.978 6.1312 65.736 300 1
3.0788 -63.788 6.3314 63.862 310 1
11.186 -62.176 6.4612 63.174 320 1
30.306 -55.322 6.7843 63.08 330 1
41.203 -52.108 6.9522 66.43 340 1
44.676 -50.485 7.0076 67.415 350 1
46.454 -48.653 7.0455 67.269 360 1
49.099 -46.741 7.0932 67.79 370 1
54.872 -40.315 7.2203 68.09 380 1
60.556 -31.862 7.3696 68.427 390 1
63.213 -26.572 7.4561 68.57 400 1
64.989 -24.497 7.4935 69.453 410 0
63.041 -25.012 7.4763 67.822 420 0
57.107 -31.425 7.3509 65.182 430 1
55.404 -34.578 7.296 65.309 440 1
50.594 -38.903 7.1985 63.821 450 1
46.681 -41.434 7.1281 62.418 460 1
42.853 -43.159 7.065 60.82 470 1
42.54 -44.159 7.0499 61.316 480 1
41.629 -43.514 7.0464 60.22 490 1
42.545 -42.44 7.0698 60.093 500 1
44.901 -39.766 7.1292 59.979 510 1
46.984 -36.524 7.1932 59.51 520 1
49.691 -32.361 7.2767 59.3 530 1
52.157 -28.65 7.3517 59.507 540 1
55.231 -24.545 7.4358 60.439 550 1
56.337 -21.747 7.4856 60.389 560 1
55.153 -22.652 7.4643 59.624 570 0
54.198 -24.052 7.4363 59.295 580 0
53.639 -24.537 7.4249 58.984 590 0
52.414 -26.16 7.391 58.58 600 0
50.869 -28.913 7.3371 58.511 610 0
48.101 -32.479 7.2601 58.04 620 0
47.53 -33.189 7.2444 57.971 630 0
46.095 -35.341 7.1999 58.084 640 0
46.216 -35.646 7.197 58.366 650 0
49.538 -29.545 7.3162 57.679 660 1
57.854 -15.332 7.5949 59.851 670 1
61.03 -8.2222 7.7201 61.581 680 1
61.3 -6.7233 7.7447 61.667 690 0
60.624 -6.2382 7.7514 60.944 700 0
60.441 -6.3415 7.7494 60.773 710 0
58.858 -5.5623 7.7598 59.121 720 0
59.602 -4.1227 7.7849 59.744 730 0
57.509 -5.6032 7.7569 57.782 740 1
55.288 -9.6211 7.6817 56.119 750 1
53.209 -12.864 7.6168 54.742 760 1
52.227 -15.371 7.5677 54.442 770 1
49.648 -19.835 7.4739 53.464 780 1
48.208 -22.919 7.4102 53.379 790 1
47.666 -24.352 7.3817 53.526 800 1
46.368 -26.602 7.3331 53.457 810 1
45.722 -27.656 7.31 53.436 820 0
45.671 -28.046 7.3033 53.595 830 0
45.965 -27.419 7.3161 53.522 840 0
45.571 -28.61 7.2934 53.808 850 0
46.706 -25.414 7.3557 53.172 860 1
48.499 -22.671 7.4167 53.536 870 1
50.962 -18.818 7.5003 54.325 880 1
57.533 -7.0116 7.7327 57.958 890 1
60.669 4.92 7.9349 60.868 900 1
59.638 10.537 8.0289 60.562 910 1
60.067 14.959 8.0981 61.901 920 1
60.498 15.422 8.1036 62.433 930 0
60.037 14.871 8.0968 61.851 940 0
58.738 13.967 8.0874 60.376 950 0
56.929 10.4 8.0347 57.871 960 1
56.059 6.6575 7.9722 56.453 970 1
55.302 1.8219 7.8869 55.332 980 1
52.58 -6.458 7.7318 52.975 990 1
49.251 -16.207 7.5361 51.849 1000 1
42.293 -35.898 7.1502 55.474 1010 1
36.567 -47.174 6.9426 59.687 1020 1
26.844 -54.134 6.7435 60.424 1030 1
20.825 -52.395 6.6615 56.382 1040 1
15.452 -53.775 6.563 55.951 1050 1
0.10179 -57.169 6.285 57.169 1060 1
-12.848 -59.107 6.0691 60.487 1070 1
-25.676 -53.995 5.8393 59.789 1080 1
-38.673 -46.009 5.5842 60.104 1090 1
-47.615 -38.062 5.3867 60.958 1100 1
-53.742 -29.369 5.2125 61.243 1110 1
-58.087 -15.024 4.9655 59.998 1120 1
-62.432 -3.4076 4.7669 62.525 1130 1
-62.659 6.7504 4.6051 63.022 1140 1
-61.533 17.851 4.43 64.07 1150 1
-57.572 23.224 4.329 62.08 1160 1
-52.96 29.021 4.2111 60.39 1170 1
-46.254 35.651 4.0557 58.399 1180 1
-42.952 40.796 3.9527 59.239 1190 1
-35.197 47.239 3.7819 58.91 1200 1
-30.749 52.231 3.6737 60.61 1210 1
-27.395 53.782 3.6127 60.358 1220 1
-16.442 59.62 3.4107 61.846 1230 1
-13.606 60.719 3.362 62.225 1240 1
-10.718 62.95 3.3102 63.856 1250 1
-0.50821 64.483 3.1495 64.485 1260 1
7.8686 65.198 3.0215 65.671 1270 1
9.1225 62.261 2.9961 62.925 1280 1
15.424 60.588 2.8923 62.52 1290 1
16.78 60.598 2.8715 62.879 1300 1
27.041 55.308 2.6869 61.565 1310 1
44.184 49.405 2.4119 66.28 1320 1
53.378 38.043 2.19 65.547 1330 1
59.828 26.534 1.9882 65.448 1340 1
63.253 12.471 1.7655 64.471 1350 1
65.894 -0.7844 1.5589 65.899 1360 1
64.004 -11.696 1.3901 65.064 1370 1
62.503 -22.807 1.2209 66.534 1380 1
56.741 -36.833 0.99502 67.648 1390 1
48.467 -45.036 0.82208 66.161 1400 1
43.69 -47.876 0.73972 64.815 1410 1
38.839 -49.443 0.66585 62.874 1420 1
33.251 -51.095 0.57692 60.961 1430 1
13.397 -61.51 0.21445 62.952 1440 1
-2.4434 -62.78 -0.038901 62.827 1450 1
-13.562 -59.853 -0.22283 61.37 1460 1
-29.836 -52.825 -0.51414 60.669 1470 1
-38.764 -46.78 -0.69197 60.754 1480 1
-47.77 -36.333 -0.92055 60.017 1490 1
-56.327 -22.95 -1.1839 60.823 1500 1
-55.141 -25.128 -1.1432 60.597 1510 1
-53.72 -22.903 -1.1678 58.398 1520 1
-51.311 -20.218 -1.1955 55.15 1530 1
-51.579 -14.468 -1.2973 53.57 1540 1
-54.735 -1.6358 -1.5409 54.76 1550 1
-54.103 8.4494 -1.7257 54.759 1560 1
-54.765 18.858 -1.9024 57.92 1570 1
-47.558 34.091 -2.1927 58.515 1580 1
-35.294 54.662 -2.5683 65.067 1590 1
-23.097 60.601 -2.7775 64.853 1600 1
-17.161 62.751 -2.8746 65.055 1610 1
-11.798 62.965 -2.9564 64.06 1620 1
-8.7567 61.469 -3.0001 62.089 1630 1
-2.5335 59.688 -3.0992 59.742 1640 1
10.866 57.923 -3.327 58.934 1650 1
18.31 55.445 -3.4606 58.39 1660 1
24.775 52.298 -3.584 57.87 1670 1
31.042 48.607 -3.7099 57.674 1680 1
37.38 42.141 -3.8672 56.33 1690 1
44.101 37.283 -4.0106 57.749 1700 1
48.827 24.759 -4.2431 54.746 1710 1
54.016 18.331 -4.3852 57.042 1720 1
66.736 11.361 -4.5438 67.696 1730 1
63.44 3.255 -4.6611 63.524 1740 1
57.993 -24.328 -5.1096 62.89 1750 1
54.693 -31.309 -5.2323 63.021 1760 0
