# Supplementary material for: Inducible microRNA-200c decreases motility of breast cancer cells and reduces filamin A
Source: PLoS One. 2019 Nov 20;14(11):e0224314. doi: 10.1371/journal.pone.0224314 (PMC6867627; doi:10.1371/journal.pone.0224314)
Supplement: S1 Raw Data — (ZIP) [file pone.0224314.s007.zip › MDA-MB-231-200c_noDox/cell121.txt]

-58.547 -14.385 4.9533 60.289 10 0
-59.154 -14.637 4.955 60.938 20 0
-59.735 -14.667 4.9532 61.509 30 0
-59.686 -15.298 4.9633 61.615 40 0
-59.971 -14.648 4.952 61.734 50 0
-59.995 -14.214 4.945 61.655 60 0
-59.197 -16.42 4.983 61.432 70 0
-59.343 -16.634 4.9857 61.63 80 0
-59.79 -17.519 4.9974 62.304 90 0
-58.573 -20.763 5.053 62.144 100 0
-58.915 -20.066 5.0407 62.238 110 0
-59.298 -17.878 5.0052 61.935 120 0
-58.286 -18.759 5.0238 61.23 130 0
-57.103 -22.325 5.0851 61.312 140 0
-54.639 -30.921 5.2274 62.781 150 0
-54.031 -29.855 5.2172 61.731 160 0
-55.325 -27.822 5.1783 61.926 170 0
-56.3 -24.299 5.1198 61.32 180 0
-58.731 -14.801 4.9593 60.567 190 0
-56.539 -19.636 5.0467 59.851 200 0
-52.06 -33.046 5.278 61.662 210 0
-52.646 -30.375 5.2357 60.78 220 0
-57.217 -16.243 4.989 59.478 230 0
-58.668 -12.061 4.9151 59.894 240 0
-58.834 -6.4625 4.8218 59.188 250 0
-58.488 -6.0538 4.8155 58.8 260 0
-52.382 -30.275 5.2365 60.502 270 0
-45.346 -41.564 5.4543 61.512 280 0
-41.171 -45.601 5.5488 61.437 290 0
-43.763 -41.774 5.4745 60.5 300 0
-49.248 -32.216 5.2917 58.849 310 0
-54.934 -22.627 5.1031 59.412 320 0
-55.206 -15.9 4.9928 57.45 330 0
-56.606 -9.586 4.8801 57.412 340 0
-57.958 -9.1839 4.8695 58.681 350 0
-53.787 -23.54 5.1249 58.713 360 0
-52.785 -25.655 5.1648 58.689 370 0
-56.747 -9.5669 4.8794 57.548 380 0
-57.516 -6.8266 4.8305 57.92 390 0
-57.163 -9.9095 4.884 58.016 400 0
-55.294 -16.086 4.9955 57.586 410 0
-54.292 -17.739 5.0282 57.116 420 0
-56.729 -2.5165 4.7567 56.785 430 0
-56.541 16.182 4.4336 58.811 440 0
-54.556 23.184 4.3105 59.278 450 0
-54.062 27.779 4.2377 60.781 460 0
-50.737 32.148 4.1476 60.064 470 0
-51.352 32.453 4.1488 60.747 480 0
-50.352 35.41 4.0995 61.557 490 0
-46.81 39.427 4.0124 61.202 500 0
-40.123 46.43 3.8542 61.364 510 0
-34.936 49.382 3.7573 60.491 520 0
-34.83 48.068 3.7686 59.36 530 0
-38.125 44.313 3.8521 58.456 540 0
-42.792 38.651 3.9778 57.664 550 0
-38.41 39.504 3.9129 55.099 560 0
-35.27 38.482 3.8835 52.2 570 0
-31.707 41.818 3.7903 52.479 580 0
-25.424 47.309 3.6347 53.708 590 0
-21.63 52.549 3.5321 56.826 600 0
-18.852 55.219 3.4706 58.349 610 0
-12.208 58.136 3.3486 59.404 620 0
-11.747 58.942 3.3383 60.101 630 0
-13.516 59.447 3.3652 60.964 640 0
-6.8465 62.689 3.2504 63.061 650 0
-0.15662 63.336 3.1441 63.336 660 0
9.9388 62.122 2.9829 62.912 670 0
11.309 58.723 2.9513 59.802 680 0
15.447 58.479 2.8834 60.485 690 0
22.341 58.219 2.7752 62.359 700 0
31.806 55.022 2.6175 63.553 710 0
36.992 52.285 2.5258 64.048 720 0
38.619 51.085 2.4943 64.039 730 0
34.75 50.775 2.5414 61.528 740 0
30.734 52.428 2.6114 60.773 750 0
32.852 50.897 2.5684 60.578 760 0
32.395 50.963 2.5754 60.388 770 0
31.316 51.244 2.5931 60.055 780 0
34.994 47.419 2.5058 58.933 790 0
38.875 46.056 2.4406 60.27 800 0
41.162 44.925 2.3999 60.931 810 0
46.289 43.148 2.3211 63.28 820 0
47.475 41.368 2.2876 62.97 830 0
47.562 40.452 2.2756 62.438 840 0
48.272 39.619 2.2581 62.448 850 0
48.638 38.648 2.2422 62.124 860 0
47.416 38.388 2.2514 61.007 870 0
44.901 40.535 2.3051 60.492 880 0
40.782 44.524 2.4 60.378 890 0
39 45.79 2.4361 60.148 900 0
39.317 44.509 2.4181 59.388 910 0
40.687 42.259 2.3752 58.662 920 0
40.907 40.513 2.3514 57.573 930 0
41.793 40.947 2.346 58.509 940 0
43.984 39.593 2.3037 59.18 950 0
43.912 40.16 2.3116 59.507 960 0
43.863 40.853 2.3207 59.941 970 0
41.222 43.976 2.3885 60.275 980 0
43.015 42.135 2.3459 60.213 990 0
44.614 40.282 2.3052 60.108 1000 0
47.928 38.095 2.2424 61.224 1010 0
50.945 35.114 2.1743 61.874 1020 0
55.14 28.566 2.0488 62.1 1030 0
58.909 23.325 1.9478 63.359 1040 0
59.58 20.904 1.9082 63.14 1050 0
60.753 17.621 1.8531 63.256 1060 0
61.751 13.735 1.7897 63.261 1070 0
61.946 11.999 1.7621 63.097 1080 0
61.41 12.349 1.7692 62.639 1090 0
60.25 17.842 1.8587 62.837 1100 0
55.34 29.764 2.0643 62.836 1110 0
50.208 34.641 2.1747 60.999 1120 0
50.246 33.444 2.1581 60.359 1130 0
56.046 26.634 2.0144 62.053 1140 0
62.1 14.26 1.7965 63.716 1150 0
64.377 6.9148 1.6778 64.747 1160 0
64.98 1.801 1.5985 65.005 1170 0
64.369 -0.7181 1.5596 64.373 1180 0
63.526 -1.2659 1.5509 63.539 1190 0
63.125 -3.0507 1.5225 63.199 1200 0
62.816 -5.918 1.4769 63.094 1210 0
62.313 -9.5905 1.4181 63.047 1220 0
62.403 -11.68 1.3858 63.487 1230 0
61.931 -12.072 1.3783 63.097 1240 0
62.221 -15.046 1.3335 64.014 1250 0
61.735 -17.278 1.2979 64.107 1260 0
60.706 -16.37 1.3074 62.875 1270 0
61.058 -15.811 1.3174 63.072 1280 0
58.793 -18.287 1.2692 61.572 1290 0
57.934 -21.224 1.2196 61.699 1300 0
58.787 -20.185 1.2401 62.156 1310 0
59.819 -13.986 1.3411 61.432 1320 0
57.184 -16.476 1.2903 59.51 1330 0
56.232 -19.719 1.2335 59.589 1340 0
56.422 -24.292 1.1643 61.429 1350 0
56.034 -29.526 1.0858 63.337 1360 0
53.647 -33.842 1.008 63.429 1370 0
52.555 -35.898 0.97153 63.645 1380 0
53.881 -31.352 1.0438 62.338 1390 1
57.385 -14.716 1.3198 59.242 1400 1
56.998 -8.8891 1.4161 57.687 1410 1
56.069 -6.5115 1.4552 56.446 1420 0
57.14 -3.8517 1.5035 57.27 1430 0
56.39 1.101 1.5903 56.401 1440 0
55.915 3.1595 1.6272 56.005 1450 0
55.511 7.2013 1.6998 55.976 1460 0
53.929 8.5123 1.7273 54.596 1470 0
54.239 5.6852 1.6752 54.536 1480 1
55.482 -0.027634 1.5703 55.482 1490 1
57.694 -12.859 1.3515 59.11 1500 1
57.642 -24.431 1.1699 62.606 1510 1
54.927 -28.137 1.0974 61.714 1520 1
53.405 -29.036 1.0728 60.788 1530 1
53.4 -26.151 1.1154 59.46 1540 1
55.023 -22.16 1.1879 59.317 1550 1
56.032 -15.919 1.294 58.25 1560 1
56.857 -7.8707 1.4332 57.4 1570 1
54.596 -4.2061 1.4939 54.758 1580 1
53.846 -3.7579 1.5011 53.977 1590 1
53.917 -3.4502 1.5069 54.027 1600 1
54.2 1.972 1.6072 54.236 1610 1
52.781 5.3683 1.6722 53.053 1620 1
52.224 6.7008 1.6984 52.652 1630 1
52.051 7.2207 1.7086 52.549 1640 1
52.614 6.7274 1.698 53.042 1650 1
52.574 6.7348 1.6982 53.003 1660 1
51.947 5.4506 1.6753 52.233 1670 1
53.735 0.86312 1.5869 53.742 1680 1
54.078 -2.6609 1.5216 54.143 1690 1
53.948 -3.6737 1.5028 54.073 1700 1
53.868 -4.0971 1.4949 54.024 1710 1
54.135 -5.5476 1.4687 54.419 1720 1
54.575 -8.4858 1.4165 55.231 1730 1
53.778 -12.289 1.3461 55.165 1740 1
53.81 -13.397 1.3268 55.453 1750 1
53.57 -15.075 1.2965 55.65 1760 0
