# Supplementary material for: Inducible microRNA-200c decreases motility of breast cancer cells and reduces filamin A
Source: PLoS One. 2019 Nov 20;14(11):e0224314. doi: 10.1371/journal.pone.0224314 (PMC6867627; doi:10.1371/journal.pone.0224314)
Supplement: S1 Raw Data — (ZIP) [file pone.0224314.s007.zip › MDA-MB-231-200c_noDox/cell122.txt]

55.221 35.696 2.1447 65.754 10 0
55.489 34.39 2.1256 65.282 20 0
55.165 34.059 2.1239 64.832 30 0
52.684 37.481 2.1892 64.656 40 0
52.477 38.024 2.1978 64.805 50 0
52.149 38.388 2.2054 64.755 60 0
51.844 37.589 2.1981 64.037 70 0
49.459 41.254 2.266 64.405 80 0
49.448 39.908 2.2498 63.544 90 0
51.739 37.196 2.1941 63.722 100 0
49.746 39.684 2.2442 63.635 110 0
48.813 39.684 2.2534 62.909 120 0
47.632 41.472 2.2872 63.157 130 0
48.543 39.014 2.2478 62.278 140 0
48.276 38.519 2.2443 61.76 150 0
49.09 37.424 2.2222 61.729 160 0
46.256 39.857 2.282 61.059 170 0
46.108 39.332 2.277 60.605 180 0
46.118 37.328 2.2512 59.332 190 0
42.403 42.622 2.3588 60.121 200 0
43.469 42.892 2.3495 61.068 210 0
42.193 43.832 2.3752 60.84 220 0
40.29 45.506 2.4169 60.778 230 0
44.479 38.819 2.2884 59.036 240 0
51.336 28.128 2.072 58.537 250 0
53.062 24.206 1.9988 58.323 260 0
55.295 21.221 1.9372 59.228 270 0
54.935 20.433 1.9269 58.611 280 0
52.913 23.578 1.99 57.928 290 0
49.736 28.317 2.0884 57.232 300 0
45.692 30.632 2.1614 55.01 310 0
49.613 28.143 2.0868 57.039 320 0
46.402 30.171 2.1473 55.348 330 0
50.002 25.395 2.0407 56.081 340 0
50.211 24.282 2.0212 55.774 350 0
51.721 22.89 1.9875 56.56 360 0
50.916 24.099 2.0129 56.331 370 0
50.169 23.827 2.0142 55.54 380 0
50.871 24.212 2.015 56.339 390 0
50.822 23.033 1.9963 55.797 400 0
53.322 18.365 1.9025 56.396 410 0
62.937 1.5285 1.5951 62.956 420 0
61.531 -1.5067 1.5463 61.549 430 0
62.025 1.7494 1.599 62.05 440 0
60.265 5.2474 1.6576 60.493 450 0
59.239 2.066 1.6057 59.275 460 0
59.054 6.6278 1.6826 59.425 470 0
56.51 12.298 1.7851 57.833 480 0
54.424 24.73 1.9973 59.779 490 0
53.076 22.572 1.9729 57.676 500 0
51.842 22.119 1.9741 56.364 510 0
46.086 36.363 2.2388 58.704 520 0
33.647 50.991 2.5583 61.092 530 0
27.126 55.333 2.6858 61.625 540 0
22.675 54.264 2.7458 58.811 550 0
26.065 51.351 2.6719 57.587 560 0
26.396 47.982 2.6387 54.763 570 0
30.577 45.855 2.5535 55.115 580 0
15.759 54.255 2.8589 56.498 590 0
12.913 54.245 2.9079 55.761 600 0
6.8736 55.754 3.0189 56.176 610 0
-5.0189 59.593 3.2256 59.804 620 0
-7.478 61.163 3.2633 61.618 630 0
-16.012 61.727 3.3954 63.77 640 0
-23.71 59.135 3.5229 63.711 650 0
-28.644 58.011 3.6002 64.698 660 0
-27.565 56.216 3.5975 62.61 670 0
-17.824 60.212 3.4294 62.794 680 0
-17.976 57.037 3.4469 59.802 690 0
-22.688 54.317 3.5373 58.864 700 0
-32.625 49.563 3.7238 59.338 710 0
-43.332 42.49 3.9368 60.688 720 0
-49.393 36.15 4.0806 61.208 730 0
-53.064 32.406 4.1642 62.177 740 0
-52.153 27.81 4.2225 59.104 750 0
-50.115 30.142 4.1709 58.481 760 0
-49.313 28.609 4.1867 57.011 770 0
-48.147 32.894 4.113 58.311 780 0
-48.32 31.418 4.1359 57.636 790 0
-57.324 10.076 4.5384 58.203 800 0
-58.337 1.4434 4.6877 58.355 810 0
-57.603 1.7071 4.6828 57.628 820 0
-57.767 15.685 4.4473 59.858 830 0
-51.675 30.335 4.1816 59.921 840 0
-39.99 42.712 3.8941 58.511 850 0
-29.198 50.07 3.6695 57.962 860 0
-42.202 41.36 3.9371 59.091 870 0
-51.294 30.085 4.1819 59.466 880 0
-59.923 21.152 4.3731 63.546 890 0
-60.006 8.7106 4.5682 60.635 900 0
-58.123 -14.516 4.9571 59.908 910 0
-57.892 -16.095 4.9836 60.088 920 0
-58.768 -2.6625 4.7577 58.829 930 0
-60.446 12.322 4.5113 61.689 940 0
-59.484 4.8627 4.6308 59.682 950 0
-58.018 -13.318 4.938 59.527 960 0
-52.95 -26.744 5.1801 59.321 970 0
-51.413 -31.762 5.2658 60.433 980 0
-54.928 -25.458 5.1464 60.541 990 0
-52.49 -25.476 5.1642 58.346 1000 0
-44.209 -39.863 5.4461 59.527 1010 0
-40.483 -46.097 5.5625 61.35 1020 0
-47.643 -36.716 5.369 60.149 1030 0
-51.981 -29.811 5.2331 59.922 1040 0
-46.904 -35.994 5.3669 59.123 1050 0
-37.661 -47.747 5.6153 60.812 1060 0
-37.226 -48.3 5.6266 60.981 1070 0
-48.154 -37.783 5.3777 61.207 1080 0
-50.765 -32.008 5.2749 60.013 1090 0
-45.541 -41.777 5.4547 61.8 1100 0
-40.556 -47.499 5.5765 62.458 1110 0
-49.625 -36.201 5.3426 61.426 1120 0
