# Supplementary material for: Inducible microRNA-200c decreases motility of breast cancer cells and reduces filamin A
Source: PLoS One. 2019 Nov 20;14(11):e0224314. doi: 10.1371/journal.pone.0224314 (PMC6867627; doi:10.1371/journal.pone.0224314)
Supplement: S1 Raw Data — (ZIP) [file pone.0224314.s007.zip › MDA-MB-231-200c_noDox/cell123.txt]

61.953 -20.281 7.5376 65.189 10 0
60.708 -20.245 7.5321 63.995 20 0
61.107 -18.251 7.5637 63.774 30 0
60.37 -21.255 7.5155 64.002 40 0
61.193 -17.077 7.5818 63.531 50 0
60.496 -16.731 7.5842 62.767 60 0
61.777 -11.156 7.6753 62.776 70 0
61.42 -13.857 7.6321 62.964 80 0
60.867 -13.601 7.6341 62.368 90 0
60.843 -13.822 7.6306 62.393 100 0
60.311 -15.952 7.5954 62.385 110 0
59.936 -15.737 7.5972 61.967 120 0
60.677 -12.001 7.6587 61.852 130 0
59.774 -12.051 7.655 60.977 140 0
61.101 -4.7426 7.7765 61.285 150 0
62.062 -3.3504 7.8 62.152 160 0
60.693 -9.5274 7.6983 61.436 170 0
61.176 -12.08 7.659 62.357 180 0
60.809 -14.502 7.6199 62.514 190 0
59.866 -16.565 7.584 62.116 200 0
58.858 -20.988 7.5115 62.488 210 0
57.382 -21.129 7.5012 61.149 220 0
56.774 -22.971 7.4695 61.245 230 0
56.588 -28.535 7.3869 63.375 240 0
55.751 -26.807 7.4058 61.861 250 0
54.953 -25.518 7.4192 60.589 260 0
56.386 -21.003 7.4974 60.171 270 0
57.483 -17.11 7.5647 59.975 280 0
56.926 -14.621 7.6026 58.774 290 0
59.385 -7.7577 7.7241 59.89 300 0
59.266 -8.8536 7.7057 59.924 310 0
57.841 -12.945 7.6338 59.272 320 0
56.661 -17.815 7.5494 59.396 330 0
55.437 -24.014 7.4452 60.414 340 0
54.366 -30.153 7.3476 62.169 350 0
51.831 -30.146 7.3272 59.96 360 0
50.314 -29.471 7.3241 58.309 370 0
49.009 -39.461 7.1761 62.921 380 0
45.586 -38.195 7.1566 59.472 390 0
44.199 -37.962 7.1444 58.264 400 0
40.558 -46.372 7.0018 61.606 410 0
41.638 -48.821 6.9893 64.165 420 0
43.529 -47.081 7.0294 64.12 430 0
49.135 -34.365 7.2437 59.96 440 0
47.342 -31.173 7.2717 56.684 450 0
44.189 -40.196 7.1159 59.736 460 0
38.423 -45.948 6.9796 59.896 470 0
39.429 -42.629 7.0296 58.068 480 0
37.702 -42.306 7.0111 56.668 490 0
38.765 -41.409 7.0356 56.722 500 0
43.762 -31.741 7.2265 54.061 510 0
39.282 -38.202 7.0825 54.795 520 0
34.611 -42.082 6.9715 54.487 530 0
39.415 -34.323 7.1375 52.265 540 0
40.905 -28.279 7.2491 49.729 550 0
35.035 -38.113 7.0265 51.77 560 0
27.092 -44.804 6.827 52.358 570 0
24.619 -51.576 6.7285 57.151 580 0
34.026 -47.212 6.9077 58.196 590 0
42.121 -34.851 7.1628 54.67 600 0
40.929 -37.559 7.1115 55.55 610 0
39.134 -32.927 7.1545 51.143 620 0
38.842 -32.905 7.1512 50.906 630 0
37.914 -33.423 7.1315 50.543 640 0
39.154 -32.347 7.1635 50.787 650 0
39.496 -31.696 7.1777 50.641 660 0
49.663 -14.679 7.5666 51.786 670 0
56.774 -2.1546 7.816 56.815 680 0
58.586 1.3326 7.8767 58.601 690 0
57.658 3.737 7.9187 57.779 700 0
55.843 8.5031 8.0051 56.486 710 0
54.39 12.143 8.0736 55.729 720 0
52.84 15.78 8.1442 55.146 730 0
50.528 20.12 8.2329 54.386 740 0
49.45 19.637 8.232 53.206 750 0
47.561 21.324 8.2755 52.123 760 0
45.728 23.915 8.3358 51.604 770 0
43.155 26.519 8.405 50.652 780 0
29.765 44.418 8.8344 53.469 790 0
23.102 54.891 9.0264 59.554 800 0
7.6279 59.547 9.2974 60.034 810 0
12.731 58.999 9.2122 60.357 820 0
22.544 55.56 9.0393 59.96 830 0
17.603 57.712 9.1287 60.337 840 0
-1.037 59.22 9.4423 59.23 850 0
0.0054856 61.062 9.4247 61.062 860 0
12.337 60.475 9.2235 61.721 870 0
11.499 61.859 9.241 62.919 880 0
2.6952 58.926 9.3791 58.987 890 0
-2.105 59.974 9.4599 60.011 900 0
-9.0518 58.09 9.5794 58.791 910 0
-6.8672 57.92 9.5428 58.326 920 0
-5.0276 58.743 9.5102 58.957 930 0
-14.925 54.487 9.6921 56.494 940 0
-17.42 54.326 9.7351 57.05 950 0
-16.328 50.057 9.7401 52.653 960 0
-28.577 45.827 9.9824 54.007 970 0
-39.59 39.342 10.213 55.814 980 0
-43.623 34.002 10.333 55.309 990 0
-38.696 38.701 10.21 54.728 1000 0
-40.591 41.975 10.193 58.391 1010 0
-39.122 41.428 10.182 56.981 1020 0
-39.153 43.671 10.156 58.652 1030 0
-37.906 44.025 10.136 58.096 1040 0
-38.067 43.058 10.149 57.472 1050 0
-37.989 45.704 10.118 59.431 1060 0
-37.059 51.222 10.051 63.222 1070 0
-40.947 49.277 10.118 64.069 1080 0
-44.537 42.883 10.229 61.826 1090 0
-55.131 33.313 10.452 64.415 1100 0
-55.895 28.373 10.526 62.684 1110 0
-56.091 20.741 10.641 59.803 1120 0
-57.173 15.021 10.739 59.113 1130 0
-56.139 12.614 10.775 57.539 1140 0
-55.18 8.489 10.843 55.829 1150 0
-62.687 -10.943 11.168 63.635 1160 0
-57.836 -27.545 11.44 64.06 1170 0
