# Supplementary material for: Inducible microRNA-200c decreases motility of breast cancer cells and reduces filamin A
Source: PLoS One. 2019 Nov 20;14(11):e0224314. doi: 10.1371/journal.pone.0224314 (PMC6867627; doi:10.1371/journal.pone.0224314)
Supplement: S1 Raw Data — (ZIP) [file pone.0224314.s007.zip › MDA-MB-231-200c_noDox/cell124.txt]

46.901 -44.323 7.0968 64.531 10 0
45.513 -44.872 7.0757 63.913 20 0
39.641 -50.283 6.9508 64.029 30 0
41.088 -49.165 6.9793 64.073 40 0
35.964 -53.263 6.8771 64.268 50 0
37.404 -51.257 6.9136 63.453 60 0
35.866 -51.89 6.888 63.078 70 0
33.082 -53.679 6.8355 63.054 80 0
35.858 -51.29 6.8933 62.581 90 0
33.217 -54.583 6.8299 63.896 100 0
34.16 -53.362 6.8526 63.359 110 0
27.055 -58.07 6.7192 64.063 120 0
25.21 -58.354 6.691 63.566 130 0
16.848 -60.977 6.5528 63.261 140 0
17.404 -59.572 6.5674 62.062 150 0
13.285 -60.546 6.4992 61.987 160 0
15.819 -59.67 6.5423 61.731 170 0
19.864 -56.834 6.6194 60.205 180 0
30.269 -51.428 6.8152 59.675 190 0
15.067 -56.949 6.5418 58.909 200 0
17.191 -54.931 6.5865 57.559 210 0
16.85 -53.914 6.5861 56.486 220 0
10.968 -58.411 6.4688 59.432 230 0
12.667 -56.633 6.5032 58.033 240 0
8.774 -59.06 6.4307 59.708 250 0
13.18 -54.904 6.5188 56.463 260 0
11.219 -56.991 6.4775 58.085 270 0
15.657 -55.46 6.5583 57.628 280 0
23.772 -51.89 6.7128 57.076 290 0
31.983 -48.079 6.8702 57.745 300 0
41.094 -43.387 7.0415 59.759 310 0
36.68 -44.047 6.9776 57.32 320 0
22.017 -51.265 6.6888 55.793 330 0
11.4 -57.243 6.4798 58.367 340 0
9.2889 -58.183 6.4415 58.919 350 0
9.4561 -57.53 6.4461 58.302 360 0
10.168 -56.805 6.4603 57.708 370 0
11.905 -52.545 6.506 53.877 380 0
14.42 -51.257 6.5574 53.246 390 0
18.519 -49.589 6.6406 52.934 400 0
16.559 -50.115 6.6023 52.78 410 0
17.673 -50.043 6.6227 53.072 420 0
28.362 -45.358 6.842 53.495 430 0
22.143 -47.649 6.7182 52.543 440 1
16.542 -49.786 6.604 52.462 450 1
12.992 -50.205 6.5364 51.859 460 1
3.6407 -52.146 6.3529 52.273 470 1
-13.791 -56.337 6.0431 58 480 1
-25.227 -55.612 5.8573 61.066 490 1
-36.501 -50.631 5.6586 62.416 500 1
-41.347 -46.309 5.5543 62.081 510 1
-45.289 -36.832 5.3952 58.376 520 1
-45.655 -32.215 5.3269 55.876 530 1
-49.41 -23.534 5.1569 54.728 540 1
-52.663 -15.43 4.9974 54.877 550 1
-57.654 -1.7502 4.7427 57.68 560 1
-59.163 4.0367 4.6443 59.3 570 1
-57.221 14.031 4.4719 58.916 580 1
-56.749 22.588 4.3336 61.079 590 1
-55.501 25.96 4.2749 61.272 600 0
-54.868 24.825 4.2875 60.223 610 0
-53.824 20.978 4.3408 57.768 620 1
-56.143 14.559 4.4587 58 630 1
-59.821 3.587 4.6525 59.929 640 1
-56.262 7.7796 4.575 56.798 650 0
-51.49 29.24 4.1959 59.213 660 0
-51.103 31.239 4.1637 59.895 670 0
-40.072 46.506 3.8528 61.389 680 0
-33.248 52.798 3.7036 62.394 690 0
-28.15 55.58 3.6104 62.302 700 0
-27.657 55.947 3.6007 62.41 710 0
-26.25 55.72 3.5819 61.594 720 0
-23.219 54.689 3.5431 59.414 730 0
-18.585 53.171 3.4779 56.326 740 0
5.2368 59.426 3.0537 59.656 750 0
12.96 60.522 2.9306 61.894 760 0
14.121 60.444 2.9121 62.071 770 0
11.37 61.464 2.9587 62.507 780 0
10.703 59.088 2.9624 60.049 790 0
13.561 56.864 2.9075 58.459 800 0
12.784 56.316 2.9184 57.749 810 0
11.753 56.186 2.9354 57.402 820 0
10.164 55.061 2.9591 55.991 830 0
8.7945 51.749 2.9733 52.491 840 0
13.692 52.954 2.8886 54.695 850 0
15.3 52.456 2.8578 54.642 860 0
14.919 52.331 2.8639 54.416 870 0
14.571 53.833 2.8773 55.77 880 0
13.061 52.163 2.8962 53.773 890 0
15.877 50.67 2.8379 53.1 900 0
20.247 47.746 2.7405 51.862 910 0
23.383 46.797 2.6782 52.314 920 0
25.758 47.401 2.6438 53.948 930 0
29.5 45.743 2.5688 54.431 940 0
42.798 43.365 2.3628 60.928 950 0
45.893 43.67 2.3314 63.35 960 1
47.819 41.808 2.2892 63.518 970 1
50.38 39.799 2.2394 64.204 980 1
53.577 35.307 2.1535 64.165 990 1
51.678 33.917 2.1516 61.814 1000 0
51.49 33.679 2.15 61.527 1010 0
51.046 34.741 2.1684 61.747 1020 0
50.762 34.01 2.1611 61.102 1030 0
51.652 32.173 2.1279 60.852 1040 1
52.625 30.692 2.0988 60.921 1050 1
57.109 25.595 1.9921 62.582 1060 1
59.212 19.137 1.8834 62.228 1070 1
60.673 12.044 1.7668 61.856 1080 1
65.26 0.17342 1.5735 65.26 1090 1
62.832 -10.99 1.3976 63.786 1100 1
60.598 -18.9 1.2685 63.477 1110 1
57.451 -22.706 1.1944 61.776 1120 1
55.247 -27.18 1.1136 61.571 1130 1
52.932 -29.231 1.0662 60.467 1140 1
49.314 -33.454 0.97472 59.591 1150 1
46.859 -34.354 0.93817 58.103 1160 1
43.771 -41.134 0.81645 60.066 1170 1
41.055 -40.809 0.7884 57.887 1180 1
30.107 -52.082 0.52414 60.157 1190 1
30.207 -51.739 0.52845 59.911 1200 1
41.892 -45.014 0.74948 61.491 1210 1
46.357 -41.488 0.84078 62.211 1220 1
45.911 -39.423 0.86129 60.514 1230 1
42.705 -42.624 0.78634 60.336 1240 1
38.804 -46.14 0.69925 60.288 1250 1
31.038 -52.163 0.53675 60.699 1260 1
29.115 -50.082 0.52659 57.931 1270 1
23.082 -52.885 0.41153 57.703 1280 1
21.846 -51.867 0.39864 56.28 1290 1
16.492 -53.364 0.29974 55.854 1300 1
-1.6195 -60.275 -0.026861 60.297 1310 1
-11.787 -63.608 -0.18323 64.69 1320 1
-13.584 -63.879 -0.20953 65.308 1330 1
-17.413 -63.163 -0.269 65.519 1340 1
-26.42 -57.821 -0.4286 63.571 1350 1
-30.957 -53.795 -0.52218 62.066 1360 1
-33.033 -49.621 -0.58734 59.61 1370 1
-36.186 -42.203 -0.70879 55.592 1380 1
-58.407 -12.574 -1.3587 59.745 1390 1
-61.584 -2.5284 -1.5298 61.636 1400 1
-60.245 4.3627 -1.6431 60.403 1410 1
-59.306 9.3392 -1.727 60.037 1420 1
-53.132 25.369 -2.0163 58.878 1430 1
-49.563 32.107 -2.1456 59.054 1440 1
-58.48 20.455 -1.9073 61.954 1450 0
-61.963 14.652 -1.803 63.672 1460 0
-62.361 6.8469 -1.6802 62.736 1470 0
-61.517 -4.9424 -1.4906 61.715 1480 0
-59.876 -4.2982 -1.4991 60.03 1490 0
-59.917 -0.53821 -1.5618 59.92 1500 0
-55.505 26.39 -2.0146 61.459 1510 0
-52.636 34.959 -2.1571 63.187 1520 0
-59.248 23.726 -1.9517 63.822 1530 0
-63.165 13.12 -1.7756 64.513 1540 0
-58.524 17.519 -1.8617 61.09 1550 0
-59.736 18.255 -1.8674 62.463 1560 0
-61.034 25.449 -1.9658 66.127 1570 0
-54.243 37.684 -2.178 66.048 1580 0
-51.768 34.026 -2.1523 61.949 1590 0
-50.992 32.029 -2.1316 60.217 1600 0
-50.295 31.823 -2.1349 59.517 1610 0
-48.668 30.712 -2.1337 57.548 1620 0
-48.834 31.845 -2.1487 58.3 1630 0
-48.416 30.36 -2.1309 57.148 1640 0
-48.686 31.935 -2.1513 58.225 1650 0
-47.803 32.983 -2.1748 58.078 1660 0
-47.132 32.334 -2.1721 57.157 1670 0
-50.507 33.265 -2.1532 60.477 1680 0
-53.713 30.114 -2.0818 61.579 1690 0
-54.978 27.529 -2.035 61.486 1700 0
-57.47 22.446 -1.9431 61.698 1710 0
-57.541 20.873 -1.9188 61.21 1720 0
-57.296 19.041 -1.8916 60.377 1730 0
-56.786 15.917 -1.8441 58.975 1740 0
-50.145 30.436 -2.1163 58.659 1750 0
-47.55 38.228 -2.2479 61.011 1760 0
