# Supplementary material for: Inducible microRNA-200c decreases motility of breast cancer cells and reduces filamin A
Source: PLoS One. 2019 Nov 20;14(11):e0224314. doi: 10.1371/journal.pone.0224314 (PMC6867627; doi:10.1371/journal.pone.0224314)
Supplement: S1 Raw Data — (ZIP) [file pone.0224314.s007.zip › MDA-MB-231-200c_noDox/cell125.txt]

61.83 7.9397 1.6985 62.338 10 0
62.519 7.3104 1.6872 62.944 20 0
62.376 7.0531 1.6834 62.774 30 0
62.393 5.6723 1.6615 62.65 40 0
62.745 4.7114 1.6457 62.922 50 0
62.522 2.1634 1.6054 62.56 60 0
62.332 1.4927 1.5947 62.35 70 0
62.044 -0.053852 1.5699 62.044 80 0
61.829 -0.49374 1.5628 61.831 90 0
62.296 -1.8433 1.5412 62.323 100 0
62.26 -3.8055 1.5097 62.376 110 0
61.982 -5.7823 1.4778 62.251 120 0
61.436 -15.397 1.3252 63.336 130 0
61.694 -13.029 1.3627 63.055 140 0
62.771 -2.8577 1.5253 62.836 150 0
64.074 4.036 1.6337 64.201 160 0
64.387 6.7287 1.6749 64.737 170 0
63.128 4.5216 1.6423 63.29 180 0
62.126 2.9765 1.6187 62.197 190 0
62.037 -8.3801 1.4365 62.601 200 0
61.611 -0.56799 1.5616 61.614 210 0
61.351 1.7383 1.5991 61.376 220 0
61.665 -2.4485 1.5311 61.713 230 0
61.225 -2.8664 1.524 61.292 240 0
60.501 -3.8653 1.507 60.624 250 0
60.891 -5.6561 1.4782 61.153 260 0
59.89 -4.5003 1.4958 60.058 270 0
60.511 -5.1284 1.4862 60.728 280 0
60.444 -3.08 1.5199 60.522 290 0
61.358 -2.9468 1.5228 61.429 300 0
60.075 -2.9634 1.5215 60.148 310 0
60.884 -4.1577 1.5026 61.025 320 0
61.366 -5.5298 1.4809 61.614 330 0
60.524 -2.8422 1.5239 60.591 340 0
60.411 -3.2676 1.5168 60.499 350 0
61.191 -4.5911 1.4959 61.363 360 0
60.599 -2.886 1.5232 60.668 370 0
61.252 -3.1436 1.5195 61.333 380 0
61.14 -3.3519 1.516 61.231 390 0
62.269 -3.471 1.5151 62.366 400 0
61.679 -3.6121 1.5123 61.784 410 0
61.667 -2.5388 1.5296 61.719 420 0
61.836 -1.8259 1.5413 61.863 430 0
61.127 -1.9123 1.5395 61.157 440 0
61.367 -2.5845 1.5287 61.422 450 0
60.708 -1.8108 1.541 60.735 460 0
60.14 -0.59752 1.5609 60.143 470 0
60.527 -0.76204 1.5582 60.532 480 0
60.209 -1.0272 1.5537 60.218 490 0
59.924 -0.36388 1.5647 59.925 500 0
59.18 1.0655 1.5888 59.19 510 0
58.918 2.6816 1.6163 58.979 520 0
58.548 3.0042 1.6221 58.625 530 0
58.378 2.6069 1.6154 58.436 540 0
59.579 2.3312 1.6099 59.624 550 0
59.855 1.075 1.5888 59.865 560 0
60.805 1.0399 1.5879 60.814 570 0
60.469 0.84118 1.5847 60.475 580 0
60.466 -0.20792 1.5674 60.466 590 0
61.601 1.7047 1.5985 61.624 600 0
62.844 3.8945 1.6327 62.965 610 0
63.163 4.1495 1.6364 63.299 620 0
63.42 3.9767 1.6334 63.545 630 0
63.487 3.5659 1.6269 63.587 640 0
62.793 1.9102 1.6012 62.822 650 0
60.813 -1.1952 1.5511 60.825 660 0
60.897 -0.45844 1.5633 60.898 670 0
60.995 -0.40334 1.5642 60.996 680 0
61.128 -2.0234 1.5377 61.162 690 0
63.114 -1.477 1.5474 63.131 700 0
63.8 -0.32546 1.5657 63.801 710 0
62.748 -2.385 1.5328 62.793 720 0
62.262 -5.3388 1.4853 62.491 730 0
62.039 -2.9486 1.5233 62.109 740 0
61.262 -3.4102 1.5152 61.357 750 0
60.725 0.77992 1.5836 60.73 760 0
61.892 1.8372 1.6005 61.919 770 0
62.277 0.78479 1.5834 62.281 780 0
61.995 -3.0428 1.5218 62.07 790 0
61.78 -5.2724 1.4857 62.004 800 0
62.053 -4.0547 1.5055 62.186 810 1
61.48 -1.3879 1.5482 61.495 820 1
62.257 1.3286 1.5921 62.272 830 1
61.853 3.5203 1.6276 61.953 840 1
61.809 4.765 1.6477 61.992 850 1
61.334 4.9444 1.6512 61.533 860 1
60.918 4.7046 1.6479 61.1 870 1
59.433 5.5191 1.6634 59.688 880 1
59.468 8.2925 1.7093 60.044 890 1
58.544 15.846 1.8351 60.65 900 1
56.718 25.096 1.9874 62.022 910 1
54.344 32.941 2.1157 63.548 920 1
52.72 39.426 2.2129 65.831 930 1
51.18 40.636 2.2419 65.35 940 1
50.121 40.783 2.2538 64.617 950 0
49.378 41.147 2.2655 64.275 960 0
48.315 41.518 2.2807 63.703 970 0
47.715 41.618 2.2881 63.315 980 0
46.523 42.377 2.3096 62.93 990 0
46.179 43.338 2.3245 63.33 1000 0
45.694 43.656 2.3334 63.196 1010 0
43.217 45.092 2.3774 62.458 1020 0
42.453 45.172 2.3872 61.99 1030 0
41.524 45.553 2.4024 61.639 1040 0
39.479 47.043 2.4434 61.413 1050 0
38.423 47.794 2.4645 61.324 1060 0
37.222 48.468 2.4867 61.111 1070 0
36.693 48.969 2.4985 61.191 1080 0
37.837 48.665 2.4807 61.644 1090 0
39.099 47.816 2.4562 61.767 1100 0
38.582 47.846 2.463 61.464 1110 0
39.516 47.609 2.4488 61.872 1120 0
39.831 48.081 2.4498 62.436 1130 0
40.67 47.194 2.4303 62.3 1140 0
31.188 53.917 2.6172 62.287 1150 0
40.487 51.88 2.4789 65.808 1160 0
45.558 47.768 2.3799 66.01 1170 0
45.676 45.471 2.354 64.451 1180 0
42.045 50.67 2.449 65.842 1190 0
37.201 53.134 2.5308 64.862 1200 0
36.914 53.222 2.5352 64.77 1210 0
35.481 52.697 2.549 63.529 1220 0
36.428 51.67 2.5275 63.221 1230 0
37.674 50.553 2.5011 63.047 1240 0
39.358 48.19 2.4567 62.22 1250 0
40.778 46.231 2.4188 61.645 1260 0
41.942 45.452 2.3963 61.847 1270 0
41.169 46.796 2.4201 62.328 1280 0
37.482 48.48 2.4834 61.279 1290 0
36.861 49.25 2.4991 61.517 1300 0
36.747 49.721 2.5051 61.827 1310 0
37.48 48.406 2.4827 61.22 1320 0
37.697 48.287 2.4787 61.259 1330 0
38.058 47.298 2.464 60.708 1340 0
38.241 47.741 2.4662 61.168 1350 0
33.116 50.701 2.563 60.558 1360 1
26.938 54.856 2.6851 61.114 1370 1
22.466 55.404 2.7564 59.785 1380 1
20.188 55.954 2.7953 59.485 1390 1
27.516 54.503 2.6741 61.055 1400 1
29.751 52.626 2.6271 60.454 1410 1
30.185 51.305 2.6098 59.526 1420 1
30.721 51.302 2.602 59.797 1430 1
26.38 51.799 2.6706 58.13 1440 1
20.072 55.267 2.7932 58.8 1450 1
17.532 55.925 2.8378 58.608 1460 1
14.91 56.271 2.8826 58.213 1470 1
8.7191 56.092 2.9874 56.765 1480 1
4.7519 58.668 3.0608 58.86 1490 1
3.0878 58.068 3.0885 58.15 1500 1
1.4034 58.011 3.1174 58.028 1510 1
1.1565 57.531 3.1215 57.543 1520 1
-0.78228 57.015 3.1553 57.021 1530 1
-2.9782 57.099 3.1937 57.176 1540 1
-3.0344 57.841 3.194 57.921 1550 1
-4.7817 57.959 3.2239 58.156 1560 1
-5.8579 59.2 3.2402 59.49 1570 1
-9.3452 59.035 3.2986 59.77 1580 1
-16.062 60.746 3.4001 62.833 1590 1
-19.008 61.042 3.4435 63.933 1600 1
-19.649 59.331 3.4614 62.5 1610 1
-22.142 59.459 3.4981 63.448 1620 1
-23.665 58.799 3.5242 63.383 1630 1
-25.523 57.902 3.5568 63.277 1640 1
-27.444 57.711 3.5855 63.904 1650 1
-26.942 57.712 3.5784 63.691 1660 0
-27.762 56.888 3.5956 63.301 1670 0
-28.486 56.528 3.6084 63.3 1680 0
-28.661 56.84 3.6086 63.657 1690 0
-28.799 56.109 3.6158 63.068 1700 0
-27.793 56.358 3.5997 62.838 1710 0
-26.463 57.106 3.5755 62.94 1720 0
-25.309 57.591 3.5556 62.907 1730 0
-24.511 58.208 3.5401 63.158 1740 0
-24.613 57.795 3.5442 62.818 1750 0
-22.707 58.197 3.5136 62.47 1760 0
