# Supplementary material for: Inducible microRNA-200c decreases motility of breast cancer cells and reduces filamin A
Source: PLoS One. 2019 Nov 20;14(11):e0224314. doi: 10.1371/journal.pone.0224314 (PMC6867627; doi:10.1371/journal.pone.0224314)
Supplement: S1 Raw Data — (ZIP) [file pone.0224314.s007.zip › MDA-MB-231-200c_noDox/cell126.txt]

-61.118 -10.17 4.8773 61.958 20 0
-60.387 -10.526 4.885 61.297 30 0
-61.074 -10.52 4.883 61.974 40 0
-61.81 -9.0591 4.8579 62.471 50 0
-62.044 -7.6781 4.8355 62.517 60 0
-62.173 -7.9403 4.8394 62.678 70 0
-62.616 -8.1714 4.8422 63.147 80 0
-61.528 -7.8998 4.8401 62.033 90 0
-61.539 -7.8694 4.8396 62.041 100 0
-60.796 -6.7208 4.8225 61.166 110 0
-59.809 -5.6466 4.8065 60.075 120 0
-60.555 -4.1467 4.7808 60.697 130 0
-59.443 -2.996 4.7627 59.519 140 0
-59.147 -1.0117 4.7295 59.156 150 0
-58.435 -0.62784 4.7231 58.439 160 0
-58.481 0.60169 4.7021 58.484 170 0
-58.295 1.1729 4.6923 58.307 180 0
-58.736 0.9171 4.6968 58.744 190 0
-57.725 5.0148 4.6257 57.943 200 0
-58.465 4.3967 4.6373 58.63 210 0
-58.773 4.7337 4.632 58.963 220 0
-58.738 6.7464 4.598 59.124 230 0
-59.112 4.1574 4.6422 59.258 240 0
-57.256 11.767 4.5097 58.452 250 0
-59.396 14.372 4.475 61.11 260 0
-61.846 11.323 4.5313 62.874 270 0
-61.278 9.5983 4.557 62.025 280 0
-60.142 11.49 4.5236 61.23 290 0
-61.287 7.3472 4.5931 61.726 300 0
-59.15 3.8561 4.6473 59.275 310 0
-57.385 1.8143 4.6808 57.414 320 0
-57.55 -0.06613 4.7135 57.55 330 0
-57.067 4.1995 4.6389 57.222 340 0
-56.136 4.9418 4.6246 56.353 350 0
-55.485 5.0987 4.6208 55.719 360 0
-54.105 6.1692 4.5989 54.456 370 0
-52.619 8.6049 4.5503 53.318 380 0
-50.786 13.908 4.4451 52.656 390 0
-48.516 22.027 4.2862 53.282 400 0
-49.807 19.036 4.3473 53.32 410 0
-51.822 15.628 4.4195 54.128 420 0
-53.916 12.054 4.4924 55.247 430 0
-53.669 10.855 4.5128 54.756 440 0
-52.638 18.777 4.3697 55.887 450 1
-51.084 20.633 4.3285 55.094 460 1
-51.677 21.117 4.3245 55.825 470 1
-51.745 21.436 4.3197 56.009 480 1
-50.786 24.715 4.2595 56.48 490 1
-47.709 29.338 4.161 56.008 500 1
-45.192 33.147 4.0796 56.045 510 1
-40.247 43.391 3.8894 59.182 520 1
-37.437 52.207 3.7637 64.242 530 1
-37.794 53.742 3.7545 65.701 540 1
-36.081 53.934 3.7312 64.89 550 1
-30.923 56.051 3.6457 64.015 560 1
-24.547 58.181 3.5408 63.148 570 1
-20 58.972 3.4686 62.271 580 1
-14.58 59.416 3.3822 61.178 590 1
-3.1525 61.84 3.1925 61.92 600 1
-4.8447 61.573 3.2201 61.763 610 0
-16.381 60.626 3.4055 62.8 620 0
-20.678 59.791 3.4746 63.266 630 0
-21.837 61.077 3.485 64.863 640 0
-20.189 60.358 3.4644 63.645 650 0
-18.666 61.899 3.4345 64.652 660 0
-19.149 62.518 3.4388 65.385 670 0
-19.747 60.716 3.456 63.846 680 0
-21.729 60.924 3.4842 64.683 690 0
-25.058 60.006 3.5372 65.028 700 0
-24.571 58.295 3.5405 63.262 710 0
-22.499 57.804 3.5128 62.028 720 0
-10.677 62.006 3.3121 62.919 730 0
-7.0762 61.463 3.2562 61.869 740 0
-13.633 60.335 3.3638 61.856 750 0
-20.624 60.023 3.4726 63.468 760 0
-19.614 58.743 3.4639 61.931 770 0
-7.1067 61.753 3.2562 62.161 780 0
-2.8239 62.324 3.1869 62.388 790 0
-1.3147 62.531 3.1626 62.545 800 0
-8.8725 61.49 3.2849 62.127 810 0
-12.243 61.524 3.338 62.73 820 0
-12.577 61.959 3.3419 63.223 830 0
-13.346 61.924 3.3539 63.345 840 0
-15.231 60.924 3.3866 62.8 850 0
-18.049 59.649 3.4354 62.32 860 0
-22.83 59.177 3.5098 63.428 870 0
-27.682 57.861 3.5878 64.142 880 0
-27.763 57.44 3.5918 63.798 890 0
-29.467 57.3 3.6166 64.433 900 0
-19.037 61.013 3.444 63.914 910 0
-15.486 59.237 3.3973 61.228 920 0
-12.877 61.29 3.3487 62.628 930 0
-14.396 62.395 3.3684 64.034 940 0
-17.552 59.097 3.4303 61.648 950 0
-21.735 57.808 3.5012 61.759 960 0
-23.672 56.279 3.5397 61.055 970 0
-19.07 57.779 3.4604 60.845 980 0
-17.62 55.938 3.4467 58.648 990 0
-17.888 54.792 3.4572 57.638 1000 0
-24.189 55.134 3.555 60.207 1010 0
-29.246 55.366 3.6276 62.616 1020 0
-19.455 56.317 3.4742 59.583 1030 1
-10.306 57.959 3.3176 58.868 1040 1
-7.1926 57.569 3.2659 58.016 1050 1
-4.04 57.517 3.2117 57.659 1060 1
-2.5995 55.335 3.1885 55.396 1070 1
-1.9779 55.782 3.177 55.817 1080 1
2.4436 58.076 3.0995 58.127 1090 1
8.9517 59.356 2.9919 60.027 1100 1
13.16 58.567 2.9206 60.028 1110 1
17.03 58.968 2.8605 61.378 1120 1
17.885 58.261 2.8437 60.944 1130 1
22.578 57.449 2.7671 61.727 1140 1
30.249 55.038 2.6391 62.802 1150 1
32.18 53.423 2.5994 62.366 1160 1
36.225 50.313 2.5176 61.997 1170 1
39.149 47.509 2.4524 61.561 1180 1
40.639 45.581 2.4135 61.067 1190 1
41.379 43.465 2.3808 60.012 1200 1
43.024 41.469 2.3378 59.756 1210 1
44.148 39.771 2.3041 59.42 1220 1
44.852 39.322 2.2906 59.648 1230 1
43.933 38.705 2.293 58.551 1240 1
45.398 37.059 2.2554 58.604 1250 1
47.523 33.054 2.1785 57.888 1260 1
56.028 22.918 1.9591 60.534 1270 1
58.126 18.252 1.875 60.924 1280 1
57.581 17.923 1.8726 60.306 1290 0
54.4 22.55 1.9638 58.888 1300 0
50.65 27.643 2.0704 57.702 1310 0
48.846 29.843 2.1192 57.241 1320 0
48.593 30.718 2.1345 57.488 1330 0
49.219 29.847 2.1159 57.562 1340 0
48.767 30.85 2.1348 57.706 1350 0
47.951 32.298 2.1636 57.814 1360 0
46.507 34.745 2.2124 58.053 1370 0
47.313 32.122 2.1672 57.187 1380 1
51.066 24.854 2.0238 56.793 1390 1
52.251 21.484 1.9609 56.495 1400 1
55.052 11.657 1.7795 56.273 1410 1
54.326 10.426 1.7604 55.317 1420 1
56.528 4.0549 1.6424 56.673 1430 1
55.753 1.5111 1.5979 55.774 1440 1
56.365 -3.8426 1.5027 56.496 1450 1
55.578 -6.8737 1.4477 56.002 1460 1
54.954 -10.121 1.3887 55.878 1470 1
54.848 -14.034 1.3203 56.615 1480 1
54.311 -17.789 1.2543 57.15 1490 1
52.828 -19.182 1.2225 56.203 1500 1
49.529 -36.587 0.93456 61.577 1510 1
46.335 -43.728 0.81433 63.711 1520 1
47.072 -45.115 0.80663 65.201 1530 1
44.932 -46.555 0.76765 64.701 1540 1
41.452 -50.266 0.68959 65.153 1550 1
37.527 -52.124 0.62398 64.228 1560 1
35.716 -55.055 0.57548 65.625 1570 1
33.311 -56.392 0.53356 65.496 1580 1
31.336 -57.138 0.50163 65.167 1590 1
27.972 -58.139 0.44843 64.518 1600 1
22.579 -59.595 0.36216 63.729 1610 1
20.7 -58.59 0.33962 62.139 1620 1
15.147 -59.505 0.24926 61.403 1630 1
10.828 -60.307 0.17765 61.272 1640 1
6.1226 -59.782 0.10206 60.095 1650 1
1.2836 -59.448 0.021589 59.462 1660 1
-3.6226 -58.401 -0.06195 58.513 1670 1
-11.968 -58.633 -0.20135 59.842 1680 1
-21.059 -58.852 -0.34363 62.506 1690 1
-31.651 -56.861 -0.50793 65.076 1700 1
-33.663 -56.137 -0.54017 65.457 1710 1
-36.464 -52.393 -0.60802 63.833 1720 1
-38.178 -48.989 -0.66199 62.109 1730 1
-48.546 -36.802 -0.92215 60.918 1740 1
-51.841 -34.198 -0.98765 62.104 1750 1
-51.347 -30.175 -1.0395 59.557 1760 0
