# Supplementary material for: Inducible microRNA-200c decreases motility of breast cancer cells and reduces filamin A
Source: PLoS One. 2019 Nov 20;14(11):e0224314. doi: 10.1371/journal.pone.0224314 (PMC6867627; doi:10.1371/journal.pone.0224314)
Supplement: S1 Raw Data — (ZIP) [file pone.0224314.s007.zip › MDA-MB-231-200c_noDox/cell127.txt]

-37.117 -56.198 5.6995 67.349 300 1
-34.945 -56.671 5.7306 66.579 310 1
-28.321 -60.072 5.8426 66.414 320 1
-13.677 -66.704 6.0809 68.092 330 1
-3.7688 -67.593 6.2275 67.698 340 1
-12.281 -67.602 6.1035 68.709 350 1
-19.401 -63.514 5.9867 66.411 360 1
-35.467 -52.981 5.6933 63.756 370 1
-42.398 -50.913 5.5888 66.255 380 1
-41.295 -50.859 5.6012 65.513 390 1
-27.159 -61.224 5.8657 66.978 400 1
-27.84 -59.473 5.8454 65.667 410 1
-39.725 -49.909 5.6109 63.788 420 1
-55.133 -36.124 5.2924 65.914 430 1
-57.904 -28.021 5.1631 64.328 440 1
-59.19 -26.092 5.1276 64.686 450 1
-57.848 -22.153 5.0781 61.945 460 1
-65.64 8.1696 4.5886 66.147 470 1
-61.471 17.271 4.4385 63.851 480 1
-56.856 32.047 4.1991 65.266 490 1
-42.664 48.585 3.8622 64.658 500 1
-34.597 55.48 3.6992 65.383 510 1
-36.029 49.876 3.7672 61.528 520 1
-37.382 45.789 3.8263 59.111 530 1
-54.629 31.651 4.1873 63.135 540 1
-50.372 34.755 4.1084 61.199 550 1
-37.412 48.727 3.7964 61.433 560 1
-15.032 62.255 3.3785 64.044 570 1
-3.1706 61.574 3.193 61.656 580 1
2.4888 59.677 3.0999 59.728 590 1
29.036 54.556 2.6525 61.802 600 1
37.717 49.819 2.4936 62.486 610 1
38.791 50.447 2.4861 63.636 620 1
45.074 40.56 2.3035 60.636 630 1
59.836 23.026 1.9381 64.113 640 1
60.058 14.514 1.8079 61.787 650 1
59.652 18.141 1.866 62.35 660 1
56.37 18.111 1.8817 59.208 670 1
52.158 29.831 2.0903 60.086 680 1
56.035 17.812 1.8786 58.798 690 1
55.494 11.214 1.7702 56.616 700 1
57.113 -24.546 1.1649 62.164 710 1
56.44 -30.421 1.0764 64.116 720 1
54.819 -31.43 1.0502 63.19 730 1
50.654 -32.118 1.0057 59.978 740 1
51.34 -26.068 1.101 57.579 750 1
47.934 -29.393 1.0207 56.228 760 1
43.281 -40.288 0.82121 59.13 770 1
43.747 -35.32 0.89157 56.225 780 1
36.005 -43.117 0.69575 56.174 790 1
18.351 -59.773 0.29788 62.526 800 1
2.4454 -61.745 0.039585 61.793 810 1
-10.373 -62.207 -0.16524 63.066 820 1
-18.157 -56.119 -0.31291 58.983 830 1
-26.345 -55.726 -0.44161 61.64 840 1
-31.546 -52.701 -0.53937 61.421 850 1
-38.891 -46.697 -0.69445 60.771 860 1
-41.994 -47.731 -0.72155 63.575 870 1
-44.923 -42.287 -0.81562 61.695 880 1
-53.429 -29.758 -1.0626 61.157 890 1
-59.286 -20.202 -1.2424 62.633 900 1
-62.601 -6.2651 -1.471 62.914 910 1
-62.726 2.1728 -1.6054 62.764 920 1
-61.875 17.179 -1.8416 64.215 930 1
-58.498 24.549 -1.9681 63.441 940 1
-47.208 37.843 -2.2465 60.503 950 1
-38.179 49.483 -2.4844 62.5 960 1
-25.306 56.088 -2.7178 61.532 970 1
-22.59 56.667 -2.7623 61.004 980 1
-5.2451 60.05 -3.0545 60.279 990 1
8.568 62.689 -3.2774 63.272 1000 1
16.748 59.691 -3.4151 61.996 1010 1
9.642 59.056 -3.3034 59.838 1020 1
1.3203 64.098 -3.1622 64.112 1030 1
-7.3748 65.709 -3.0298 66.121 1040 1
3.2336 59.925 -3.1955 60.012 1050 1
6.3706 60.059 -3.2473 60.396 1060 1
26.515 53.414 -3.6024 59.633 1070 1
36.273 49.569 -3.7733 61.423 1080 1
39.989 47.082 -3.8457 61.773 1090 1
43.613 39.064 -3.982 58.55 1100 1
61.676 24.96 -4.3278 66.535 1110 1
62.452 19.103 -4.4155 65.309 1120 1
65.069 5.6581 -4.6257 65.315 1130 1
64.244 5.039 -4.6341 64.442 1140 1
60.182 3.8827 -4.648 60.307 1150 1
63.894 -20.963 -5.0294 67.245 1160 1
58.046 -28.61 -5.1703 64.713 1170 1
46.705 -38.906 -5.4069 60.786 1180 1
37.811 -49.392 -5.6298 62.203 1190 1
44.344 -45.696 -5.5128 63.676 1200 0
50.033 -38.679 -5.3705 63.24 1210 0
58.036 -33.776 -5.2395 67.15 1220 0
57.395 -30.867 -5.2058 65.169 1230 0
59.097 -25.765 -5.1235 64.469 1240 0
64.755 -10.976 -4.8803 65.678 1250 0
66.107 -13.231 -4.9099 67.418 1260 1
66.87 -15.093 -4.9344 68.552 1270 1
62.458 -22.256 -5.0547 66.305 1280 1
57.858 -33.841 -5.2416 67.028 1290 1
43.146 -48.19 -5.5529 64.683 1300 1
37.513 -54.195 -5.6777 65.911 1310 1
34.939 -59.525 -5.7524 69.022 1320 0
36.903 -53.277 -5.6774 64.81 1330 0
31.042 -54.283 -5.7637 62.532 1340 0
27.035 -59.379 -5.8559 65.244 1350 0
33.441 -58.678 -5.7652 67.538 1360 0
30.451 -57.857 -5.7987 65.381 1370 0
23.841 -59.303 -5.9009 63.916 1380 0
23.926 -61.506 -5.9122 65.996 1390 0
24.085 -61.997 -5.9126 66.511 1400 0
13.102 -60.722 -6.0707 62.119 1410 0
11.326 -60.519 -6.0982 61.569 1420 0
14.899 -60.716 -6.0426 62.517 1430 0
18.206 -60.764 -5.9921 63.433 1440 0
20.21 -59.764 -5.9571 63.089 1450 0
18.106 -58.993 -5.9854 61.709 1460 0
19.744 -57.938 -5.9548 61.21 1470 0
14.206 -59.751 -6.0498 61.417 1480 0
14.612 -58.748 -6.0394 60.538 1490 0
11.64 -59.437 -6.0898 60.566 1500 0
2.2187 -59.661 -6.246 59.702 1510 0
-5.9953 -60.3 -6.3823 60.598 1520 0
0.96882 -58.681 -6.2667 58.689 1530 0
0.53522 -58.568 -6.274 58.571 1540 0
3.2765 -59.457 -6.2281 59.547 1550 0
9.9111 -58.345 -6.1149 59.181 1560 0
8.1423 -59.133 -6.1463 59.691 1570 0
5.0037 -58.927 -6.1985 59.14 1580 0
4.2047 -59.812 -6.213 59.96 1590 0
5.9111 -59.394 -6.184 59.688 1600 0
5.0639 -59.903 -6.1989 60.117 1610 0
1.3674 -59.736 -6.2603 59.752 1620 0
0.59941 -59.47 -6.2731 59.473 1630 0
-6.5953 -59.11 -6.3943 59.477 1640 0
-6.5275 -59.105 -6.3932 59.465 1650 0
-6.7301 -59.053 -6.3967 59.436 1660 0
-10.169 -57.718 -6.4576 58.606 1670 0
-12.483 -57.912 -6.4955 59.242 1680 0
-9.6085 -57.186 -6.4497 57.987 1690 0
-7.3072 -57.11 -6.4104 57.575 1700 0
-5.6161 -57.883 -6.3799 58.155 1710 0
-5.8002 -56.577 -6.3853 56.874 1720 0
-7.1756 -57.251 -6.4079 57.699 1730 0
-9.9028 -56.882 -6.4556 57.737 1740 0
-10.18 -57.077 -6.4597 57.978 1750 0
-13.961 -56.431 -6.5257 58.133 1760 0
