# Supplementary material for: Inducible microRNA-200c decreases motility of breast cancer cells and reduces filamin A
Source: PLoS One. 2019 Nov 20;14(11):e0224314. doi: 10.1371/journal.pone.0224314 (PMC6867627; doi:10.1371/journal.pone.0224314)
Supplement: S1 Raw Data — (ZIP) [file pone.0224314.s007.zip › MDA-MB-231-200c_noDox/cell128.txt]

58.882 9.6431 1.7331 59.666 20 0
58.166 8.6525 1.7185 58.806 30 0
57.555 8.0462 1.7097 58.115 40 0
57.308 7.6495 1.7035 57.817 50 0
57.734 7.7911 1.7049 58.258 60 0
57.026 7.85 1.7076 57.564 70 0
56.998 8.8937 1.7256 57.688 80 0
56.425 8.761 1.7248 57.101 90 0
56.426 8.6102 1.7222 57.079 100 0
56.463 8.5241 1.7206 57.103 110 0
56.6 8.3084 1.7165 57.207 120 0
56.697 7.9679 1.7104 57.254 130 0
56.589 8.0323 1.7118 57.156 140 0
56.824 8.1573 1.7134 57.407 150 0
56.81 8.0339 1.7113 57.376 160 0
56.559 7.8024 1.7079 57.095 170 0
56.787 8.2068 1.7143 57.377 180 0
56.881 7.8154 1.7073 57.416 190 0
57.476 6.6124 1.6853 57.855 200 0
57.161 6.7357 1.6881 57.556 210 0
57.902 7.1813 1.6942 58.346 220 0
57.257 4.9154 1.6564 57.467 230 0
58.433 5.8654 1.6708 58.727 240 0
58.122 5.8741 1.6715 58.418 250 0
57.829 5.3189 1.6625 58.073 260 0
58.237 4.321 1.6449 58.397 270 0
57.668 5.4694 1.6654 57.927 280 0
58.086 3.8198 1.6365 58.212 290 0
57.879 4.0343 1.6404 58.02 300 0
58.211 2.9519 1.6215 58.286 310 0
58.168 3.2014 1.6258 58.256 320 0
58.579 2.0553 1.6059 58.615 330 0
58.504 3.286 1.6269 58.596 340 0
59.039 1.6785 1.5992 59.063 350 0
59.639 0.60521 1.5809 59.642 360 0
58.92 0.93322 1.5866 58.928 370 0
58.932 1.3965 1.5945 58.948 380 0
59.092 -0.56454 1.5612 59.095 390 0
58.419 0.018647 1.5711 58.419 400 0
58.356 1.1372 1.5903 58.367 410 0
58.25 1.1994 1.5914 58.262 420 0
57.78 1.2228 1.592 57.793 430 0
57.563 1.5609 1.5979 57.584 440 0
58.2 -0.69545 1.5588 58.204 450 0
58.415 0.48794 1.5791 58.417 460 0
58.336 -2.3871 1.5299 58.385 470 0
58.066 -2.9446 1.5201 58.14 480 0
57.648 3.0543 1.6237 57.729 490 0
54.521 11.641 1.7811 55.75 500 0
57.671 8.7719 1.7217 58.334 510 0
58.239 -0.6018 1.5605 58.242 520 0
58.161 3.1446 1.6248 58.245 530 0
56.056 18.014 1.8817 58.879 540 0
57.293 14.939 1.8259 59.208 550 0
59.423 6.1287 1.6736 59.738 560 0
59.246 1.4138 1.5947 59.263 570 0
58.559 0.45821 1.5786 58.561 580 0
56.547 10.64 1.7568 57.539 590 0
54.641 14.828 1.8358 56.617 600 0
56.832 13.097 1.7973 58.322 610 0
58.444 7.7933 1.7034 58.961 620 0
59.436 -1.4075 1.5471 59.452 630 0
56.834 3.8589 1.6386 56.965 640 0
59.141 1.0564 1.5887 59.151 650 0
58.896 3.061 1.6227 58.975 660 0
59.536 1.1121 1.5895 59.547 670 0
59.465 1.5637 1.5971 59.485 680 0
58.974 3.9279 1.6373 59.104 690 0
58.365 6.5739 1.683 58.734 700 0
58.637 4.8499 1.6533 58.837 710 0
58.514 -1.2227 1.5499 58.527 720 0
59.004 1.6258 1.5983 59.027 730 0
57.311 5.9508 1.6743 57.619 740 0
57.255 4.8602 1.6555 57.461 750 0
56.534 7.3078 1.6993 57.005 760 0
55.775 6.9986 1.6956 56.213 770 0
56.425 7.6874 1.7062 56.946 780 0
56.535 6.0986 1.6783 56.863 790 0
56.514 6.1161 1.6786 56.844 800 0
56.146 7.2504 1.6992 56.612 810 0
56.939 5.7139 1.6708 57.225 820 0
56.286 6.0417 1.6777 56.609 830 0
56.419 7.4174 1.7015 56.904 840 0
55.207 8.3412 1.7208 55.834 850 0
54.592 9.5941 1.7448 55.428 860 0
53.503 9.2195 1.7414 54.292 870 0
53.274 9.3371 1.7443 54.086 880 0
53.717 10.472 1.7633 54.728 890 0
53.551 8.8855 1.7352 54.283 900 1
53.503 6.4848 1.6914 53.895 910 1
54.895 -0.098109 1.569 54.895 920 1
56.483 -9.4065 1.4058 57.261 930 1
56.593 -16.008 1.2951 58.813 940 1
55.422 -24.374 1.1565 60.545 950 1
53.331 -29.007 1.0726 60.709 960 1
51.879 -30.894 1.0337 60.381 970 1
49.754 -34.853 0.95973 60.747 980 1
49.104 -36.493 0.93168 61.179 990 0
49.391 -36.278 0.93728 61.282 1000 0
48.956 -36.753 0.92682 61.217 1010 0
46.379 -36.562 0.9032 59.058 1020 0
45.422 -35.955 0.90121 57.93 1030 0
43.102 -36.779 0.8644 56.661 1040 0
43.093 -35.026 0.88829 55.532 1050 0
42.42 -34.564 0.88709 54.719 1060 0
42.684 -33.335 0.90776 54.159 1070 0
42.087 -32.09 0.91937 52.925 1080 0
42.136 -30.821 0.93925 52.205 1090 0
42.619 -32.66 0.91693 53.694 1100 0
40.238 -30.93 0.91546 50.752 1110 0
41.51 -28.079 0.97606 50.115 1120 0
40.471 -28.843 0.95161 49.697 1130 0
40.297 -29.326 0.94169 49.838 1140 0
40.274 -29.116 0.94484 49.697 1150 0
39.521 -26.938 0.97252 47.828 1160 1
41.118 -24.798 1.0281 48.017 1170 1
39.759 -24.632 1.0161 46.771 1180 0
40.122 -24.123 1.0295 46.815 1190 0
39.829 -22.744 1.0519 45.866 1200 0
39.646 -21.774 1.0686 45.232 1210 0
41.018 -20.457 1.1082 45.836 1220 1
43.345 -17.455 1.188 46.728 1230 1
44.095 -15.861 1.2255 46.861 1240 1
44.488 -14.428 1.2572 46.769 1250 1
46.274 -12.297 1.3111 47.88 1260 1
48.112 -9.3678 1.3785 49.015 1270 1
47.884 -7.49 1.4156 48.466 1280 1
49.091 -4.2529 1.4844 49.275 1290 1
50.329 -1.8187 1.5347 50.362 1300 1
52.354 2.0476 1.6099 52.394 1310 1
52.465 7.1293 1.7059 52.947 1320 1
52.736 14.379 1.837 54.661 1330 1
53.87 17.619 1.8869 56.678 1340 1
53.38 19.91 1.9278 56.972 1350 1
51.826 22.799 1.9852 56.619 1360 1
50.955 23.675 2.0057 56.186 1370 1
49.452 25.044 2.0396 55.432 1380 1
47.07 25.954 2.0747 53.752 1390 1
46.389 26.679 2.0927 53.514 1400 1
43.064 27.169 2.1336 50.918 1410 1
39.51 31.968 2.2511 50.823 1420 1
35.136 36.15 2.3704 50.412 1430 1
31.529 39.46 2.4675 50.51 1440 1
29.343 41.257 2.5234 50.628 1450 1
20.356 51.187 2.7631 55.086 1460 1
17.085 55.403 2.8425 57.977 1470 1
12.482 56.334 2.9235 57.7 1480 1
8.0649 55.934 2.9984 56.513 1490 1
3.8779 55.483 3.0718 55.618 1500 1
1.8397 55.31 3.1083 55.341 1510 1
0.94002 55.342 3.1246 55.35 1520 1
0.68964 55.69 3.1292 55.694 1530 1
-0.07683 55.475 3.143 55.475 1540 1
-0.12933 53.285 3.144 53.285 1550 1
-2.6965 52.455 3.193 52.525 1560 1
-5.3542 51.4 3.2454 51.679 1570 1
-11.118 51.566 3.354 52.751 1580 1
-19.68 52.04 3.5031 55.636 1590 1
-33.934 48.101 3.756 58.866 1600 1
-46.605 42.941 3.9679 63.371 1610 1
-52.623 38.021 4.0867 64.922 1620 1
-50.252 36.2 4.0881 61.934 1630 1
-49.166 34.208 4.1045 59.895 1640 1
-50.717 32.986 4.1357 60.5 1650 1
-43.82 42.855 3.9381 61.292 1660 0
-34.474 51.77 3.7291 62.198 1670 0
-28.259 51.145 3.6464 58.432 1680 0
-21.241 47.452 3.5625 51.989 1690 0
-17.47 46.418 3.5016 49.596 1700 0
-9.7783 48.492 3.3406 49.468 1710 0
-9.7885 47.52 3.3447 48.518 1720 0
-5.5312 47.576 3.2573 47.896 1730 0
-3.2548 47.523 3.21 47.634 1740 0
-0.67644 48.263 3.1556 48.268 1750 0
1.5111 46.904 3.1094 46.929 1760 0
