# Supplementary material for: Inducible microRNA-200c decreases motility of breast cancer cells and reduces filamin A
Source: PLoS One. 2019 Nov 20;14(11):e0224314. doi: 10.1371/journal.pone.0224314 (PMC6867627; doi:10.1371/journal.pone.0224314)
Supplement: S1 Raw Data — (ZIP) [file pone.0224314.s007.zip › MDA-MB-231-200c_noDox/cell129.txt]

-38.462 39.806 3.9098 55.352 10 0
-35.404 42.571 3.8353 55.369 20 0
-27.397 48.877 3.6525 56.032 30 0
-20.484 54.006 3.5041 57.76 40 0
-16.781 53.883 3.4435 56.436 50 1
-13.947 53.218 3.3979 55.016 60 1
-14.671 52.632 3.4134 54.639 70 1
-16.302 51.467 3.4483 53.987 80 1
-18.189 52.645 3.4743 55.699 90 1
-20.337 53.384 3.5056 57.127 100 1
-19.236 51.619 3.4983 55.086 110 1
-21.231 50.372 3.5405 54.663 120 1
-19.3 45.607 3.5419 49.523 130 1
-21.161 42.666 3.602 47.625 140 1
-20.804 37.76 3.6452 43.112 150 1
-24.029 36.704 3.7213 43.87 160 1
-38.491 28.023 4.0831 47.612 170 1
-54.059 22.846 4.3125 58.689 180 1
-61.631 8.1914 4.5803 62.173 190 1
-62.957 2.4816 4.673 63.006 200 1
-56.469 -2.961 4.7648 56.546 210 1
-51.357 -24.839 5.1629 57.049 220 1
-44.499 -39.64 5.4401 59.594 230 1
-40.266 -45.806 5.5621 60.988 240 1
-36.8 -44.868 5.5963 58.029 250 1
-34.465 -42.443 5.6012 54.675 260 1
-31.661 -41.272 5.6288 52.018 270 1
-29.434 -42.682 5.6795 51.847 280 1
-31.545 -43.908 5.6602 54.065 290 1
-33.196 -41.984 5.6141 53.522 300 1
-34.88 -31.17 5.4417 46.778 310 1
-45.353 -16.201 5.0555 48.159 320 1
-58.799 4.7369 4.632 58.989 330 1
-58.951 13.892 4.481 60.566 340 1
-58.665 11.077 4.5258 59.701 350 1
-59.438 -3.3639 4.7689 59.533 360 1
-53.816 -13.124 4.9516 55.393 370 1
-48.266 -19.711 5.1001 52.136 380 1
-43.998 -25.226 5.233 50.717 390 1
-38.74 -29.715 5.3667 48.824 400 1
-33.1 -33.562 5.5047 47.139 410 1
-27.11 -39.643 5.6834 48.026 420 1
-9.3419 -56.081 6.1181 56.854 430 1
-1.173 -60.029 6.2636 60.041 440 1
-2.1739 -59.535 6.2467 59.574 450 1
-7.9962 -57.59 6.1452 58.142 460 1
-17.933 -55.022 5.9681 57.871 470 1
-36.788 -49.977 5.6486 62.057 480 1
-47.651 -38.715 5.3947 61.396 490 1
-52.973 -28.016 5.1989 59.926 500 1
-56.573 -19.865 5.0501 59.959 510 1
-56.893 -8.0664 4.8532 57.462 520 1
-55.618 6.0589 4.6039 55.947 530 1
-52.292 25.413 4.26 58.14 540 1
-46.307 33.681 4.0835 57.26 550 1
-37.371 43.062 3.8564 57.016 560 1
-21.905 54.311 3.525 58.562 570 1
-4.2645 57.994 3.215 58.15 580 1
5.7798 58.116 3.0425 58.402 590 1
13.346 53.175 2.8957 54.824 600 1
20.231 46.151 2.7285 50.39 610 1
25.834 42.586 2.5963 49.809 620 1
34.563 37.958 2.403 51.336 630 1
43.194 37.396 2.2844 57.133 640 1
44.97 25.942 2.094 51.916 650 1
55.306 3.4436 1.633 55.413 660 1
54.134 -10.899 1.3721 55.221 670 1
46.126 -31.868 0.96621 56.064 680 1
34.859 -47.139 0.63674 58.628 690 1
24.902 -54.205 0.43064 59.651 700 1
18.723 -49.26 0.36322 52.699 710 1
10.321 -47.873 0.21234 48.973 720 1
-22.54 -48.644 -0.43392 53.613 730 1
-40.833 -40.986 -0.78353 57.855 740 1
-47.455 -33.522 -0.95579 58.1 750 1
-48.566 -31.995 -0.98827 58.157 760 1
-44.086 -32.401 -0.937 54.712 770 1
-42.606 -30.202 -0.95415 52.225 780 1
-47.729 -16.283 -1.242 50.43 790 1
-47.106 -10.558 -1.3503 48.275 800 1
-43.167 -0.067077 -1.5692 43.167 810 1
-38.456 32.777 -2.2766 50.529 820 1
-29.669 42.415 -2.5312 51.762 830 1
-20.165 49.27 -2.7531 53.237 840 1
-2.3839 52.323 -3.0961 52.377 850 1
25.849 46.288 -3.6509 53.016 860 1
40.623 41.233 -3.9195 57.883 870 1
43.131 37.709 -3.994 57.291 880 1
45.881 31.489 -4.1109 55.647 890 1
54.385 12.616 -4.4844 55.829 900 1
56.644 -7.0562 -4.8363 57.082 910 1
54.41 -16.509 -5.007 56.859 920 1
49.759 -20.855 -5.1093 53.952 930 1
47.156 -25.505 -5.2082 53.612 940 1
45.423 -25.133 -5.2178 51.913 950 1
38.73 -31.973 -5.4025 50.222 960 1
11.678 -56.144 -6.0781 57.345 970 1
-1.1729 -59.968 -6.3027 59.979 980 1
-7.6446 -57.982 -6.4143 58.484 990 1
-10.083 -52.261 -6.4738 53.225 1000 1
-22.4 -42.484 -6.7684 48.027 1010 1
-29.696 -37.03 -6.9591 47.466 1020 1
-38.828 -11.901 -7.5566 40.611 1030 1
-47.414 18.423 -8.2246 50.868 1040 1
-48.797 15.203 -8.156 51.111 1050 1
-50.534 -1.6224 -7.8219 50.56 1060 1
-49.937 -4.0334 -7.7734 50.1 1070 0
-49.236 -3.928 -7.7744 49.392 1080 0
-48.524 -2.3554 -7.8055 48.581 1090 0
-45.981 -0.021971 -7.8535 45.981 1100 0
-44.2 -0.095438 -7.8518 44.2 1110 0
-41.876 -0.47069 -7.8427 41.878 1120 0
-40.29 -0.74411 -7.8355 40.297 1130 0
-36.873 -3.8626 -7.7496 37.075 1140 1
-32.435 -13.032 -7.4719 34.955 1150 1
-31.56 -19.175 -7.308 36.928 1160 1
-30.172 -29.573 -7.0786 42.248 1170 1
-28.128 -37.328 -6.9289 46.739 1180 1
-26.84 -43.491 -6.8361 51.106 1190 1
-24.617 -46.216 -6.7726 52.363 1200 1
-18.258 -59.136 -6.5826 61.89 1210 1
-17.305 -57.111 -6.5774 59.675 1220 0
-14.438 -56.871 -6.5318 58.675 1230 0
-15.018 -52.995 -6.5593 55.082 1240 0
-14.185 -45.135 -6.5877 47.311 1250 0
-15.559 -39.217 -6.6609 42.191 1260 0
-15.116 -32.492 -6.7186 35.836 1270 0
-42.038 -15.397 -7.5029 44.769 1280 0
-55.03 -9.3919 -7.6849 55.826 1290 0
-57.164 -6.6002 -7.739 57.544 1300 0
-57.445 -2.8103 -7.8051 57.514 1310 0
-54.089 -0.55993 -7.8436 54.091 1320 0
-54.685 1.2597 -7.877 54.699 1330 0
-54.046 4.4907 -7.9369 54.233 1340 0
-51.53 6.3127 -7.9759 51.915 1350 0
-43.477 9.1198 -8.0607 44.423 1360 0
-35.525 13.441 -8.2157 37.982 1370 0
-29.193 21.537 -8.4896 36.278 1380 0
-22.608 27.058 -8.7287 35.26 1390 0
-8.691 51.768 -9.2584 52.492 1400 0
0.071047 59.796 -9.426 59.796 1410 0
3.2482 57.784 -9.4809 57.875 1420 0
9.4603 56.389 -9.591 57.177 1430 0
13.97 51.767 -9.6884 53.619 1440 0
13.957 39.633 -9.7634 42.019 1450 0
52.474 15.586 -10.707 54.739 1460 0
57.698 12.181 -10.788 58.97 1470 0
57.866 8.0489 -10.857 58.423 1480 0
54.226 7.9864 -10.849 54.811 1490 0
49.344 6.0875 -10.873 49.718 1500 0
44.535 9.4795 -10.786 45.533 1510 0
33.583 12.771 -10.632 35.929 1520 0
30.222 9.563 -10.689 31.699 1530 0
31.507 3.7904 -10.876 31.735 1540 0
32.364 -2.7126 -11.079 32.478 1550 0
41.987 -27.482 -11.575 50.182 1560 0
50.132 -32.347 -11.569 59.662 1570 0
49.228 -36.03 -11.627 61.004 1580 0
45.941 -36.356 -11.665 58.586 1590 0
37.024 -42.014 -11.844 55.999 1600 0
28.967 -40.074 -11.94 49.447 1610 0
26.562 -36.491 -11.937 45.134 1620 0
21.528 -29.089 -11.929 36.189 1630 0
19.024 -26.54 -11.944 32.654 1640 0
17.39 -26.931 -11.993 32.058 1650 0
15.081 -28.318 -12.077 32.083 1660 0
-21.078 -45.633 -12.999 50.266 1670 0
-27.798 -47.508 -13.096 55.043 1680 0
-29.315 -45.863 -13.135 54.431 1690 0
-29.395 -43.867 -13.157 52.805 1700 0
-28.203 -43.38 -13.143 51.742 1710 0
-17.233 -45.947 -12.925 49.072 1720 0
10.169 -47.803 -12.357 48.873 1730 0
18.558 -46.834 -12.189 50.377 1740 0
22.526 -48.857 -12.134 53.8 1750 0
25.283 -51.097 -12.107 57.01 1760 0
