# Supplementary material for: Inducible microRNA-200c decreases motility of breast cancer cells and reduces filamin A
Source: PLoS One. 2019 Nov 20;14(11):e0224314. doi: 10.1371/journal.pone.0224314 (PMC6867627; doi:10.1371/journal.pone.0224314)
Supplement: S1 Raw Data — (ZIP) [file pone.0224314.s007.zip › MDA-MB-231-200c_noDox/cell13.txt]

-23.86 -58.809 5.8977 63.465 10 0
-19.928 -60.249 5.9638 63.459 20 0
-25.531 -57.882 5.8678 63.263 30 0
-29.868 -55.07 5.7862 62.648 40 0
-30.859 -54.632 5.769 62.745 50 0
-32.7 -48.855 5.6933 58.788 60 0
-40.148 -42.882 5.5307 58.743 70 0
-42.48 -46.43 5.5422 62.931 80 0
-39.165 -47.992 5.5987 61.944 90 0
-36.105 -49.222 5.6503 61.044 100 0
-35.766 -51.355 5.6749 62.582 110 0
-36.731 -51.155 5.6605 62.976 120 0
-41.942 -49.029 5.5755 64.521 130 0
-46.955 -43.054 5.4545 63.706 140 0
-55.085 -31.5 5.2319 63.456 150 0
-43.296 -45.001 5.5171 62.447 160 0
-50.911 -40.37 5.3828 64.974 170 0
-50.892 -39.093 5.3674 64.174 180 0
-55.366 -37.549 5.3083 66.898 190 0
-57.135 -33.297 5.2401 66.13 200 0
-60.095 -29.698 5.1714 67.033 210 0
-66.664 -16.916 4.9609 68.776 220 0
-67.231 -0.54759 4.7205 67.233 230 0
-63.696 -0.89916 4.7265 63.702 240 1
-63.701 -8.914 4.8514 64.321 250 1
-64.61 -15.683 4.9505 66.487 260 1
-63.979 -20.477 5.0221 67.176 270 1
-60.792 -27.721 5.1402 66.814 280 1
-55.666 -35.17 5.2759 65.846 290 1
-55.451 -39.468 5.331 68.063 300 1
-52.754 -40.895 5.3718 66.748 310 1
-52.454 -40.813 5.3736 66.461 320 1
-52.058 -44.812 5.4231 68.688 330 1
-47.817 -48.536 5.5052 68.134 340 1
-53.824 -45.184 5.4107 70.275 350 0
-53.499 -46.423 5.4271 70.832 360 0
-50.929 -49.102 5.4795 70.745 370 0
-48.695 -48.003 5.4906 68.378 380 0
-46.168 -53.261 5.569 70.486 390 0
-48.193 -50.913 5.5252 70.105 400 0
-45.516 -53.683 5.5799 70.381 410 0
-46.632 -51.87 5.5509 69.749 420 0
-47.17 -49.062 5.5174 68.06 430 0
-46.77 -51.701 5.5478 69.717 440 0
-41.484 -55.185 5.6386 69.038 450 0
-40.584 -54.202 5.6405 67.712 460 0
-35.197 -54.775 5.712 65.109 470 0
-36.704 -52.641 5.6743 64.174 480 0
-35.704 -52.283 5.684 63.311 490 0
-39.837 -49.196 5.6025 63.303 500 1
-42.442 -46.163 5.5398 62.709 510 1
-43.648 -43.959 5.5013 61.948 520 1
-46.545 -42.496 5.4523 63.026 530 1
-47.156 -41.66 5.436 62.922 540 1
-53.407 -31.701 5.2481 62.107 550 1
-53.763 -18.754 5.048 56.94 560 1
-53.432 -19.493 5.0622 56.877 570 1
-58.231 -19.356 5.0333 61.364 580 1
-63.211 -18.189 4.9926 65.776 590 1
-63.254 -16.479 4.9672 65.365 600 1
-64.765 -8.198 4.8383 65.282 610 1
-64.371 -8.6642 4.8462 64.951 620 1
-65.523 -4.9403 4.7876 65.709 630 1
-65.45 1.1455 4.6949 65.46 640 1
-65.082 8.3079 4.5854 65.61 650 1
-65.929 10.142 4.5597 66.705 660 1
-61.352 10.746 4.539 62.286 670 1
-60.178 20.04 4.3909 63.427 680 1
-59.257 20.982 4.3721 62.862 690 1
-57.392 26.211 4.284 63.094 700 1
-51.732 36.791 4.0942 63.481 710 1
-54.216 35.957 4.1268 65.056 720 1
-54.527 38.482 4.0978 66.738 730 1
-47.92 44.237 3.9669 65.217 740 1
-46.236 44.379 3.9475 64.088 750 1
-38.363 53.223 3.7661 65.608 760 1
-40.239 55.462 3.7692 68.522 770 0
-44.054 48.227 3.8818 65.319 780 0
-40.284 50.538 3.8146 64.629 790 0
-40.613 49.61 3.8276 64.114 800 0
-42.88 46.353 3.8881 63.145 810 0
-44.176 41.702 3.9558 60.75 820 0
-47.882 36.751 4.0578 60.359 830 0
-48.483 39.94 4.0233 62.816 840 0
-46.907 44.889 3.949 64.925 850 0
-46.862 43.016 3.9698 63.612 860 0
-46.631 46.578 3.9276 65.908 870 0
-45.447 45.518 3.9262 64.322 880 0
-45.454 43.779 3.9458 63.109 890 0
-50.691 37.639 4.0737 63.137 900 0
-52.235 35.772 4.1119 63.31 910 0
-50.79 34.173 4.1201 61.216 920 0
-60.957 26.681 4.2998 66.54 930 0
-60.924 22.36 4.3606 64.898 940 0
-63.113 16.543 4.456 65.245 950 0
-63.54 9.1154 4.5699 64.19 960 0
-63.056 7.2139 4.5985 63.467 970 0
-63.46 -0.42889 4.7191 63.461 980 0
-61.606 1.9204 4.6812 61.636 990 0
-62.229 -1.4553 4.7358 62.246 1000 0
-59.854 -2.8354 4.7597 59.922 1010 0
-62.995 -7.4828 4.8306 63.438 1020 0
-61.899 -6.5976 4.8186 62.249 1030 0
-58.457 -16.457 4.9868 60.73 1040 0
-56.937 -12.676 4.9314 58.331 1050 0
-58.792 -6.6251 4.8246 59.164 1060 0
-59.581 -4.5996 4.7894 59.758 1070 0
-58.296 -11.308 4.904 59.382 1080 0
-57.842 5.0618 4.6251 58.063 1090 0
-59.066 3.2813 4.6569 59.157 1100 0
-61.647 -0.43992 4.7195 61.649 1110 0
-60.249 -0.24717 4.7165 60.249 1120 0
-63.28 -1.8739 4.742 63.308 1130 0
-62.687 -4.9563 4.7913 62.883 1140 0
-57.294 -9.6724 4.8796 58.104 1150 0
-58.885 -11.922 4.9122 60.08 1160 0
-57.039 -22.648 5.0904 61.371 1170 0
-57.012 -28.646 5.178 63.805 1180 0
-55.244 -25.966 5.1518 61.042 1190 0
-55.431 -26.344 5.156 61.373 1200 0
-55.441 -25.657 5.1458 61.09 1210 0
-52.615 -29.378 5.2216 60.261 1220 0
-51.173 -31.346 5.262 60.01 1230 0
-50.414 -28.81 5.2316 58.065 1240 0
-53.02 -21.674 5.1004 57.279 1250 0
-49.973 -28.189 5.226 57.375 1260 0
-49.03 -29.492 5.2539 57.217 1270 0
-61.918 -10.556 4.8813 62.812 1280 1
-67.028 -3.8247 4.7694 67.137 1290 1
-67.145 -1.2881 4.7316 67.158 1300 1
-65.908 4.0684 4.6507 66.034 1310 1
-62.926 12.082 4.5227 64.076 1320 1
-58.826 13.597 4.4852 60.377 1330 1
-60.826 14.361 4.4805 62.499 1340 1
-61.532 20.521 4.3905 64.863 1350 1
-58.548 26.79 4.2832 64.386 1360 1
-57.99 28.799 4.2514 64.747 1370 1
-58.457 30.848 4.2268 66.097 1380 1
-54.523 42.243 4.0532 68.973 1390 1
-54.412 40.117 4.0771 67.602 1400 1
-50.982 45.068 3.9885 68.046 1410 1
-47.319 48.237 3.9174 67.571 1420 1
-40.221 54.6 3.7765 67.815 1430 1
-29.74 58.164 3.6143 65.327 1440 1
-17.794 63.272 3.4157 65.726 1450 1
-13.674 62.564 3.3568 64.041 1460 1
-17.839 59.092 3.4348 61.726 1470 1
1.0635 64.723 3.1252 64.731 1480 1
10.083 64.786 2.9872 65.566 1490 1
9.0916 61.106 2.9939 61.778 1500 1
14.854 60.722 2.9017 62.512 1510 1
16.036 59.94 2.8802 62.048 1520 1
20.41 58.149 2.804 61.627 1530 1
26.009 56.782 2.7121 62.455 1540 1
24.213 55.334 2.7291 60.399 1550 1
39.356 51.486 2.4889 64.805 1560 1
36.249 51.867 2.5316 63.279 1570 1
36.915 48.764 2.4936 61.161 1580 1
38.9 48.53 2.4659 62.196 1590 1
49.585 39.863 2.2479 63.621 1600 1
57.833 32.194 2.0788 66.19 1610 1
59.692 24.889 1.9658 64.673 1620 1
60.41 20.906 1.904 63.925 1630 1
61.528 12.496 1.7712 62.784 1640 1
64.075 10.534 1.7337 64.935 1650 1
64.075 5.8495 1.6618 64.342 1660 1
67.451 -4.5295 1.5037 67.603 1670 1
66.284 -9.7026 1.4254 66.99 1680 1
66.241 -9.9321 1.422 66.981 1690 1
63.764 -17.801 1.2986 66.202 1700 1
64.355 -20.599 1.261 67.571 1710 1
64.226 -19.925 1.27 67.246 1720 1
60.101 -29.226 1.1182 66.83 1730 1
56.225 -33.883 1.0284 65.645 1740 1
53.267 -36.566 0.96921 64.61 1750 1
55.84 -35.219 1.0081 66.019 1760 1
57.585 -30.417 1.0848 65.125 1770 1
55.956 -29.833 1.081 63.412 1780 1
51.349 -33.671 0.9904 61.404 1790 1
49.479 -35.614 0.94692 60.963 1800 1
48.07 -35.188 0.9389 59.573 1810 1
45.311 -37.751 0.87617 58.976 1820 1
43.327 -38.692 0.84185 58.089 1830 1
29.455 -53.134 0.50618 60.752 1840 1
27.202 -55.932 0.45267 62.196 1850 1
27.418 -57.549 0.44461 63.746 1860 1
28.128 -56.054 0.46508 62.716 1870 1
37.97 -50.487 0.64482 63.172 1880 1
26.712 -59.98 0.41897 65.659 1890 1
13.172 -65.534 0.19835 66.845 1900 1
19.106 -62.632 0.29608 65.482 1910 1
23.247 -60.408 0.36737 64.727 1920 1
20.077 -60.769 0.31909 64 1930 1
17.641 -61.152 0.28086 63.646 1940 1
17.594 -58.668 0.29136 61.249 1950 1
17.148 -58.032 0.28732 60.513 1960 1
18.151 -57.639 0.30508 60.429 1970 1
13.935 -59.967 0.22833 61.564 1980 1
15.635 -58.577 0.26083 60.628 1990 0
