# Supplementary material for: Inducible microRNA-200c decreases motility of breast cancer cells and reduces filamin A
Source: PLoS One. 2019 Nov 20;14(11):e0224314. doi: 10.1371/journal.pone.0224314 (PMC6867627; doi:10.1371/journal.pone.0224314)
Supplement: S1 Raw Data — (ZIP) [file pone.0224314.s007.zip › MDA-MB-231-200c_noDox/cell130.txt]

-49.764 2.4632 4.6629 49.825 10 0
-50.063 0.90193 4.6944 50.071 20 0
-50.188 1.167 4.6891 50.202 30 0
-49.785 0.33594 4.7056 49.786 40 0
-50.243 -1.2465 4.7372 50.259 50 1
-49.825 -4.0181 4.7929 49.987 60 1
-50.478 -9.6936 4.9021 51.4 70 1
-50.139 -10.275 4.9145 51.181 80 1
-50.162 -11.278 4.9335 51.414 90 1
-50.445 -13.164 4.9676 52.134 100 1
-49.472 -14.646 5.0002 51.594 110 1
-49.418 -14.295 4.994 51.444 120 0
-49.382 -11.573 4.9426 50.72 130 0
-48.61 -9.8961 4.9132 49.607 140 0
-49.088 -5.3802 4.8216 49.382 150 0
-49.488 -9.7707 4.9073 50.443 160 0
-48.317 -10.666 4.9297 49.48 170 0
-48.772 -7.4955 4.8649 49.345 180 1
-48.707 -5.0787 4.8163 48.971 190 1
-49.196 -2.8515 4.7703 49.279 200 1
-48.812 3.896 4.6327 48.967 210 1
-48.512 8.2874 4.5432 49.214 220 1
-47.705 13.392 4.4387 49.549 230 1
-47.194 15.145 4.4019 49.565 240 1
-47.835 16.724 4.376 50.675 250 1
-48.001 15.433 4.4013 50.421 260 1
-47.276 11.592 4.4719 48.676 270 1
-47.796 3.7512 4.6341 47.943 280 1
-48.225 -3.4663 4.7841 48.349 290 1
-48.315 -5.242 4.8205 48.598 300 1
-48.017 -7.7925 4.8733 48.645 310 1
-47.9 -8.0083 4.878 48.565 320 1
-48.058 -5.7277 4.831 48.398 330 1
-47.767 -3.9001 4.7939 47.926 340 1
-47.074 0.29655 4.7061 47.075 350 1
-47.56 4.2882 4.6225 47.753 360 1
-47.645 16.909 4.3713 50.556 370 1
-48.004 32.321 4.1198 57.871 380 1
-48.946 35.768 4.0813 60.622 390 1
-48.768 37.457 4.0574 61.492 400 0
-48.55 37.997 4.0483 61.651 410 0
-48.977 38.054 4.0518 62.022 420 0
-49.453 38.619 4.0494 62.745 430 0
-49.107 39.534 4.0346 63.043 440 0
-48.09 37.74 4.047 61.131 450 0
-50.127 35.028 4.1025 61.153 460 0
-50.631 30.63 4.1683 59.175 470 0
-52.05 28.482 4.2117 59.334 480 0
-50.05 31.339 4.153 59.052 490 0
-50.857 32.385 4.1454 60.293 500 0
-49.03 35.296 4.0884 60.413 510 0
-45.286 40.484 3.9829 60.744 520 0
-50.205 33.822 4.1196 60.534 530 0
-53.557 29.452 4.2096 61.122 540 0
-48.636 36.438 4.0694 60.772 550 0
-48.283 34.377 4.0937 59.271 560 0
-50.694 31.007 4.1634 59.425 570 0
-50.196 30.858 4.1612 58.923 580 0
-48.668 34.154 4.1005 59.456 590 0
-50.715 28.776 4.1963 58.31 600 1
-55.548 19.548 4.374 58.888 610 1
-62.589 9.5124 4.5616 63.308 620 1
-60.317 9.4645 4.5567 61.055 630 1
-61.015 6.3671 4.6084 61.347 640 1
-60.488 2.5004 4.6711 60.54 650 1
-60.885 0.35801 4.7065 60.886 660 1
-62.159 -5.0624 4.7937 62.364 670 1
-61.147 -7.213 4.8298 61.571 680 1
-61.012 -12.981 4.922 62.378 690 1
-57.787 -18.034 5.0149 60.535 700 1
-54.794 -25.268 5.1445 60.34 710 1
-58.366 -20.201 5.0456 61.763 720 1
-59.346 -22.419 5.0736 63.44 730 1
-55.452 -25.326 5.1408 60.961 740 1
-53.026 -27.438 5.1899 59.704 750 1
-51.042 -29.188 5.2318 58.798 760 1
-45.152 -35.747 5.3821 57.59 770 1
-30.767 -47.536 5.7087 56.624 780 1
-24.403 -50.803 5.8354 56.36 790 1
-22.466 -51.814 5.8741 56.475 800 1
-21.088 -51.103 5.8918 55.283 810 1
-19.615 -50.811 5.9148 54.465 820 1
-15.036 -50.792 5.9954 52.971 830 1
-13.172 -50.463 6.0279 52.154 840 1
-8.2463 -51.261 6.1237 51.92 850 1
-7.2132 -49.78 6.1393 50.3 860 1
-6.187 -49.143 6.1579 49.531 870 1
2.4526 -53.255 6.3292 53.311 880 1
14.233 -53.976 6.541 55.821 890 1
23.278 -53.433 6.694 58.283 900 1
30.666 -49.754 6.8355 58.445 910 1
40.735 -45.117 7.0176 60.786 920 1
45.857 -40.629 7.129 61.266 930 1
46.949 -33.763 7.2305 57.828 940 1
53.809 -21.286 7.4773 57.866 950 1
58.299 -13.872 7.6204 59.927 960 1
60.25 -12.076 7.6562 61.448 970 0
60.841 -10.805 7.6782 61.793 980 0
58.249 -15.165 7.5993 60.191 990 0
51.915 -19.373 7.4968 55.411 1000 0
51.792 -19.044 7.5016 55.182 1010 0
47.586 -26.913 7.3393 54.669 1020 0
46.533 -29.42 7.2902 55.053 1030 0
46.833 -28.749 7.3034 54.954 1040 0
49.364 -21.663 7.4404 53.908 1050 0
54.888 -7.8836 7.7113 55.451 1060 0
53.91 -6.2452 7.7387 54.27 1070 0
53.907 -6.3864 7.7361 54.284 1080 0
53.897 -6.6441 7.7313 54.305 1090 0
52.925 -8.6711 7.6916 53.631 1100 0
52.549 -12.436 7.6216 54.001 1110 0
50.307 -17.748 7.5148 53.346 1120 0
49.228 -20.005 7.468 53.138 1130 0
47.81 -26.302 7.351 54.567 1140 0
42.019 -38.955 7.1064 57.298 1150 0
38.267 -42.244 7.0192 56.999 1160 0
37.38 -40.337 7.0306 54.994 1170 0
35.596 -41.487 6.9923 54.665 1180 0
34.066 -42.969 6.9535 54.835 1190 0
31.145 -46.836 6.87 56.246 1200 0
28.285 -52.168 6.78 59.342 1210 0
39.762 -42.289 7.0378 58.046 1220 1
50.289 -23.941 7.4097 55.697 1230 1
51.304 -16.093 7.55 53.769 1240 1
52.736 -11.641 7.6367 54.006 1250 1
52.553 -19.111 7.5052 55.921 1260 1
49.826 -25.778 7.3765 56.099 1270 1
47.537 -33.644 7.2381 58.238 1280 1
36.803 -43.342 6.9872 56.859 1290 1
21.641 -55.655 6.654 59.715 1300 1
13.354 -58.961 6.5059 60.454 1310 1
7.2159 -59.417 6.404 59.854 1320 1
2.8598 -59.819 6.331 59.887 1330 1
-2.9065 -60.251 6.235 60.321 1340 1
-7.412 -58.412 6.157 58.88 1350 1
-17.012 -56.599 5.9912 59.1 1360 1
-30.392 -53.814 5.7691 61.803 1370 1
-39.293 -49.155 5.6088 62.929 1380 1
-48.853 -40.957 5.4101 63.751 1390 1
-54.251 -30.568 5.2255 62.271 1400 1
-57.187 -23.129 5.0967 61.687 1410 1
-54.95 -26.417 5.1605 60.97 1420 1
-50.045 -26.054 5.1924 56.421 1430 1
-43.942 -42.395 5.4799 61.059 1440 1
-29.365 -52.787 5.7755 60.405 1450 1
-10.458 -60.258 6.1113 61.158 1460 1
-4.8341 -61.691 6.205 61.88 1470 1
-4.8954 -60.923 6.203 61.119 1480 1
-10.876 -63.009 6.1123 63.941 1490 1
-18.572 -63.591 5.999 66.247 1500 1
-27.24 -61.582 5.8667 67.337 1510 1
-38.796 -53.814 5.6586 66.341 1520 1
-52.83 -37.665 5.3317 64.882 1530 1
-55.485 -25.529 5.1436 61.076 1540 1
-55.981 -8.053 4.8553 56.557 1550 1
-51.449 16.57 4.4008 54.052 1560 1
-48.08 24.299 4.2444 53.871 1570 1
-42.412 33.457 4.0445 54.02 1580 1
-33.799 47.96 3.7555 58.673 1590 1
-25.445 57.287 3.5596 62.684 1600 1
-17.981 58.909 3.4378 61.593 1610 1
-4.3046 60.462 3.2127 60.615 1620 1
4.0022 60.531 3.0756 60.663 1630 1
12.869 56.178 2.9164 57.633 1640 1
17.587 55.581 2.8351 58.297 1650 1
26.742 54.515 2.6855 60.721 1660 1
33.671 50.176 2.5506 60.426 1670 1
37.878 45.769 2.4502 59.41 1680 1
45.069 36.399 2.2502 57.932 1690 1
48.228 31.353 2.1473 57.524 1700 1
48.075 20.491 1.9737 52.26 1710 1
51.134 10.925 1.7813 52.288 1720 1
52.67 2.791 1.6237 52.744 1730 1
54.657 -3.96 1.4985 54.8 1740 1
52.667 -4.6595 1.4826 52.873 1750 1
52.952 -3.0097 1.514 53.038 1760 0
