# Supplementary material for: Inducible microRNA-200c decreases motility of breast cancer cells and reduces filamin A
Source: PLoS One. 2019 Nov 20;14(11):e0224314. doi: 10.1371/journal.pone.0224314 (PMC6867627; doi:10.1371/journal.pone.0224314)
Supplement: S1 Raw Data — (ZIP) [file pone.0224314.s007.zip › MDA-MB-231-200c_noDox/cell131.txt]

6.4746 -53.817 6.4029 54.205 10 0
14.678 -54.739 6.5452 56.673 20 0
10.207 -58.704 6.4553 59.585 30 0
-0.60973 -56.093 6.2723 56.097 40 0
-3.0917 -54.499 6.2265 54.587 50 0
8.1563 -57.296 6.4246 57.874 60 0
12.932 -57.825 6.5032 59.253 70 0
21.389 -56.91 6.6427 60.796 80 0
20.334 -55.689 6.6333 59.285 90 0
15.591 -54.151 6.5635 56.351 100 0
10.49 -51.008 6.486 52.075 110 0
15.273 -50.131 6.5789 52.406 120 0
19.668 -48.576 6.6679 52.407 130 0
16.627 -52.059 6.5923 54.65 140 0
10.003 -52.238 6.4724 53.187 150 0
-2.8956 -49.316 6.2245 49.401 160 0
-7.528 -46.893 6.124 47.493 170 0
-22.016 -43.201 5.8119 48.488 180 0
-32.356 -43.267 5.6411 54.027 190 0
-33.169 -42.738 5.6232 54.1 200 0
-39.69 -39.042 5.4896 55.674 210 0
-41.6 -34.877 5.4101 54.287 220 0
-41.355 -32.83 5.3834 52.802 230 0
-47.306 -23.309 5.1702 52.737 240 0
-49.819 -18.439 5.0669 53.122 250 0
-54.15 -8.211 4.8629 54.769 260 0
-53.931 -5.6822 4.8174 54.23 270 0
-55.852 4.1104 4.6389 56.003 280 0
-55.915 3.6954 4.6464 56.037 290 0
-53.994 -13.593 4.959 55.679 300 0
-50.776 -19.262 5.075 54.307 310 0
-44.976 -19.726 5.1257 49.111 320 0
-56.411 8.2721 4.5668 57.014 330 0
-54.538 5.9563 4.6036 54.862 340 0
-52.227 -12.694 4.9508 53.748 350 0
-49.064 -20.701 5.1116 53.253 360 0
-57.354 -3.6202 4.7754 57.468 370 0
-58.418 5.602 4.6168 58.686 380 0
-55.076 6.9852 4.5862 55.517 390 0
-51.454 -0.40091 4.7202 51.456 400 0
-49.706 1.7986 4.6762 49.738 410 0
-53.071 16.473 4.4114 55.569 420 0
-53.08 16.923 4.4038 55.712 430 0
-52.472 15.038 4.4333 54.585 440 0
-52.332 22.11 4.3126 56.811 450 0
-51.634 30.559 4.178 60 460 0
-54.675 19.024 4.3775 57.89 470 0
-52.841 19.454 4.3596 56.308 480 0
-49.817 37.514 4.0669 62.362 490 0
-51.648 36.902 4.092 63.477 500 0
-55.122 24.398 4.2957 60.281 510 0
-54.535 22.117 4.3271 58.849 520 0
-49.998 28.393 4.1959 57.497 530 0
-47.287 40.063 4.0095 61.977 540 0
-47.625 39.258 4.023 61.72 550 0
-52.426 29.153 4.2049 59.987 560 0
-53.108 28.646 4.2177 60.341 570 0
-52.057 32.157 4.159 61.188 580 0
-50.657 35.19 4.1053 61.681 590 0
-50.171 36.361 4.0852 61.961 600 0
-51.155 36.556 4.0919 62.875 610 0
-50.842 33.107 4.1352 60.671 620 0
-53.491 27.616 4.2358 60.199 630 0
-54.643 25.822 4.2709 60.437 640 0
-50.247 32.425 4.1393 59.801 650 0
-40.459 45.201 3.8717 60.664 660 0
-46.525 38.449 4.0217 60.356 670 0
-50.624 28.352 4.2019 58.022 680 0
-55.625 18.084 4.3981 58.491 690 0
-53.717 20.109 4.3542 57.357 700 0
-49.097 28.772 4.1823 56.907 710 0
-44.949 37.143 4.0218 58.31 720 0
-40.298 42.422 3.9013 58.511 730 0
-41.211 41.003 3.9295 58.134 740 0
-43.739 36.78 4.0132 57.148 750 0
-47.357 33.279 4.0998 57.881 760 0
-48.15 31.235 4.1369 57.394 770 0
-47.978 30.753 4.1424 56.988 780 0
-45.548 33.953 4.0718 56.81 790 0
-42.425 39.682 3.9604 58.091 800 0
-42.579 37.865 3.9855 56.98 810 0
-44.375 38.125 4.0026 58.504 820 0
-44.841 35.092 4.0484 56.94 830 0
-44.058 33.698 4.0594 55.468 840 0
-44.642 31.214 4.1022 54.472 850 0
-47.106 27.437 4.185 54.514 860 0
-49.02 24.961 4.2414 55.009 870 0
-51.625 20.131 4.3406 55.411 880 0
-52.242 20.177 4.3438 56.004 890 0
-52.826 19.704 4.3554 56.382 900 0
-52.833 18.426 4.3768 55.954 910 0
-51.795 20.239 4.3399 55.608 920 0
-48.776 26.61 4.213 55.562 930 0
-45.153 30.796 4.1138 54.655 940 0
-43.378 33.434 4.0557 54.767 950 0
-44.111 31.91 4.0861 54.443 960 0
-44.514 31.593 4.0952 54.586 970 0
-44.806 30.5 4.1147 54.202 980 0
-45.535 27.706 4.1658 53.302 990 0
-46.124 25.962 4.1997 52.929 1000 0
-47.01 23.789 4.2439 52.686 1010 0
-45.71 22.83 4.2492 51.094 1020 0
-47.941 20.438 4.3094 52.115 1030 0
-49.336 16.763 4.3849 52.106 1040 0
-51.521 11.854 4.4862 52.867 1050 0
-51.646 10.782 4.5066 52.76 1060 0
-52.172 9.5338 4.5316 53.036 1070 0
-51.859 9.0395 4.5398 52.641 1080 0
-51.012 9.4812 4.5286 51.886 1090 0
-49.652 10.54 4.5032 50.759 1100 0
-48.823 12.876 4.4545 50.493 1110 0
-47.27 16.029 4.3855 49.914 1120 0
-44.884 20.892 4.2767 49.508 1130 0
-43.281 22.072 4.2408 48.584 1140 0
-44.268 19.535 4.2968 48.387 1150 0
-50.91 -0.069399 4.7138 50.91 1160 0
-57.688 -15.812 4.9799 59.816 1170 0
-57.807 -20.09 5.0469 61.198 1180 0
-59.105 -16.361 4.9824 61.328 1190 0
-57.975 -20.908 5.0585 61.63 1200 0
-52.663 -28.795 5.2128 60.021 1210 0
-47.787 -36.363 5.3629 60.048 1220 0
-48.439 -33.882 5.3228 59.113 1230 0
-48.871 -30.525 5.2707 57.621 1240 0
-47.711 -26.626 5.2214 54.638 1250 0
-48.14 -25.331 5.1968 54.398 1260 0
-52.037 -15.64 5.0044 54.337 1270 0
-51.852 -13.543 4.9679 53.592 1280 0
-52.419 -15.088 4.9927 54.547 1290 0
-49.071 -41.147 5.4102 64.039 1300 0
-41.739 -48.734 5.5749 64.165 1310 0
-42.937 -47.517 5.5484 64.043 1320 0
-52.938 -34.245 5.2866 63.049 1330 0
-50.523 -33.986 5.3045 60.89 1340 0
-47.518 -40.834 5.4223 62.652 1350 0
-47.767 -34.274 5.3348 58.791 1360 0
-46.505 -33.041 5.3301 57.048 1370 0
-46.736 -38.901 5.4065 60.808 1380 0
-46.821 -43.861 5.4652 64.157 1390 0
-46.917 -42.6 5.4496 63.372 1400 0
-42.15 -51.096 5.5934 66.238 1410 0
-36.971 -53.738 5.6806 65.228 1420 0
-28.103 -58.643 5.8363 65.029 1430 0
-26.89 -57.986 5.849 63.918 1440 0
-33.616 -54.871 5.7335 64.349 1450 0
-32.443 -52.822 5.7324 61.99 1460 0
-24.607 -53.044 5.8488 58.474 1470 0
-23.613 -51.892 5.8561 57.011 1480 0
-26.395 -48.476 5.7846 55.197 1490 0
-27.083 -45.86 5.7497 53.26 1500 0
-27.841 -44.5 5.7241 52.492 1510 0
-26.158 -45.715 5.7635 52.67 1520 0
-26.162 -44.12 5.748 51.293 1530 0
-27.646 -42.313 5.7044 50.544 1540 0
-17.219 -53.47 5.9716 56.175 1550 0
-12.228 -56.213 6.069 57.528 1560 0
-12.594 -51.43 6.043 52.95 1570 0
-4.2603 -50.724 6.1994 50.902 1580 0
2.2459 -50.345 6.3278 50.395 1590 0
6.0062 -51.378 6.3996 51.728 1600 0
9.0085 -51.461 6.4565 52.244 1610 0
11.551 -49.228 6.5137 50.565 1620 0
24.421 -46.132 6.77 52.197 1630 0
24.207 -48.861 6.7432 54.529 1640 0
26.642 -50.949 6.765 57.494 1650 0
28.646 -52.318 6.7841 59.647 1660 0
28.937 -53.04 6.7826 60.42 1670 0
29.067 -53.401 6.7817 60.8 1680 0
29.689 -51.561 6.8056 59.498 1690 0
33.872 -50.043 6.8782 60.429 1700 0
35.211 -47.61 6.92 59.216 1710 0
34.498 -46.508 6.9214 57.906 1720 0
33.751 -46.573 6.9103 57.517 1730 0
30.834 -46.717 6.8666 55.975 1740 0
30.997 -46.869 6.8675 56.192 1750 0
29.048 -47.826 6.829 55.957 1760 0
