# Supplementary material for: Inducible microRNA-200c decreases motility of breast cancer cells and reduces filamin A
Source: PLoS One. 2019 Nov 20;14(11):e0224314. doi: 10.1371/journal.pone.0224314 (PMC6867627; doi:10.1371/journal.pone.0224314)
Supplement: S1 Raw Data — (ZIP) [file pone.0224314.s007.zip › MDA-MB-231-200c_noDox/cell132.txt]

9.2532 -58.265 6.4407 58.995 10 0
6.6396 -56.867 6.3994 57.253 20 0
0.77246 -52.234 6.298 52.24 30 0
-8.1883 -47.151 6.1112 47.857 40 0
-48.229 -33.182 5.315 58.541 50 0
-59.169 -27.342 5.1453 65.181 60 0
-61.352 -24.197 5.0881 65.952 70 0
-60.76 -23.792 5.0856 65.252 80 0
-59.94 -24.708 5.1034 64.833 90 0
-57.775 -25.014 5.121 62.957 100 0
-55.121 -23.952 5.1223 60.1 110 0
-54.479 -22.035 5.0967 58.766 120 0
-54.331 -20.244 5.0691 57.98 130 0
-55.513 -18.818 5.0392 58.615 140 0
-54.568 -19.502 5.0556 57.948 150 0
-54.393 -18.692 5.0434 57.515 160 0
-54.485 -14.55 4.9733 56.394 170 0
-63.108 6.7366 4.606 63.467 180 0
-65.649 9.1476 4.5739 66.283 190 0
-66.179 7.8469 4.5944 66.643 200 1
-64.831 5.4573 4.6284 65.06 210 1
-63.779 0.76066 4.7005 63.784 220 1
-61.722 -5.6032 4.8029 61.976 230 1
-58.94 -9.2372 4.8678 59.659 240 1
-53.901 -10.77 4.9096 54.966 250 1
-45.375 -22.978 5.1811 50.861 260 1
-44.607 -29.222 5.2923 53.327 270 1
-42.538 -45.443 5.5308 62.245 280 1
-40.53 -50.164 5.6036 64.492 290 1
-33.526 -57.87 5.7581 66.88 300 1
-29.156 -58.775 5.8227 65.61 310 1
-25.384 -60.329 5.8849 65.452 320 1
-21.926 -59.393 5.9295 63.311 330 1
-19.425 -59.171 5.966 62.278 340 1
-20.231 -57.284 5.9437 60.752 350 1
-28.628 -52.382 5.783 59.695 360 1
-52.017 -35.242 5.3079 62.831 370 1
-56.22 -29.96 5.202 63.705 380 1
-60.036 -23.729 5.0888 64.555 390 1
-62.9 -11.666 4.8958 63.973 400 1
-64.866 5.7495 4.624 65.12 410 1
-63.303 16.835 4.4525 65.503 420 1
-62.861 17.315 4.4436 65.202 430 1
-62.214 18.656 4.4211 64.951 440 1
-59.694 19.109 4.4026 62.678 450 1
-56.456 26.868 4.2682 62.524 460 1
-52.972 33.285 4.1514 62.561 470 1
-45.31 44.118 3.9403 63.241 480 1
-36.015 53.043 3.7381 64.115 490 1
-26.165 58.355 3.5631 63.953 500 1
-18.308 61.595 3.4305 64.259 510 1
-7.2206 63.75 3.2544 64.157 520 1
-5.2065 62.178 3.2251 62.396 530 1
12.001 61.237 2.9481 62.402 540 1
21.196 58.672 2.7949 62.384 550 1
30.101 55.338 2.6434 62.995 560 1
39.172 50.462 2.4815 63.882 570 1
45.629 44.872 2.3478 63.996 580 1
52.323 37.057 2.187 64.116 590 1
55.295 29.382 2.0592 62.617 600 1
58.505 28.502 2.0241 65.078 610 1
58.536 26.99 2.0028 64.459 620 1
57.856 25.781 1.99 63.34 630 1
56.909 25.601 1.9935 62.402 640 1
55.402 26.175 2.0122 61.274 650 1
52.763 28.855 2.0712 60.138 660 1
48.695 37.575 2.228 61.506 670 1
42.928 46.288 2.3938 63.13 680 1
37.109 49.996 2.5031 62.263 690 1
31.22 53.167 2.6106 61.656 700 1
26.224 56.024 2.7038 61.858 710 1
18.409 58.875 2.8385 61.686 720 1
9.1854 62.539 2.9958 63.21 730 1
-2.6182 64.47 3.1822 64.524 740 1
-3.0672 62.427 3.1907 62.502 750 1
-7.2599 60.665 3.2607 61.097 760 1
-30.699 55.08 3.6501 63.057 770 1
-42.958 47.672 3.875 64.172 780 1
-51.155 38.908 4.0621 64.271 790 1
-57.962 24.753 4.3088 63.026 800 1
-62.074 12.211 4.5181 63.264 810 1
-64.223 6.3539 4.6138 64.536 820 1
-64.263 2.4314 4.6746 64.309 830 1
-61.856 -15.903 4.964 63.868 840 1
-57.404 -25.022 5.1234 62.62 850 1
-53.235 -23.285 5.1247 58.105 860 1
-52.671 -24.706 5.151 58.177 870 1
-44.438 -33.738 5.3618 55.795 880 1
-33.826 -50.442 5.6925 60.734 890 1
-20.567 -56.683 5.9351 60.299 900 1
-14.292 -60.683 6.0519 62.343 910 1
-7.9099 -61.786 6.1559 62.29 920 1
14.547 -63.096 6.5098 64.752 930 1
21.477 -65.864 6.5984 69.277 940 1
23.935 -64.821 6.6369 69.098 950 1
24.666 -62.629 6.6584 67.311 960 1
23.46 -61.625 6.6469 65.939 970 1
20.9 -60.576 6.6154 64.08 980 1
23.892 -59.417 6.6655 64.04 990 1
26.769 -56.619 6.7248 62.629 1000 1
28.506 -53.868 6.7699 60.945 1010 1
48.256 -41.012 7.1496 63.33 1020 1
54.53 -36.69 7.2617 65.724 1030 1
57.216 -34.518 7.3111 66.822 1040 1
57.546 -32.591 7.3387 66.134 1050 1
59.105 -27.216 7.4225 65.07 1060 1
61.332 -14.147 7.6273 62.943 1070 1
61.485 -5.3247 7.7676 61.716 1080 1
60.608 -2.944 7.8054 60.679 1090 1
60.552 -5.549 7.7626 60.806 1100 1
60.528 -7.1703 7.7361 60.951 1110 1
60.221 -9.5164 7.6973 60.968 1120 1
59.05 -13.431 7.6303 60.559 1130 1
58.732 -15.822 7.5908 60.826 1140 1
58.693 -18.012 7.5562 61.395 1150 1
58.428 -17.756 7.559 61.066 1160 1
58.454 -16.621 7.577 60.771 1170 1
59.126 -13.027 7.6371 60.545 1180 1
59.718 -2.2918 7.8156 59.762 1190 1
58.813 2.1332 7.8902 58.852 1200 1
58.226 8.1146 7.9925 58.789 1210 1
57.178 16.891 8.1412 59.621 1220 1
55.86 21.657 8.2238 59.912 1230 1
53.112 33.256 8.4134 62.665 1240 1
48.712 41.045 8.5542 63.699 1250 1
45.62 42.901 8.6087 62.623 1260 1
41.824 43.288 8.6566 60.193 1270 1
38.032 45.484 8.7284 59.29 1280 1
33.843 48.375 8.8143 59.038 1290 1
30.481 50.032 8.8776 58.585 1300 1
18.994 55.395 9.0945 58.561 1310 1
8.505 59.215 9.2821 59.823 1320 1
-0.048918 60.547 9.4256 60.547 1330 1
-9.8912 59.673 9.589 60.487 1340 1
-19.87 58.4 9.7527 61.687 1350 1
-30.398 53.303 9.9431 61.362 1360 1
-40.482 46.647 10.14 61.764 1370 1
-48.349 37.993 10.33 61.491 1380 1
-55.754 28.046 10.53 62.41 1390 1
-61.145 17.912 10.711 63.715 1400 1
-65.02 4.9816 10.919 65.211 1410 1
-65.153 -7.8851 11.116 65.629 1420 1
-62.557 -18.676 11.286 65.285 1430 1
-61.004 -26.487 11.405 66.506 1440 1
-56.065 -28.215 11.462 62.764 1450 1
-48.88 -40.518 11.688 63.49 1460 1
-36.913 -47.835 11.909 60.421 1470 1
-22.943 -55.423 12.174 59.984 1480 1
-9.5951 -57.361 12.401 58.158 1490 1
6.8683 -57.755 12.685 58.162 1500 1
19.934 -56.365 12.906 59.786 1510 1
28.381 -57.463 13.025 64.09 1520 1
35.278 -57.131 13.12 67.145 1530 1
46.115 -47.909 13.333 66.497 1540 1
52.593 -39.81 13.489 65.961 1550 1
58.273 -30.317 13.657 65.687 1560 1
64.545 -14.789 13.912 66.218 1570 1
62.954 -0.16994 14.134 62.954 1580 1
62.615 4.9839 14.217 62.813 1590 1
62.692 5.5224 14.225 62.935 1600 1
59.906 22.301 14.494 63.922 1610 1
52.856 36.294 14.739 64.117 1620 1
56.425 34.235 14.683 65.999 1630 1
46.192 43.499 14.893 63.45 1640 1
34.974 52.072 15.117 62.727 1650 1
21.521 57.651 15.351 61.537 1660 1
6.9713 61.089 15.594 61.485 1670 1
-0.20189 60.779 15.711 60.779 1680 1
-21.629 58.651 16.061 62.512 1690 1
-26.78 55.098 16.16 61.262 1700 1
-44.645 44.295 16.497 62.891 1710 1
-54.862 33.722 16.728 64.397 1720 1
-61.488 20.337 16.959 64.764 1730 1
-63.364 2.9628 17.232 63.434 1740 1
-63.916 -15.448 17.516 65.757 1750 1
-57.657 -28.965 17.744 64.523 1760 0
