# Supplementary material for: Inducible microRNA-200c decreases motility of breast cancer cells and reduces filamin A
Source: PLoS One. 2019 Nov 20;14(11):e0224314. doi: 10.1371/journal.pone.0224314 (PMC6867627; doi:10.1371/journal.pone.0224314)
Supplement: S1 Raw Data — (ZIP) [file pone.0224314.s007.zip › MDA-MB-231-200c_noDox/cell133.txt]

49.537 -36.13 7.2238 61.313 10 0
49.346 -36.979 7.2109 61.664 20 0
49.012 -36.505 7.2138 61.113 30 0
49.392 -37.944 7.1989 62.284 40 0
49.14 -38.435 7.1902 62.386 50 0
49.564 -36.687 7.2168 61.665 60 0
50.865 -35.725 7.2417 62.157 70 0
50.711 -33.89 7.2648 60.993 80 0
51.277 -35.111 7.2536 62.146 90 0
50.532 -34.929 7.2492 61.429 100 0
50.795 -33.673 7.2686 60.943 110 0
49.487 -37.057 7.2112 61.824 120 0
48.559 -35.873 7.2177 60.373 130 0
47.828 -36.109 7.2073 59.928 140 0
44.809 -40.367 7.1207 60.311 150 0
44.223 -39.445 7.1256 59.258 160 0
44.056 -39.983 7.117 59.495 170 0
43.434 -38.957 7.1229 58.345 180 0
43.013 -39.156 7.1155 58.166 190 0
43.369 -39.418 7.1163 58.606 200 0
42.9 -40.002 7.1035 58.657 210 0
41.948 -41.148 7.0782 58.76 220 0
42.395 -39.456 7.1045 57.915 230 0
42.889 -38.408 7.1237 57.573 240 0
44.383 -36.489 7.1659 57.457 250 0
43.933 -36.411 7.1619 57.061 260 0
45.017 -36.521 7.1724 57.968 270 0
46.204 -35.356 7.2008 58.179 280 0
45.513 -34.812 7.201 57.3 290 0
45.033 -35.673 7.184 57.45 300 0
44.285 -35.45 7.1789 56.727 310 0
42.338 -36.997 7.1358 56.225 320 0
41.941 -37.479 7.1247 56.247 330 0
40.24 -39.025 7.0839 56.055 340 0
40.651 -38.383 7.0973 55.908 350 0
39.411 -38.907 7.075 55.38 360 0
38.159 -39.404 7.0525 54.852 370 0
36.911 -40.659 7.0203 54.915 380 0
39.61 -40.327 7.0596 56.526 390 0
39.527 -39.128 7.0737 55.618 400 0
37.515 -43.104 6.9994 57.143 410 0
35.15 -46.394 6.9316 58.206 420 0
36.117 -45.811 6.9508 58.336 430 0
36.164 -44.425 6.9664 57.284 440 0
36.393 -44.018 6.974 57.114 450 0
37.807 -42.319 7.0123 56.747 460 0
36.882 -43.388 6.9877 56.946 470 0
34.634 -44.953 6.9396 56.748 480 0
37.64 -44.466 6.9856 58.258 490 0
38.857 -41.647 7.0339 56.959 500 0
39.073 -41.372 7.04 56.906 510 0
38.892 -40.422 7.0493 56.094 520 0
38.245 -40.405 7.0411 55.634 530 0
39.392 -40.681 7.0525 56.627 540 0
39.381 -39.009 7.0733 55.43 550 0
39.706 -38.895 7.0789 55.582 560 0
39.791 -38.421 7.0861 55.313 570 0
38.945 -39.549 7.0609 55.506 580 0
38.061 -40.1 7.0425 55.287 590 0
37.882 -39.479 7.0479 54.715 600 0
36.908 -39.739 7.0317 54.235 610 0
36.664 -39.911 7.0262 54.195 620 0
35.602 -39.568 7.0159 53.227 630 0
34.636 -40.002 6.9968 52.913 640 0
33.907 -39.165 6.9968 51.803 650 0
31.989 -40.973 6.9461 51.982 660 0
28.945 -42.517 6.8809 51.434 670 0
29.625 -44.167 6.874 53.183 680 0
27.302 -43.981 6.8387 51.766 690 0
26.212 -45.454 6.8063 52.47 700 0
27.232 -45.837 6.8193 53.316 710 0
29.451 -45.979 6.8529 54.603 720 0
28.698 -45.328 6.8476 53.649 730 0
27.823 -46.907 6.8186 54.538 740 1
25.038 -48.184 6.7624 54.301 750 1
23.026 -50.421 6.7116 55.43 760 1
19.601 -51.589 6.6463 55.188 770 1
17.248 -51.141 6.6085 53.972 780 1
14.493 -51.228 6.5589 53.239 790 1
12.996 -51.535 6.5302 53.148 800 1
13.175 -51.918 6.5317 53.564 810 1
9.2379 -53.901 6.4529 54.687 820 1
2.3003 -61.432 6.3206 61.475 830 1
-1.5023 -65.479 6.2602 65.496 840 1
-5.9839 -66.391 6.1933 66.66 850 1
-9.6625 -66.23 6.1383 66.931 860 1
-12.738 -65.597 6.0914 66.822 870 1
-15.244 -63.859 6.0489 65.653 880 1
-17.609 -62.561 6.0088 64.992 890 1
-19.16 -61.081 5.9792 64.016 900 1
-21.416 -60.794 5.9445 64.456 910 1
-23.443 -59.614 5.9085 64.058 920 1
-24.958 -59.134 5.8838 64.186 930 0
-23.367 -58.831 5.9051 63.302 940 0
-21.337 -57.758 5.9293 61.573 950 0
-20.315 -57.464 5.9434 60.95 960 0
-20.196 -57.271 5.9442 60.728 970 0
-19.899 -57.815 5.9517 61.144 980 0
-22.759 -57.269 5.9049 61.625 990 0
-23.952 -55.512 5.8759 60.459 1000 0
-23.858 -54.458 5.8703 59.455 1010 0
-21.016 -54.956 5.9179 58.837 1020 0
-23.773 -54.799 5.8739 59.734 1030 1
-28.132 -55.119 5.8113 61.883 1040 1
-28.528 -53.497 5.7933 60.628 1050 1
-29.831 -51.183 5.7555 59.242 1060 1
-31.706 -47.643 5.696 57.229 1070 1
-31.778 -46.093 5.6796 55.986 1080 1
-33.087 -42.999 5.6273 54.255 1090 1
-33.615 -41.706 5.6048 53.566 1100 1
-38.378 -39.219 5.5086 54.873 1110 1
-42.267 -37.696 5.4407 56.635 1120 1
-42.788 -37.266 5.4289 56.741 1130 1
-44.612 -36.428 5.3971 57.595 1140 1
-45.142 -35.329 5.3764 57.323 1150 1
-47.123 -34.119 5.3391 58.178 1160 1
-47.103 -33.326 5.3281 57.7 1170 1
-46.78 -32.622 5.3213 57.031 1180 0
-45.871 -32.732 5.3322 56.352 1190 0
-46.064 -31.441 5.3113 55.771 1200 0
-45.95 -31.074 5.307 55.471 1210 0
-44.706 -32.532 5.3415 55.29 1220 0
-43.666 -32.396 5.3507 54.371 1230 0
-42.882 -33.179 5.3709 54.219 1240 0
-45.02 -30.85 5.3131 54.575 1250 0
-48.927 -28.678 5.2426 56.713 1260 0
-50.057 -26.252 5.1954 56.524 1270 0
-50.028 -25.028 5.1763 55.939 1280 0
-49.316 -25.413 5.1882 55.479 1290 0
-52.834 -21.021 5.0911 56.862 1300 1
-55.453 -19.027 5.0429 58.627 1310 1
-56.387 -17.793 5.018 59.128 1320 1
-57.9 -15.282 4.9704 59.882 1330 1
-57.993 -10.158 4.8858 58.875 1340 1
-57.77 -6.4481 4.8235 58.129 1350 1
-59.733 -6.272 4.817 60.061 1360 1
-57.022 -5.4123 4.807 57.278 1370 1
-55.051 -2.6998 4.7614 55.117 1380 1
-53.294 1.3554 4.687 53.311 1390 1
-53.862 7.3569 4.5766 54.362 1400 1
-52.385 12.817 4.4724 53.93 1410 1
-52.036 20.291 4.3406 55.852 1420 1
-50.264 24.027 4.2665 55.711 1430 1
-48.802 26.688 4.212 55.623 1440 1
-45.418 31.643 4.1039 55.354 1450 1
-42.626 36.744 4.001 56.277 1460 1
-39.809 38.412 3.9448 55.319 1470 1
-39.57 39.11 3.9328 55.637 1480 1
-37.121 41.536 3.8709 55.706 1490 1
-35.606 43.882 3.8232 56.511 1500 1
-35.879 43.756 3.8284 56.585 1510 1
-33.844 44.576 3.791 55.968 1520 1
-27.242 49.526 3.6445 56.524 1530 1
-23.888 51.551 3.5755 56.817 1540 1
-20.037 53.585 3.4994 57.208 1550 1
-22.848 54.404 3.5392 59.007 1560 1
-20.524 55.797 3.4941 59.452 1570 1
-11.478 56.544 3.3419 57.697 1580 1
-10.353 56.392 3.3232 57.335 1590 0
-10.438 57.103 3.3224 58.049 1600 0
-8.9089 57.603 3.295 58.288 1610 0
-9.2001 57.744 3.2996 58.472 1620 0
-6.6732 57.063 3.258 57.452 1630 0
-0.53605 57.957 3.1508 57.959 1640 0
3.2901 57.562 3.0845 57.656 1650 0
3.608 57.371 3.0788 57.484 1660 0
1.7883 59.289 3.1114 59.316 1670 0
0.9488 58.858 3.1255 58.865 1680 0
3.7672 58.129 3.0769 58.251 1690 0
2.4577 61.516 3.1017 61.565 1700 0
4.6399 62.337 3.0673 62.509 1710 0
4.8279 61.713 3.0635 61.902 1720 0
5.9964 61.415 3.0443 61.707 1730 0
12.846 60.487 2.9323 61.836 1740 1
19.011 61.35 2.8411 64.228 1750 1
21.528 59.496 2.7944 63.271 1760 0
