# Supplementary material for: Inducible microRNA-200c decreases motility of breast cancer cells and reduces filamin A
Source: PLoS One. 2019 Nov 20;14(11):e0224314. doi: 10.1371/journal.pone.0224314 (PMC6867627; doi:10.1371/journal.pone.0224314)
Supplement: S1 Raw Data — (ZIP) [file pone.0224314.s007.zip › MDA-MB-231-200c_noDox/cell134.txt]

62.487 -6.8192 7.7453 62.858 10 0
63.241 -1.6058 7.8286 63.262 20 0
62.882 -7.3775 7.7372 63.313 30 0
62.474 -3.2432 7.8021 62.558 40 0
63.018 0.27343 7.8583 63.018 50 0
61.322 -6.4298 7.7495 61.658 60 0
62.757 -4.0164 7.7901 62.885 70 0
63.31 1.6653 7.8803 63.332 80 0
62 -0.35208 7.8483 62.001 90 0
61.357 -6.6213 7.7465 61.713 100 0
61.432 1.7365 7.8822 61.456 110 0
64.502 13.21 8.056 65.841 120 0
64.819 1.6646 7.8797 64.84 130 0
64.149 -18.471 7.5736 66.755 140 0
64.516 -15.764 7.6143 66.414 150 0
62.291 -1.9442 7.8228 62.321 160 0
61.053 8.281 7.9888 61.612 170 0
67.824 7.9663 7.9709 68.29 180 0
63.739 -13.655 7.6429 65.185 190 0
64.24 -14.405 7.6334 65.835 200 0
62.722 -5.5282 7.7661 62.965 210 1
62.698 3.5721 7.9109 62.799 220 1
61.545 7.2564 7.9713 61.971 230 1
56.067 26.953 8.3021 62.209 240 1
55.874 30.67 8.356 63.738 250 1
50.97 39.102 8.5084 64.241 260 1
43.481 46.501 8.6729 63.663 270 1
43.268 47.504 8.686 64.255 280 1
44.156 49.796 8.6993 66.554 290 1
36.361 54.454 8.836 65.478 300 1
26.832 58.872 8.9971 64.698 310 1
30.686 55.232 8.9177 63.183 320 1
19.386 60.11 9.1128 63.159 330 1
16.599 60.883 9.1586 63.106 340 1
14.039 59.756 9.194 61.383 350 1
6.4392 60.003 9.3179 60.347 360 1
1.5429 61.998 9.3999 62.018 370 1
-2.6573 62.662 9.4672 62.718 380 1
-5.0463 60.576 9.5079 60.785 390 0
-4.8082 61.247 9.5031 61.435 400 0
-10.166 64.322 9.5815 65.12 410 0
-7.2168 64.078 9.5369 64.483 420 0
-10.211 63.058 9.5853 63.879 430 0
-14.767 64.933 9.6484 66.591 440 0
-11.777 64.096 9.6065 65.17 450 0
-14.988 62.183 9.6613 63.964 460 0
-12.756 63.027 9.6245 64.304 470 0
-12.184 63.695 9.6138 64.85 480 0
-15.686 62.407 9.671 64.348 490 0
-11.941 64.477 9.6079 65.573 500 0
-1.0524 62.652 9.4416 62.661 510 0
-7.6132 65.468 9.5405 65.909 520 0
-2.0015 65.457 9.4553 65.488 530 0
-3.5497 65.585 9.4788 65.681 540 0
6.036 65.792 9.3333 66.068 550 0
3.7666 63.87 9.3659 63.981 560 0
8.5496 63.033 9.29 63.611 570 0
14.228 58.207 9.185 59.921 580 0
18.43 55.971 9.1067 58.927 590 0
27.634 59.582 8.9905 65.678 600 0
35.117 56.239 8.8666 66.303 610 0
31.177 55.442 8.9125 63.607 620 0
21.64 60.638 9.082 64.384 630 0
14.978 58.793 9.1753 60.671 640 0
17.464 57.348 9.1292 59.948 650 0
22.52 55.994 9.0424 60.353 660 0
25.337 53.971 8.9859 59.622 670 0
36.927 47.504 8.764 60.168 680 0
41.828 43.141 8.6548 60.089 690 0
47.818 39.264 8.5415 61.872 700 0
45.468 43.404 8.6162 62.859 710 0
38.921 46.042 8.723 60.288 720 0
45.856 42.856 8.6056 62.765 730 0
45.957 41.289 8.5859 61.78 740 0
49.523 37.005 8.4957 61.822 750 0
54.357 31.439 8.3783 62.794 760 0
62.326 21.5 8.1862 65.93 770 0
62.378 19.783 8.1611 65.439 780 0
61.783 17.787 8.1343 64.293 790 0
63.057 6.2041 7.9521 63.362 800 0
61.691 1.3987 7.8766 61.707 810 0
63.647 -13.303 7.6479 65.022 820 0
62.594 -21.195 7.5275 66.085 830 0
62.189 -20.397 7.537 65.448 840 0
63.067 -16.115 7.6038 65.093 850 0
61.632 -23.533 7.4892 65.971 860 0
56.102 -27.488 7.3984 62.475 870 0
51.647 -38.405 7.2146 64.361 880 0
46.808 -42.952 7.1115 63.528 890 0
51.221 -37.215 7.2256 63.313 900 0
48.672 -40.848 7.1558 63.542 910 0
42.308 -46.256 7.024 62.686 920 0
47.217 -41.409 7.134 62.803 930 0
42.788 -46.204 7.0302 62.973 940 0
40.773 -45.955 7.0089 61.436 950 0
45.265 -41.648 7.1102 61.51 960 0
47.507 -40.324 7.1502 62.313 970 0
42.373 -44.751 7.0413 61.629 980 0
42.676 -42.475 7.0709 60.212 990 0
44.789 -39.657 7.1293 59.823 1000 0
45.972 -39.313 7.1465 60.489 1010 0
48.098 -38.997 7.1727 61.921 1020 0
47.471 -44.186 7.1044 64.853 1030 0
46.739 -41.643 7.1262 62.6 1040 0
51.674 -36.501 7.239 63.266 1050 0
51.145 -37.151 7.2258 63.214 1060 0
47.522 -43.044 7.118 64.118 1070 0
46.955 -43.619 7.1054 64.089 1080 0
48.511 -41.346 7.1482 63.74 1090 0
52.483 -36.222 7.2499 63.769 1100 0
52.105 -36.804 7.239 63.792 1110 0
48.228 -43.598 7.119 65.013 1120 0
45.406 -45.42 7.0684 64.224 1130 0
44.11 -44.696 7.062 62.797 1140 0
42.975 -41.852 7.0818 59.987 1150 0
45.779 -41.531 7.1172 61.81 1160 0
49.416 -39.171 7.1837 63.058 1170 0
50.74 -37.68 7.2152 63.201 1180 0
49.92 -39.862 7.1801 63.882 1190 0
44.759 -44.812 7.068 63.336 1200 0
47.189 -42.817 7.1171 63.718 1210 0
51.475 -37.031 7.2304 63.411 1220 0
51.771 -36.265 7.2429 63.209 1230 0
47.028 -43.052 7.1127 63.758 1240 0
46.9 -42.546 7.1172 63.323 1250 0
50.668 -38.02 7.2102 63.346 1260 0
52.387 -35.633 7.2567 63.356 1270 0
46.792 -44.779 7.0906 64.766 1280 0
49.278 -42.152 7.1464 64.847 1290 0
49.456 -39.362 7.1817 63.209 1300 0
50.907 -35.905 7.2397 62.295 1310 0
51.678 -35.805 7.2481 62.87 1320 0
46.755 -45.199 7.0855 65.03 1330 0
46.724 -44.259 7.0957 64.359 1340 0
48.701 -41.687 7.146 64.107 1350 0
49 -39.605 7.1742 63.004 1360 0
48.775 -39.963 7.1676 63.056 1370 0
41.932 -41.223 7.0771 58.802 1380 1
33.395 -51.724 6.8565 61.568 1390 1
28.113 -56.793 6.7428 63.37 1400 1
20.925 -59.371 6.622 62.951 1410 1
15.426 -61.134 6.5304 63.05 1420 1
5.5569 -64.963 6.3685 65.2 1430 1
1.8784 -63.097 6.3129 63.125 1440 1
-14.019 -64.61 6.0695 66.114 1450 1
-18.265 -62.355 5.9982 64.975 1460 1
-22.59 -59.073 5.9179 63.245 1470 1
-28.605 -57.161 5.8192 63.919 1480 1
-35.319 -53.281 5.6978 63.924 1490 1
-38.415 -51.165 5.6392 63.981 1500 1
-44.825 -47.78 5.5297 65.514 1510 1
-44.676 -47.713 5.5307 65.364 1520 1
-40.567 -49.497 5.5966 63.998 1530 1
-34.131 -52.277 5.7048 62.432 1540 1
-32.866 -52.299 5.7221 61.769 1550 1
-30.096 -52.67 5.7641 60.663 1560 1
-36.027 -48.284 5.6422 60.244 1570 1
-49.384 -37.777 5.3654 62.176 1580 1
-55.943 -31.835 5.2298 64.367 1590 1
-59.603 -28.001 5.1516 65.853 1600 1
-60.475 -21.256 5.0504 64.102 1610 1
-62.312 -13.732 4.9293 63.807 1620 1
-64.339 -3.5222 4.7671 64.435 1630 1
-61.932 0.33041 4.7071 61.932 1640 1
-62.398 5.9975 4.6166 62.686 1650 1
-60.577 9.1518 4.5624 61.264 1660 1
-59.919 14.424 4.4762 61.631 1670 1
-60.237 16.394 4.4467 62.428 1680 1
-61.093 14.769 4.4752 62.853 1690 1
-61.965 7.4661 4.5925 62.413 1700 1
-63.707 -8.9896 4.8526 64.338 1710 1
-64.566 -0.48629 4.7199 64.568 1720 1
-63.486 7.1585 4.6001 63.889 1730 1
-61.154 13.86 4.4895 62.705 1740 1
-58.483 19.051 4.3975 61.508 1750 1
-57.964 21.372 4.3591 61.779 1760 0
