# Supplementary material for: Inducible microRNA-200c decreases motility of breast cancer cells and reduces filamin A
Source: PLoS One. 2019 Nov 20;14(11):e0224314. doi: 10.1371/journal.pone.0224314 (PMC6867627; doi:10.1371/journal.pone.0224314)
Supplement: S1 Raw Data — (ZIP) [file pone.0224314.s007.zip › MDA-MB-231-200c_noDox/cell135.txt]

-49.816 -38.933 5.3758 63.225 10 0
-47.065 -41.702 5.4374 62.882 20 0
-48.096 -40.924 5.4174 63.15 30 0
-46.273 -42.511 5.4554 62.836 40 0
-50.672 -37.336 5.3474 62.942 50 0
-47.249 -42.214 5.4416 63.36 60 0
-49.183 -39.012 5.383 62.776 70 0
-53.779 -32.173 5.2515 62.668 80 0
-45.264 -44.181 5.4857 63.252 90 0
-45.052 -44.225 5.4885 63.131 100 0
-52.455 -33.344 5.2786 62.156 110 0
-57.351 -26.287 5.1422 63.089 120 0
-61.415 -16.778 4.9791 63.665 130 0
-61.654 -17.812 4.9936 64.176 140 0
-55.835 -25.764 5.1447 61.493 150 0
-46.756 -39.797 5.4176 61.399 160 0
-37.127 -48.739 5.6322 61.269 170 0
-34.012 -53.322 5.7154 63.246 180 0
-36.927 -54.19 5.685 65.576 190 0
-48.21 -48.795 5.5038 68.594 200 0
-47.056 -44.88 5.4741 65.027 210 0
-48.973 -37.003 5.3595 61.381 220 0
-46.357 -39.587 5.4192 60.96 230 0
-45.442 -41.615 5.4539 61.619 240 0
-45.967 -40.79 5.4382 61.456 250 0
-41.915 -44.075 5.5229 60.823 260 0
-39.864 -39.816 5.4972 56.342 270 0
-39.191 -42.757 5.5413 58 280 0
-35.86 -41.201 5.567 54.621 290 0
-36.516 -39.413 5.5359 53.729 300 0
-36.275 -40.387 5.5514 54.286 310 0
-34.559 -43.571 5.6126 55.613 320 0
-21.543 -53.637 5.9013 57.802 330 0
-16.133 -56.728 6.0061 58.978 340 0
-10.12 -60.164 6.1165 61.009 350 0
-7.7609 -59.648 6.1538 60.151 360 0
-7.1075 -58.192 6.1616 58.625 370 0
-4.6961 -58.424 6.203 58.613 380 0
2.3679 -59.657 6.3229 59.704 390 0
2.8803 -58.054 6.3328 58.126 400 0
8.8927 -57.586 6.4364 58.269 410 0
13.478 -56.685 6.5166 58.265 420 0
14.649 -55.259 6.5423 57.168 430 0
14.836 -54.991 6.5467 56.957 440 0
17.539 -53.72 6.5988 56.511 450 0
31.637 -50.968 6.8387 59.989 460 0
39.988 -46.705 6.9913 61.485 470 0
44.749 -44.875 7.0672 63.374 480 0
44.98 -43.591 7.0843 62.637 490 0
43.181 -44.427 7.0544 61.955 500 0
45.791 -40.157 7.134 60.905 510 0
46.909 -37.971 7.1735 60.351 520 0
55.632 -26.556 7.4086 61.645 530 0
57.78 -21.814 7.493 61.761 540 0
59.979 -17.486 7.5703 62.476 550 0
59.544 -16.595 7.5822 61.813 560 0
64.656 -9.4207 7.7093 65.339 570 0
62.608 -9.8832 7.6974 63.383 580 0
59.506 -17.541 7.5673 62.037 590 0
54.271 -29.538 7.3555 61.789 600 0
52.094 -29.499 7.3387 59.866 610 0
49.313 -28.81 7.3252 57.112 620 0
57.253 -16.951 7.5661 59.71 630 0
62.855 6.8952 7.9632 63.232 640 0
62.32 7.7122 7.9771 62.796 650 0
60.949 -3.5761 7.7954 61.054 660 0
58.291 -6.0785 7.7501 58.607 670 0
58.567 -2.0127 7.8196 58.602 680 0
57.815 -1.7559 7.8236 57.842 690 0
57.74 0.91066 7.8698 57.748 700 0
58.322 3.85 7.9199 58.449 710 0
54.895 9.16 8.0193 55.654 720 0
55.388 16.835 8.1491 57.89 730 0
54.399 29.982 8.3577 62.114 740 0
54.452 33.363 8.4037 63.86 750 0
53.41 30.934 8.379 61.721 760 0
55.641 21.703 8.2259 59.724 770 0
54.701 12.784 8.0836 56.174 780 0
53.523 1.6494 7.8848 53.549 790 0
54.712 -10.789 7.6593 55.765 800 0
56.441 -13.745 7.6151 58.091 810 0
53.862 -11.306 7.6471 55.036 820 0
54.906 -1.2157 7.8318 54.92 830 0
54.654 4.9552 7.9444 54.879 840 0
54.847 8.5249 8.0082 55.505 850 0
52.58 30.477 8.3793 60.774 860 0
46.407 42.795 8.5989 63.127 870 0
43.552 47.842 8.6863 64.696 880 0
52.575 38.459 8.4855 65.14 890 1
60.963 21.237 8.1892 64.556 900 1
63.494 6.9323 7.9627 63.871 910 1
64.849 -0.51779 7.846 64.851 920 1
66.356 6.7749 7.9557 66.701 930 0
66.326 6.5728 7.9528 66.651 940 0
65.863 -1.405 7.8327 65.878 950 0
65.056 1.9824 7.8844 65.086 960 0
62.823 3.1635 7.9043 62.902 970 0
60.627 -5.809 7.7585 60.905 980 1
60.266 -10.739 7.6776 61.216 990 1
56.47 -16.018 7.5776 58.698 1000 1
50.157 -26.376 7.3699 56.669 1010 1
43.552 -31.453 7.2285 53.722 1020 1
38.697 -36.955 7.0916 53.508 1030 1
33.048 -37.256 7.0088 49.802 1040 1
25.446 -40.936 6.8393 48.2 1050 1
6.3143 -58.091 6.3915 58.434 1060 1
2.6489 -57.88 6.3289 57.94 1070 1
-2.1719 -57.916 6.2457 57.957 1080 1
-0.1825 -58.232 6.2801 58.232 1090 0
3.741 -59.575 6.3459 59.692 1100 0
-1.0688 -58.013 6.2648 58.023 1110 0
-3.9936 -58.207 6.2147 58.344 1120 0
-1.1886 -59.646 6.2633 59.658 1130 0
2.7787 -58.871 6.3304 58.936 1140 0
4.1996 -58.895 6.3544 59.045 1150 0
9.3178 -55.423 6.4497 56.201 1160 0
18.131 -53.483 6.61 56.473 1170 0
25.162 -52.706 6.7286 58.405 1180 0
17.557 -54.86 6.5929 57.601 1190 0
5.3994 -58.105 6.3758 58.355 1200 0
2.05 -57.707 6.3187 57.743 1210 0
2.9041 -57.682 6.3335 57.755 1220 0
22.004 -54.877 6.6645 59.124 1230 0
34.231 -52.917 6.8574 63.024 1240 0
38.295 -50.757 6.9295 63.583 1250 0
34.595 -48.375 6.904 59.472 1260 0
30.32 -49.834 6.8298 58.333 1270 0
26.013 -51.279 6.7526 57.5 1280 0
25.526 -54.971 6.7179 60.608 1290 0
26.625 -54.435 6.7381 60.598 1300 0
23.615 -55.095 6.6881 59.943 1310 0
14.215 -59.959 6.516 61.621 1320 0
5.2458 -64.258 6.3646 64.472 1330 0
7.8613 -64.364 6.4047 64.842 1340 0
-0.69904 -66.039 6.2726 66.043 1350 0
-9.0134 -67.898 6.1512 68.493 1360 0
-6.5855 -67.37 6.1857 67.691 1370 0
-0.46754 -64.889 6.276 64.891 1380 0
8.7923 -64.412 6.4188 65.009 1390 0
9.1153 -66.152 6.4201 66.777 1400 0
-4.4712 -64.03 6.2135 64.186 1410 1
-16.766 -63.628 6.0255 65.8 1420 1
-23.365 -56.727 5.8925 61.35 1430 1
-34.63 -52.189 5.6973 62.633 1440 1
-40.422 -40.988 5.5047 57.567 1450 1
-54.233 -26.203 5.1625 60.231 1460 1
-57.245 -18.03 5.0175 60.018 1470 1
-58.224 -12.03 4.9161 59.453 1480 1
-58.968 -1.1056 4.7311 58.978 1490 1
-58.603 8.5369 4.5677 59.222 1500 1
-55.319 19.159 4.379 58.543 1510 1
-51.14 23.462 4.2823 56.265 1520 1
-48.121 30.556 4.1466 57.002 1530 1
-46.826 32.255 4.1092 56.86 1540 1
-44.052 33.177 4.0669 55.148 1550 1
-35.022 40.1 3.8595 53.241 1560 1
-19.772 56.897 3.476 60.235 1570 1
-16.025 56.365 3.4186 58.599 1580 1
3.9494 59.357 3.0752 59.488 1590 1
20.671 59.117 2.8052 62.627 1600 1
30.973 56.185 2.6378 64.157 1610 1
30.058 56.789 2.6548 64.253 1620 1
21.067 58.598 2.7965 62.27 1630 1
17.394 56.859 2.8447 59.46 1640 1
12.909 57.644 2.9213 59.071 1650 1
-0.98175 62.776 3.1572 62.784 1660 1
-4.8342 59.803 3.2223 59.998 1670 1
-8.5088 57.525 3.2884 58.151 1680 1
-11.875 54.234 3.3572 55.519 1690 1
-10.251 52.178 3.3356 53.176 1700 1
3.5452 50.053 3.0709 50.179 1710 1
31.294 46.545 2.5497 56.087 1720 1
44.26 44.44 2.3582 62.721 1730 1
42.996 47.55 2.4065 64.107 1740 1
39.628 56.399 2.5291 68.929 1750 1
29.715 56.432 2.6569 63.777 1760 0
