# Supplementary material for: Inducible microRNA-200c decreases motility of breast cancer cells and reduces filamin A
Source: PLoS One. 2019 Nov 20;14(11):e0224314. doi: 10.1371/journal.pone.0224314 (PMC6867627; doi:10.1371/journal.pone.0224314)
Supplement: S1 Raw Data — (ZIP) [file pone.0224314.s007.zip › MDA-MB-231-200c_noDox/cell136.txt]

-1.8989 53.722 3.1769 53.756 10 0
3.7271 52.703 3.071 52.834 20 0
5.1846 51.114 3.0405 51.377 30 0
11.32 51.161 2.9238 52.399 40 0
9.8001 48.937 2.9439 49.909 50 0
10.053 48.505 2.9372 49.535 60 0
8.3723 47.947 2.9687 48.672 70 0
9.8055 47.605 2.9385 48.604 80 0
9.3951 47.751 2.9473 48.667 90 0
29.762 49.209 2.5976 57.509 100 0
27.32 50.266 2.6437 57.211 110 0
22.538 50.427 2.7213 55.234 120 0
15.885 53.584 2.8534 55.889 130 0
12.271 55.038 2.9222 56.389 140 0
6.9597 55.549 3.017 55.983 150 0
2.2672 56.576 3.1015 56.621 160 0
4.8063 56.428 3.0566 56.633 170 0
10.05 53.083 2.9545 54.025 180 0
20.233 51.815 2.7693 55.625 190 0
19.17 50.85 2.7811 54.343 200 0
10.85 51.961 2.9357 53.082 210 0
11.198 50.341 2.9227 51.572 220 0
0.22856 51.055 3.1371 51.056 230 0
-26.72 53.096 3.6078 59.44 240 0
-30.225 51.383 3.6733 59.614 250 0
-32.577 47.111 3.7466 57.277 260 0
-39.543 42.354 3.8927 57.944 270 0
-40.514 39.347 3.9416 56.476 280 0
-54.322 31.392 4.1884 62.74 290 0
-56.988 27.105 4.2684 63.106 300 0
-55.336 25.826 4.2757 61.066 310 0
-53.944 26.271 4.2592 60.001 320 0
-51.528 23.9 4.2781 56.801 330 0
-50.36 23.235 4.2801 55.462 340 0
-48.447 23.017 4.2689 53.636 350 0
-48.927 21.011 4.3068 53.248 360 0
-48.235 18.195 4.3517 51.553 370 0
-56.819 5.3855 4.6179 57.074 380 0
-59.219 9.5652 4.5522 59.987 390 0
-58.255 9.5 4.5507 59.025 400 0
-55.885 7.798 4.5737 56.426 410 0
-54.792 7.4885 4.5766 55.301 420 0
-55.63 2.1306 4.6741 55.671 430 0
-55.687 -3.8421 4.7813 55.82 440 0
-53.297 -5.6902 4.8187 53.6 450 0
-53.016 -9.9778 4.8984 53.946 460 0
-52.432 -20.639 5.0874 56.348 470 0
-54.218 -15.145 4.9848 56.293 480 0
-55.375 -9.045 4.8743 56.109 490 0
-55.214 0.66597 4.7003 55.218 500 0
-53.21 0.43629 4.7042 53.211 510 0
-52.624 -1.962 4.7497 52.661 520 0
-52.308 -7.5222 4.8552 52.846 530 0
-52.925 -17.916 5.0388 55.875 540 0
-50.154 -18.346 5.0631 53.404 550 0
-50.31 -15.646 5.0139 52.687 560 0
-48.857 -11.066 4.9351 50.095 570 0
-53.546 -2.1856 4.7532 53.591 580 0
-51.211 -1.8705 4.7489 51.245 590 0
-47.613 -8.5783 4.8906 48.379 600 1
-45.135 -16.854 5.0698 48.179 610 1
-42.892 -32.524 5.3612 53.829 620 1
-38.54 -44.652 5.5711 58.984 630 1
-33.982 -45.425 5.6409 56.729 640 1
-35.748 -44.039 5.6013 56.722 650 1
-33.269 -42.351 5.6173 53.856 660 1
-27.775 -45.777 5.7378 53.544 670 1
-21.335 -48.037 5.8652 52.562 680 1
-6.2823 -56.093 6.1717 56.444 690 1
-2.4371 -54.439 6.2384 54.493 700 1
9.728 -52.441 6.4666 53.335 710 1
14.942 -53.224 6.5569 55.282 720 1
11.957 -52.469 6.5072 53.814 730 1
11.621 -52.11 6.5026 53.39 740 1
14.562 -51.389 6.5593 53.412 750 1
17.438 -51.349 6.6106 54.229 760 1
23.375 -47.688 6.7389 53.109 770 1
28.98 -43.351 6.8725 52.145 780 1
40.776 -35.332 7.14 53.954 790 1
56.015 -20.475 7.5035 59.639 800 1
57.475 -16.252 7.5784 59.729 810 1
57.438 -9.8755 7.6837 58.281 820 1
57.562 -1.2522 7.8322 57.575 830 1
56.069 7.3283 7.9839 56.546 840 1
52.452 18.605 8.1948 55.654 850 1
52.624 15.611 8.1424 54.891 860 1
52.116 10.709 8.0566 53.205 870 1
54.207 -3.3107 7.793 54.308 880 1
57.809 -20.542 7.5126 61.351 890 1
55.577 -21.219 7.4893 59.49 900 1
49.401 -20.532 7.4601 53.498 910 1
45.379 -22.446 7.3946 50.627 920 1
42.504 -25.033 7.3217 49.328 930 1
36.797 -32.828 7.1255 49.313 940 1
34.147 -36.135 7.0403 49.717 950 1
22.562 -53.79 6.6803 58.33 960 1
18.318 -55.865 6.6 58.792 970 1
11.301 -57.049 6.4788 58.157 980 1
8.3438 -55.581 6.4322 56.204 990 1
6.208 -52.444 6.401 52.81 1000 1
0.30806 -50.862 6.2892 50.863 1010 1
-12.434 -48.687 6.0331 50.25 1020 1
-23.052 -46.593 5.8237 51.983 1030 1
-40.804 -41.007 5.5003 57.849 1040 1
-46.055 -38.786 5.4123 60.211 1050 1
-49.418 -32.012 5.2872 58.881 1060 1
-52.397 -23.268 5.1303 57.331 1070 1
-53.548 -13.788 4.9644 55.294 1080 1
-55.018 -5.9072 4.8193 55.334 1090 1
-56.053 -1.4315 4.7379 56.072 1100 1
-54.9 3.4149 4.6503 55.006 1110 1
-55.126 6.2042 4.6003 55.474 1120 1
-55.37 6.5643 4.5944 55.758 1130 0
-52.59 6.8945 4.582 53.04 1140 0
-52.562 6.5159 4.5891 52.964 1150 0
-51.019 2.7792 4.658 51.095 1160 1
-47.074 -1.8389 4.7514 47.11 1170 1
-44.481 -6.567 4.859 44.963 1180 1
-43.726 -10.067 4.9387 44.87 1190 1
-42.078 -13.207 5.0165 44.102 1200 1
-40.064 -17.106 5.1159 43.563 1210 1
-37.671 -19.586 5.1918 42.459 1220 1
-34.614 -23.207 5.303 41.674 1230 1
-33.079 -28.15 5.4175 43.435 1240 1
-31.81 -30.636 5.479 44.164 1250 1
-28.418 -30.141 5.5272 41.426 1260 1
-27.29 -31.713 5.5726 41.838 1270 1
-26.369 -32.371 5.5996 41.752 1280 1
-24.162 -33.402 5.6569 41.225 1290 1
-20.327 -35.784 5.7666 41.155 1300 1
-17.855 -38.262 5.8466 42.223 1310 1
-16.087 -39.218 5.8939 42.389 1320 1
-10.796 -45.821 6.0518 47.076 1330 1
-4.279 -48.569 6.1953 48.757 1340 1
8.7307 -43.788 6.48 44.65 1350 1
17.459 -42.842 6.6702 46.263 1360 1
28.575 -43.788 6.8614 52.287 1370 1
34.927 -43.52 6.9595 55.802 1380 1
40.947 -36.9 7.1205 55.121 1390 1
45.685 -29.071 7.2873 54.15 1400 1
47.939 -20.657 7.4471 52.2 1410 1
53.959 -9.8188 7.674 54.845 1420 1
56.641 -3.126 7.7988 56.728 1430 1
56.877 2.6851 7.9012 56.941 1440 1
53.343 19.145 8.1986 56.675 1450 1
50.569 22.531 8.2731 55.361 1460 1
48.118 24.074 8.3179 53.805 1470 1
46.712 24.951 8.3446 52.958 1480 1
45.383 25.356 8.3635 51.986 1490 1
43.913 25.635 8.3824 50.848 1500 1
38.34 27.475 8.4758 47.168 1510 1
35.099 28.432 8.5348 45.169 1520 1
28.662 31.038 8.6792 42.248 1530 1
19.805 29.485 8.8333 35.52 1540 1
15.232 35.027 9.0146 38.196 1550 1
11.432 38.023 9.1327 39.704 1560 1
7.17 39.522 9.2453 40.167 1570 1
5.7665 43.216 9.2921 43.599 1580 1
1.6667 44.412 9.3873 44.443 1590 1
-1.0383 46.431 9.4471 46.443 1600 1
-4.8878 46.059 9.5305 46.318 1610 1
-10.376 42.937 9.6619 44.173 1620 1
-13.841 42.316 9.7409 44.522 1630 1
-15.689 37.505 9.821 40.654 1640 0
