# Supplementary material for: Inducible microRNA-200c decreases motility of breast cancer cells and reduces filamin A
Source: PLoS One. 2019 Nov 20;14(11):e0224314. doi: 10.1371/journal.pone.0224314 (PMC6867627; doi:10.1371/journal.pone.0224314)
Supplement: S1 Raw Data — (ZIP) [file pone.0224314.s007.zip › MDA-MB-231-200c_noDox/cell137.txt]

-61.762 19.418 4.4078 64.742 10 0
-61.454 17.999 4.4275 64.036 20 0
-61.633 16.409 4.4522 63.78 30 0
-61.81 17.958 4.4296 64.366 40 0
-60.973 18.067 4.4243 63.593 50 0
-61.61 18.206 4.4251 64.244 60 0
-61.432 19.476 4.4054 64.446 70 0
-62.189 16.428 4.4541 64.322 80 0
-61.327 15.313 4.4677 63.21 90 0
-60.805 16.202 4.452 62.927 100 0
-61.396 14.841 4.4752 63.164 110 0
-60.48 15.727 4.458 62.491 120 0
-61.201 15.134 4.47 63.045 130 0
-61.342 15.513 4.4647 63.273 140 0
-60.637 15.437 4.4631 62.571 150 0
-61.404 13.823 4.491 62.941 160 0
-61.802 13.957 4.4903 63.359 170 0
-61.524 14.336 4.4835 63.172 180 0
-62.967 10.703 4.544 63.87 190 0
-60.629 15.634 4.46 62.612 200 0
-60.499 16.931 4.4395 62.824 210 0
-58.521 19.877 4.385 61.804 220 0
-58.726 18.982 4.3998 61.718 230 0
-58.335 21.594 4.3579 62.203 240 0
-58.182 21.121 4.3642 61.897 250 0
-58.559 20.653 4.3733 62.095 260 0
-58.583 19.979 4.3837 61.896 270 0
-58.582 18.412 4.4079 61.407 280 0
-59.156 18.147 4.4147 61.877 290 0
-56.995 23.275 4.3247 61.564 300 0
-58.375 22.7 4.3415 62.633 310 0
-59.016 19.14 4.3988 62.043 320 0
-59.194 17.92 4.4184 61.847 330 0
-59.063 17.365 4.4264 61.563 340 0
-58.75 17.374 4.4248 61.265 350 0
-58.439 19.344 4.3927 61.557 360 1
-57.119 23.28 4.3254 61.681 370 1
-56.747 28.451 4.2476 63.48 380 1
-54.268 31.896 4.181 62.947 390 1
-53.381 32.787 4.1616 62.646 400 1
-52.161 34.356 4.13 62.459 410 1
-50.54 38.993 4.0553 63.833 420 1
-48.367 42.801 3.988 64.585 430 1
-47.075 42.276 3.9806 63.272 440 1
-46.859 39.89 4.0072 61.539 450 1
-49.277 30.609 4.1565 58.01 460 1
-55.41 23.01 4.3188 59.998 470 1
-53.976 26.469 4.2565 60.117 480 1
-50.66 34.691 4.112 61.399 490 1
-47.681 40.698 4.0058 62.688 500 1
-46.464 39.009 4.014 60.668 510 1
-46.67 37.632 4.0338 59.952 520 1
-46.341 39.574 4.0056 60.94 530 1
-42.917 41.194 3.9475 59.488 540 1
-41.026 44.316 3.8885 60.391 550 1
-39.465 46.552 3.8448 61.029 560 1
-37.578 49.038 3.7954 61.781 570 1
-34.861 51.387 3.7377 62.096 580 1
-31.516 54.007 3.6698 62.53 590 1
-29.082 55.634 3.6233 62.777 600 1
-27.86 56.556 3.5993 63.046 610 1
-27.026 57.366 3.5819 63.414 620 1
-25.201 58.622 3.5476 63.81 630 1
-24.438 58.992 3.5343 63.853 640 1
-26.92 57.631 3.5786 63.609 650 1
-29.472 55.158 3.6323 62.538 660 1
-31.278 53.798 3.6682 62.23 670 1
-34.375 50.609 3.7382 61.179 680 1
-39.765 44.818 3.8673 59.916 690 1
-47.837 35.141 4.0788 59.357 700 1
-51.48 28.582 4.2056 58.882 710 1
-53.344 24.645 4.2796 58.762 720 1
-56.883 18.837 4.3926 59.921 730 1
-56.234 16.534 4.4264 58.615 740 0
-56.161 16.555 4.4257 58.55 750 0
-56.158 18.192 4.3991 59.031 760 1
-54.96 21.569 4.3384 59.041 770 1
-52.821 25.372 4.2646 58.599 780 1
-49.32 32.087 4.1356 58.839 790 1
-45.572 39.445 3.9989 60.272 800 1
-35.124 50.811 3.7464 61.769 810 1
-30.448 54.95 3.6476 62.822 820 1
-24.873 59.129 3.5398 64.148 830 1
-21.951 59.213 3.4966 63.151 840 1
-17.349 59.743 3.4242 62.211 850 1
-14.357 60.422 3.3749 62.104 860 1
-12.138 60.771 3.3387 61.971 870 1
-10.234 60.287 3.3097 61.15 880 1
-7.6607 61.151 3.2662 61.629 890 1
-6.1416 62.138 3.2401 62.441 900 1
-1.0078 64.109 3.1573 64.117 910 1
2.0945 63.476 3.1086 63.51 920 1
4.2207 62.441 3.0741 62.583 930 1
5.7281 61.08 3.0481 61.348 940 1
8.7967 60.203 2.9965 60.843 950 1
11.894 59.896 2.9456 61.066 960 1
13.289 60.108 2.924 61.56 970 1
14.017 60.617 2.9144 62.216 980 1
14.541 60.533 2.9058 62.255 990 1
15.517 59.984 2.8885 61.959 1000 1
17.513 60.281 2.8589 62.773 1010 1
17.087 60.659 2.867 63.02 1020 0
17.558 60.317 2.8583 62.821 1030 0
17.43 61.131 2.8638 63.568 1040 0
16.915 60.707 2.8699 63.019 1050 0
16.516 61.175 2.8779 63.365 1060 0
16.082 61.094 2.8842 63.175 1070 0
14.036 61.275 2.9164 62.862 1080 0
14.017 60.669 2.9145 62.267 1090 0
13.496 60.842 2.9233 62.321 1100 0
14.879 60.416 2.9001 62.221 1110 0
17.029 60.47 2.8671 62.822 1120 0
17.761 60.803 2.8574 63.344 1130 0
19.499 59.922 2.827 63.015 1140 0
17.756 61.068 2.8586 63.597 1150 0
17.113 60.413 2.8656 62.79 1160 0
16.291 61.478 2.8826 63.6 1170 0
15.763 60.838 2.8881 62.846 1180 0
15.544 61.069 2.8924 63.016 1190 0
14.666 61.782 2.9085 63.499 1200 0
13.863 61.593 2.9202 63.134 1210 0
13.246 61.728 2.9302 63.133 1220 0
13.096 61.689 2.9324 63.064 1230 0
12.509 61.132 2.9397 62.399 1240 0
12.289 61.43 2.9441 62.647 1250 0
14.23 61.947 2.9158 63.56 1260 0
19.202 60.972 2.8365 63.924 1270 0
22.329 59.838 2.7844 63.869 1280 0
22.972 59.164 2.7712 63.468 1290 0
22.296 58.829 2.7793 62.912 1300 0
22.292 58.647 2.7784 62.741 1310 0
21.438 59.155 2.7939 62.919 1320 0
21.202 59.249 2.7979 62.929 1330 0
22.256 60.106 2.787 64.094 1340 0
25.527 58.874 2.7325 64.17 1350 0
26.771 57.062 2.7029 63.03 1360 0
26.714 56.575 2.7004 62.565 1370 0
26.437 56.62 2.7048 62.488 1380 0
25.363 57.865 2.7285 63.179 1390 0
25.117 57.467 2.7295 62.716 1400 0
22.379 59.384 2.7812 63.461 1410 0
20.604 59.357 2.8075 62.831 1420 0
21.869 58.488 2.7838 62.442 1430 0
23.293 58.727 2.764 63.178 1440 0
22.448 60.104 2.7841 64.159 1450 0
19.108 59.803 2.8323 62.781 1460 0
19.865 58.025 2.8117 61.331 1470 0
22.547 56.771 2.7635 61.084 1480 0
21.992 56.744 2.7719 60.856 1490 0
22.073 55.886 2.7654 60.088 1500 0
22.269 56.146 2.764 60.401 1510 0
24.129 55.811 2.7335 60.804 1520 0
23.872 55.779 2.7372 60.673 1530 0
21.848 57.169 2.7766 61.202 1540 0
21.956 56.814 2.7728 60.909 1550 0
21.317 56.817 2.7827 60.684 1560 0
20.101 57.005 2.8026 60.446 1570 0
21.211 57.107 2.786 60.919 1580 0
18.917 57.699 2.8248 60.721 1590 0
19.952 57.595 2.8081 60.953 1600 0
20.721 56.955 2.7927 60.607 1610 0
20.606 56.859 2.7939 60.477 1620 0
21.789 56.462 2.7733 60.521 1630 0
21.455 55.546 2.773 59.545 1640 0
20.673 55.547 2.7853 59.269 1650 0
19.814 55.819 2.8005 59.231 1660 0
19.359 56.009 2.8088 59.26 1670 0
21.422 55.838 2.7753 59.806 1680 0
18.693 56.464 2.8219 59.478 1690 0
18.193 56.797 2.8316 59.64 1700 0
19.989 56.733 2.8028 60.151 1710 0
18.067 56.888 2.8341 59.688 1720 0
17.295 56.758 2.8458 59.335 1730 0
17.995 56.842 2.835 59.623 1740 0
18.801 56.981 2.8229 60.003 1750 0
19.425 56.357 2.8097 59.611 1760 0
