# Supplementary material for: Inducible microRNA-200c decreases motility of breast cancer cells and reduces filamin A
Source: PLoS One. 2019 Nov 20;14(11):e0224314. doi: 10.1371/journal.pone.0224314 (PMC6867627; doi:10.1371/journal.pone.0224314)
Supplement: S1 Raw Data — (ZIP) [file pone.0224314.s007.zip › MDA-MB-231-200c_noDox/cell138.txt]

50.818 -39.035 7.199 64.08 10 0
52.311 -36.156 7.2492 63.59 20 0
51.96 -36.111 7.2466 63.276 30 0
51.253 -33.224 7.2789 61.079 40 0
54.095 -31.272 7.3298 62.484 50 0
61.144 -20.745 7.5269 64.567 60 0
60.255 -22.736 7.4932 64.402 70 0
56.076 -25.662 7.4248 61.669 80 0
53.297 -25.044 7.4147 58.888 90 0
52.766 -24.487 7.4195 58.172 100 0
52.694 -25.159 7.4085 58.392 110 0
53.02 -26.421 7.3917 59.239 120 0
50.843 -29.135 7.3336 58.599 130 0
49.31 -30.366 7.302 57.91 140 0
48.653 -31.521 7.2791 57.972 150 0
48.926 -30.252 7.3002 57.523 160 0
51.527 -27.828 7.3588 58.562 170 0
51.62 -25.544 7.3945 57.594 180 0
51.611 -24.225 7.4151 57.013 190 0
51.747 -22.967 7.4363 56.615 200 0
51.697 -21.195 7.4649 55.873 210 0
51.024 -20.571 7.4708 55.015 220 0
50.52 -20.464 7.4691 54.508 230 0
48.461 -24.81 7.3808 54.442 240 0
45.788 -27.414 7.3145 53.367 250 0
44.77 -30.723 7.2526 54.298 260 0
42.335 -34.817 7.1657 54.813 270 0
38.12 -42.633 7.0128 57.19 280 0
37.301 -40.481 7.0277 55.046 290 0
30.692 -49.948 6.8342 58.624 300 0
29.249 -55.224 6.7703 62.492 310 0
30.589 -49.659 6.8353 58.324 320 0
30.271 -48.76 6.8388 57.392 330 0
29.785 -45.257 6.8653 54.179 340 0
28.717 -43.822 6.8633 52.393 350 0
35.191 -38.269 7.0267 51.99 360 1
37.49 -35.178 7.1004 51.41 370 1
56.178 -13.503 7.6181 57.778 380 1
64.423 1.5355 7.8778 64.441 390 1
63.709 6.2334 7.9515 64.013 400 0
60.572 -1.3601 7.8315 60.588 410 0
61.509 -6.7279 7.745 61.876 420 0
61.305 -8.0057 7.7241 61.826 430 0
57.321 -5.3369 7.7611 57.569 440 0
55.511 0.1664 7.857 55.512 450 0
53.61 19.445 8.2019 57.028 460 0
54.351 29.16 8.3464 61.679 470 0
53.107 33.415 8.4156 62.745 480 0
51.76 33.174 8.424 61.479 490 0
47.429 33.162 8.4642 57.873 500 0
42.796 39.707 8.602 58.379 510 0
42.458 41.914 8.6329 59.661 520 0
39.925 42.117 8.6661 58.033 530 0
37.753 41.696 8.689 56.248 540 0
24.391 49.348 8.9657 55.046 550 0
15.576 57.266 9.1592 59.347 560 0
10.354 60.845 9.2562 61.719 570 0
7.3064 61.325 9.3062 61.759 580 0
-9.0106 61.362 9.5706 62.021 590 0
-14.374 62.179 9.652 63.819 600 0
-15.906 60.332 9.6826 62.393 610 0
-3.3816 61.352 9.4798 61.445 620 0
0.096763 63.347 9.4233 63.347 630 0
-5.8845 61.575 9.5201 61.855 640 0
-8.3574 58.517 9.5666 59.11 650 0
-10.191 56.795 9.6023 57.702 660 0
2.1706 56.553 9.3864 56.595 670 0
3.2126 58.027 9.3695 58.116 680 0
-3.9684 55.55 9.4961 55.691 690 0
-13.622 56.468 9.6615 58.088 700 0
-16.297 53.461 9.7207 55.89 710 0
-22.078 51.38 9.8306 55.923 720 0
-26.684 49.55 9.9188 56.278 730 0
-26.537 45.596 9.9519 52.756 740 0
-23.669 45.527 9.9042 51.312 750 0
-17.514 47.905 9.7753 51.006 760 0
-6.6151 56.93 9.5405 57.313 770 0
-7.1313 58.583 9.5459 59.016 780 0
-12.135 58.713 9.6286 59.954 790 0
-20.763 57.765 9.7698 61.383 800 0
-21.577 56.572 9.7892 60.547 810 0
-18.488 54.869 9.7498 57.9 820 0
-19.807 54.321 9.7744 57.819 830 0
-20.217 55.19 9.7759 58.776 840 0
-19.735 54.879 9.77 58.32 850 0
-15.512 55.846 9.6957 57.961 860 0
-11.654 60.175 9.6161 61.293 870 0
-13.468 61.344 9.6409 62.805 880 0
-15.241 61.278 9.6685 63.144 890 0
-17.83 60.413 9.7118 62.989 900 0
-20.009 58.613 9.7537 61.934 910 0
-23.758 57.142 9.8188 61.884 920 0
-27.311 54.843 9.8868 61.267 930 0
-33.369 49.38 10.019 59.597 940 1
-40.011 47.46 10.125 62.075 950 1
-50.203 38.889 10.336 63.504 960 1
-51.408 33.889 10.413 61.573 970 1
-55.989 24.401 10.585 61.075 980 1
-58.845 16.059 10.729 60.997 990 1
-59.341 13.441 10.773 60.845 1000 1
-61.046 6.3924 10.891 61.38 1010 1
-61.669 -4.5055 11.069 61.833 1020 1
-59.429 -10.356 11.168 60.325 1030 1
-59.7 -14.574 11.235 61.453 1040 1
-58.863 -15.03 11.246 60.751 1050 1
-58.178 -18.236 11.299 60.969 1060 1
-53.732 -30.803 11.516 61.936 1070 1
-51.959 -33.442 11.567 61.791 1080 1
-48.528 -37.484 11.653 61.319 1090 1
-45.686 -39.542 11.709 60.421 1100 1
-40.919 -45.296 11.832 61.042 1110 1
-35.642 -48.26 11.93 59.995 1120 1
-23.241 -56.572 12.177 61.16 1130 1
-9.706 -61.137 12.409 61.903 1140 1
-5.5961 -59.9 12.473 60.161 1150 1
2.1087 -58.753 12.602 58.791 1160 1
17.794 -55.83 12.875 58.597 1170 1
30.794 -51.268 13.107 59.806 1180 1
38.495 -44.343 13.281 58.722 1190 1
50.485 -32.27 13.568 59.917 1200 1
59.529 -21.226 13.795 63.2 1210 1
60.07 -16.12 13.875 62.195 1220 1
60.432 -12.37 13.935 61.685 1230 1
61.417 -0.19789 14.134 61.418 1240 1
58.322 3.5742 14.198 58.432 1250 1
57.975 6.6469 14.251 58.355 1260 1
49.122 28.625 14.665 56.854 1270 1
46.595 37.186 14.811 59.614 1280 1
54.52 34.051 14.695 64.279 1290 1
52.471 32.369 14.69 61.652 1300 1
52.661 43.35 14.826 68.208 1310 1
41.48 49.219 15.008 64.367 1320 1
37.081 49.238 15.062 61.639 1330 1
28.462 51.537 15.203 58.875 1340 1
19.739 56.06 15.369 59.434 1350 1
15.567 56.347 15.438 58.458 1360 1
11.457 54.705 15.502 55.892 1370 1
11.653 53.013 15.492 54.279 1380 1
5.5722 51.22 15.6 51.523 1390 1
7.2223 49.737 15.564 50.258 1400 1
-3.307 49.094 15.775 49.205 1410 1
-36.125 42.393 16.414 55.697 1420 1
-48.993 37.318 16.628 61.587 1430 1
-51.651 31.231 16.735 60.358 1440 1
-51.927 27.067 16.798 58.558 1450 1
-52.833 18.167 16.948 55.869 1460 1
-55.937 -7.525 17.412 56.441 1470 1
-55.98 -19.045 17.607 59.131 1480 1
-52.1 -26.928 17.756 58.647 1490 1
-38.545 -48.001 18.173 61.562 1500 1
-39.978 -48.378 18.159 62.758 1510 1
-40.945 -48.646 18.15 63.584 1520 1
-40.954 -43.757 18.097 59.933 1530 1
-43.994 -37.863 17.989 58.044 1540 1
-41.532 -35.845 17.991 54.862 1550 1
-41.409 -31.765 17.933 52.189 1560 1
-38.835 -30.017 17.937 49.084 1570 1
-2.6018 -58.972 18.805 59.03 1580 1
10.501 -60.798 19.021 61.699 1590 1
17.185 -60.169 19.128 62.575 1600 1
19.527 -57.842 19.175 61.049 1610 1
20.585 -56.83 19.197 60.443 1620 1
24.046 -54.703 19.264 59.754 1630 1
28.291 -52.532 19.344 59.666 1640 1
31.115 -48.407 19.421 57.545 1650 1
36.182 -45.056 19.526 57.785 1660 1
58.587 -24.81 20.02 63.624 1670 1
58.455 -23.726 20.035 63.086 1680 1
56.02 -23.311 20.026 60.677 1690 1
55.918 -21.693 20.05 59.979 1700 1
57.042 -18.724 20.103 60.037 1710 1
56.84 -14.308 20.174 58.614 1720 1
58.128 -6.921 20.302 58.539 1730 1
59.107 -3.9344 20.354 59.238 1740 1
58.048 11.661 20.619 59.208 1750 1
56.85 23.366 20.81 61.464 1760 0
