# Supplementary material for: Inducible microRNA-200c decreases motility of breast cancer cells and reduces filamin A
Source: PLoS One. 2019 Nov 20;14(11):e0224314. doi: 10.1371/journal.pone.0224314 (PMC6867627; doi:10.1371/journal.pone.0224314)
Supplement: S1 Raw Data — (ZIP) [file pone.0224314.s007.zip › MDA-MB-231-200c_noDox/cell139.txt]

-67.693 26.548 4.3386 72.713 10 0
-73.645 13.889 4.526 74.943 20 0
-71.692 14.459 4.5134 73.136 30 0
-67.909 16.434 4.475 69.869 40 0
-70.108 5.8178 4.6296 70.349 50 0
-70.741 10.813 4.5607 71.563 60 0
-69.351 18.904 4.4463 71.882 70 0
-72.048 4.6219 4.6483 72.196 80 0
-72.424 14.052 4.5207 73.774 90 0
-69.023 17.171 4.4686 71.127 100 0
-74.346 2.8796 4.6737 74.402 110 0
-71.166 10.217 4.5698 71.895 120 0
-70.941 14.655 4.5087 72.439 130 0
-69.618 19.288 4.4421 72.24 140 0
-69.355 21.469 4.4122 72.602 150 0
-68.939 20.167 4.4278 71.828 160 0
-69.835 19.541 4.4395 72.518 170 0
-70.412 14.853 4.5045 71.962 180 0
-74.382 4.1081 4.6572 74.495 190 0
-70.204 17.051 4.4741 72.245 200 0
-69.308 17.64 4.4632 71.517 210 0
-73.504 18.703 4.4632 75.846 220 0
-71.36 17.242 4.4753 73.414 230 0
-70.347 17.756 4.4651 72.553 240 0
-69.489 19.409 4.44 72.149 250 0
-73.794 13.12 4.5364 74.951 260 0
-71.963 13.262 4.5301 73.175 270 0
-73.063 8.8734 4.5915 73.599 280 0
-74.963 -4.1322 4.7675 75.076 290 0
-73.638 -11.807 4.8714 74.579 300 0
-74.566 -7.5372 4.8131 74.946 310 0
-70.218 -0.56221 4.7204 70.221 320 0
-73.41 15.34 4.5064 74.996 330 0
-70.89 16.55 4.483 72.796 340 0
-69.565 11.28 4.5516 70.474 350 0
-73.266 17.859 4.4733 75.411 360 0
-72.702 14.687 4.5131 74.171 370 0
-76.414 10.331 4.578 77.109 380 0
-76.544 11.466 4.5637 77.398 390 0
-76.19 19.376 4.4634 78.615 400 0
-77.88 17.088 4.4964 79.733 410 0
-76.965 19.49 4.4644 79.394 420 0
-76.501 20.548 4.45 79.212 430 0
-76.69 15.903 4.5079 78.321 440 0
-77.995 17.816 4.4878 80.004 450 0
-79.032 15.407 4.5199 80.52 460 0
-78.888 15.956 4.5128 80.486 470 0
-75.297 14.285 4.5249 76.64 480 0
-75.604 11.346 4.5634 76.451 490 0
-78.015 -1.9613 4.7375 78.04 500 0
-74.859 1.2761 4.6953 74.869 510 0
-75.823 8.8913 4.5957 76.342 520 0
-76.119 7.4202 4.6152 76.48 530 0
-75.255 2.6434 4.6773 75.302 540 0
-73.41 -1.6494 4.7349 73.428 550 0
-75.919 1.2094 4.6965 75.928 560 0
-78.516 -0.98263 4.7249 78.522 570 0
-76.17 -3.5549 4.759 76.253 580 0
-76.58 -3.7648 4.7615 76.672 590 0
-75.822 -2.9794 4.7517 75.881 600 0
-72.227 -9.072 4.8373 72.794 610 0
-72.989 -8.6954 4.831 73.505 620 0
-74.335 -10.237 4.8492 75.037 630 0
-74.499 -11.725 4.8685 75.416 640 0
-75.307 -12.817 4.881 76.39 650 0
-76.123 -8.4132 4.8225 76.586 660 0
-74.959 -7.9038 4.8174 75.375 670 0
-75.177 -9.6566 4.8401 75.795 680 0
-73.572 -15.747 4.9232 75.239 690 0
-71.359 -18.631 4.9678 73.751 700 0
-71.479 -26.888 5.0722 76.369 710 0
-71.235 -29.386 5.1036 77.058 720 0
-72.934 -26.323 5.0588 77.539 730 0
-73.07 -22.944 5.0166 76.588 740 0
-75.208 -13.563 4.8908 76.422 750 0
-73.046 -21.931 5.0041 76.267 760 0
-71.7 -26.197 5.0627 76.336 770 0
-68.671 -33.212 5.1629 76.281 780 0
-68.867 -33.266 5.1624 76.481 790 0
-69.795 -31.368 5.1348 76.52 800 0
-72.921 -24.026 5.0307 76.777 810 0
-72.292 -29.446 5.0992 78.059 820 0
-70.85 -31.036 5.1253 77.349 830 0
-72.235 -30.877 5.1163 78.558 840 0
-72.706 -31.173 5.1174 79.107 850 0
-70.079 -33.415 5.1573 77.637 860 0
-60.893 -43.833 5.3363 75.028 870 0
-57.112 -52.054 5.4515 77.275 880 0
-54.582 -54.179 5.4941 76.906 890 0
-51.515 -56.982 5.5481 76.816 900 0
-50.47 -58.089 5.5679 76.952 910 0
-51.741 -55.794 5.5355 76.092 920 0
-51.581 -55.154 5.5312 75.516 930 0
-50.673 -55.988 5.5476 75.514 940 0
-48.363 -57.41 5.5831 75.066 950 0
-48.171 -55.646 5.5697 73.599 960 0
-48.506 -55.496 5.5649 73.706 970 0
-49.069 -55.086 5.5555 73.771 980 0
-50.302 -57.644 5.5657 76.506 990 0
-51.382 -58.166 5.5596 77.611 1000 0
-52.435 -53.044 5.5036 74.586 1010 0
-56.907 -49.502 5.4283 75.424 1020 0
-51.085 -51.505 5.5019 72.542 1030 0
-50.3 -52.656 5.5207 72.82 1040 0
-49.495 -53.904 5.5404 73.18 1050 0
-50.689 -53.576 5.5255 73.755 1060 0
-51.566 -53.914 5.52 74.604 1070 0
-49.745 -55.298 5.5506 74.38 1080 0
-48.04 -56.562 5.5791 74.21 1090 0
-45.361 -57.368 5.6141 73.135 1100 0
-45.101 -57.822 5.6208 73.332 1110 0
-45.358 -58.542 5.624 74.058 1120 0
-45.554 -58.09 5.6182 73.821 1130 0
-45.419 -57.782 5.617 73.496 1140 0
-45.245 -57.698 5.6182 73.323 1150 0
-43.384 -57.031 5.6329 71.657 1160 0
-43.817 -57.491 5.6319 72.285 1170 0
-45.206 -56.707 5.6102 72.521 1180 1
-47.534 -55.443 5.5744 73.031 1190 1
-51.471 -54.489 5.5263 74.956 1200 1
-51.974 -54.996 5.526 75.67 1210 1
-49.925 -56.239 5.5572 75.202 1220 1
-54.145 -53.24 5.4894 75.935 1230 1
-55.122 -53.064 5.4788 76.513 1240 1
-58.264 -49.948 5.4211 76.743 1250 1
-62.124 -45.203 5.3414 76.829 1260 1
-63.406 -43.163 5.3101 76.703 1270 1
-63.912 -40.361 5.2757 75.589 1280 1
-64.2 -38.648 5.2543 74.936 1290 1
-64.944 -35.121 5.2081 73.832 1300 1
-65.878 -33.437 5.1821 73.878 1310 1
-66.339 -33.63 5.1816 74.377 1320 0
-66.253 -32.833 5.1725 73.943 1330 0
-66.705 -31.504 5.1536 73.771 1340 0
-67.908 -30.193 5.1308 74.318 1350 0
-68.584 -29.732 5.1214 74.751 1360 0
-68.63 -27.589 5.0946 73.968 1370 0
-69.217 -27.269 5.0877 74.395 1380 0
-68.719 -27.512 5.0932 74.022 1390 0
-68.585 -28.76 5.1094 74.371 1400 0
-68.099 -29.162 5.117 74.081 1410 0
-68.554 -28.536 5.1068 74.256 1420 0
-69.092 -27.241 5.088 74.268 1430 0
-68.635 -27.563 5.0943 73.963 1440 0
-69.047 -27.469 5.091 74.31 1450 0
-69.084 -27.228 5.0878 74.257 1460 0
-70.164 -26.079 5.0683 74.854 1470 0
-69.756 -25.611 5.0643 74.309 1480 0
-69.802 -25.646 5.0645 74.364 1490 0
-69.806 -25.251 5.0595 74.233 1500 0
-69.99 -24.485 5.0489 74.149 1510 1
-72.761 -20.353 4.9851 75.554 1520 1
-73.112 -20.297 4.9832 75.877 1530 0
-70.976 -22.765 5.0228 74.537 1540 0
-69.759 -24.042 5.0443 73.786 1550 0
-68.788 -25.049 5.0616 73.206 1560 0
-67.648 -26.331 5.0836 72.592 1570 0
-67.237 -26.369 5.0861 72.223 1580 0
-67.055 -25.981 5.082 71.912 1590 0
-66.926 -25.231 5.0729 71.524 1600 0
-68.423 -23.252 5.04 72.266 1610 0
-68.877 -23.176 5.037 72.671 1620 0
-69.043 -22.193 5.0234 72.522 1630 0
-68.355 -21.271 5.0141 71.588 1640 0
-68.02 -21.611 5.02 71.371 1650 0
-68.5 -21.104 5.0113 71.677 1660 0
-68.156 -21.411 5.0168 71.44 1670 0
-68.327 -19.194 4.9863 70.972 1680 0
-68.385 -20.827 5.008 71.486 1690 0
-68.288 -20.468 5.0036 71.29 1700 0
-68.002 -19.504 4.9917 70.744 1710 0
-68.285 -19.937 4.9965 71.136 1720 0
-69.071 -19.937 4.9934 71.89 1730 0
-69.025 -18.86 4.9791 71.555 1740 0
-68.786 -18.679 4.9775 71.277 1750 0
-68.902 -18.458 4.9741 71.332 1760 0
