# Supplementary material for: Inducible microRNA-200c decreases motility of breast cancer cells and reduces filamin A
Source: PLoS One. 2019 Nov 20;14(11):e0224314. doi: 10.1371/journal.pone.0224314 (PMC6867627; doi:10.1371/journal.pone.0224314)
Supplement: S1 Raw Data — (ZIP) [file pone.0224314.s007.zip › MDA-MB-231-200c_noDox/cell14.txt]

19.116 -60.154 6.5909 63.118 10 1
13.889 -61.158 6.5065 62.715 20 1
14.01 -60.287 6.5115 61.893 30 1
5.839 -61.355 6.3781 61.632 40 1
-1.9893 -61.974 6.2511 62.006 50 1
-4.974 -62.879 6.2042 63.075 60 1
-6.5212 -61.584 6.1777 61.928 70 1
-11.122 -62.823 6.108 63.8 80 1
-21.428 -60.67 5.9437 64.343 90 1
-22.943 -57.152 5.9014 61.585 100 1
-26.18 -56.719 5.8507 62.47 110 1
-37.194 -51.879 5.6612 63.835 120 1
-41.878 -46.452 5.5495 62.542 130 1
-49.335 -40.796 5.4033 64.017 140 1
-48.985 -38.859 5.383 62.527 150 1
-55.256 -31.674 5.2329 63.69 160 1
-56.043 -25.901 5.1453 61.739 170 1
-59.99 -20.088 5.0355 63.264 180 1
-57.244 -20.372 5.0543 60.761 190 0
-56.525 -20.424 5.0591 60.102 200 0
-60.478 -13.222 4.9276 61.907 210 0
-56.348 -15.671 4.9836 58.487 220 0
-56.38 -14.038 4.9564 58.101 230 0
-55.712 -15.267 4.9799 57.766 240 0
-55.129 -15.616 4.9884 57.298 250 0
-56.092 -15.306 4.9788 58.143 260 0
-55.28 -15.517 4.986 57.416 270 0
-57.735 -17.28 5.0032 60.266 280 0
-58.292 -14.354 4.9538 60.033 290 0
-59.49 -14.606 4.9531 61.257 300 0
-60.248 -16.56 4.9806 62.483 310 0
-60.24 -17.844 5.0004 62.827 320 0
-58.01 -25.287 5.1235 63.282 330 0
-55.747 -30.099 5.2075 63.353 340 0
-57.464 -24.588 5.1167 62.503 350 0
-60.94 -16.546 4.9775 63.146 360 0
-59.204 -18.064 5.0085 61.899 370 0
-53.878 -36.1 5.3027 64.854 380 0
-56.546 -30.73 5.2102 64.357 390 0
-60.871 -21.16 5.0469 64.445 400 0
-56.276 -34.105 5.2572 65.804 410 0
-53.708 -34.689 5.2859 63.936 420 0
-52.37 -36.845 5.3255 64.032 430 0
-46.177 -44.493 5.4792 64.124 440 0
-42.744 -45.495 5.529 62.424 450 0
-46.998 -40.329 5.4216 61.929 460 0
-54.611 -33.965 5.2688 64.311 470 0
-52.57 -35.538 5.3068 63.455 480 0
-48.872 -40.482 5.4042 63.461 490 0
-44.335 -44.04 5.4945 62.491 500 0
-43.765 -46.371 5.5267 63.763 510 0
-45.206 -43.141 5.4744 62.488 520 0
-46.927 -41.352 5.4347 62.547 530 0
-51.002 -38.588 5.3601 63.955 540 0
-51.721 -36.366 5.3252 63.226 550 0
-50.307 -36.773 5.3436 62.314 560 0
-48.926 -36.899 5.3586 61.28 570 0
-46.77 -41.087 5.4332 62.254 580 0
-44.31 -42.541 5.4774 61.426 590 0
-41.371 -46.939 5.5608 62.569 600 0
-37.446 -46.76 5.6079 59.905 610 0
-37.726 -47.717 5.6142 60.829 620 0
-38.424 -47.091 5.5988 60.778 630 0
-38.948 -45.156 5.5715 59.632 640 0
-39.257 -45.91 5.5757 60.405 650 0
-37.255 -46.363 5.6063 59.477 660 0
-37.301 -45.848 5.6002 59.105 670 0
-39.19 -45.593 5.5732 60.121 680 0
-35.19 -46.655 5.637 58.438 690 0
-36.955 -46.48 5.6115 59.381 700 0
-38.556 -44.443 5.5686 58.836 710 0
-43.523 -41.54 5.4745 60.165 720 0
-37.778 -46.514 5.6011 59.923 730 0
-29.599 -47.622 5.7271 56.071 740 0
-25.898 -51.638 5.8183 57.768 750 0
-20.401 -56.168 5.9348 59.758 760 0
-17.223 -57.183 5.9906 59.721 770 0
-13.175 -57.569 6.0582 59.057 780 0
-13.195 -55.565 6.05 57.111 790 0
-19.464 -51.934 5.9246 55.461 800 0
-27.315 -47.737 5.7635 55 810 0
-35.703 -40.93 5.5659 54.314 820 0
-41.43 -37.912 5.4535 56.158 830 0
-42.875 -36.145 5.4128 56.078 840 0
-40.142 -37.37 5.462 54.844 850 1
-37.794 -39.572 5.5208 54.72 860 1
-34.372 -42.549 5.6037 54.697 870 1
-30.979 -42.798 5.6566 52.834 880 1
-27.938 -44.546 5.723 52.583 890 1
-24.802 -46.506 5.7933 52.706 900 1
-22.066 -48.161 5.8536 52.976 910 1
-17.329 -51.701 5.9598 54.528 920 1
-11.439 -55.838 6.0811 56.998 930 1
-5.9765 -59.743 6.1835 60.041 940 1
-1.9558 -60.775 6.251 60.806 950 1
-0.080043 -60.593 6.2819 60.593 960 1
2.284 -60.891 6.3207 60.933 970 1
2.8922 -60.471 6.331 60.54 980 0
2.7502 -60.258 6.3288 60.32 990 0
3.295 -59.662 6.3384 59.753 1000 0
3.6182 -61.077 6.3424 61.184 1010 0
5.3936 -60.246 6.3725 60.487 1020 1
6.868 -60.924 6.3954 61.31 1030 1
9.1191 -62.227 6.4287 62.891 1040 1
10.942 -58.003 6.4696 59.027 1050 1
13.48 -57.364 6.514 58.927 1060 1
13.985 -56.354 6.5264 58.064 1070 1
15.092 -56.741 6.5431 58.713 1080 1
16.212 -56.086 6.5646 58.382 1090 1
18.677 -56.294 6.6035 59.311 1100 1
19.039 -57.693 6.6019 60.753 1110 1
18.516 -56.136 6.6018 59.111 1120 1
14.986 -56.252 6.5436 58.214 1130 1
12.231 -58.309 6.4899 59.578 1140 1
-1.2847 -59.572 6.2616 59.585 1150 1
-5.6867 -56.643 6.1831 56.928 1160 1
-7.6876 -57.255 6.1497 57.769 1170 1
-4.7174 -59.608 6.2042 59.795 1180 1
3.0749 -58.734 6.3355 58.814 1190 1
5.8472 -54.012 6.391 54.327 1200 1
7.6605 -55.124 6.4213 55.654 1210 1
22.009 -56.338 6.6556 60.484 1220 1
29.772 -53.491 6.7911 61.218 1230 1
39.206 -48.047 6.9676 62.013 1240 1
48.349 -41.245 7.1477 63.552 1250 1
54.273 -32.937 7.3085 63.485 1260 1
54.124 -24.371 7.4309 59.358 1270 1
57.165 -19.696 7.5222 60.463 1280 1
57.987 -17.063 7.5678 60.445 1290 1
57.157 -15.177 7.5944 59.138 1300 1
58.092 -12.535 7.6415 59.429 1310 1
58.257 -10.827 7.6702 59.255 1320 1
59.744 -9.5902 7.6948 60.509 1330 1
60.494 -7.227 7.7351 60.924 1340 1
61.119 -4.8099 7.7754 61.308 1350 1
61.573 -2.408 7.8149 61.62 1360 1
62.37 -0.60509 7.8443 62.373 1370 0
62.966 0.6062 7.8636 62.969 1380 0
61.973 0.38314 7.8602 61.974 1390 0
60.784 1.2219 7.8741 60.796 1400 0
61.524 3.6684 7.9135 61.633 1410 1
62.066 6.9262 7.9651 62.451 1420 1
61.576 11.505 8.0387 62.642 1430 1
59.902 12.891 8.0659 61.274 1440 1
61.069 15.018 8.0951 62.889 1450 1
59.395 16.916 8.1314 61.757 1460 1
57.674 21.798 8.2153 61.656 1470 1
57.75 33.421 8.3786 66.723 1480 1
50.912 35.754 8.4662 62.212 1490 1
47.895 38.134 8.5264 61.222 1500 1
48.997 42.416 8.5675 64.806 1510 1
47.673 42.767 8.5852 64.045 1520 0
43.73 38.958 8.5817 58.566 1530 0
43.033 36.565 8.5583 56.47 1540 0
45.279 31.338 8.4594 55.066 1550 0
51.394 23.68 8.2857 56.587 1560 0
56.251 17.469 8.1551 58.901 1570 0
52.975 29.194 8.3577 60.487 1580 0
45.256 40.022 8.5781 60.414 1590 0
41.516 42.93 8.6561 59.721 1600 0
37.365 46.895 8.752 59.96 1610 0
35.744 46.275 8.7671 58.473 1620 0
42.541 41.994 8.6329 59.776 1630 0
50.473 34.898 8.4589 61.363 1640 0
52.707 31.658 8.3949 61.483 1650 0
54.284 29.351 8.3496 61.711 1660 0
54.529 30.45 8.3633 62.455 1670 0
51.928 35.954 8.4596 63.16 1680 0
47.924 41.835 8.5717 63.615 1690 0
44.612 44.445 8.6375 62.973 1700 0
41.085 48.526 8.7222 63.583 1710 0
40.022 48.81 8.738 63.12 1720 0
37.767 48.674 8.7649 61.608 1730 0
38.614 48.886 8.7562 62.297 1740 0
35.977 52.633 8.8252 63.754 1750 0
41.706 47.959 8.709 63.556 1760 0
43.176 46.022 8.6713 63.104 1770 0
41.976 45.519 8.6798 61.919 1780 0
39.298 45.802 8.7156 60.35 1790 0
38.487 48.912 8.7581 62.238 1800 0
42.618 43.705 8.652 61.044 1810 0
41.778 44.468 8.6706 61.015 1820 0
36.553 47.651 8.7704 60.056 1830 0
33.304 51.194 8.848 61.074 1840 0
29.997 52.601 8.9065 60.553 1850 0
26.436 53.526 8.966 59.699 1860 0
26.965 53.361 8.9569 59.788 1870 0
26.32 55.714 8.9834 61.618 1880 0
31.097 53.984 8.9022 62.301 1890 0
32.815 51.366 8.8563 60.953 1900 0
26.807 50.565 8.9373 57.231 1910 0
20.554 52.699 9.0529 56.565 1920 0
8.4083 58.73 9.2826 59.329 1930 0
3.4549 61.678 9.3688 61.774 1940 0
5.3915 59.861 9.335 60.104 1950 0
8.3058 57.744 9.2819 58.338 1960 0
9.6164 56.035 9.2548 56.854 1970 0
10.04 54.953 9.2441 55.862 1980 0
8.6974 54.541 9.2666 55.23 1990 0
9.1407 54.117 9.2575 54.884 2000 0
12.61 54.125 9.1959 55.575 2010 0
14.696 51.265 9.1456 53.33 2020 0
18.651 52.64 9.0843 55.847 2030 0
20.943 52.889 9.0477 56.885 2040 0
23.235 53.499 9.0151 58.327 2050 0
22.204 54.253 9.0363 58.621 2060 0
21.584 54.183 9.0457 58.323 2070 0
20.881 54.704 9.0601 58.554 2080 0
20.57 54.741 9.0653 58.478 2090 0
18.179 54.689 9.1039 57.631 2100 0
16.291 55.609 9.1398 57.947 2110 0
12.824 58.291 9.2082 59.685 2120 0
11.201 58.42 9.2353 59.484 2130 0
10.762 60.197 9.2479 61.151 2140 0
5.1095 60.622 9.3407 60.837 2150 0
-0.2275 60.623 9.4285 60.623 2160 0
-6.2324 60.448 9.5275 60.768 2170 0
-10.972 59.506 9.6071 60.509 2180 0
-15.644 58.761 9.685 60.808 2190 0
-27.588 57.352 9.8731 63.642 2200 0
