# Supplementary material for: Inducible microRNA-200c decreases motility of breast cancer cells and reduces filamin A
Source: PLoS One. 2019 Nov 20;14(11):e0224314. doi: 10.1371/journal.pone.0224314 (PMC6867627; doi:10.1371/journal.pone.0224314)
Supplement: S1 Raw Data — (ZIP) [file pone.0224314.s007.zip › MDA-MB-231-200c_noDox/cell140.txt]

33.452 -46.393 6.9079 57.196 190 0
40.538 -40.77 7.0657 57.494 200 0
44.863 -38.283 7.1476 58.976 210 0
53.707 -29.311 7.3544 61.185 220 0
60.834 -18.98 7.5516 63.726 230 0
64.627 -9.4182 7.7093 65.309 240 0
63.847 -7.1541 7.7424 64.246 250 0
62.674 -8.1807 7.7242 63.206 260 0
60.301 -8.8889 7.7076 60.953 270 0
62.508 6.4838 7.9573 62.844 280 0
59.449 24.747 8.2484 64.394 290 0
51.192 41.575 8.5361 65.948 300 0
47.753 44.379 8.6028 65.19 310 0
54.503 32.899 8.3971 63.663 320 1
58.771 22.396 8.2181 62.894 330 1
62.645 11.716 8.0389 63.731 340 1
62.879 -0.48046 7.8463 62.881 350 1
62.192 -12.606 7.654 63.456 360 1
58.403 -18.955 7.5401 61.402 370 1
54.251 -29.62 7.3542 61.81 380 1
45.745 -42.108 7.11 62.175 390 1
38.918 -48.279 6.9616 62.012 400 1
33.716 -53.373 6.8466 63.13 410 1
24.09 -55.701 6.6914 60.688 420 1
10.314 -59.122 6.4559 60.015 430 1
-5.1074 -58.504 6.1961 58.726 440 1
-19.751 -58.681 5.9585 61.916 450 1
-29.586 -56.311 5.7994 63.611 460 1
-39.695 -50.999 5.6218 64.626 470 1
-46.364 -45.037 5.4833 64.637 480 1
-49.781 -32.271 5.2875 59.326 490 1
-53.734 -21.052 5.0858 57.711 500 1
-58.63 -2.1586 4.7492 58.67 510 1
-58.481 8.3026 4.5714 59.068 520 1
-62.651 12.595 4.514 63.905 530 1
-59.715 12.625 4.504 61.035 540 1
-61.13 -17.253 4.9875 63.518 550 1
-55.79 -26.732 5.1592 61.864 560 1
-54.618 -30.049 5.2154 62.338 570 1
-52.264 -29.912 5.2322 60.218 580 1
-52.875 -30.024 5.2288 60.804 590 1
-51.828 -31.419 5.2574 60.608 600 1
-39.74 -49.836 5.61 63.741 610 1
-22.225 -59.876 5.9278 63.868 620 1
-6.9951 -61.065 6.1691 61.465 630 1
0.78866 -63.338 6.2956 63.343 640 1
6.7229 -62.929 6.3896 63.287 650 1
5.4274 -61.875 6.3707 62.113 660 1
20.806 -64.997 6.593 68.246 670 1
13.227 -65.215 6.4833 66.542 680 1
11.239 -65.576 6.4529 66.532 690 1
21.436 -59.281 6.6302 63.037 700 1
32.624 -51.517 6.8477 60.978 710 1
41.685 -47.968 6.9986 63.55 720 1
50.782 -41.146 7.173 65.359 730 1
54.686 -32.117 7.323 63.42 740 1
63.815 -9.7301 7.7027 64.552 750 1
63.957 11.513 8.0321 64.985 760 1
62.04 28.691 8.2871 68.353 770 1
49.718 41.476 8.5492 64.746 780 1
41.253 50.905 8.7437 65.522 790 1
26.281 62.251 9.0253 67.572 800 1
13.803 66.192 9.2192 67.616 810 1
-2.5186 65.781 9.463 65.829 820 1
-17.713 64.743 9.6918 67.123 830 1
-29 56.252 9.9008 63.288 840 1
-50.766 32.302 10.429 60.171 850 1
-62.614 7.6702 10.874 63.082 860 1
-59.143 -17.206 11.279 61.595 870 1
-49.962 -36.301 11.624 61.757 880 1
-50.587 -39.68 11.661 64.292 890 1
-36.113 -52.248 11.962 63.514 900 1
-19.558 -58.275 12.243 61.47 910 1
-6.0972 -65.801 12.474 66.083 920 1
8.7845 -64.367 12.702 64.963 930 1
18.388 -63.08 12.85 65.706 940 1
16.447 -63.104 12.821 65.212 950 1
-6.0752 -64.727 12.473 65.012 960 1
-16.626 -61.411 12.302 63.622 970 1
-23.617 -56.248 12.169 61.005 980 1
-24.536 -57.094 12.16 62.143 990 0
-19.939 -61.73 12.254 64.87 1000 0
-19.111 -58.856 12.252 61.881 1010 0
-18.495 -57.569 12.256 60.467 1020 0
-13.838 -58.203 12.333 59.826 1030 0
-15.921 -54.443 12.282 56.723 1040 0
-5.828 -58.754 12.468 59.043 1050 0
-7.1621 -59.349 12.446 59.78 1060 0
-19.997 -54.087 12.212 57.665 1070 0
-32.236 -52.058 12.012 61.231 1080 0
-35.82 -49.965 11.944 61.479 1090 0
-47.765 -37.791 11.665 60.907 1100 0
-52.748 -27.48 11.476 59.477 1110 0
-58.522 4.0504 10.926 58.662 1120 0
-58.412 23.85 10.608 63.094 1130 0
-41.025 44.571 10.169 60.577 1140 0
-35.985 48.918 10.059 60.728 1150 0
-32.546 48.763 10.013 58.626 1160 0
-35.542 48.75 10.055 60.33 1170 0
-22.537 60.034 9.7839 64.125 1180 0
-33.117 54.276 9.9726 63.582 1190 0
-36.948 48.148 10.079 60.691 1200 0
-33.174 49.942 10.011 59.956 1210 0
-9.1817 59.585 9.5777 60.288 1220 0
2.3814 62.681 9.3868 62.726 1230 0
19.581 61.028 9.1143 64.093 1240 0
30.884 54.087 8.9059 62.283 1250 0
45.578 46.861 8.6533 65.371 1260 0
50.422 41.039 8.5371 65.012 1270 0
36.035 54.42 8.8399 65.269 1280 1
30.892 55.816 8.9193 63.794 1290 1
28.925 58.413 8.965 65.182 1300 1
28.196 58.136 8.9732 64.613 1310 1
27.388 57.669 8.9814 63.842 1320 1
27.848 57.886 8.9764 64.237 1330 1
28.226 57.837 8.9708 64.357 1340 1
27.538 56.612 8.9721 62.955 1350 1
27.739 56.627 8.9693 63.056 1360 1
29.057 56.635 8.9507 63.654 1370 1
28.082 56.662 8.9646 63.239 1380 1
49.326 42.887 8.5697 65.364 1390 1
55.762 34.645 8.4099 65.649 1400 1
59.43 21.301 8.1981 63.132 1410 1
60.66 5.4555 7.9437 60.905 1420 1
60.473 -8.9421 7.7072 61.131 1430 1
64.086 -13.369 7.6483 65.465 1440 1
60.955 -18.578 7.5581 63.723 1450 1
58.529 -5.1524 7.7662 58.756 1460 1
57.507 12.886 8.0744 58.933 1470 1
54.669 27.245 8.3163 61.082 1480 1
56.155 22.511 8.2352 60.499 1490 1
64.805 -6.166 7.7591 65.097 1500 1
65.736 -9.2121 7.7148 66.379 1510 1
64.118 -11.194 7.6811 65.088 1520 1
58.793 2.3178 7.8934 58.839 1530 1
58.453 7.6789 7.9846 58.955 1540 1
57.671 10.029 8.0262 58.537 1550 1
55.545 15.91 8.1329 57.779 1560 1
54.052 13.94 8.1064 55.821 1570 0
53.753 14.742 8.1217 55.737 1580 0
52.74 13.988 8.1132 54.564 1590 0
51.899 12.443 8.0893 53.37 1600 0
51.561 11.174 8.0674 52.758 1610 0
50.656 13.073 8.1065 52.316 1620 0
49.84 12.647 8.1025 51.42 1630 0
46.159 16.663 8.2004 49.074 1640 0
45.251 15.736 8.1886 47.909 1650 0
40.398 18.96 8.2928 44.626 1660 1
31.586 33.119 8.6631 45.766 1670 1
11.635 54.078 9.2129 55.315 1680 1
6.7707 57.255 9.3071 57.654 1690 0
11.21 59.399 9.2382 60.448 1700 0
20.84 61.608 9.0986 65.037 1710 0
23.718 60.77 9.0527 65.234 1720 0
17.123 58.872 9.1417 61.312 1730 1
-2.9788 60.657 9.4738 60.73 1740 1
-12.561 60.029 9.631 61.329 1750 1
-16.526 57.874 9.7029 60.187 1760 0
