# Supplementary material for: Inducible microRNA-200c decreases motility of breast cancer cells and reduces filamin A
Source: PLoS One. 2019 Nov 20;14(11):e0224314. doi: 10.1371/journal.pone.0224314 (PMC6867627; doi:10.1371/journal.pone.0224314)
Supplement: S1 Raw Data — (ZIP) [file pone.0224314.s007.zip › MDA-MB-231-200c_noDox/cell141.txt]

-61.88 3.8128 4.6509 61.998 100 0
-62.385 1.1404 4.6941 62.395 110 0
-61.639 -1.1257 4.7306 61.65 120 0
-60.663 0.41046 4.7056 60.665 130 0
-60.598 1.1444 4.6935 60.609 140 0
-61.445 0.52163 4.7039 61.447 150 0
-61.638 0.47212 4.7047 61.64 160 0
-61.115 0.40637 4.7057 61.117 170 0
-61.636 -0.15741 4.7149 61.636 180 0
-61.326 0.49243 4.7044 61.328 190 0
-61.964 -2.0854 4.746 61.999 200 0
-61.431 -1.2756 4.7332 61.444 210 0
-61.227 -0.68174 4.7235 61.23 220 0
-61.355 -1.7972 4.7417 61.381 230 0
-61.096 -2.0703 4.7463 61.131 240 0
-62.109 -1.3427 4.734 62.123 250 0
-60.661 -3.2824 4.7664 60.75 260 0
-61.226 -2.908 4.7598 61.295 270 0
-61.528 -2.0293 4.7454 61.562 280 0
-60.648 1.0709 4.6947 60.657 290 0
-60.874 -1.6035 4.7387 60.895 300 0
-60.577 -3.7579 4.7743 60.693 310 0
-61.16 -4.944 4.793 61.36 320 0
-61.226 -3.4994 4.7695 61.326 330 0
-60.412 -3.3501 4.7678 60.505 340 0
-60.049 -7.5461 4.8374 60.522 350 0
-60.197 -12.106 4.9108 61.402 360 0
-60.61 -1.7984 4.7421 60.637 370 0
-60.798 3.4667 4.6554 60.896 380 0
-60.142 4.751 4.6336 60.33 390 0
-60.378 1.4115 4.689 60.395 400 0
-60.093 -7.8924 4.843 60.609 410 0
-60.284 -4.7063 4.7903 60.467 420 0
-60.447 -0.54681 4.7214 60.45 430 0
-59.559 -1.3331 4.7348 59.574 440 0
-56.884 -4.8481 4.7974 57.09 450 0
-57.937 -2.0436 4.7476 57.973 460 0
-58.606 -0.94725 4.7286 58.614 470 0
-57.6 -5.0505 4.7998 57.821 480 0
-56.642 -8.5077 4.8615 57.277 490 0
-56.812 -8.9514 4.8687 57.513 500 0
-56.827 -4.6059 4.7933 57.013 510 0
-57.275 -4.5278 4.7913 57.454 520 0
-56.282 -8.3458 4.8596 56.897 530 0
-56.022 -12.021 4.9238 57.297 540 0
-56.262 -11.253 4.9098 57.376 550 0
-56.542 -5.8949 4.8163 56.848 560 0
-55.625 -4.6979 4.7966 55.823 570 0
-56.228 -9.2387 4.8752 56.982 580 0
-55.785 -12.581 4.9342 57.186 590 0
-56.268 -15.674 4.9841 58.41 600 0
-55.771 -12.588 4.9344 57.174 610 0
-56.722 -10.426 4.8942 57.672 620 0
-56.979 -8.8334 4.8662 57.66 630 0
-56.294 -12.206 4.9259 57.602 640 0
-56.495 -19.845 5.0502 59.879 650 0
-55.005 -18.128 5.0307 57.915 660 0
-55.545 -11.511 4.9167 56.725 670 0
-54.712 -11.341 4.9168 55.875 680 0
-53.664 -14.097 4.9693 55.485 690 1
-53.269 -19.108 5.0568 56.592 700 1
-54.679 -16.634 5.0077 57.154 710 1
-53.749 -19.547 5.0612 57.193 720 1
-51.003 -24.456 5.1595 56.564 730 1
-48.725 -27.458 5.2256 55.93 740 1
-47.288 -32.846 5.3195 57.577 750 1
-45.115 -39.377 5.43 59.882 760 1
-44.738 -41.245 5.4572 60.849 770 1
-43.008 -43.049 5.4983 60.851 780 1
-41.549 -46.1 5.5497 62.061 790 1
-39.144 -48.48 5.6039 62.31 800 1
-34.851 -52.507 5.6972 63.021 810 1
-32.415 -54.104 5.7434 63.071 820 1
-34.258 -51.43 5.6956 61.796 830 0
-31.671 -48.675 5.7063 58.072 840 0
-29.499 -48.732 5.7389 56.965 850 0
-31.978 -49.209 5.7069 58.687 860 0
-30.184 -50.056 5.7406 58.452 870 0
-28.526 -50.736 5.771 58.206 880 0
-30.679 -49.383 5.7273 58.136 890 1
-30.357 -47.283 5.7124 56.19 900 1
-33.609 -43.613 5.6266 55.061 910 1
-35.136 -41.177 5.5768 54.13 920 1
-37.76 -38.655 5.5095 54.037 930 1
-41.082 -35.067 5.419 54.013 940 1
-48.508 -24.62 5.1821 54.399 950 1
-52.183 -17.919 5.0432 55.174 960 1
-54.461 -14.754 4.977 56.424 970 1
-57.085 -11.155 4.9054 58.164 980 1
-59.238 -7.4627 4.8377 59.706 990 1
-59.964 -3.3771 4.7686 60.059 1000 1
-59.36 4.3055 4.64 59.515 1010 1
-58.064 8.9183 4.56 58.744 1020 1
-57.433 11.687 4.5116 58.61 1030 1
-57.854 13.215 4.4878 59.344 1040 1
-57.327 15.578 4.4471 59.406 1050 1
-55.804 16.992 4.4168 58.333 1060 1
-55.163 19 4.3807 58.343 1070 1
-53.383 20.16 4.3513 57.063 1080 1
-52.945 23.15 4.3002 57.785 1090 1
-52.551 24.465 4.2767 57.967 1100 1
-52.575 24.323 4.2791 57.929 1110 1
-51.227 24.604 4.2646 56.829 1120 1
-51.261 24.326 4.2693 56.74 1130 1
-49.767 26.966 4.2158 56.603 1140 1
-48.58 30.469 4.1522 57.344 1150 1
-47.023 34.337 4.0817 58.226 1160 1
-43.67 39.409 3.9782 58.823 1170 1
-42.734 42.266 3.9325 60.105 1180 1
-39.117 44.381 3.864 59.159 1190 1
-36.201 45.135 3.8176 57.86 1200 1
-33.593 46.529 3.7669 57.389 1210 1
-33.354 47.244 3.7563 57.832 1220 1
-32.056 48.741 3.7233 58.337 1230 1
-28.686 49.858 3.6637 57.521 1240 1
-26.041 50.731 3.6158 57.024 1250 1
-21.845 51.785 3.5408 56.205 1260 1
-19.401 53.512 3.4894 56.921 1270 1
-21.212 53.427 3.5195 57.483 1280 1
-22.61 56.228 3.5239 60.604 1290 1
-20.745 57.151 3.4898 60.8 1300 1
-11.133 58.764 3.3288 59.809 1310 1
2.2449 57.813 3.1028 57.857 1320 1
11.513 57.195 2.943 58.342 1330 1
16.666 54.896 2.8468 57.37 1340 1
25.265 52.864 2.6958 58.592 1350 1
29.719 50.113 2.6063 58.263 1360 1
34.547 44.836 2.4851 56.602 1370 1
40.083 37.502 2.3229 54.891 1380 1
47.168 30.965 2.1517 56.424 1390 1
52.183 24.436 2.0087 57.621 1400 1
55.532 17.154 1.8704 58.121 1410 1
57.131 3.9754 1.6403 57.269 1420 1
54.482 -7.6509 1.4313 55.017 1430 1
48.836 -16.05 1.2533 51.406 1440 1
42.999 -25.607 1.0337 50.047 1450 1
34.955 -40.663 0.71006 53.622 1460 1
24.669 -48.813 0.46795 54.693 1470 1
4.3817 -53.468 0.081767 53.647 1480 1
-11.291 -55.928 -0.1992 57.056 1490 1
-19.419 -56.112 -0.33318 59.377 1500 1
-28.653 -56.585 -0.46872 63.426 1510 1
-31.765 -56.119 -0.51507 64.486 1520 1
-34.337 -54.468 -0.56248 64.388 1530 1
-28.664 -56.449 -0.46986 63.31 1540 1
-19.487 -60.534 -0.31144 63.593 1550 1
-0.58207 -64.534 -0.0090193 64.537 1560 1
15.63 -62.22 0.24612 64.153 1570 1
30.873 -55.394 0.50845 63.416 1580 1
42.881 -42.594 0.78876 60.44 1590 1
54.565 -28.884 1.0839 61.738 1600 1
62.105 -12.457 1.3728 63.342 1610 1
62.042 6.8963 1.6815 62.424 1620 1
56.361 26.422 2.0092 62.246 1630 1
47.828 39.709 2.2637 62.163 1640 1
33.195 52.095 2.5743 61.772 1650 1
18.05 59.846 2.8487 62.509 1660 1
2.8657 63.21 3.0963 63.275 1670 1
-17.334 60.126 3.4223 62.575 1680 1
-28.978 52.976 3.6421 60.384 1690 1
-41.928 46.583 3.8745 62.673 1700 1
-39.379 46.399 3.8453 60.857 1710 1
-31.376 52.145 3.6833 60.857 1720 1
-15.735 58.579 3.404 60.656 1730 1
0.34755 60.142 3.1358 60.143 1740 1
16.342 60.636 2.8783 62.799 1750 1
27.822 55.475 2.6767 62.061 1760 0
