# Supplementary material for: Inducible microRNA-200c decreases motility of breast cancer cells and reduces filamin A
Source: PLoS One. 2019 Nov 20;14(11):e0224314. doi: 10.1371/journal.pone.0224314 (PMC6867627; doi:10.1371/journal.pone.0224314)
Supplement: S1 Raw Data — (ZIP) [file pone.0224314.s007.zip › MDA-MB-231-200c_noDox/cell142.txt]

2.3529 65.54 3.1057 65.582 10 0
1.7156 63.493 3.1146 63.516 20 0
2.4715 62.521 3.1021 62.57 30 0
3.5084 62.311 3.0853 62.41 40 0
2.5628 60.908 3.0995 60.962 50 0
-0.28246 60.062 3.1463 60.063 60 0
1.1891 60.149 3.1218 60.161 70 0
1.1485 60.018 3.1225 60.029 80 0
3.3632 58.142 3.0838 58.239 90 0
4.0795 57.49 3.0708 57.635 100 0
0.93688 58.181 3.1255 58.188 110 0
-0.043434 56.501 3.1424 56.501 120 0
3.5639 56.703 3.0788 56.815 130 0
8.6153 56.501 2.9903 57.154 140 0
10.2 55.462 2.9597 56.392 150 0
10.384 55.475 2.9566 56.438 160 0
22.361 52.467 2.7387 57.034 170 0
18.117 50.334 2.7961 53.495 180 0
14.441 51.643 2.8689 53.624 190 0
13.581 51.375 2.8832 53.14 200 0
16.819 50.322 2.819 53.058 210 0
15.398 49.808 2.8418 52.133 220 0
39.531 41.243 2.3774 57.129 230 0
50.709 37.101 2.2024 62.832 240 0
50.744 34.206 2.1639 61.196 250 0
48.699 33.029 2.1668 58.842 260 0
43.247 32.631 2.2172 54.176 270 0
35.612 36.944 2.3746 51.313 280 0
30.933 37.91 2.4572 48.929 290 0
27.787 37.606 2.5052 46.758 300 0
27.612 36.702 2.4966 45.928 310 0
34.995 31.486 2.3035 47.075 320 0
35.314 29.629 2.2689 46.098 330 0
53.736 16.188 1.8634 56.122 340 0
59.159 8.5208 1.7138 59.769 350 0
60.296 3.2752 1.6251 60.385 360 0
58.022 1.4923 1.5965 58.041 370 0
55.982 -10.301 1.3888 56.922 380 0
59.253 -17.07 1.2903 61.663 390 0
57.362 -21.393 1.2138 61.221 400 0
54.805 -24.573 1.1493 60.062 410 0
53.801 -29.765 1.0655 61.486 420 0
48.88 -36.362 0.93121 60.921 430 0
45.542 -36.919 0.88959 58.626 440 0
42.21 -46.692 0.73503 62.944 450 0
38.864 -41.825 0.74871 57.095 460 0
39.272 -37.353 0.81044 54.199 470 0
35.576 -42.881 0.69255 55.718 480 0
32.299 -50.281 0.57099 59.761 490 0
32.378 -49.208 0.58198 58.905 500 0
32.524 -43.774 0.639 54.534 510 0
27.582 -48.544 0.5167 55.832 520 0
25.437 -48.85 0.48008 55.076 530 0
21.815 -51.001 0.40418 55.47 540 0
9.7269 -54.494 0.17663 55.356 550 0
-0.73786 -55.782 -0.013227 55.787 560 0
-15.731 -57.279 -0.26803 59.4 570 0
-17.219 -58.658 -0.28552 61.133 580 0
-15.993 -57.896 -0.26951 60.064 590 0
-7.2996 -59.953 -0.12116 60.396 600 0
-9.3779 -56.024 -0.16585 56.804 610 0
-9.6865 -53.254 -0.17992 54.128 620 0
-13.627 -51.701 -0.25771 53.467 630 0
-23.012 -50.964 -0.42412 55.919 640 0
-26.112 -47.011 -0.50701 53.776 650 0
-23.967 -49.887 -0.44787 55.346 660 0
-30.919 -44.448 -0.60779 54.144 670 0
-32.128 -41.254 -0.66167 52.289 680 0
-25.647 -45.428 -0.51396 52.168 690 0
-21.688 -46.781 -0.4341 51.564 700 0
-18.91 -48.443 -0.37216 52.003 710 0
-17.625 -47.846 -0.35295 50.989 720 0
-20.124 -48.142 -0.39595 52.179 730 0
-33.678 -40.545 -0.69314 52.707 740 1
-35.337 -35.38 -0.7848 50.005 750 1
-44.389 -26.859 -1.0266 51.883 760 1
-52.192 -20.58 -1.1952 56.103 770 1
-58.681 -6.6483 -1.458 59.056 780 1
-59.352 6.0821 -1.6729 59.663 790 1
-57.677 19.466 -1.8963 60.873 800 1
-53.642 26.026 -2.0225 59.622 810 1
-52.206 25.323 -2.0224 58.023 820 1
-51.742 23.086 -1.9905 56.659 830 1
-58.259 11.467 -1.7651 59.377 840 1
-57.936 -1.5552 -1.544 57.957 850 1
-55.295 -13.104 -1.3381 56.826 860 1
-54.918 -17.615 -1.2604 57.674 870 1
-51.253 -21.279 -1.1773 55.495 880 1
-52.369 -17.343 -1.251 55.166 890 0
-51.389 -17.303 -1.246 54.224 900 0
-56.493 5.1252 -1.6613 56.725 910 1
-50.258 23.545 -2.0089 55.5 920 1
-42.703 36.86 -2.2829 56.411 930 1
-39.36 42.006 -2.3887 57.564 940 1
-46.208 34.293 -2.2092 57.542 950 1
-46.269 33.181 -2.1929 56.937 960 1
-53.436 27.081 -2.0399 59.906 970 1
-55.25 19.591 -1.9116 58.62 980 1
-53.805 -0.43662 -1.5627 53.807 990 1
-51.478 -23.646 -1.1402 56.65 1000 1
-45.871 -31.236 -0.97297 55.496 1010 1
-40.654 -33.29 -0.88465 52.545 1020 0
-42.234 -32.904 -0.90894 53.539 1030 0
-46.931 -21.54 -1.1405 51.638 1040 1
-49.857 -9.1901 -1.3885 50.697 1050 1
-52.695 7.4556 -1.7113 53.22 1060 1
-46.288 27.139 -2.1011 53.657 1070 1
-43.837 34.205 -2.2334 55.602 1080 1
-48.08 26.594 -2.076 54.945 1090 0
-46.855 29.089 -2.1264 55.151 1100 0
-49.067 29.919 -2.1184 57.469 1110 0
-50.625 28.045 -2.0767 57.874 1120 0
-48.466 29.565 -2.1186 56.772 1130 0
-46.059 36.297 -2.2382 58.642 1140 1
-43.356 37.416 -2.2828 57.268 1150 1
-38.665 40.288 -2.3767 55.84 1160 1
-38.043 39.698 -2.3775 54.984 1170 1
-35.744 39.259 -2.403 53.093 1180 1
-32.411 40.008 -2.4607 51.489 1190 1
-29.582 39.314 -2.4965 49.2 1200 1
-23.942 43.228 -2.6358 49.416 1210 1
-18.688 43.909 -2.7392 47.721 1220 1
-10.024 45.28 -2.9237 46.376 1230 1
4.8021 46.32 -3.2449 46.569 1240 1
19.217 44.457 -3.5496 48.432 1250 1
29.446 42.643 -3.7459 51.822 1260 1
43.301 36.261 -4.0152 56.479 1270 1
50.074 27.594 -4.2087 57.174 1280 1
55.014 17.697 -4.4012 57.79 1290 1
52.8 11.885 -4.491 54.121 1300 1
49.346 7.7776 -4.5561 49.955 1310 1
43.584 0.80765 -4.6939 43.591 1320 1
38.98 -3.0215 -4.7897 39.096 1330 1
36.039 -6.2633 -4.8845 36.579 1340 1
25.264 -18.052 -5.3328 31.051 1350 1
19.8 -33.824 -5.7536 39.193 1360 1
13.449 -51.387 -6.0272 53.117 1370 1
4.6834 -57.638 -6.2021 57.828 1380 1
-3.5474 -60.881 -6.3414 60.984 1390 1
-12.78 -58.477 -6.4983 59.857 1400 1
-22.462 -53.387 -6.6814 57.92 1410 1
-31.461 -48.03 -6.8631 57.417 1420 1
-37.624 -41.686 -7.0174 56.154 1430 1
-45.035 -36.231 -7.1765 57.8 1440 1
-46.471 -31.255 -7.2619 56.004 1450 1
-49.21 -20.77 -7.4546 53.413 1460 1
-56.323 -13.136 -7.6249 57.834 1470 1
-59.451 -7.1856 -7.7337 59.883 1480 1
-58.698 -4.3039 -7.7808 58.856 1490 1
-56.492 2.0517 -7.8903 56.529 1500 1
-55.525 12.042 -8.0675 56.816 1510 1
-53.867 15.664 -8.137 56.098 1520 1
-50.083 19.51 -8.2255 53.749 1530 1
-48.225 24.886 -8.3304 54.267 1540 1
-48.097 26.118 -8.3515 54.731 1550 1
-48.041 26.2 -8.3533 54.721 1560 1
-46.813 27.462 -8.3845 54.273 1570 1
-48.501 26.985 -8.3617 55.503 1580 0
-50.205 26.4 -8.3381 56.723 1590 0
-49.911 23.675 -8.2969 55.241 1600 0
-49.8 21.922 -8.2687 54.412 1610 0
-49.874 20.264 -8.2399 53.834 1620 0
-50.172 20.088 -8.2348 54.044 1630 0
-49.001 23.244 -8.2969 54.234 1640 0
-49.367 23.994 -8.3064 54.889 1650 0
-52.037 21.171 -8.2404 56.179 1660 0
-52.871 18.896 -8.1972 56.146 1670 0
-52.038 16.537 -8.1617 54.602 1680 0
-52.261 19.457 -8.2104 55.766 1690 1
-50.941 19.504 -8.2196 54.548 1700 1
-49.597 19.969 -8.2368 53.466 1710 1
-50.259 20.9 -8.2481 54.432 1720 1
-49.191 22.358 -8.2806 54.033 1730 1
-50.404 20.753 -8.2446 54.509 1740 1
-52.194 18.16 -8.1888 55.263 1750 1
-51.458 17.485 -8.1815 54.348 1760 0
