# Supplementary material for: Inducible microRNA-200c decreases motility of breast cancer cells and reduces filamin A
Source: PLoS One. 2019 Nov 20;14(11):e0224314. doi: 10.1371/journal.pone.0224314 (PMC6867627; doi:10.1371/journal.pone.0224314)
Supplement: S1 Raw Data — (ZIP) [file pone.0224314.s007.zip › MDA-MB-231-200c_noDox/cell143.txt]

51.159 -20.236 7.4773 55.016 10 1
50.379 -21.589 7.4491 54.81 20 1
50.351 -24.019 7.4089 55.786 30 1
49.806 -25.167 7.3861 55.804 40 1
48.455 -27.481 7.3381 55.706 50 1
48.491 -27.845 7.3327 55.917 60 1
47.292 -29.26 7.2999 55.612 70 1
46.166 -32.317 7.2433 56.353 80 1
40.789 -37.51 7.1104 55.414 90 1
38.208 -40.559 7.0387 55.721 100 1
34.822 -44.815 6.9438 56.753 110 1
31.743 -48.748 6.8604 58.172 120 1
27.492 -54.612 6.7496 61.142 130 1
23.691 -59.747 6.6607 64.273 140 1
24.363 -57.233 6.6856 62.203 150 0
20.921 -53.496 6.656 57.442 160 0
21.106 -53.966 6.656 57.947 170 0
19.599 -52.616 6.6398 56.148 180 0
17.704 -51.842 6.6123 54.781 190 0
18.793 -47.723 6.6583 51.289 200 0
17.289 -48.209 6.6275 51.215 210 0
23.281 -41.868 6.7907 47.906 220 0
18.157 -46.783 6.6534 50.183 230 0
23.512 -38.449 6.832 45.068 240 0
22.821 -35.891 6.8495 42.532 250 0
26.053 -33.173 6.9489 42.18 260 0
26.311 -31.805 6.9743 41.277 270 0
26.004 -32.253 6.9617 41.431 280 0
19.993 -36.15 6.7884 41.31 290 1
16.12 -38.373 6.6809 41.622 300 1
8.4519 -43.765 6.474 44.573 310 1
1.2959 -46.637 6.311 46.655 320 1
-15.048 -58.489 6.0314 60.394 330 1
-23.363 -57.421 5.8968 61.992 340 1
-25.5 -56.684 5.8604 62.155 350 1
-27.909 -56.967 5.8276 63.436 360 1
-31.932 -52.384 5.7358 61.349 370 1
-34.672 -49.366 5.6709 60.326 380 1
-38.423 -46.877 5.5966 60.611 390 1
-38.859 -44.78 5.5685 59.29 400 0
-39.736 -44.31 5.5522 59.517 410 0
-41.795 -41.55 5.4948 58.934 420 0
-44.555 -38.561 5.4258 58.925 430 0
-37.863 -45.606 5.5903 59.275 440 0
-37.548 -40.607 5.5369 55.306 450 0
-40.849 -36.481 5.4414 54.767 460 0
-44.414 -33.538 5.3592 55.655 470 0
-43.92 -33.02 5.3571 54.948 480 0
-46.613 -30.79 5.2961 55.864 490 0
-45.241 -31.486 5.3204 55.119 500 0
-43.678 -32.602 5.3536 54.504 510 0
-41.766 -32.753 5.3774 53.077 520 0
-46.389 -28.287 5.26 54.333 530 0
-46.879 -25.822 5.2159 53.52 540 0
-45.14 -27.488 5.2594 52.851 550 0
-45.885 -26.664 5.2388 53.07 560 0
-48.203 -23.278 5.1623 53.53 570 0
-49.114 -19.562 5.0914 52.866 580 0
-50.916 -17.522 5.0438 53.847 590 0
-53.237 -12.226 4.9381 54.623 600 0
-55.002 -7.1986 4.8425 55.471 610 0
-57.145 3.2294 4.6559 57.236 620 0
-59.182 -0.031655 4.7129 59.182 630 0
-58.689 1.3413 4.6895 58.704 640 0
-60.375 7.3006 4.5921 60.815 650 0
-62.226 13.879 4.4929 63.755 660 0
-59.231 -5.9382 4.8123 59.528 670 0
-51.365 -18.674 5.0611 54.655 680 0
-53.185 -19.991 5.0719 56.818 690 0
-59.399 -6.3803 4.8194 59.74 700 1
-61.001 2.8776 4.6653 61.068 710 1
-59.866 11.448 4.5234 60.951 720 1
-57.8 17.696 4.4153 60.448 730 1
-53.975 26.874 4.2504 60.295 740 1
-49.315 34.467 4.1024 60.166 750 1
-45.086 40.785 3.977 60.796 760 1
-39.623 44.874 3.8649 59.863 770 1
-36.732 49.67 3.7784 61.777 780 1
-28.69 53.208 3.6361 60.45 790 1
-17.645 55.303 3.4504 58.05 800 1
-9.3969 58.479 3.3009 59.23 810 1
4.4985 59.359 3.066 59.529 820 1
13.406 56.756 2.9096 58.318 830 1
26.061 49.633 2.6581 56.059 840 1
39.187 42.866 2.401 58.079 850 1
45.641 31.233 2.1709 55.305 860 1
55.531 23.37 1.9691 60.248 870 1
59.875 8.314 1.7088 60.45 880 1
62.778 -2.3384 1.5336 62.822 890 1
64.293 -8.1388 1.4449 64.806 900 1
59.71 -15.702 1.3136 61.74 910 1
57.783 -24.497 1.1698 62.761 920 1
52.115 -30.368 1.0432 60.317 930 1
49.84 -36.948 0.93286 62.042 940 1
37.921 -47.94 0.66924 61.125 950 1
29.466 -55.521 0.48792 62.855 960 1
16.072 -62.801 0.25054 64.825 970 1
9.5456 -63.437 0.14935 64.151 980 1
-11.132 -60.341 -0.18243 61.36 990 1
-18.171 -58.46 -0.30136 61.219 1000 1
-32.378 -54.666 -0.53473 63.535 1010 1
-47.464 -37.897 -0.89701 60.737 1020 1
-55.305 -12.835 -1.3428 56.775 1030 1
-56.641 10.023 -1.7459 57.521 1040 1
-47.1 34.286 -2.2 58.257 1050 1
-33.939 46.828 -2.5144 57.834 1060 1
-13.031 57.832 -2.92 59.282 1070 1
5.9404 58.262 -3.2432 58.564 1080 1
18.665 58.406 -3.4509 61.316 1090 1
30.206 46.929 -3.7135 55.81 1100 1
42.833 39.154 -3.9718 58.032 1110 1
52.552 30.697 -4.1837 60.861 1120 1
58.627 17.737 -4.4186 61.251 1130 1
59.385 6.352 -4.6058 59.724 1140 1
63.199 -4.9548 -4.7906 63.393 1150 1
61.858 -17.898 -4.994 64.395 1160 1
55.605 -32.263 -5.2381 64.287 1170 1
46.987 -41.89 -5.4405 62.949 1180 1
34.471 -48.415 -5.6645 59.433 1190 1
22.234 -61.495 -5.9362 65.391 1200 1
11.14 -63.47 -6.1094 64.441 1210 1
4.559 -63.751 -6.2118 63.914 1220 1
-1.7322 -63.074 -6.3106 63.098 1230 1
-13.194 -63.447 -6.4882 64.804 1240 1
-22.982 -64.999 -6.623 68.942 1250 1
-25.998 -61.206 -6.6849 66.499 1260 1
-40.063 -54.259 -6.9192 67.447 1270 1
-44.288 -48.352 -7.0247 65.57 1280 1
-53.017 -39.349 -7.2155 66.024 1290 1
-59.185 -28.757 -7.4017 65.801 1300 1
-61.454 -16.063 -7.5983 63.519 1310 1
-63.219 -3.8553 -7.7931 63.337 1320 1
-60.54 10.265 -8.0219 61.404 1330 1
-53.352 30.623 -8.3751 61.516 1340 1
-44.819 40.402 -8.5876 60.341 1350 1
-31.107 54.102 -8.903 62.408 1360 1
-16.292 56.408 -9.1436 58.714 1370 1
-4.996 59.918 -9.3416 60.126 1380 1
9.1361 61.936 -9.5712 62.606 1390 1
16.039 61.414 -9.6802 63.474 1400 1
29.537 50.655 -9.9527 58.638 1410 1
38.32 47.001 -10.109 60.642 1420 1
47.274 38.538 -10.312 60.992 1430 1
53.508 30.72 -10.474 61.699 1440 1
57.322 22.617 -10.62 61.622 1450 1
61.842 12.022 -10.804 62.999 1460 1
63.507 2.2367 -10.96 63.546 1470 1
63.507 -11.376 -11.173 64.518 1480 1
61.806 -19.072 -11.295 64.682 1490 1
61.467 -24.148 -11.37 66.04 1500 1
55.444 -31.379 -11.511 63.708 1510 1
52.101 -40.738 -11.659 66.137 1520 1
48.6 -46.179 -11.755 67.041 1530 1
40.608 -51.416 -11.898 65.518 1540 1
30.067 -55.869 -12.073 63.446 1550 1
24.074 -61.242 -12.192 65.804 1560 1
18.78 -61.99 -12.272 64.772 1570 1
11.075 -63.314 -12.393 64.275 1580 1
1.2075 -64.632 -12.548 64.643 1590 1
-6.2354 -64.281 -12.663 64.582 1600 1
-8.4177 -63.373 -12.698 63.93 1610 1
-18.56 -60.804 -12.863 63.574 1620 1
-20.462 -59.962 -12.895 63.358 1630 1
-21.189 -54.995 -12.934 58.936 1640 1
-23.109 -52.985 -12.978 57.805 1650 1
-25.046 -51.076 -13.022 56.886 1660 1
-37.735 -44.471 -13.27 58.324 1670 1
-47.031 -37.119 -13.469 59.914 1680 1
-55.55 -28.557 -13.662 62.461 1690 1
-55.453 -32.849 -13.602 64.453 1700 1
-51.345 -39.265 -13.484 64.638 1710 1
-50.536 -39.501 -13.474 64.142 1720 1
-53.097 -38.779 -13.506 65.751 1730 1
-55.141 -31.73 -13.615 63.618 1740 1
-55.473 -29.704 -13.646 62.925 1750 1
-54.39 -30.221 -13.63 62.222 1760 0
