# Supplementary material for: Inducible microRNA-200c decreases motility of breast cancer cells and reduces filamin A
Source: PLoS One. 2019 Nov 20;14(11):e0224314. doi: 10.1371/journal.pone.0224314 (PMC6867627; doi:10.1371/journal.pone.0224314)
Supplement: S1 Raw Data — (ZIP) [file pone.0224314.s007.zip › MDA-MB-231-200c_noDox/cell144.txt]

-12.966 58.021 3.3615 59.452 300 0
-10.027 58.126 3.3124 58.985 310 0
-4.3237 59.62 3.214 59.777 320 0
1.4211 57.599 3.1169 57.616 330 0
1.6708 57.783 3.1127 57.807 340 0
4.6475 55.765 3.0584 55.959 350 0
13.683 52.5 2.8866 54.254 360 0
19.507 54.407 2.7973 57.798 370 0
13.622 53.956 2.8943 55.649 380 1
3.1612 55.163 3.0843 55.254 390 1
-9.6032 55.076 3.3142 55.907 400 1
-23.835 49.111 3.5934 54.589 410 1
-32.612 44.592 3.773 55.245 420 1
-38.528 40.717 3.8994 56.056 430 1
-42.622 36.091 4.0098 55.85 440 1
-43.352 35.177 4.0307 55.828 450 0
-43.509 35.808 4.0238 56.349 460 0
-45.691 32.924 4.088 56.318 470 0
-51.752 29.708 4.1913 59.673 480 0
-48.002 33.723 4.1 58.664 490 0
-41.391 37.706 3.9735 55.99 500 0
-34.015 46.385 3.7743 57.521 510 0
-25.41 51.587 3.5993 57.505 520 0
-26.108 49.85 3.624 56.273 530 0
-33.025 44.095 3.7844 55.091 540 0
-42.842 38.019 3.9866 57.278 550 0
-54.905 26.891 4.2569 61.137 560 0
-59.902 14.88 4.4689 61.722 570 0
-59.197 9.3837 4.5552 59.936 580 0
-57.666 9.5465 4.5483 58.451 590 0
-55.181 9.5201 4.5415 55.996 600 0
-53.556 10.589 4.5172 54.593 610 0
-52.273 14.627 4.4395 54.281 620 0
-50.615 16.069 4.405 53.104 630 0
-51.228 12.098 4.4805 52.637 640 0
-49.19 8.5973 4.5394 49.935 650 0
-50.259 4.5655 4.6218 50.466 660 0
-50.154 -2.2394 4.757 50.204 670 0
-52.519 -20.169 5.0791 56.259 680 0
-53.013 -32.749 5.2658 62.313 690 0
-53.203 -31.961 5.2533 62.064 700 0
-52.28 -29.624 5.2279 60.09 710 0
-51.202 -29.993 5.2423 59.34 720 0
-52.688 -28.058 5.2017 59.693 730 0
-50.877 -27.987 5.2153 58.067 740 0
-47.604 -33.727 5.3288 58.34 750 0
-47.05 -35.127 5.3537 58.716 760 0
-45.733 -37.148 5.3946 58.92 770 0
-48.289 -32.35 5.3026 58.124 780 1
-50.633 -24.185 5.158 56.112 790 1
-48.141 -21.304 5.129 52.644 800 1
-48.692 -18.106 5.0684 51.949 810 1
-51.565 -11.295 4.928 52.788 820 1
-53.69 -2.8529 4.7655 53.765 830 1
-51.898 4.2151 4.6313 52.069 840 1
-51.527 14.6 4.4363 53.556 850 1
-52.572 20.209 4.3454 56.323 860 1
-47.559 25.878 4.2141 54.144 870 1
-38.919 32.577 4.0155 50.753 880 1
-25.928 42.799 3.6863 50.04 890 1
-12.668 57.948 3.3568 59.316 900 1
-4.7987 56.551 3.2262 56.755 910 1
21.904 58.804 2.785 62.751 920 1
28.133 55.756 2.6743 62.451 930 1
31.238 51.493 2.5963 60.227 940 1
33.096 48.39 2.5417 58.625 950 1
33.025 46.861 2.5277 57.329 960 1
34.608 46.854 2.5054 58.25 970 1
33.626 47.298 2.5236 58.033 980 1
32.164 48.169 2.5529 57.921 990 1
29.65 49.514 2.602 57.712 1000 1
28.456 49.685 2.6215 57.256 1010 1
28.545 48.414 2.6089 56.203 1020 0
31.759 43.606 2.5121 53.945 1030 0
34.407 40.679 2.4395 53.279 1040 0
40.032 34.779 2.2861 53.03 1050 0
45.077 31.845 2.1858 55.191 1060 0
51.513 26.6 2.0475 57.975 1070 0
54.52 23.412 1.9764 59.334 1080 0
52.557 26.371 2.0358 58.802 1090 1
48.573 28.584 2.1027 56.359 1100 1
45.901 31.888 2.178 55.891 1110 1
40.129 36.735 2.3121 54.404 1120 1
35.436 37.854 2.3892 51.852 1130 1
32.623 37.29 2.4229 49.546 1140 1
37.864 34.326 2.3072 51.108 1150 1
39.775 32.091 2.2497 51.107 1160 1
42.568 28.801 2.1656 51.396 1170 1
44.446 25.81 2.0969 51.396 1180 1
48.096 19.459 1.9553 51.883 1190 1
51.866 12.1 1.8 53.259 1200 1
53.657 9.3173 1.7427 54.46 1210 1
60.587 1.6774 1.5985 60.61 1220 1
58.871 -2.2486 1.5326 58.914 1230 1
58.728 -5.2866 1.481 58.966 1240 1
57.491 -6.0169 1.4665 57.805 1250 0
57.162 -7.4164 1.4418 57.641 1260 0
56.414 -6.6426 1.4536 56.804 1270 0
56.322 -7.2918 1.442 56.793 1280 0
55.891 -9.814 1.397 56.746 1290 0
56.19 -13.324 1.338 57.748 1300 0
54.601 -14.966 1.3033 56.615 1310 0
55.081 -13.699 1.327 56.759 1320 0
55.225 -11.433 1.3666 56.396 1330 0
53.574 -12.858 1.3352 55.095 1340 0
52.503 -14.99 1.2927 54.601 1350 1
51.974 -20.76 1.1908 55.967 1360 1
50.679 -24.593 1.119 56.331 1370 1
48.407 -28.166 1.0438 56.005 1380 1
46.191 -32.006 0.96485 56.196 1390 1
44.801 -35.69 0.8981 57.279 1400 1
42.053 -38.78 0.82586 57.205 1410 1
40.947 -41.448 0.77931 58.263 1420 1
40.715 -42.596 0.76283 58.925 1430 0
40.833 -40.96 0.78384 57.836 1440 0
41.6 -39.369 0.81295 57.275 1450 0
41.632 -38.755 0.82117 56.879 1460 0
41.895 -37.98 0.83438 56.548 1470 0
40.346 -38.146 0.81342 55.524 1480 1
38.376 -41.271 0.74907 56.356 1490 1
36.766 -42.603 0.71198 56.274 1500 1
36.11 -43.457 0.69332 56.501 1510 1
32.045 -46.586 0.60255 56.543 1520 1
28.747 -49.844 0.52314 57.54 1530 1
26.989 -50.786 0.48847 57.512 1540 1
25.121 -51.915 0.45068 57.674 1550 1
25.394 -51.154 0.46078 57.11 1560 0
25.419 -51.043 0.46204 57.022 1570 0
25.88 -49.734 0.47981 56.065 1580 0
24.245 -50.125 0.45052 55.681 1590 0
23.41 -50.984 0.43044 56.102 1600 0
22.139 -50.866 0.4105 55.475 1610 0
22.612 -50.955 0.41765 55.747 1620 0
21.745 -50.871 0.40395 55.323 1630 0
20.693 -50.805 0.38679 54.857 1640 0
19.816 -51.079 0.37006 54.788 1650 0
19.793 -49.754 0.37863 53.547 1660 0
17.381 -51.824 0.32361 54.661 1670 1
14.79 -53.859 0.268 55.853 1680 1
12.694 -53.844 0.23152 55.32 1690 1
9.9572 -54.787 0.17978 55.684 1700 1
6.737 -54.999 0.12189 55.41 1710 1
3.8833 -53.977 0.071819 54.116 1720 1
0.83217 -54.443 0.015284 54.45 1730 1
-2.7384 -54.511 -0.050193 54.58 1740 1
-4.3435 -55.37 -0.078284 55.54 1750 1
-6.0154 -55.864 -0.10726 56.187 1760 0
