# Supplementary material for: Inducible microRNA-200c decreases motility of breast cancer cells and reduces filamin A
Source: PLoS One. 2019 Nov 20;14(11):e0224314. doi: 10.1371/journal.pone.0224314 (PMC6867627; doi:10.1371/journal.pone.0224314)
Supplement: S1 Raw Data — (ZIP) [file pone.0224314.s007.zip › MDA-MB-231-200c_noDox/cell145.txt]

54.614 -17.628 7.5418 57.388 10 0
51.607 -20.773 7.4713 55.631 20 0
49.934 -25.155 7.3873 55.912 30 0
41.703 -34.842 7.158 54.342 40 0
35.552 -44.384 6.9585 56.867 50 0
30.475 -47.853 6.8503 56.734 60 0
48.575 -28.648 7.3211 56.393 70 0
49.567 -22.854 7.422 54.582 80 0
50.972 -19.068 7.496 54.422 90 0
50.686 -21.029 7.4607 54.875 100 0
29.072 -51.211 6.7995 58.888 110 0
18.791 -57.824 6.5974 60.801 120 0
11.293 -58.84 6.4728 59.914 130 0
9.4521 -56.44 6.4491 57.226 140 0
26.275 -47.134 6.7917 53.963 150 1
44.773 -35.656 7.1815 57.236 160 1
53.597 -23.69 7.4378 58.599 170 1
59.647 -9.6328 7.6939 60.42 180 1
63.832 2.1662 7.8879 63.869 190 1
61.353 -11.333 7.6713 62.391 200 1
55.285 -22.52 7.4672 59.696 210 1
45.377 -38.114 7.1554 59.26 220 1
29.088 -52.139 6.7921 59.704 230 1
11.212 -58.015 6.4741 59.089 240 1
-4.086 -62.537 6.2179 62.67 250 1
-14.127 -63.177 6.0632 64.737 260 1
-16.756 -63.055 6.0235 65.244 270 1
-20.618 -60.389 5.9542 63.812 280 1
-23.097 -57.851 5.9033 62.291 290 1
-32.045 -54.389 5.7508 63.128 300 1
-32.985 -53.428 5.7301 62.79 310 1
-33.044 -53.56 5.7304 62.933 320 1
-14.821 -62.23 6.0494 63.971 330 1
0.72508 -65.19 6.2943 65.194 340 1
4.1465 -61.527 6.3505 61.667 350 1
6.6366 -62.918 6.3883 63.267 360 1
9.6324 -62.773 6.4354 63.508 370 1
16.322 -61.278 6.5435 63.414 380 1
20.892 -59.972 6.6184 63.507 390 1
27.946 -57.222 6.7375 63.682 400 1
37.654 -52.061 6.9094 64.251 410 1
45.078 -44.248 7.0779 63.166 420 1
49.593 -35.666 7.2305 61.086 430 1
55.423 -22.716 7.465 59.897 440 1
59.146 -8.0705 7.7184 59.694 450 1
62.487 2.3995 7.8924 62.533 460 1
63.278 15.267 8.0907 65.094 470 1
60.667 21.839 8.1995 64.478 480 1
59.23 31.928 8.3484 67.287 490 1
55.685 35.643 8.4234 66.116 500 1
53.31 37.68 8.4693 65.282 510 1
49.852 41.846 8.5523 65.087 520 1
45.906 46.739 8.6484 65.513 530 1
43.509 46.352 8.671 63.573 540 0
45.819 45.414 8.6349 64.512 550 0
45.441 45.813 8.6435 64.527 560 0
40.907 51.353 8.7521 65.654 570 0
36.127 55.083 8.8443 65.873 580 0
31.464 56.78 8.9188 64.915 590 0
28.375 55.242 8.9503 62.104 600 0
33.804 51.941 8.8478 61.972 610 1
43.146 45.161 8.6622 62.458 620 1
51.8 32.364 8.4124 61.08 630 1
60.327 19.035 8.1596 63.259 640 1
62.938 13.55 8.066 64.38 650 1
59.415 23.063 8.2242 63.734 660 1
58.66 31 8.3401 66.347 670 1
54.297 39.605 8.4842 67.206 680 1
39.823 53.729 8.7869 66.879 690 1
29.385 56.43 8.9447 63.623 700 1
19.636 63.041 9.1228 66.028 710 1
13.509 63.678 9.2157 65.095 720 0
9.6271 62.88 9.2729 63.613 730 0
1.2459 64.495 9.4055 64.507 740 0
-5.8442 63.999 9.5158 64.266 750 0
-2.4307 63.465 9.4631 63.512 760 0
0.21607 65.179 9.4215 65.179 770 0
-1.4082 64.244 9.4467 64.26 780 0
-15.347 60.334 9.6739 62.256 790 0
-23.922 58.25 9.8145 62.971 800 0
-22.237 60.945 9.7746 64.875 810 0
-31.555 54.687 9.9481 63.138 820 1
-40.001 47.835 10.121 62.356 830 1
-45.02 41.993 10.245 61.564 840 1
-52.246 30.709 10.464 60.602 850 1
-58.358 21.103 10.649 62.057 860 1
-61.89 12.973 10.789 63.235 870 1
-64.575 6.3003 10.898 64.882 880 1
-66.299 -1.5243 11.019 66.317 890 1
-65.613 -15.58 11.229 67.437 900 1
-61.232 -25.318 11.388 66.259 910 1
-52.024 -37.5 11.62 64.13 920 1
-39.016 -45.127 11.853 59.654 930 1
-33.706 -48.846 11.962 59.347 940 1
-18.431 -53.854 12.237 56.921 950 1
-0.77087 -58.821 12.553 58.826 960 1
12.1 -59.679 12.766 60.894 970 1
22.644 -58.41 12.936 62.646 980 1
23.725 -54.064 12.98 59.04 990 1
22.807 -57.834 12.942 62.169 1000 1
32.933 -52.147 13.13 61.675 1010 1
42.948 -44.979 13.329 62.19 1020 1
54.268 -30.607 13.624 62.304 1030 1
58.055 -23.295 13.756 62.554 1040 1
45.796 -22.471 13.681 51.012 1050 0
51.485 -20.891 13.752 55.562 1060 0
45.669 -21.123 13.704 50.317 1070 0
46.999 -22.951 13.683 52.304 1080 0
48.49 -27.469 13.622 55.73 1090 0
54.636 -36.153 13.553 65.514 1100 0
61.037 -26.26 13.731 66.446 1110 1
63.184 -14.991 13.904 64.938 1120 1
61.515 -0.32101 14.132 61.516 1130 1
61.674 12.141 14.332 62.857 1140 1
60.646 19.906 14.454 63.829 1150 1
56.882 19.147 14.462 60.018 1160 1
60.866 6.2223 14.239 61.183 1170 1
58.806 -3.8 14.073 58.928 1180 1
60.217 -17.976 13.847 62.843 1190 1
60.74 -25.585 13.738 65.909 1200 1
55.163 -37.233 13.543 66.552 1210 1
49.662 -46.354 13.386 67.934 1220 1
38.273 -51.654 13.204 64.288 1230 1
30.673 -58.202 13.051 65.789 1240 1
25.449 -62.631 12.952 67.604 1250 1
13.627 -64.87 12.773 66.286 1260 1
0.15565 -63.122 12.569 63.122 1270 1
-10.559 -59.31 12.39 60.242 1280 1
-28.551 -56.219 12.096 63.054 1290 1
-38.784 -48.861 11.895 62.383 1300 1
-46.314 -39.868 11.706 61.11 1310 1
-57.039 -21.553 11.357 60.975 1320 1
-61.92 -7.5969 11.118 62.384 1330 1
-66.33 6.5257 10.898 66.65 1340 1
-64.836 14.335 10.778 66.402 1350 1
-61.51 21.629 10.657 65.202 1360 1
-56.72 27.606 10.543 63.081 1370 1
-53.675 31.08 10.471 62.023 1380 1
-48.969 35.52 10.368 60.495 1390 1
-47.28 36.379 10.34 59.656 1400 1
-44.845 38.562 10.285 59.145 1410 1
-41.432 40.751 10.218 58.114 1420 1
-37.694 41.874 10.158 56.341 1430 1
-29.693 47.57 9.9828 56.076 1440 1
-24.931 49.567 9.8908 55.483 1450 1
-24.616 46.203 9.9143 52.351 1460 0
-23.103 45.616 9.8936 51.133 1470 0
-24.505 42.132 9.9516 48.74 1480 1
-25.591 38.451 10.012 46.188 1490 1
-31.08 28.552 10.253 42.204 1500 1
-53.792 -7.6942 11.138 54.34 1510 1
-55 -20.112 11.346 58.562 1520 1
-52.029 -30.039 11.519 60.078 1530 1
-46.991 -40.825 11.711 62.248 1540 1
-41.356 -47.898 11.854 63.281 1550 1
-33.462 -55.595 12.025 64.889 1560 1
-27.917 -60.739 12.136 66.847 1570 1
-24.246 -61.302 12.19 65.922 1580 1
-20.219 -61.593 12.249 64.827 1590 1
-16.38 -61.91 12.308 64.04 1600 1
-15.681 -62.635 12.321 64.568 1610 1
-11.896 -61.192 12.374 62.337 1620 1
12.925 -61.599 12.773 62.941 1630 1
27.149 -58.223 13.003 64.242 1640 1
37.587 -53.744 13.177 65.584 1650 1
49.259 -46.869 13.377 67.994 1660 1
59.392 -34.634 13.609 68.753 1670 1
57.672 -26.869 13.701 63.624 1680 1
56.91 -21.822 13.771 60.95 1690 1
59.57 -11.991 13.939 60.765 1700 1
59.103 2.8602 14.186 59.172 1710 1
59.199 16.474 14.409 61.448 1720 1
50.427 26.122 14.615 56.791 1730 1
49.86 32.714 14.718 59.634 1740 1
40.853 46.407 14.986 61.827 1750 1
37.184 48.526 15.054 61.135 1760 0
