# Supplementary material for: Inducible microRNA-200c decreases motility of breast cancer cells and reduces filamin A
Source: PLoS One. 2019 Nov 20;14(11):e0224314. doi: 10.1371/journal.pone.0224314 (PMC6867627; doi:10.1371/journal.pone.0224314)
Supplement: S1 Raw Data — (ZIP) [file pone.0224314.s007.zip › MDA-MB-231-200c_noDox/cell146.txt]

48.13 48.431 2.3593 68.279 10 0
49.438 44.955 2.3087 66.821 20 0
35.301 55.31 2.5735 65.615 30 0
31.982 60.645 2.6563 68.561 40 0
26.78 60.928 2.7275 66.554 50 0
23.99 60.233 2.7626 64.834 60 0
4.0657 66.767 3.0808 66.89 70 0
4.163 66.826 3.0794 66.955 80 0
11.148 62.512 2.9651 63.499 90 0
13.279 62.854 2.9334 64.241 100 0
27.777 60.427 2.7107 66.506 110 0
19.268 60.557 2.8335 63.549 120 0
-1.4142 62.16 3.1643 62.176 130 0
8.5253 61.245 3.0033 61.836 140 0
25.791 55.11 2.7039 60.846 150 0
23.077 55.565 2.748 60.166 160 0
19.945 55.58 2.7971 59.051 170 0
9.4258 57.843 2.9801 58.606 180 0
7.4161 56.468 3.011 56.953 190 0
-0.97421 58.468 3.1583 58.476 200 0
-3.8994 57.963 3.2088 58.094 210 0
-3.494 56.938 3.2029 57.045 220 0
-5.7662 55.499 3.2451 55.798 230 0
-4.4195 55.161 3.2215 55.338 240 0
43.384 43.179 2.3538 61.209 250 0
48.425 41.567 2.2801 63.819 260 0
53.462 39.092 2.2022 66.23 270 0
63.023 27.862 1.9871 68.907 280 0
64.436 7.4476 1.6859 64.865 290 0
62.408 0.72257 1.5824 62.413 300 0
63.005 -1.8096 1.5421 63.031 310 0
62.241 -0.64261 1.5605 62.244 320 0
63.318 1.7217 1.598 63.342 330 0
60.572 -6.5683 1.4628 60.927 340 0
59.57 -12.459 1.3646 60.859 350 0
52.005 -34.911 0.97959 62.636 360 0
42.107 -45.17 0.75032 61.752 370 0
38.644 -46.895 0.68923 60.766 380 0
46.906 -40.412 0.85964 61.914 390 0
48.874 -35.936 0.93679 60.664 400 0
46.225 -36.571 0.90146 58.942 410 0
49.058 -31.867 0.99472 58.5 420 0
63.727 -3.4224 1.5171 63.819 430 1
59.137 19.22 1.885 62.182 440 1
58.432 25.276 1.9791 63.664 450 1
53.312 37.792 2.1875 65.348 460 1
48.522 44.791 2.3162 66.035 470 1
42.397 48.961 2.4279 64.766 480 1
23.559 54.274 2.7321 59.167 490 1
9.075 59.91 2.9913 60.594 500 1
-12.399 57.184 3.3551 58.512 510 1
-28.178 56.663 3.6031 63.282 520 1
-29.165 56.565 3.6176 63.641 530 0
-26.679 58.758 3.5678 64.532 540 0
-31.394 55.76 3.6544 63.99 550 0
-36.449 55.505 3.7227 66.403 560 0
-39.387 53.088 3.7799 66.103 570 0
-49.64 43.317 3.9949 65.883 580 0
-58.654 33.115 4.1984 67.357 590 0
-55.934 32.793 4.1821 64.839 600 0
-51.607 37.789 4.0803 63.963 610 0
-42.132 46.677 3.8759 62.88 620 0
-46.232 45.263 3.9376 64.701 630 0
-51.933 39.172 4.0662 65.05 640 1
-63.493 19.983 4.4075 66.563 650 1
-64.402 8.0488 4.5881 64.903 660 1
-67.738 -6.0345 4.8012 68.006 670 1
-65.927 -17.442 4.971 68.196 680 1
-60.174 -30.148 5.1768 67.304 690 1
-52.919 -38.734 5.3442 65.58 700 1
-43.752 -48.211 5.5462 65.104 710 1
-34.672 -54.65 5.7178 64.721 720 1
-29.357 -56.966 5.8073 64.085 730 1
-19.099 -58.583 5.968 61.618 740 1
-6.3974 -63.185 6.1823 63.508 750 1
5.3666 -64.077 6.3667 64.302 760 1
17.065 -62.657 6.5491 64.94 770 1
29.54 -57.987 6.7543 65.078 780 1
42.374 -51.045 6.976 66.342 790 1
43.707 -44.605 7.0584 62.449 800 1
49.713 -37.197 7.2116 62.089 810 1
52.975 -32.578 7.3026 62.19 820 1
54.337 -29.537 7.3561 61.846 830 1
50.154 -30.321 7.3102 58.607 840 1
56.345 -20.844 7.4997 60.077 850 1
60.275 -9.6768 7.6948 61.047 860 1
62.989 -7.0039 7.7432 63.377 870 1
63.728 0.72068 7.8653 63.733 880 1
64.584 2.1702 7.8876 64.62 890 1
64.743 13.186 8.0549 66.072 900 1
62.724 22.55 8.1991 66.655 910 1
59.319 29.378 8.3138 66.196 920 1
57.775 33.898 8.3846 66.985 930 1
54.953 36.002 8.434 65.696 940 1
47.658 48.102 8.644 67.713 950 1
39.432 52.156 8.7774 65.384 960 1
18.169 60.595 9.1335 63.261 970 1
5.3289 63.113 9.3405 63.337 980 1
-8.1191 59.674 9.56 60.224 990 1
-19.466 60.507 9.736 63.561 1000 1
-26.673 59.247 9.8478 64.974 1010 1
-35.024 53.616 10.003 64.041 1020 1
-47.412 41.9 10.272 63.273 1030 1
-55.566 29.794 10.503 63.05 1040 1
-60.057 19.453 10.682 63.128 1050 1
-63.27 5.4015 10.91 63.501 1060 1
-63.741 -5.4756 11.081 63.976 1070 1
-61.681 -21.975 11.338 65.478 1080 1
-54.199 -35.631 11.577 64.862 1090 1
-39.157 -53.754 11.937 66.504 1100 1
-24.922 -61.192 12.18 66.072 1110 1
-11.749 -61.706 12.378 62.815 1120 1
1.0253 -62.987 12.583 62.996 1130 1
10.165 -61.894 12.729 62.723 1140 1
16.375 -60.405 12.831 62.585 1150 1
27.615 -58.071 13.01 64.303 1160 1
38.297 -54.645 13.178 66.729 1170 1
44.062 -46.192 13.328 63.838 1180 1
49.702 -39.793 13.462 63.669 1190 1
55.638 -33.303 13.598 64.843 1200 1
58.929 -25.465 13.729 64.196 1210 1
58.908 -13.074 13.919 60.341 1220 1
60.481 -9.8131 13.976 61.272 1230 1
63.394 1.0623 14.154 63.403 1240 1
60.571 8.1266 14.271 61.114 1250 1
62.796 14.335 14.362 64.412 1260 1
60.437 25.506 14.537 65.599 1270 1
59.241 32.49 14.639 67.566 1280 1
57.283 43.399 14.786 71.867 1290 1
48.319 46.683 14.905 67.187 1300 1
45.06 51.698 14.991 68.579 1310 1
35.59 59.355 15.168 69.208 1320 1
25.589 62.232 15.318 67.288 1330 1
10.386 62.291 15.543 63.151 1340 1
-2.7378 61.931 15.752 61.991 1350 1
-19.283 56.789 16.035 59.974 1360 1
-36.88 46.755 16.376 59.55 1370 1
-45.972 41.407 16.546 61.871 1380 1
-53.294 32.309 16.734 62.323 1390 1
-58.78 16.339 17.008 61.009 1400 1
-60.634 9.7245 17.12 61.409 1410 1
-59.38 0.44038 17.271 59.382 1420 1
-64.144 -7.9868 17.403 64.64 1430 1
-60.491 -19.285 17.587 63.491 1440 1
-56.306 -31.96 17.795 64.744 1450 1
-44.59 -44.704 18.065 63.14 1460 1
-35.447 -53.19 18.262 63.919 1470 1
-22.858 -62.161 18.497 66.231 1480 1
-9.3032 -63.457 18.704 64.136 1490 1
3.4054 -65.408 18.902 65.497 1500 1
13.816 -62.659 19.067 64.164 1510 1
29.506 -58.421 19.317 65.449 1520 1
41.242 -49.486 19.544 64.418 1530 1
42.605 -45.973 19.597 62.679 1540 1
42.39 -45.338 19.601 62.068 1550 1
43.611 -42.509 19.648 60.901 1560 1
49.74 -37.58 19.773 62.34 1570 1
52.127 -36.52 19.809 63.647 1580 1
56.594 -28.96 19.947 63.573 1590 1
58.408 -21.91 20.061 62.382 1600 1
61.423 -11.903 20.229 62.566 1610 1
60.606 1.7843 20.45 60.633 1620 1
61.464 4.3949 20.492 61.621 1630 1
72.092 2.8107 20.459 72.147 1640 1
67.772 15.122 20.64 69.439 1650 1
61.976 14.645 20.652 63.683 1660 1
59.963 19.211 20.73 62.965 1670 1
61.6 20.782 20.746 65.011 1680 1
59.971 21.245 20.761 63.623 1690 1
50.232 34.145 21.017 60.738 1700 1
57.087 30.228 20.907 64.596 1710 0
59.318 20.879 20.759 62.885 1720 0
52.637 27.165 20.897 59.233 1730 0
58.236 22.485 20.789 62.426 1740 0
64.591 19.916 20.719 67.592 1750 0
65.246 20.537 20.725 68.402 1760 0
