# Supplementary material for: Inducible microRNA-200c decreases motility of breast cancer cells and reduces filamin A
Source: PLoS One. 2019 Nov 20;14(11):e0224314. doi: 10.1371/journal.pone.0224314 (PMC6867627; doi:10.1371/journal.pone.0224314)
Supplement: S1 Raw Data — (ZIP) [file pone.0224314.s007.zip › MDA-MB-231-200c_noDox/cell147.txt]

54.126 24.357 1.9936 59.354 10 0
51.225 25.671 2.0354 57.297 20 0
51.951 21.707 1.9666 56.303 30 0
53.727 0.74465 1.5847 53.732 40 1
52.873 -8.8693 1.4046 53.612 50 1
51.147 -26.062 1.0995 57.404 60 1
52.596 -33.347 1.0057 62.276 70 1
51.174 -36.973 0.94514 63.133 80 1
49.451 -34.352 0.96366 60.212 90 0
49.87 -27.149 1.0723 56.781 100 0
52.188 -19.322 1.2162 55.65 110 0
51.711 -17.799 1.2393 54.688 120 0
54.973 -10.954 1.3741 56.053 130 0
56.896 -3.9633 1.5012 57.034 140 0
60.204 16.53 1.8388 62.432 150 0
61.947 11.629 1.7564 63.029 160 1
52.612 -15.379 1.2864 54.813 170 1
47.935 -27.998 1.0422 55.513 180 1
44.512 -34.861 0.9064 56.539 190 1
38.481 -49.501 0.6608 62.698 200 1
32.735 -54.528 0.54066 63.599 210 1
25.644 -58.471 0.41331 63.847 220 1
19.077 -59.136 0.31206 62.137 230 1
8.21 -59.976 0.13604 60.535 240 1
-7.1212 -61.017 -0.11618 61.431 250 1
-15.528 -60.099 -0.25284 62.073 260 1
-11.681 -61.054 -0.18903 62.161 270 1
-4.7286 -60.864 -0.077536 61.047 280 1
8.2143 -59.498 0.13719 60.063 290 1
25.445 -55.891 0.42722 61.41 300 1
45.686 -42.274 0.82417 62.244 310 1
49.798 -36.219 0.94197 61.577 320 1
58.541 -18.98 1.2573 61.541 330 1
60.537 -3.2324 1.5175 60.623 340 1
63.045 18.362 1.8542 65.664 350 1
56.876 28.23 2.0315 63.496 360 0
57.806 29.717 2.0456 64.997 370 0
44.29 46.717 2.3829 64.375 380 0
35.077 52.737 2.5547 63.337 390 0
34.927 53.717 2.5651 64.073 400 0
31.066 55.096 2.6282 63.251 410 0
22.705 58.414 2.7709 62.671 420 0
8.5496 63.011 3.0067 63.589 430 0
6.5248 64.148 3.0402 64.479 440 0
24.778 57.229 2.733 62.362 450 0
28.902 55.319 2.6601 62.414 460 0
8.3788 61.044 3.0052 61.616 470 0
-9.5288 61.209 3.296 61.946 480 0
-10.057 58.042 3.3132 58.906 490 0
-26.341 56.781 3.5759 62.593 500 0
-33.325 53.437 3.6992 62.977 510 0
-38.646 49.528 3.8042 62.822 520 0
-41.811 47.831 3.8599 63.529 530 0
-36.609 51.456 3.76 63.15 540 1
-27.062 53.265 3.6117 59.745 550 1
-7.5079 58.961 3.2682 59.437 560 1
4.6817 60.215 3.064 60.397 570 1
11.092 60.561 2.9604 61.569 580 1
-3.2706 59.779 3.1963 59.869 590 1
-12.341 60.231 3.3437 61.483 600 1
-20.612 56.408 3.4919 60.056 610 1
-32.36 52.337 3.6954 61.533 620 1
-45.832 42.268 3.9674 62.347 630 1
-49.144 36.547 4.0729 61.244 640 0
-40.61 40.109 3.9332 57.078 650 0
-43.293 36.38 4.0135 56.549 660 0
-41.38 38.742 3.9599 56.685 670 1
-34.028 48.687 3.7516 59.399 680 1
-21.64 54.395 3.5202 58.542 690 1
-11.571 56.701 3.3429 57.869 700 1
2.9909 55.477 3.0877 55.558 710 1
19.094 56.102 2.8135 59.262 720 1
24.316 53.566 2.7155 58.827 730 1
28.226 54.117 2.6608 61.036 740 1
32.733 48.193 2.545 58.258 750 1
18.482 58.449 2.8353 61.301 760 0
19.187 59.086 2.8276 62.123 770 0
9.7325 61.256 2.984 62.024 780 0
-8.2189 61.589 3.2743 62.135 790 0
-10.391 60.378 3.312 61.265 800 0
-12.963 58.115 3.3611 59.543 810 0
-6.2943 59.425 3.2471 59.758 820 1
2.8264 58.013 3.0929 58.082 830 1
8.6244 60.682 3.0004 61.292 840 1
10.333 60.484 2.9724 61.36 850 1
28.311 52.069 2.6436 59.268 860 1
38.433 48.742 2.4739 62.071 870 1
43.749 46.194 2.3834 63.623 880 1
44.617 43.882 2.3479 62.58 890 1
54.388 34.368 2.1343 64.337 900 1
56.266 27.247 2.0218 62.516 910 1
61.206 17.408 1.8479 63.633 920 1
61.913 0.92098 1.5857 61.92 930 1
61.11 -11.453 1.3855 62.174 940 1
53.809 -26.991 1.1059 60.199 950 1
49.677 -37.337 0.92627 62.144 960 1
46.698 -41.116 0.84887 62.219 970 1
39.232 -46.913 0.69647 61.156 980 1
18.469 -56.361 0.31667 59.31 990 1
3.4629 -61.071 0.056643 61.169 1000 1
-10.817 -61.366 -0.17448 62.312 1010 1
-22.365 -56.915 -0.37442 61.151 1020 1
-34.203 -52.636 -0.57624 62.773 1030 1
-35.616 -52.403 -0.59694 63.361 1040 1
-44.767 -45.633 -0.77582 63.925 1050 1
-54.521 -34.036 -1.0127 64.273 1060 1
-56.735 -27.205 -1.1237 62.92 1070 1
-55.229 -22.004 -1.1917 59.451 1080 1
-58.661 -14.195 -1.3334 60.354 1090 1
-58.005 -11.483 -1.3754 59.131 1100 1
-57.753 -8.111 -1.4313 58.32 1110 1
-59.935 -3.1288 -1.5186 60.016 1120 1
-60.214 1.5737 -1.5969 60.235 1130 1
-60.075 10.185 -1.7387 60.932 1140 1
-61.503 19.412 -1.8765 64.494 1150 1
-57.778 26.89 -2.0064 63.729 1160 1
-51.969 34.3 -2.1542 62.268 1170 1
-54.33 35.591 -2.1507 64.949 1180 1
-58.252 31.79 -2.0704 66.361 1190 1
-58.965 27.289 -2.0042 64.974 1200 1
-59.405 17.714 -1.8606 61.99 1210 1
-62.091 14.735 -1.8038 63.815 1220 1
-65.311 1.6609 -1.5962 65.332 1230 1
-63.012 -9.5574 -1.4203 63.732 1240 1
-58.609 -21.37 -1.2212 62.384 1250 1
-54.441 -25.12 -1.1385 59.957 1260 1
-47.606 -35.702 -0.92733 59.505 1270 1
-43.912 -40.993 -0.81976 60.072 1280 1
-33.416 -52.935 -0.56309 62.6 1290 1
-21.36 -59.321 -0.34563 63.049 1300 1
-11.986 -60.427 -0.19582 61.605 1310 1
-1.7905 -61.882 -0.028926 61.908 1320 1
11.554 -60.494 0.18872 61.587 1330 1
17.031 -59.606 0.27831 61.992 1340 1
29.589 -58.384 0.46907 65.454 1350 1
41.448 -51.178 0.68073 65.857 1360 1
52.417 -41.865 0.89686 67.084 1370 1
55.757 -37.705 0.97619 67.309 1380 1
62.632 -22.087 1.2318 66.412 1390 1
63.338 -14.446 1.3466 64.964 1400 1
62.762 -10.874 1.3992 63.697 1410 1
63.465 -0.92997 1.5561 63.472 1420 1
62.181 4.3297 1.6403 62.332 1430 1
61.72 18.066 1.8556 64.31 1440 1
58.472 25.564 1.983 63.816 1450 1
54.821 32.396 2.1045 63.678 1460 1
54.716 33.366 2.1184 64.087 1470 0
50.789 39.565 2.2326 64.381 1480 0
47.995 38.951 2.2526 61.812 1490 0
40.676 50.945 2.4678 65.192 1500 0
36.067 52.623 2.5407 63.796 1510 0
34.796 49.336 2.5273 60.372 1520 0
35.141 49.698 2.5261 60.867 1530 0
31.287 51.019 2.5915 59.848 1540 0
36.623 49.905 2.5085 61.901 1550 0
36.542 48.473 2.4956 60.703 1560 0
33.639 53.06 2.5766 62.825 1570 0
29.558 54.012 2.6409 61.571 1580 0
30.699 56.88 2.6467 64.635 1590 0
26.963 57.826 2.7053 63.803 1600 0
26.343 55.199 2.6963 61.163 1610 0
24.718 59.728 2.7492 64.64 1620 0
15.133 62.918 2.9056 64.712 1630 0
14.548 62.785 2.9139 64.449 1640 0
11.381 64.667 2.9674 65.66 1650 0
11.447 61.041 2.9562 62.105 1660 0
9.3822 63.068 2.9939 63.762 1670 0
-0.40032 62.351 3.148 62.353 1680 0
-8.8195 58.869 3.2903 59.526 1690 0
-19.704 53.462 3.4947 56.977 1700 0
-22.176 58.3 3.5051 62.375 1710 0
-11.606 58.22 3.3384 59.366 1720 0
-14.627 59.854 3.3813 61.615 1730 0
-11.307 58.709 3.3319 59.788 1740 0
-7.5262 62.158 3.2621 62.612 1750 0
-11.221 63.54 3.3164 64.524 1760 0
