# Supplementary material for: Inducible microRNA-200c decreases motility of breast cancer cells and reduces filamin A
Source: PLoS One. 2019 Nov 20;14(11):e0224314. doi: 10.1371/journal.pone.0224314 (PMC6867627; doi:10.1371/journal.pone.0224314)
Supplement: S1 Raw Data — (ZIP) [file pone.0224314.s007.zip › MDA-MB-231-200c_noDox/cell148.txt]

13.667 -59.708 6.5082 61.252 10 0
14.176 -61.189 6.5108 62.81 20 0
12.651 -60.713 6.4886 62.017 30 0
13.369 -60.436 6.5009 61.897 40 0
16.409 -58.43 6.557 60.691 50 0
19.898 -57.528 6.6162 60.872 60 0
22.95 -56.417 6.6695 60.906 70 0
20.986 -55.875 6.6425 59.686 80 0
21.668 -53.954 6.6651 58.142 90 0
20.419 -54.225 6.6433 57.942 100 0
18.487 -56.194 6.601 59.157 110 0
17.81 -56.053 6.5908 58.815 120 0
13.753 -56.46 6.5221 58.111 130 0
7.7356 -57.048 6.418 57.57 140 0
5.0932 -57.794 6.3711 58.018 150 0
-0.89924 -58.537 6.2678 58.544 160 0
-2.367 -58.856 6.243 58.903 170 0
-3.0529 -56.909 6.2296 56.991 180 0
-1.8709 -57.231 6.2505 57.262 190 0
2.4865 -56.762 6.327 56.817 200 0
8.3206 -55.245 6.4327 55.868 210 0
15.438 -53.979 6.5618 56.143 220 0
22.913 -53.442 6.6882 58.147 230 0
16.029 -54.734 6.5681 57.032 240 0
8.1876 -55.462 6.4298 56.063 250 0
3.213 -56.118 6.3404 56.21 260 0
0.51006 -55.901 6.2923 55.903 270 0
-11.479 -57.621 6.0865 58.753 280 0
-1.208 -55.835 6.2616 55.848 290 0
7.792 -55.798 6.4219 56.339 300 0
9.3448 -55.207 6.4509 55.993 310 0
9.2177 -54.415 6.451 55.19 320 0
9.7076 -54.861 6.4583 55.713 330 0
13.626 -53.46 6.5327 55.169 340 0
25.095 -49.622 6.7514 55.607 350 0
25.906 -48.081 6.7774 54.616 360 0
28.046 -47.89 6.813 55.498 370 0
22.948 -50.963 6.7063 55.891 380 0
20.669 -50.959 6.6685 54.991 390 0
16.027 -53.387 6.5748 55.741 400 0
0.41602 -55.284 6.2907 55.286 410 0
5.3121 -54.116 6.381 54.376 420 0
9.3119 -54.389 6.4528 55.18 430 0
14.47 -53.751 6.5462 55.664 440 0
13.618 -52.37 6.5376 54.111 450 0
6.4582 -52.018 6.4067 52.417 460 0
-0.45481 -52.051 6.2744 52.053 470 0
-12.559 -51.374 6.0434 52.887 480 0
-12.937 -51.14 6.0354 52.751 490 0
-10.214 -51.555 6.0876 52.557 500 0
-15.863 -50.024 5.9761 52.479 510 0
-29.218 -48.969 5.7452 57.023 520 0
-18.259 -48.97 5.9263 52.263 530 0
-2.8697 -51.262 6.2273 51.343 540 0
10.748 -53.757 6.4805 54.821 550 0
-0.99523 -58.596 6.2662 58.605 560 0
2.1822 -58.017 6.3208 58.058 570 0
3.8638 -57.104 6.3507 57.235 580 0
2.2505 -57.464 6.3223 57.508 590 0
-2.0598 -57.48 6.2474 57.517 600 0
-23.165 -55.828 5.8899 60.443 610 0
-21.343 -54.929 5.9126 58.93 620 0
-10.982 -54.409 6.084 55.506 630 0
-5.9387 -54.979 6.1756 55.299 640 0
-2.0973 -52.527 6.2433 52.569 650 0
1.7957 -53.206 6.3169 53.236 660 0
3.3942 -53.525 6.3465 53.633 670 0
13.934 -55.206 6.5304 56.937 680 0
2.2428 -51.413 6.3268 51.462 690 0
-9.6656 -49.984 6.0922 50.91 700 0
-12.9 -49.065 6.0261 50.733 710 0
-18.522 -48.543 5.9187 51.956 720 0
-21.473 -48.38 5.8655 52.932 730 0
-27.472 -45.92 5.744 53.51 740 0
-31.83 -43.486 5.6513 53.89 750 0
-43.001 -37.932 5.4352 57.34 760 0
-50.207 -32.295 5.284 59.697 770 0
-53.272 -25.801 5.1634 59.191 780 0
-52.922 -22.561 5.1154 57.53 790 0
-53.774 -18.509 5.0439 56.87 800 0
-52.945 -15.949 5.005 55.296 810 0
-60.076 -4.8732 4.7933 60.274 820 0
-54.416 -14.096 4.9659 56.212 830 0
-48.826 -24.662 5.1801 54.701 840 0
-48.897 -24.448 5.176 54.669 850 0
-55.548 -13.818 4.9562 57.241 860 0
-58.81 -5.9822 4.8138 59.113 870 0
-57.951 -6.1165 4.8175 58.273 880 0
-54.437 -11.235 4.9159 55.584 890 0
-54.149 -18.427 5.0404 57.198 900 0
-53.244 -18.908 5.0536 56.502 910 0
-52.929 -11.338 4.9234 54.13 920 0
-57.928 -1.0798 4.731 57.938 930 0
-55.797 0.16268 4.7095 55.797 940 0
-57.382 13.494 4.4814 58.947 950 0
-54.754 13.39 4.4726 56.368 960 0
-53.993 10.993 4.5115 55.101 970 0
-52.182 -0.6313 4.7245 52.186 980 0
-53.081 -2.1715 4.7533 53.126 990 0
-51.434 -7.0016 4.8477 51.909 1000 0
-51.596 -7.6295 4.8592 52.157 1010 0
-52.324 0.45675 4.7037 52.326 1020 0
-52.588 6.8774 4.5823 53.036 1030 0
-53.485 14.457 4.4484 55.404 1040 0
-52.454 13.338 4.4634 54.123 1050 0
-52.059 17.28 4.3919 54.852 1060 0
-52.396 16.511 4.4071 54.936 1070 0
-51.394 17.841 4.3783 54.403 1080 0
-50.065 21.928 4.2996 54.657 1090 0
-49.344 29.508 4.1734 57.494 1100 0
-45.284 36.661 4.0318 58.264 1110 0
-42.891 38.304 3.9834 57.505 1120 0
-42.356 39.92 3.9566 58.203 1130 0
-43.033 39.791 3.9661 58.61 1140 0
-42.667 40.897 3.9482 59.102 1150 0
-44.229 35.557 4.0353 56.75 1160 0
-41.616 37.597 3.9777 56.084 1170 0
-42.483 35.341 4.0185 55.261 1180 0
-43.039 32.375 4.0675 53.856 1190 0
-45.423 28.267 4.1557 53.5 1200 1
-45.553 25.111 4.2086 52.016 1210 1
-47.863 20.163 4.3137 51.936 1220 1
-48.932 17.295 4.3727 51.899 1230 1
-49.409 13.525 4.4452 51.227 1240 1
-50.892 8.7233 4.5426 51.635 1250 1
-51.485 2.7605 4.6588 51.559 1260 1
-53.407 0.18008 4.709 53.408 1270 1
-54.847 -3.5791 4.7776 54.963 1280 1
-56.82 -7.2694 4.8396 57.284 1290 1
-57.087 -9.5634 4.8784 57.882 1300 1
-56.694 -9.4595 4.8777 57.477 1310 0
-56.787 -9.7387 4.8822 57.616 1320 0
-56.16 -9.4543 4.8792 56.95 1330 0
-57.011 -10.954 4.9022 58.054 1340 0
-57.26 -10.498 4.8937 58.215 1350 0
-56.753 -11.505 4.9124 57.908 1360 0
-56.442 -10.408 4.8947 57.394 1370 0
-56.032 -8.8285 4.8687 56.724 1380 0
-56.318 -8.3485 4.8596 56.933 1390 0
-55.895 -8.2979 4.8598 56.508 1400 0
-58.034 -9.2013 4.8696 58.759 1410 0
-59.813 -14.045 4.943 61.44 1420 0
-60.179 -11.475 4.9008 61.264 1430 0
-60.14 -9.1425 4.8633 60.831 1440 0
-60.896 -8.7783 4.8556 61.525 1450 0
-59.754 -6.7627 4.8251 60.136 1460 0
-60.605 -6.0511 4.8119 60.906 1470 0
-59.866 -4.717 4.791 60.052 1480 0
-58.714 -3.8712 4.7782 58.841 1490 0
-57.857 -4.4871 4.7898 58.031 1500 0
-57.037 -3.0103 4.7651 57.116 1510 0
-57.961 -4.9201 4.7971 58.169 1520 0
-59.34 -3.6689 4.7741 59.453 1530 0
-58.984 -3.2803 4.7679 59.075 1540 0
-60.677 -7.3135 4.8323 61.116 1550 0
-58.622 -5.5163 4.8062 58.881 1560 0
-58.807 -6.7222 4.8262 59.19 1570 0
-56.946 -6.4367 4.8249 57.308 1580 0
-57.687 -5.7381 4.8115 57.972 1590 0
-58.147 -4.721 4.7934 58.338 1600 0
-57.605 -4.5101 4.7905 57.781 1610 0
-57.673 -5.1076 4.8007 57.899 1620 0
-58.035 -5.5891 4.8084 58.303 1630 0
-57.256 -4.504 4.7909 57.433 1640 0
-57.112 -3.7961 4.7788 57.238 1650 0
-57.088 -4.4762 4.7906 57.263 1660 0
-56.232 -4.9497 4.8002 56.449 1670 0
-56.569 -5.1239 4.8027 56.801 1680 0
-56.09 -4.8744 4.7991 56.302 1690 0
-56.263 -6.5192 4.8277 56.64 1700 0
-56.137 -7.3496 4.8426 56.616 1710 0
-55.763 -7.1305 4.8396 56.217 1720 0
-55.317 -7.1075 4.8402 55.772 1730 0
-55.004 -7.2231 4.843 55.477 1740 0
-54.43 -7.4722 4.8488 54.94 1750 0
-54.757 -6.9558 4.8387 55.197 1760 0
