# Supplementary material for: Inducible microRNA-200c decreases motility of breast cancer cells and reduces filamin A
Source: PLoS One. 2019 Nov 20;14(11):e0224314. doi: 10.1371/journal.pone.0224314 (PMC6867627; doi:10.1371/journal.pone.0224314)
Supplement: S1 Raw Data — (ZIP) [file pone.0224314.s007.zip › MDA-MB-231-200c_noDox/cell149.txt]

57.372 11.576 1.7699 58.528 10 0
52.78 19.814 1.9299 56.377 20 0
63.314 -6.5694 1.4674 63.654 30 0
63.435 -12.385 1.378 64.632 40 0
62.605 -13.884 1.3526 64.126 50 0
59.181 -7.7988 1.4398 59.693 60 0
59.794 -13.235 1.353 61.241 70 0
58.956 -9.7104 1.4076 59.75 80 0
58.174 -4.7494 1.4893 58.367 90 0
57.857 -16.681 1.2901 60.213 100 0
58.152 -13.634 1.3405 59.729 110 0
58.177 -15.245 1.3145 60.141 120 0
55.546 -16.543 1.2813 57.957 130 0
55.707 -16.238 1.2872 58.025 140 0
56.797 -15.683 1.3014 58.922 150 0
55.748 -15.062 1.3069 57.747 160 0
54.628 -26.611 1.1175 60.765 170 0
57.202 -14.368 1.3247 58.979 180 0
55.411 -24.083 1.1608 60.418 190 0
54.026 -32.492 1.0293 63.044 200 0
58.541 -22.581 1.2027 62.746 210 0
59.157 -21.918 1.216 63.087 220 0
60.503 -16.018 1.312 62.587 230 0
61.129 -21.148 1.2377 64.684 240 0
61.666 -24.381 1.1943 66.311 250 0
58.321 -23.596 1.1863 62.914 260 0
56.64 -26.302 1.1361 62.449 270 0
49.05 -36.01 0.93752 60.849 280 0
49.526 -32.37 0.99189 59.166 290 0
50.367 -29.538 1.0404 58.389 300 0
42.554 -36.651 0.85978 56.162 310 0
49.427 -28.005 1.0553 56.81 320 0
47.868 -27.947 1.0423 55.429 330 0
40.804 -38.997 0.80804 56.442 340 0
45.875 -31.652 0.96684 55.735 350 0
41.647 -36.301 0.85388 55.247 360 0
38.928 -38.383 0.79244 54.668 370 0
47.39 -25.835 1.0717 53.974 380 0
45.467 -25.976 1.0517 52.364 390 0
38.909 -34.44 0.84625 51.962 400 0
39.596 -33.188 0.87322 51.665 410 0
40.317 -32.352 0.89458 51.693 420 0
47.45 -23.61 1.1091 52.999 430 0
48.845 -21.564 1.1551 53.394 440 0
40.725 -32.015 0.90457 51.802 450 0
40.878 -31.309 0.91719 51.491 460 0
43.688 -27.843 1.0034 51.806 470 0
26.598 -44.787 0.5359 52.09 480 0
19.918 -48.763 0.38778 52.674 490 0
19.1 -52.862 0.34673 56.207 500 0
9 -57.086 0.15637 57.791 510 0
7.3912 -59.866 0.12284 60.32 520 0
10.228 -58.34 0.17356 59.23 530 0
1.7482 -62.995 0.027744 63.019 540 0
-5.2769 -63.608 -0.08277 63.827 550 0
-4.0047 -63.297 -0.063184 63.424 560 0
-6.7843 -60.828 -0.11107 61.205 570 0
-14.793 -59.729 -0.24279 61.533 580 0
-13.184 -59.888 -0.21669 61.322 590 0
-12.906 -59.514 -0.21354 60.898 600 0
-20.334 -56.127 -0.34757 59.696 610 0
-12.353 -58.305 -0.20878 59.599 620 0
-16.547 -57.056 -0.28227 59.407 630 0
-23.08 -55.575 -0.39362 60.177 640 0
-16.611 -59.061 -0.27416 61.353 650 0
-14.292 -59.121 -0.23718 60.824 660 0
-24.607 -53.365 -0.43204 58.765 670 0
-27.169 -53.027 -0.4735 59.582 680 0
-19.331 -59.059 -0.31632 62.142 690 0
-14.332 -61.461 -0.22909 63.11 700 0
-23.668 -59.517 -0.3785 64.05 710 0
-23.748 -58.766 -0.38405 63.383 720 0
-13.004 -62.447 -0.20531 63.786 730 0
-14.814 -61.44 -0.2366 63.2 740 0
-23.85 -59.173 -0.38313 63.799 750 1
-27.413 -58.253 -0.43984 64.381 760 1
-31.113 -55.071 -0.51426 63.252 770 1
-37.332 -44.072 -0.70279 57.758 780 1
-41.899 -39.308 -0.8173 57.451 790 1
-45.521 -32.444 -0.95158 55.9 800 1
-48.806 -21.621 -1.1538 53.381 810 1
-53.379 -3.5268 -1.5048 53.496 820 1
-54.552 4.398 -1.6512 54.729 830 1
-56.197 -1.1242 -1.5508 56.208 840 1
-52.137 0.80101 -1.5862 52.143 850 1
-53.078 7.2411 -1.7064 53.569 860 1
-54.15 14.915 -1.8396 56.167 870 1
-53.518 20.502 -1.9366 57.311 880 1
-53.458 24.979 -2.0079 59.006 890 1
-47.655 33.085 -2.1777 58.014 900 1
-42.872 39.677 -2.3175 58.414 910 1
-33.838 50.351 -2.5499 60.665 920 1
-23.617 58.596 -2.7585 63.177 930 1
-8.9974 63.916 -3.0017 64.547 940 1
1.3642 64.406 -3.1628 64.42 950 1
-5.1119 64.764 -3.0628 64.965 960 1
1.2442 63.527 -3.1612 63.539 970 1
10.498 63.765 -3.3048 64.623 980 1
8.5294 63.902 -3.2743 64.468 990 0
3.4671 62.999 -3.1966 63.094 1000 0
11.522 61.933 -3.3255 62.996 1010 0
11.768 60.928 -3.3324 62.054 1020 0
5.1383 63.45 -3.2224 63.658 1030 0
5.6555 62.696 -3.2316 62.951 1040 0
14.035 61.279 -3.3667 62.866 1050 0
8.5699 61.781 -3.2794 62.373 1060 0
-1.8364 65.048 -3.1134 65.074 1070 0
6.6566 63.574 -3.2459 63.921 1080 0
14.564 61.107 -3.3756 62.819 1090 0
9.4314 60.919 -3.2952 61.645 1100 0
0.90292 63.174 -3.1559 63.18 1110 0
-1.0297 61.241 -3.1248 61.25 1120 0
2.0303 60.238 -3.1753 60.273 1130 0
7.8168 60.234 -3.2706 60.739 1140 0
0.78058 60.609 -3.1545 60.614 1150 0
7.1283 59.9 -3.26 60.323 1160 0
15.202 58.552 -3.3956 60.494 1170 0
12.549 58.558 -3.3527 59.888 1180 0
2.033 59.941 -3.1755 59.975 1190 0
-2.2913 59.249 -3.1029 59.293 1200 0
-3.7884 58.067 -3.0764 58.191 1210 0
5.0807 58.398 -3.2284 58.618 1220 0
11.514 59.085 -3.3341 60.197 1230 0
2.3373 59.312 -3.181 59.358 1240 0
-1.3707 58.668 -3.1182 58.684 1250 0
5.0961 57.125 -3.2306 57.352 1260 0
12.391 56.895 -3.356 58.228 1270 0
5.9683 57.803 -3.2445 58.11 1280 0
-1.0695 57.867 -3.1231 57.877 1290 0
5.7944 58.716 -3.24 59.001 1300 0
11.016 59.098 -3.3259 60.116 1310 0
16.147 57.06 -3.4174 59.301 1320 0
15.74 58.135 -3.406 60.228 1330 0
8.9035 57.588 -3.295 58.272 1340 0
3.3036 57.148 -3.1993 57.244 1350 0
4.3422 56.85 -3.2178 57.016 1360 0
8.3808 57.062 -3.2874 57.674 1370 0
5.7086 57.622 -3.2403 57.904 1380 0
4.1866 58.196 -3.2134 58.347 1390 0
3.0309 57.998 -3.1938 58.077 1400 0
0.66389 58.781 -3.1529 58.785 1410 0
3.4081 59.309 -3.199 59.407 1420 0
5.0533 58.828 -3.2273 59.045 1430 0
5.8525 58.634 -3.2411 58.925 1440 0
4.2289 58.687 -3.2135 58.839 1450 0
4.7602 58.485 -3.2228 58.678 1460 0
3.0204 58.869 -3.1929 58.946 1470 0
2.9116 58.274 -3.1915 58.347 1480 0
2.7221 58.297 -3.1883 58.36 1490 0
2.9585 58.236 -3.1924 58.312 1500 0
4.2351 58.286 -3.2141 58.44 1510 0
4.9348 58.396 -3.2259 58.604 1520 0
5.6611 57.514 -3.2397 57.792 1530 0
5.8397 57.694 -3.2425 57.989 1540 0
4.584 57.794 -3.2207 57.975 1550 0
5.0202 58.202 -3.2276 58.418 1560 0
5.5542 58.139 -3.2368 58.403 1570 0
5.2918 57.625 -3.2332 57.868 1580 0
4.1808 57.769 -3.2138 57.92 1590 0
4.7064 57.619 -3.2231 57.811 1600 0
3.8306 57.563 -3.208 57.691 1610 0
1.5683 57.097 -3.1691 57.119 1620 0
2.0665 57.033 -3.1778 57.07 1630 0
3.111 56.703 -3.1964 56.788 1640 0
1.2298 56.968 -3.1632 56.982 1650 0
1.8606 57.19 -3.1741 57.221 1660 0
0.85885 56.899 -3.1567 56.906 1670 0
1.1897 56.387 -3.1627 56.4 1680 0
1.7754 56.707 -3.1729 56.735 1690 0
1.0839 55.854 -3.161 55.865 1700 0
-0.66085 56.338 -3.1299 56.342 1710 0
-2.2958 55.796 -3.1005 55.844 1720 0
-2.8111 55.579 -3.0911 55.651 1730 0
-2.9945 56.307 -3.0885 56.386 1740 0
-3.2919 55.761 -3.0826 55.858 1750 0
-4.9705 54.852 -3.0512 55.077 1760 0
