# Supplementary material for: Inducible microRNA-200c decreases motility of breast cancer cells and reduces filamin A
Source: PLoS One. 2019 Nov 20;14(11):e0224314. doi: 10.1371/journal.pone.0224314 (PMC6867627; doi:10.1371/journal.pone.0224314)
Supplement: S1 Raw Data — (ZIP) [file pone.0224314.s007.zip › MDA-MB-231-200c_noDox/cell15.txt]

34.993 -52.071 6.8749 62.737 10 0
39.586 -48.697 6.9657 62.757 20 0
36.59 -47.437 6.9402 59.909 30 0
31.362 -49.752 6.8456 58.811 40 0
28.561 -48.69 6.8137 56.448 50 0
25.36 -49.623 6.7556 55.728 60 0
25.793 -49.831 6.7608 56.111 70 0
21.874 -51.178 6.6871 55.656 80 0
16.983 -54.271 6.5865 56.866 90 0
2.0008 -60.43 6.3163 60.463 100 0
-2.2066 -62.552 6.2479 62.591 110 0
-0.74736 -62.013 6.2711 62.018 120 0
-1.9731 -60.423 6.2505 60.456 130 0
-1.7017 -59.175 6.2544 59.2 140 0
-3.9064 -60.225 6.2184 60.352 150 0
-4.8689 -58.75 6.2005 58.951 160 0
-7.4835 -58.916 6.1568 59.39 170 0
-10.229 -54.461 6.0975 55.414 180 0
-16.089 -56.757 6.007 58.993 190 0
-26.987 -55.081 5.8276 61.337 200 0
-30.47 -50.897 5.7438 59.32 210 0
-47.165 -38.481 5.3967 60.871 220 0
-48.616 -29.891 5.2636 57.07 230 0
-45.472 -31.878 5.3238 55.533 240 0
-52.235 -16.525 5.0188 54.786 250 0
-62.154 0.77005 4.7 62.159 260 0
-61.656 0.1746 4.7096 61.656 270 0
-55.051 -24.774 5.1353 60.369 280 0
-42.598 -45.041 5.5256 61.994 290 0
-42.049 -47.829 5.562 63.685 300 0
-42.787 -47.401 5.5489 63.856 310 0
-56.975 -24.792 5.1228 62.136 320 0
-59.468 7.6657 4.5842 59.96 330 0
-59.996 14.504 4.4752 61.724 340 0
-59.404 14.231 4.4773 61.085 350 0
-58.066 13.914 4.4772 59.71 360 0
-58.474 4.7443 4.6314 58.666 370 0
-58.818 -19.581 5.0338 61.991 380 0
-43.892 -42.917 5.4866 61.387 390 0
-48.582 -44.531 5.4543 65.903 400 0
-55.486 -32.356 5.2403 64.231 410 0
-59.739 6.435 4.6051 60.085 420 0
-46.436 35.109 4.065 58.215 430 0
-46.169 36.899 4.0381 59.103 440 0
-46.147 34.823 4.0659 57.811 450 0
-50.073 28.883 4.1892 57.806 460 0
-58.28 12.236 4.5054 59.551 470 0
-59.635 1.9667 4.6794 59.668 480 0
-56.779 -14.37 4.9603 58.569 490 0
-55.201 -31.08 5.2252 63.349 500 0
-54.299 -34.81 5.2825 64.499 510 0
-52.88 -32.73 5.2666 62.19 520 0
-60.069 -10.35 4.883 60.954 530 0
-56.45 1.689 4.6825 56.475 540 0
-39.972 36.905 3.9669 54.403 550 0
-36.747 40.19 3.8823 54.457 560 0
-46.525 30.276 4.1355 55.509 570 0
-53.835 22.355 4.3188 58.292 580 0
-54.073 24.014 4.2945 59.166 590 0
-33.286 44.04 3.7888 55.204 600 0
-11.596 55.008 3.3494 56.217 610 0
-18.621 51.193 3.4905 54.474 620 0
-27.9 44.027 3.7064 52.123 630 0
-31.388 39.958 3.8074 50.812 640 0
-24.59 47.521 3.6191 53.506 650 0
-25.808 45.989 3.653 52.735 660 0
-8.8085 52.9 3.3066 53.628 670 0
4.4801 54.304 3.0593 54.489 680 0
3.4473 57.567 3.0818 57.67 690 0
-28.522 51.131 3.6504 58.548 700 0
-37.39 49.486 3.7886 62.023 710 0
-13.367 58.479 3.3663 59.988 720 0
15.181 57.317 2.8827 59.293 730 0
16.853 56.489 2.8517 58.95 740 0
16.686 57.309 2.8583 59.689 750 0
5.2 60.11 3.0553 60.334 760 0
-7.5483 59.204 3.2684 59.683 770 0
-3.0995 56.237 3.1967 56.322 780 0
28.641 52.987 2.6461 60.233 790 0
41.026 48.158 2.436 63.264 800 0
37.627 49.14 2.4881 61.891 810 0
21.628 56.84 2.778 60.815 820 0
12.451 56.568 2.9249 57.922 830 0
11.025 53.917 2.9399 55.033 840 0
31.527 44.303 2.5231 54.376 850 0
53.596 25.407 2.0135 59.313 860 0
50.128 31.886 2.1373 59.41 870 0
47.423 35.695 2.216 59.355 880 0
39.098 42.899 2.4025 58.044 890 0
39.746 38.448 2.3396 55.299 900 0
41.148 32.746 2.243 52.587 910 0
55.563 17.017 1.868 58.11 920 0
57.976 6.7114 1.686 58.363 930 0
55.893 8.7832 1.7267 56.579 940 0
55.695 9.4822 1.7394 56.497 950 0
55.032 15.376 1.8432 57.139 960 0
53.697 15.529 1.8523 55.897 970 0
53.4 9.1416 1.7403 54.177 980 0
59.205 -19.431 1.2537 62.312 990 0
60.245 -24.913 1.1787 65.193 1000 0
57.396 -26.213 1.1424 63.099 1010 0
54.036 -32.239 1.0329 62.923 1020 0
44.502 -41.677 0.81816 60.971 1030 0
41.684 -40.123 0.80449 57.857 1040 0
40.059 -39.246 0.79566 56.08 1050 0
39.535 -37.693 0.80924 54.624 1060 0
23.333 -49.634 0.43945 54.845 1070 0
22.136 -48.457 0.42851 53.274 1080 0
9.8001 -58.014 0.16735 58.836 1090 0
5.7877 -62.712 0.092028 62.979 1100 0
8.2311 -63.51 0.12888 64.041 1110 0
11.606 -61.015 0.18796 62.108 1120 0
1.8214 -61.604 0.029557 61.631 1130 0
-6.6126 -61.594 -0.10695 61.948 1140 0
-32.834 -52.462 -0.55922 61.889 1150 0
-42.126 -42.092 -0.78581 59.551 1160 0
-41.072 -39.375 -0.80649 56.897 1170 0
-35.165 -43.338 -0.68165 55.81 1180 0
-29.2 -46.658 -0.55919 55.042 1190 0
-19.757 -57.116 -0.33304 60.436 1200 0
-19.278 -54.948 -0.33743 58.232 1210 1
-18.984 -51.38 -0.35393 54.775 1220 1
-17.218 -49.931 -0.33207 52.817 1230 1
-16.332 -49.343 -0.31964 51.976 1240 1
-15.55 -50.177 -0.30052 52.531 1250 1
-15.685 -51.56 -0.29531 53.893 1260 1
-16.744 -52.964 -0.3062 55.548 1270 0
-17.717 -53.082 -0.32214 55.961 1280 0
-18.938 -51.709 -0.35107 55.068 1290 0
-18.627 -52.375 -0.3417 55.589 1300 0
-19.99 -50.934 -0.37399 54.716 1310 0
-21.723 -48.865 -0.41832 53.476 1320 0
-22.887 -49.699 -0.43156 54.715 1330 0
-22.524 -48.986 -0.43098 53.916 1340 0
-21.152 -49.238 -0.40575 53.589 1350 0
-20.36 -47.422 -0.40554 51.608 1360 0
-20.79 -47.721 -0.41087 52.053 1370 0
-20.653 -46.586 -0.4173 50.959 1380 0
-19.9 -45.578 -0.41166 49.733 1390 0
-19.709 -45.758 -0.40671 49.822 1400 0
-19.367 -45.809 -0.39999 49.735 1410 0
-17.615 -45.514 -0.36927 48.804 1420 0
-17.471 -47.118 -0.35508 50.253 1430 0
-17.934 -46.118 -0.37088 49.482 1440 0
-17.073 -45.896 -0.35613 48.969 1450 0
-17.448 -47.051 -0.3551 50.182 1460 0
