# Supplementary material for: Inducible microRNA-200c decreases motility of breast cancer cells and reduces filamin A
Source: PLoS One. 2019 Nov 20;14(11):e0224314. doi: 10.1371/journal.pone.0224314 (PMC6867627; doi:10.1371/journal.pone.0224314)
Supplement: S1 Raw Data — (ZIP) [file pone.0224314.s007.zip › MDA-MB-231-200c_noDox/cell150.txt]

66.524 -54.717 7.1657 86.136 360 1
56.063 -51.256 7.1133 75.962 370 1
45.726 -46.413 7.0611 65.154 380 1
41.989 -42.107 7.0672 59.465 390 1
40.514 -40.013 7.0748 56.942 400 1
38.38 -39.317 7.0565 54.944 410 1
35.546 -42.221 6.983 55.192 420 1
26.613 -48.173 6.7879 55.036 430 1
12.8 -56.796 6.5048 58.221 440 1
2.3535 -60.134 6.3223 60.18 450 1
-9.6036 -59.503 6.1232 60.273 460 1
-20.389 -57.786 5.944 61.277 470 1
-28.704 -54.219 5.7963 61.348 480 1
-35.136 -49.897 5.6697 61.027 490 1
-35.273 -48.869 5.658 60.269 500 1
-32.449 -49.752 5.7053 59.399 510 1
-9.3673 -57.512 6.1217 58.27 520 1
3.9066 -58.397 6.35 58.527 530 1
18.456 -51.727 6.6259 54.921 540 1
33.14 -44.231 6.9262 55.268 550 1
47.057 -34.326 7.2238 58.246 560 1
54.895 -22.788 7.4605 59.437 570 1
56.429 -16.057 7.5768 58.669 580 1
56.965 -11.774 7.6502 58.169 590 1
56.155 -5.6913 7.753 56.443 600 1
56.42 4.8953 7.9405 56.632 610 1
53.327 29.776 8.3632 61.077 620 1
42.063 46.255 8.6868 62.521 630 1
33.85 54.657 8.8703 64.29 640 1
34.391 51.426 8.8353 61.866 650 1
34.79 49.116 8.8085 60.189 660 1
50.179 38.157 8.5041 63.039 670 1
56.128 27.492 8.3094 62.499 680 1
57.82 17.374 8.1459 60.374 690 1
58.353 6.2492 7.9607 58.687 700 1
56.704 -0.70887 7.8415 56.708 710 1
55.631 -10.481 7.6678 56.61 720 1
53.147 -3.9272 7.7802 53.292 730 1
53.115 12.769 8.0899 54.629 740 1
53.754 27.337 8.3244 60.306 750 1
46.225 34.736 8.4984 57.822 760 1
42.748 42.886 8.641 60.552 770 1
37.662 44.606 8.7236 58.379 780 1
33.12 44.106 8.7807 55.157 790 0
32.312 44.112 8.7926 54.68 800 0
31.918 41.927 8.7741 52.694 810 0
40.264 24.566 8.4018 47.167 820 0
38.381 18.258 8.298 42.502 830 0
37.656 22.346 8.3896 43.788 840 0
31.308 30.519 8.6266 43.722 850 0
17.936 49.194 9.0751 52.362 860 0
4.276 62.846 9.3568 62.991 870 0
-3.529 66.42 9.4779 66.514 880 0
-5.2226 65.607 9.5042 65.814 890 0
-4.995 64.756 9.5018 64.949 900 0
-8.1108 63.786 9.5513 64.299 910 0
-22.872 60.248 9.7876 64.443 920 0
-44.145 53.329 10.116 69.229 930 0
-46.812 50.802 10.169 69.081 940 0
-44.305 49.215 10.158 66.219 950 1
-41.178 48.17 10.132 63.371 960 1
-21.752 62.603 9.7592 66.274 970 1
-13.026 64.395 9.6244 65.699 980 1
-4.4086 63.184 9.4944 63.338 990 1
-5.5927 63.024 9.5133 63.271 1000 1
-16.974 59.732 9.7016 62.097 1010 1
-22.328 57.809 9.7934 61.971 1020 1
-27.037 54.531 9.8851 60.865 1030 1
-33.751 51.491 10.005 61.566 1040 1
-41.766 44.061 10.183 60.711 1050 1
-53.43 34.074 10.428 63.37 1060 1
-55.3 33.365 10.453 64.585 1070 0
-47.415 44.063 10.247 64.728 1080 0
-38.332 49.957 10.079 62.968 1090 0
-33.623 51.669 10.002 61.645 1100 0
-36.002 49.597 10.053 61.286 1110 1
-36.628 47.254 10.084 59.788 1120 1
-36.454 44.083 10.116 57.203 1130 1
-39.303 41.146 10.187 56.901 1140 1
-44.137 36.598 10.303 57.336 1150 1
-44.262 33.463 10.348 55.488 1160 1
-46.662 29.769 10.428 55.35 1170 1
-46.208 26.799 10.47 53.417 1180 1
-47.752 23.642 10.536 53.284 1190 1
-50.655 20.334 10.614 54.584 1200 1
-50.637 16.581 10.679 53.283 1210 1
-50.504 14.707 10.712 52.602 1220 1
-53.306 10.353 10.804 54.302 1230 1
-52.582 9.6609 10.814 53.462 1240 1
-49.522 13.613 10.727 51.359 1250 1
-46.822 18.942 10.611 50.509 1260 1
-45.339 21.64 10.55 50.239 1270 1
-43.424 25.591 10.463 50.404 1280 1
-37.738 34.019 10.262 50.808 1290 1
-20.992 57.232 9.7763 60.96 1300 1
-12.157 62.222 9.6177 63.399 1310 1
-3.8045 65.036 9.4832 65.148 1320 1
0.11405 63.256 9.423 63.256 1330 1
2.8654 60.004 9.3771 60.072 1340 1
13.078 57.63 9.2016 59.095 1350 1
37.624 49.458 8.7745 62.142 1360 1
46.336 43.336 8.6059 63.443 1370 1
47.142 40.664 8.5657 62.257 1380 1
46.938 37.65 8.53 60.172 1390 1
47.472 34.849 8.4872 58.89 1400 1
48.896 28.687 8.3846 56.69 1410 1
47.241 24.396 8.3307 53.169 1420 1
45.438 22.773 8.3186 50.826 1430 1
45.838 21.971 8.3009 50.831 1440 1
44.19 24.572 8.3615 50.563 1450 0
37.291 41.73 8.6955 55.965 1460 0
32.864 46.557 8.8101 56.988 1470 0
31.27 44.299 8.8101 54.224 1480 0
31.013 41.933 8.788 52.155 1490 0
23.343 48.863 8.9791 54.152 1500 0
-2.3146 62.908 9.4616 62.951 1510 0
-13.581 64.979 9.6308 66.384 1520 0
-18.267 65.085 9.6984 67.6 1530 0
-19.244 64.179 9.7161 67.002 1540 0
-18.806 62.171 9.7185 64.953 1550 0
-20.214 60.244 9.7485 63.545 1560 0
-20.267 59.019 9.7556 62.402 1570 0
-21.39 57.102 9.7832 60.976 1580 0
-23.865 54.137 9.84 59.164 1590 0
-28.989 48.352 9.9649 56.376 1600 0
-30.873 42.008 10.059 52.133 1610 0
-41.575 34.705 10.3 54.156 1620 0
-43.733 33.707 10.339 55.215 1630 0
-43.375 32.784 10.348 54.371 1640 0
-41.165 32.204 10.332 52.265 1650 0
-39.218 36.007 10.253 53.241 1660 1
-35.095 39.888 10.146 53.129 1670 1
-21.57 46.425 9.8597 51.191 1680 1
-8.6458 53.957 9.5837 54.645 1690 1
1.9878 58.087 9.3906 58.121 1700 1
-0.092588 58.147 9.4264 58.147 1710 1
-2.0048 57.169 9.4598 57.204 1720 1
-7.0638 55.26 9.5519 55.709 1730 1
-19.998 47.758 9.8213 51.776 1740 1
-44.562 35.21 10.327 56.794 1750 1
-55.361 28.353 10.522 62.199 1760 0
