# Supplementary material for: Inducible microRNA-200c decreases motility of breast cancer cells and reduces filamin A
Source: PLoS One. 2019 Nov 20;14(11):e0224314. doi: 10.1371/journal.pone.0224314 (PMC6867627; doi:10.1371/journal.pone.0224314)
Supplement: S1 Raw Data — (ZIP) [file pone.0224314.s007.zip › MDA-MB-231-200c_noDox/cell151.txt]

33.272 58.125 2.6217 66.974 230 0
42.945 48.548 2.4174 64.816 240 0
51.581 37.976 2.2054 64.052 250 0
52.117 35.768 2.1723 63.21 260 0
37.698 50.296 2.4984 62.855 270 0
41.515 44.997 2.3964 61.222 280 0
53.844 32.389 2.1123 62.835 290 0
58.873 22.682 1.9385 63.091 300 0
64.033 8.3776 1.7009 64.579 310 0
58.896 -16.006 1.3054 61.032 320 0
58.779 -21.562 1.2192 62.609 330 0
65.044 -2.3839 1.5342 65.088 340 1
63.298 7.8995 1.695 63.789 350 1
52.663 31.069 2.1038 61.145 360 1
40.474 43.086 2.3874 59.114 370 1
36.467 49.921 2.5107 61.822 380 1
33.353 54.869 2.5954 64.211 390 1
19.449 61.583 2.8357 64.581 400 1
6.5963 64.7 3.04 65.036 410 1
-7.6325 64.559 3.2593 65.008 420 1
-22.707 60.18 3.5024 64.321 430 1
-11.951 63.121 3.3287 64.243 440 1
3.7271 62.858 3.0824 62.969 450 1
19.967 57.507 2.8074 60.875 460 1
43.224 47.011 2.3981 63.862 470 1
43.786 42.814 2.345 61.24 480 1
49.871 35.862 2.1942 61.427 490 1
58.596 8.7726 1.7194 59.249 500 1
56.972 -22.077 1.2011 61.1 510 1
57.027 -27.798 1.1172 63.441 520 0
59.92 -19.609 1.2545 63.047 530 0
61.877 -9.4218 1.4197 62.59 540 0
61.471 -6.965 1.458 61.865 550 0
55.956 -24.915 1.1519 61.252 560 0
49.154 -34.459 0.95938 60.03 570 0
51.128 -23.238 1.1442 56.161 580 0
59.317 -4.6252 1.493 59.497 590 0
57.891 0.95661 1.5873 57.899 600 0
53.878 -0.075888 1.5694 53.878 610 0
51.213 -14.312 1.2983 53.175 620 0
36.06 -46.15 0.66327 58.567 630 0
47.974 -36.027 0.92667 59.996 640 0
54.788 -29.865 1.0717 62.399 650 0
46.88 -23.822 1.1007 52.585 660 0
52.934 -9.3409 1.3961 53.752 670 0
47.404 -27.053 1.0522 54.58 680 0
38.888 -40.398 0.76636 56.074 690 0
34.81 -47.497 0.63246 58.887 700 0
40.193 -42.571 0.75667 58.547 710 0
52.692 -30.32 1.0487 60.793 720 0
56.158 -16.28 1.2886 58.47 730 0
57.101 -4.3599 1.4946 57.267 740 0
58.46 13.32 1.7948 59.959 750 0
56.437 15.409 1.8373 58.502 760 0
57.341 6.8399 1.6895 57.748 770 0
57.116 -9.7812 1.4012 57.948 780 0
57.229 -17.233 1.2783 59.768 790 0
57.209 -17.323 1.2768 59.774 800 0
56.418 -14.376 1.3213 58.221 810 0
56.438 -11.596 1.3682 57.617 820 0
56.557 -7.4149 1.4404 57.041 830 0
56.85 -6.2554 1.4612 57.193 840 0
56.339 -1.9035 1.537 56.371 850 0
55.251 12.905 1.8003 56.738 860 0
52.349 29.482 2.0837 60.08 870 0
50.696 33.454 2.1541 60.739 880 0
47.173 30.962 2.1516 56.426 890 0
51.178 17.256 1.896 54.008 900 1
53.094 11.028 1.7756 54.227 910 1
52.584 -4.0659 1.4936 52.741 920 1
53.155 -29.281 1.0673 60.686 930 1
51.652 -38.015 0.93632 64.134 940 1
44.14 -47.536 0.74837 64.869 950 1
34.245 -52.058 0.58186 62.312 960 1
26.051 -58.128 0.42132 63.699 970 1
18.934 -60.903 0.30142 63.779 980 1
4.5423 -64.126 0.070715 64.287 990 1
1.4733 -64.114 0.022975 64.131 1000 1
-11.192 -63.468 -0.17455 64.447 1010 1
-20.686 -62.983 -0.31733 66.293 1020 1
-21.838 -62.688 -0.33521 66.382 1030 0
-20.56 -60.846 -0.32585 64.226 1040 0
-32.768 -53.093 -0.55295 62.391 1050 1
-36.086 -49.994 -0.62522 61.658 1060 1
-39.615 -47.518 -0.69494 61.865 1070 1
-41.898 -45.09 -0.74872 61.551 1080 1
-43.584 -42.406 -0.7991 60.81 1090 1
-45.921 -40.839 -0.84391 61.454 1100 0
-45.319 -41.601 -0.82814 61.518 1110 0
-45.667 -40.958 -0.83971 61.343 1120 0
-45.115 -40.988 -0.8333 60.954 1130 1
-43.971 -41.421 -0.81525 60.408 1140 1
-42.207 -43.513 -0.77016 60.62 1150 1
-39.26 -45.363 -0.7134 59.993 1160 1
-34.241 -49.097 -0.60899 59.858 1170 1
-25.181 -54.428 -0.43332 59.97 1180 1
-18.014 -56.013 -0.31115 58.838 1190 1
-13.378 -58.477 -0.22491 59.988 1200 1
-8.2992 -59.37 -0.13889 59.947 1210 1
-4.733 -57.77 -0.081745 57.964 1220 1
-3.273 -58.051 -0.056321 58.144 1230 1
3.1881 -60.857 0.052339 60.941 1240 1
5.6092 -57.958 0.096481 58.229 1250 1
7.8965 -56.001 0.14008 56.555 1260 1
12.262 -57.134 0.21141 58.435 1270 1
10.44 -53.322 0.19334 54.334 1280 1
11.031 -51.46 0.21116 52.629 1290 1
34.924 -49.898 0.61067 60.905 1300 1
44.973 -44.937 0.78579 63.576 1310 1
47.565 -41.018 0.85918 62.809 1320 1
50.806 -35.503 0.96089 61.982 1330 1
55.542 -19.321 1.236 58.806 1340 1
59.843 -10.4 1.3987 60.739 1350 1
59.85 -8.6187 1.4278 60.467 1360 1
60.328 -5.3094 1.483 60.561 1370 1
59.994 -2.9034 1.5224 60.065 1380 1
58.863 -0.50793 1.5622 58.866 1390 1
55.526 1.6549 1.6006 55.551 1400 1
51.993 27.704 2.0604 58.913 1410 1
49.193 31.519 2.1406 58.424 1420 1
38.166 43.831 2.4252 58.119 1430 1
25.902 56.429 2.7113 62.09 1440 1
19.678 56.514 2.8065 59.842 1450 1
8.5657 58.616 2.9965 59.239 1460 1
1.6963 58.541 3.1126 58.565 1470 1
-15.338 60.685 3.3891 62.593 1480 1
-13.554 61.759 3.3576 63.229 1490 0
-5.032 61.342 3.2234 61.548 1500 0
-2.5409 57.391 3.1858 57.447 1510 0
-2.5793 56.212 3.1874 56.271 1520 0
-5.1705 54.336 3.2365 54.581 1530 0
-24.077 53.086 3.5674 58.291 1540 0
-32.166 51.783 3.6974 60.96 1550 0
-32.292 50.398 3.7114 59.855 1560 0
-32.553 50.258 3.7164 59.88 1570 0
-32.222 49.29 3.7206 58.888 1580 0
-33.994 46.78 3.77 57.827 1590 0
-37.917 44.587 3.8463 58.529 1600 0
-45.685 38.296 4.0147 59.613 1610 0
-50.713 33.836 4.124 60.965 1620 0
-51.7 29.712 4.1908 59.63 1630 0
-52.245 24.55 4.2731 57.726 1640 0
-55.352 20.441 4.3586 59.006 1650 0
-55.098 20.566 4.3551 58.811 1660 0
-55.154 14.302 4.4587 56.978 1670 0
-55.996 10.985 4.5187 57.064 1680 0
-54.718 11.291 4.5089 55.871 1690 0
-53.278 10.306 4.5213 54.265 1700 0
-43.09 16.971 4.3372 46.312 1710 1
-34.617 44.077 3.8074 56.046 1720 1
-30.441 50.185 3.6868 58.696 1730 1
-22.461 55.651 3.5252 60.013 1740 1
-15.728 59.076 3.4018 61.134 1750 1
-12.49 57.817 3.3543 59.151 1760 0
