# Supplementary material for: Inducible microRNA-200c decreases motility of breast cancer cells and reduces filamin A
Source: PLoS One. 2019 Nov 20;14(11):e0224314. doi: 10.1371/journal.pone.0224314 (PMC6867627; doi:10.1371/journal.pone.0224314)
Supplement: S1 Raw Data — (ZIP) [file pone.0224314.s007.zip › MDA-MB-231-200c_noDox/cell152.txt]

-62.468 6.1733 4.6139 62.772 10 0
-63.178 8.0171 4.5862 63.685 20 0
-61.967 10.889 4.5384 62.916 30 0
-62.283 10.947 4.5384 63.238 40 0
-62.5 10.725 4.5424 63.414 50 0
-62.554 10.117 4.552 63.367 60 0
-62.076 10.38 4.5467 62.938 70 0
-61.646 7.8568 4.5856 62.145 80 0
-61.863 3.4889 4.6561 61.961 90 0
-61.621 -1.72 4.7403 61.645 100 0
-61.007 -3.4317 4.7686 61.103 110 0
-60.539 -2.3932 4.7519 60.586 120 0
-59.359 -2.6718 4.7574 59.419 130 0
-60.207 -7.6257 4.8384 60.688 140 0
-59.71 -8.8399 4.8594 60.361 150 0
-58.488 -9.1005 4.8667 59.192 160 0
-58.254 -8.1182 4.8509 58.817 170 1
-59.762 -0.66085 4.7234 59.766 180 1
-58.664 13.234 4.4905 60.138 190 1
-58.367 17.833 4.4159 61.031 200 1
-58.899 10.558 4.535 59.838 210 0
-59.496 1.3689 4.6894 59.512 220 0
-58.808 -21.977 5.07 62.781 230 0
-55.788 -28.667 5.1871 62.722 240 0
-53.177 -31.412 5.2459 61.761 250 0
-48.086 -39.089 5.3949 61.969 260 0
-45.837 -41.457 5.4477 61.804 270 0
-43.904 -43.263 5.4904 61.639 280 0
-38.026 -46.466 5.5973 60.042 290 0
-29.729 -53.338 5.7747 61.064 300 0
-25.878 -57.623 5.8611 63.167 310 0
-27.349 -54.295 5.8166 60.794 320 1
-33.521 -49.467 5.6876 59.755 330 1
-33.952 -46.681 5.6544 57.722 340 1
-31.867 -47.689 5.6941 57.356 350 0
-28.146 -48.756 5.7596 56.297 360 0
-27.428 -48.208 5.7659 55.464 370 0
-22.286 -49.933 5.8634 54.68 380 0
-18.797 -50.292 5.9255 53.69 390 0
-16.247 -51.107 5.9754 53.628 400 0
-6.1847 -54.842 6.1709 55.19 410 0
-0.60353 -57.575 6.2727 57.578 420 0
-2.9562 -56.102 6.2305 56.18 430 1
-4.2636 -55.551 6.2066 55.714 440 1
-6.7047 -53.858 6.1593 54.274 450 1
-9.5244 -53.977 6.1085 54.811 460 1
-11.841 -51.458 6.057 52.803 470 1
-15.134 -49.634 5.9872 51.89 480 1
-18.524 -48.498 5.9183 51.915 490 1
-20.441 -48.974 5.8878 53.069 500 1
-22.736 -49.012 5.8488 54.029 510 1
-23.671 -48.082 5.8257 53.593 520 1
-21.987 -48.098 5.8544 52.886 530 1
-16.37 -48.613 5.9584 51.296 540 1
-10.194 -50.145 6.0826 51.171 550 1
-2.9268 -51.112 6.226 51.196 560 1
2.0048 -51.572 6.322 51.611 570 1
4.9785 -52.82 6.3772 53.054 580 1
8.0439 -52.721 6.4346 53.331 590 1
11.172 -52.866 6.4914 54.034 600 1
12.847 -52.994 6.521 54.529 610 1
10.227 -53.057 6.4736 54.034 620 1
6.3689 -50.854 6.4078 51.251 630 1
3.392 -50.491 6.3503 50.604 640 1
0.64527 -49.489 6.2962 49.493 650 1
-4.2786 -49.525 6.197 49.709 660 1
-8.7813 -48.064 6.1025 48.86 670 1
-11.448 -47.398 6.0462 48.761 680 1
-16.946 -46.572 5.9342 49.559 690 1
-22.817 -46.127 5.8238 51.462 700 1
-28.556 -45.606 5.7238 53.808 710 1
-31.37 -45.909 5.6838 55.604 720 0
-29.281 -46.84 5.7245 55.239 730 0
-28.037 -47.628 5.7511 55.267 740 0
-22.066 -48.152 5.8535 52.967 750 1
-16.823 -48.438 5.9489 51.276 760 1
-13.462 -49.126 6.0157 50.938 770 1
-8.2456 -49.521 6.1182 50.203 780 1
2.6615 -50.341 6.336 50.411 790 1
15.537 -51.262 6.5775 53.564 800 1
27.962 -51.289 6.7823 58.417 810 1
32.941 -50.214 6.8638 60.054 820 1
34.934 -49.149 6.9011 60.299 830 1
37.515 -47.259 6.9541 60.339 840 1
40.247 -45.237 7.0103 60.549 850 1
42.669 -43.73 7.0563 61.098 860 1
43.866 -41.55 7.0957 60.42 870 1
43.185 -37.781 7.1352 57.379 880 1
45.481 -31.876 7.2427 55.539 890 1
50.028 -27.679 7.3486 57.175 900 1
53.865 -25.077 7.4183 59.416 910 1
54.029 -18.446 7.525 57.091 920 1
52.878 -14.348 7.589 54.79 930 1
57.958 -5.8108 7.7541 58.249 940 1
60.681 -6.6309 7.7451 61.043 950 1
61.196 3.7943 7.9159 61.314 960 1
59.074 12.101 8.056 60.301 970 1
56.372 15.634 8.1245 58.5 980 1
54.278 18.419 8.1811 57.318 990 1
52.726 22.199 8.2525 57.208 1000 1
49.584 25.626 8.331 55.815 1010 1
48.612 27.999 8.3765 56.099 1020 1
43.747 31.614 8.4798 53.975 1030 1
38.315 37.67 8.6309 53.731 1040 1
36.754 43.539 8.7237 56.978 1050 1
31.975 52.334 8.8763 61.329 1060 1
26.427 57.044 8.9909 62.868 1070 1
18.25 59.155 9.1255 61.906 1080 1
10.932 58.382 9.2397 59.397 1090 1
1.7532 60.693 9.3959 60.719 1100 1
-0.63222 59.261 9.4354 59.265 1110 1
-4.4249 57.912 9.501 58.08 1120 1
-11.166 55.999 9.6216 57.101 1130 1
-22.676 55.133 9.815 59.614 1140 1
-34.378 47.923 10.047 58.979 1150 1
-38.509 41.934 10.168 56.934 1160 1
-40.797 34.838 10.289 53.647 1170 1
-44.038 26.987 10.446 51.649 1180 1
-45.87 22.578 10.538 51.126 1190 1
-47.432 13.108 10.726 49.209 1200 1
-49.557 7.3163 10.849 50.094 1210 1
-49.649 5.6895 10.881 49.974 1220 1
-48.542 4.6824 10.899 48.767 1230 1
-47.148 2.7685 10.937 47.23 1240 1
-45.251 1.4472 10.964 45.274 1250 1
-42.86 1.6142 10.958 42.89 1260 1
-42.737 1.3378 10.964 42.758 1270 1
-40.523 3.7948 10.902 40.7 1280 1
-39.519 5.4797 10.858 39.897 1290 1
-38.762 7.5253 10.804 39.486 1300 1
-37.692 8.4714 10.774 38.632 1310 1
-34.623 16.386 10.554 38.305 1320 0
-33.719 18.319 10.498 38.373 1330 0
-28.86 26.847 10.246 39.416 1340 0
-12.737 55.238 9.6514 56.688 1350 0
-6.9356 57.578 9.5447 57.995 1360 0
-1.3606 56.109 9.449 56.126 1370 0
4.9098 55.936 9.3372 56.151 1380 0
10.73 54.305 9.2297 55.355 1390 0
2.9928 54.757 9.3702 54.839 1400 1
-1.0878 52.912 9.4453 52.923 1410 1
-4.8589 52.253 9.5175 52.479 1420 1
-7.5367 52.471 9.5674 53.009 1430 1
-11.438 51.578 9.643 52.831 1440 1
-18.326 51.047 9.7694 54.237 1450 1
-26.82 47.181 9.9417 54.271 1460 1
-33.757 44.651 10.072 55.976 1470 1
-39.635 42.098 10.18 57.82 1480 1
-40.606 37.835 10.245 55.501 1490 1
-38.672 38.006 10.219 54.221 1500 1
-34.211 38.671 10.149 51.632 1510 1
-26.515 40.699 10.002 48.574 1520 1
-19.38 43.637 9.8427 47.747 1530 1
-10.659 48.023 9.6432 49.191 1540 1
5.4079 54.557 9.326 54.824 1550 1
13.642 53.777 9.1763 55.48 1560 1
15.45 50.31 9.1268 52.629 1570 1
16.127 49.62 9.1105 52.175 1580 1
16.461 49.188 9.1018 51.87 1590 1
20.322 45.999 9.0088 50.289 1600 1
43.726 32.566 8.4941 54.521 1610 1
53.772 24.602 8.2831 59.133 1620 1
55.006 18.899 8.1849 58.162 1630 1
53.901 14.565 8.1179 55.834 1640 1
53.22 14.718 8.1238 55.218 1650 1
51.08 16.884 8.1732 53.798 1660 1
47.329 32.571 8.4567 57.453 1670 1
47.101 28.617 8.3999 55.112 1680 1
53.463 5.1446 7.9499 53.71 1690 1
55.099 2.081 7.8917 55.138 1700 1
55.71 9.6855 8.0261 56.545 1710 1
54.178 11.73 8.0672 55.433 1720 1
50.728 16.537 8.1691 53.355 1730 1
46.015 19.543 8.2556 49.993 1740 1
41.3 22.742 8.3573 47.147 1750 1
35.425 31.672 8.5835 47.519 1760 0
