# Supplementary material for: Inducible microRNA-200c decreases motility of breast cancer cells and reduces filamin A
Source: PLoS One. 2019 Nov 20;14(11):e0224314. doi: 10.1371/journal.pone.0224314 (PMC6867627; doi:10.1371/journal.pone.0224314)
Supplement: S1 Raw Data — (ZIP) [file pone.0224314.s007.zip › MDA-MB-231-200c_noDox/cell153.txt]

41 45.151 2.4043 60.989 310 0
35.694 47.494 2.4971 59.412 320 0
23.72 56.49 2.7441 61.268 330 0
16.369 60.781 2.8785 62.947 340 0
29.331 54.714 2.6495 62.08 350 1
51.46 32.408 2.1328 60.814 360 1
57.285 27.792 2.0225 63.671 370 1
44.715 45.734 2.3675 63.961 380 1
26.808 57.149 2.703 63.124 390 1
6.8986 64.057 3.0343 64.427 400 1
-5.862 61.926 3.236 62.202 410 1
-25.692 58.78 3.5537 64.15 420 1
-37.522 50.584 3.7798 62.981 430 1
-42.998 44.591 3.9088 61.945 440 1
-53.134 34.54 4.136 63.374 450 1
-55.541 26.638 4.2652 61.598 460 1
-65.438 3.9514 4.6521 65.557 470 1
-62.797 -17.205 4.9798 65.111 480 1
-51.906 -36.66 5.3273 63.547 490 1
-43.45 -48.002 5.5475 64.746 500 1
-28.477 -57.894 5.8261 64.519 510 1
-11.182 -63.417 6.1087 64.395 520 1
5.6278 -65.036 6.3695 65.279 530 1
18.915 -61.845 6.58 64.672 540 1
37.138 -53.93 6.8862 65.48 550 1
48.711 -42.579 7.1356 64.697 560 1
56.472 -26.202 7.4196 62.255 570 1
61.636 -12.855 7.6484 62.962 580 1
58.077 -19.462 7.5306 61.252 590 1
51.816 -33.256 7.2834 61.57 600 1
42.781 -47.842 7.0128 64.179 610 1
25.2 -59.211 6.6856 64.351 620 1
-1.0307 -61.815 6.2665 61.824 630 1
-21.696 -57.854 5.9244 61.788 640 1
-43.732 -44.477 5.5062 62.375 650 1
-58.074 -27.459 5.1541 64.239 660 1
-62.631 -10.541 4.8791 63.512 670 1
-61.451 13.495 4.4962 62.916 680 1
-52.533 33.297 4.1475 62.197 690 1
-35.575 49.206 3.7676 60.719 700 1
-16.071 58.677 3.4089 60.838 710 1
2.7858 61.621 3.0964 61.684 720 1
23.312 56.133 2.748 60.782 730 1
40.036 41.307 2.3718 57.525 740 1
53.283 28.145 2.0568 60.259 750 1
62.333 12.486 1.7685 63.571 760 1
60.744 -7.7032 1.4447 61.23 770 1
61.53 -11.95 1.379 62.679 780 1
59.73 -1.1772 1.5511 59.741 790 1
61.419 15.328 1.8154 63.303 800 1
52.895 33.745 2.1387 62.742 810 1
38.414 48.964 2.4764 62.234 820 1
26.039 56.851 2.7121 62.531 830 1
9.0649 61.864 2.9961 62.524 840 1
-8.2266 60.124 3.2776 60.684 850 1
-27.673 52.683 3.6253 59.509 860 1
-41.069 45.237 3.8787 61.099 870 1
-43.048 43.529 3.9214 61.22 880 1
-31.53 54.264 3.668 62.76 890 1
-22.098 57.144 3.5106 61.268 900 1
-18.566 57.098 3.456 60.041 910 1
-15.322 57.783 3.4008 59.78 920 1
-35.177 48.818 3.766 60.172 930 1
-44.763 40.567 3.9761 60.411 940 1
-30.346 50.75 3.6805 59.131 950 1
-16.463 57.968 3.4183 60.261 960 1
-4.0067 60.358 3.2079 60.491 970 1
-7.6581 60.057 3.2684 60.543 980 1
-4.2167 58.296 3.2138 58.448 990 1
13.991 60.027 2.9126 61.636 1000 1
25.077 57.751 2.7319 62.961 1010 1
35.237 49.606 2.524 60.847 1020 1
42.871 43.499 2.3635 61.075 1030 1
45.954 40.033 2.2874 60.946 1040 1
51.014 28.513 2.0805 58.442 1050 1
55.101 28.354 2.046 61.968 1060 0
46.828 39.871 2.2761 61.503 1070 0
40.258 47.496 2.4385 62.262 1080 0
36.291 51.73 2.5298 63.191 1090 0
43.165 45.239 2.3796 62.528 1100 0
51.707 33.986 2.1523 61.876 1110 0
56.73 25.735 1.9967 62.294 1120 0
55.147 35.431 2.1419 65.548 1130 0
43.333 43.382 2.3568 61.317 1140 0
39.776 45.025 2.418 60.078 1150 0
48.02 38.601 2.2479 61.611 1160 0
53.859 30.413 2.0848 61.853 1170 0
62.506 19.311 1.8704 65.421 1180 0
56.894 27.511 2.0212 63.196 1190 1
47.535 39.27 2.2613 61.658 1200 1
35.084 49.204 2.5222 60.431 1210 1
22.122 56.185 2.7665 60.383 1220 1
6.9954 59.167 3.0239 59.58 1230 1
-10.251 58.361 3.3155 59.254 1240 1
-17.194 56.275 3.4381 58.843 1250 1
-23.569 53.288 3.558 58.267 1260 1
-28.725 48.886 3.6728 56.7 1270 1
-38.465 44.004 3.8599 58.446 1280 1
-41.642 41.908 3.9238 59.079 1290 0
-43.359 41.054 3.9543 59.711 1300 0
-44.305 38.066 4.0026 58.412 1310 0
-42.247 42.222 3.9273 59.728 1320 0
-51.11 35.018 4.1117 61.955 1330 1
-55.595 28.215 4.2428 62.345 1340 1
-58.022 22.939 4.3359 62.392 1350 1
-58.697 17.669 4.42 61.299 1360 1
-63.719 0.41221 4.7059 63.72 1370 1
-63.466 -7.8375 4.8353 63.948 1380 1
-61.023 -21.016 5.0441 64.54 1390 1
-53.929 -34.212 5.2777 63.865 1400 1
-42.216 -47.394 5.5555 63.47 1410 1
-27.775 -57.944 5.8362 64.257 1420 1
-20.663 -61.212 5.9576 64.606 1430 1
-24.084 -61.045 5.9074 65.624 1440 0
-32.188 -56.988 5.769 65.45 1450 0
-32.264 -53.108 5.7373 62.141 1460 0
-29.76 -49.235 5.7395 57.53 1470 0
-27.484 -52.92 5.8042 59.631 1480 0
-26.573 -51.335 5.8055 57.805 1490 0
-28.049 -50.728 5.7781 57.966 1500 0
-24.358 -50.687 5.8352 56.236 1510 0
-10.795 -58.627 6.1011 59.612 1520 0
-7.8777 -60.059 6.1528 60.573 1530 0
-6.2369 -56.599 6.1734 56.941 1540 0
-20.991 -53.806 5.9112 57.755 1550 0
-26.833 -48.187 5.7751 55.154 1560 0
-13.575 -54.054 6.0371 55.733 1570 1
2.2767 -58.184 6.3223 58.229 1580 1
16.459 -58.823 6.556 61.082 1590 1
32.269 -52.703 6.8326 61.798 1600 1
42.988 -43.912 7.058 61.451 1610 1
52.142 -33.844 7.2783 62.163 1620 1
56.872 -20.924 7.5014 60.599 1630 1
62.706 -11.775 7.6684 63.802 1640 1
58.888 -22.172 7.4939 62.923 1650 1
50.928 -32.766 7.2823 60.558 1660 1
42.604 -38.051 7.125 57.123 1670 1
29.009 -46.249 6.8434 54.594 1680 1
18.649 -52.632 6.6237 55.839 1690 1
2.7829 -58.371 6.3308 58.437 1700 1
-1.3742 -56.353 6.2588 56.369 1710 1
2.005 -55.156 6.3195 55.192 1720 1
26.315 -53.064 6.7436 59.23 1730 1
37.234 -48.016 6.9428 60.761 1740 1
41.913 -40.313 7.088 58.154 1750 1
52.404 -25.264 7.4048 58.176 1760 0
