# Supplementary material for: Inducible microRNA-200c decreases motility of breast cancer cells and reduces filamin A
Source: PLoS One. 2019 Nov 20;14(11):e0224314. doi: 10.1371/journal.pone.0224314 (PMC6867627; doi:10.1371/journal.pone.0224314)
Supplement: S1 Raw Data — (ZIP) [file pone.0224314.s007.zip › MDA-MB-231-200c_noDox/cell154.txt]

36.059 46.09 2.4777 58.52 20 0
29.546 47.438 2.5845 55.887 30 0
25.852 49.66 2.6616 55.986 40 0
26.948 47.861 2.6288 54.926 50 0
40.023 40.034 2.3563 56.608 60 0
33.881 39.661 2.4346 52.162 70 0
6.289 58.994 3.0354 59.328 80 0
4.068 62.866 3.077 62.998 90 0
29.674 51.976 2.6228 59.851 100 0
47.794 37.179 2.2319 60.552 110 0
49.634 35.517 2.1919 61.032 120 0
46.429 34.337 2.2076 57.747 130 0
38.919 36.699 2.3268 53.493 140 0
34.88 42.29 2.4519 54.819 150 0
29.021 47.84 2.5963 55.955 160 0
16.85 54.74 2.843 57.274 170 0
4.2389 60.243 3.0713 60.392 180 0
5.5098 58.435 3.0476 58.694 190 0
18.474 52.405 2.8027 55.566 200 0
38.376 38.532 2.3582 54.383 210 0
52.389 30.481 2.0977 60.611 220 0
48.469 29.804 2.1221 56.899 230 0
44.868 31.875 2.1885 55.038 240 0
37.055 37.793 2.366 52.928 250 0
26.296 45.144 2.6141 52.244 260 0
16.358 50.974 2.8311 53.535 270 0
-4.3738 60.909 3.2133 61.065 280 0
-15.152 58.999 3.393 60.914 290 0
6.4783 58.156 3.0307 58.515 300 0
18.644 56.344 2.822 59.348 310 0
31.276 45.323 2.5376 55.067 320 0
53.047 24.611 2.0052 58.478 330 0
60.174 14.459 1.8066 61.887 340 0
57.295 21.305 1.9268 61.128 350 0
48.707 31.024 2.1379 57.749 360 0
31.216 42.439 2.5074 52.683 370 0
3.4729 57.786 3.0816 57.89 380 0
-12.632 59.235 3.3517 60.567 390 0
-17.475 59.818 3.4258 62.319 400 0
-14.168 56.154 3.3887 57.914 410 0
16.502 49.892 2.8222 52.551 420 0
44.637 36.758 2.2597 57.824 430 0
56.883 27.805 2.0255 63.315 440 0
52.038 23.638 1.9972 57.155 450 0
52.108 18.931 1.9193 55.44 460 0
49.333 13.07 1.8298 51.035 470 0
51.77 10.543 1.7717 52.833 480 0
59.778 -5.8863 1.4726 60.067 490 0
62.138 -17.091 1.3024 64.446 500 0
60.144 -12.991 1.3581 61.53 510 0
58.07 -6.7351 1.4553 58.459 520 0
56.218 -12.948 1.3444 57.69 530 0
55.041 -25.073 1.1433 60.483 540 0
57.626 -2.7675 1.5228 57.692 550 0
48.383 16.409 1.8978 51.09 560 0
38.169 38.643 2.3624 54.315 570 0
22.396 53.887 2.7477 58.356 580 0
-3.4384 59.21 3.1996 59.309 590 0
-20.548 57.096 3.4871 60.681 600 0
-31.789 55.845 3.6591 64.259 610 0
-20.853 53.049 3.5161 57.001 620 0
8.1102 55.422 2.9963 56.012 630 0
20.473 54.993 2.7852 58.68 640 0
23.056 47.628 2.6908 52.915 650 0
44.067 28.258 2.141 52.349 660 0
47.717 23.598 2.0301 53.233 670 0
57.223 -4.3363 1.4952 57.387 680 0
57.074 -16.66 1.2868 59.455 690 0
55.783 -11.95 1.3598 57.049 700 0
53.119 -6.6243 1.4467 53.53 710 0
51.699 -17.001 1.2531 54.422 720 0
50.829 -11.615 1.3461 52.14 730 0
50.186 -11.205 1.3511 51.422 740 0
48.876 -8.0046 1.4085 49.527 750 0
46.737 -16.115 1.2388 49.437 760 0
36.147 -40.875 0.72409 54.565 770 0
38.255 -45.957 0.69419 59.796 780 0
39.64 -41.729 0.75974 57.556 790 0
32.976 -46.725 0.61457 57.189 800 0
23.964 -52.528 0.42801 57.737 810 0
39.193 -36.871 0.81593 53.811 820 0
52.85 -22.92 1.1616 57.606 830 0
56.279 -22.301 1.1935 60.536 840 0
47.229 -34.407 0.94119 58.433 850 1
37.65 -47.068 0.67469 60.274 860 1
21.895 -54.804 0.38009 59.016 870 1
1.8408 -58.337 0.031544 58.366 880 1
-11.988 -57.807 -0.20449 59.038 890 1
-20.452 -57.746 -0.34039 61.261 900 1
-22.372 -52.69 -0.40153 57.243 910 1
-46.4 -31.722 -0.97112 56.207 920 1
-57.603 -13.629 -1.3385 59.193 930 1
-58.949 2.1789 -1.6077 58.989 940 1
-51.327 29.09 -2.0864 58.998 950 1
-29.641 49.118 -2.5986 57.369 960 1
2.1482 59.648 -3.1776 59.687 970 1
5.1336 53.574 -3.2371 53.819 980 1
44.726 27.806 -4.1562 52.665 990 1
52.795 11.732 -4.4937 54.083 1000 1
55.473 -24.073 -5.1218 60.471 1010 1
44.796 -46.062 -5.5117 64.252 1020 1
39.544 -48.766 -5.6018 62.784 1030 1
33.631 -42.85 -5.6177 54.472 1040 1
26.93 -40.649 -5.6981 48.761 1050 1
-3.4502 -58.754 -6.3418 58.855 1060 1
-33.013 -46.021 -6.9055 56.637 1070 1
-49.798 -23.522 -7.4127 55.074 1080 1
-60.485 -4.3686 -7.7819 60.643 1090 1
-57.492 19.074 -8.1743 60.574 1100 1
-34.741 48.655 -8.8047 59.785 1110 1
-6.978 59.768 -9.3086 60.174 1120 1
12.943 58.221 -9.6435 59.643 1130 1
15.523 53.709 -9.7061 55.907 1140 1
40.242 28.44 -10.38 49.277 1150 1
53.295 6.2518 -10.879 53.66 1160 1
52.352 -19.531 -11.353 55.876 1170 1
53.068 -21.431 -11.379 57.232 1180 1
53.916 5.4806 -10.894 54.194 1190 1
53.238 25.744 -10.545 59.136 1200 1
33.498 48.55 -10.029 58.985 1210 1
12.512 54.35 -9.6511 55.771 1220 1
6.1287 47.688 -9.5526 48.08 1230 1
5.3675 38.937 -9.5618 39.305 1240 1
-40.611 36.094 -8.5806 54.333 1250 1
-51.437 20.991 -8.2414 55.556 1260 1
-57.812 -10.827 -7.6688 58.818 1270 1
-49.353 -31.389 -7.2875 58.489 1280 1
-29.066 -50.065 -6.8092 57.891 1290 1
-39.257 -48.429 -6.9644 62.342 1300 0
-52.256 -26.849 -7.3794 58.75 1310 0
-53.831 -14.154 -7.5969 55.661 1320 0
-51.182 -10.909 -7.644 52.332 1330 0
-47.653 -7.036 -7.7074 48.169 1340 0
-48.74 -15.308 -7.5497 51.087 1350 0
-44.559 -10.008 -7.633 45.669 1360 0
-48.408 23.623 -8.308 53.864 1370 0
-47.835 30.219 -8.4174 56.581 1380 0
-46.618 25.896 -8.361 53.328 1390 0
-53.89 11.086 -8.0569 55.018 1400 0
-50.024 6.8704 -7.9905 50.494 1410 0
-47.208 6.6238 -7.9934 47.671 1420 0
-37.449 30.73 -8.5411 48.443 1430 1
-27.701 51.863 -8.9342 58.797 1440 1
-8.5566 55.213 -9.271 55.872 1450 1
20.783 55.792 -9.7814 59.538 1460 1
37.381 43.569 -10.134 57.407 1470 1
52.723 23.656 -10.574 57.787 1480 1
49.118 -12.956 -11.253 50.798 1490 1
41.116 -41.039 -11.78 58.093 1500 1
54.239 -30.481 -11.508 62.217 1510 1
64.993 -7.2628 -11.107 65.397 1520 1
57.089 -4.4743 -11.074 57.265 1530 1
49.761 20.474 -10.605 53.808 1540 1
31.806 50.493 -9.9869 59.676 1550 1
11.085 59.317 -9.6095 60.344 1560 1
-23.509 55.826 -9.0262 60.574 1570 1
-28.757 51.798 -8.918 59.246 1580 1
-49.084 24.099 -8.3104 54.681 1590 1
-59.29 -16.629 -7.5805 61.578 1600 1
-59.647 -12.381 -7.6493 60.918 1610 0
-58.714 13.172 -8.0747 60.174 1620 0
-52.589 32.38 -8.4059 61.758 1630 0
-57.008 16.447 -8.1349 59.333 1640 0
-61.809 -14.826 -7.6186 63.563 1650 0
-54.695 -25.901 -7.4117 60.517 1660 0
-50.118 -24.727 -7.3956 55.885 1670 0
-42.363 -29.185 -7.2507 51.443 1680 0
-46.898 -28.725 -7.3044 54.996 1690 0
-33.849 -35.151 -7.0497 48.799 1700 0
-30.078 -32.962 -7.0229 44.622 1710 0
6.2854 -53.316 -6.1658 53.685 1720 0
10.092 -56.932 -6.1077 57.819 1730 0
17.291 -55.092 -5.9791 57.742 1740 0
30.141 -43.059 -5.6725 52.56 1750 0
57.385 -21.661 -5.0733 61.337 1760 0
