# Supplementary material for: Inducible microRNA-200c decreases motility of breast cancer cells and reduces filamin A
Source: PLoS One. 2019 Nov 20;14(11):e0224314. doi: 10.1371/journal.pone.0224314 (PMC6867627; doi:10.1371/journal.pone.0224314)
Supplement: S1 Raw Data — (ZIP) [file pone.0224314.s007.zip › MDA-MB-231-200c_noDox/cell155.txt]

60.207 12.385 1.7737 61.468 150 0
57.459 11.689 1.7715 58.636 160 0
56.548 11.706 1.7749 57.747 170 0
55.89 10.45 1.7556 56.858 180 0
56.233 8.7676 1.7255 56.912 190 0
57.179 7.8918 1.7079 57.721 200 0
55.726 8.2468 1.7177 56.332 210 0
56.297 6.8936 1.6926 56.718 220 0
55.715 7.0467 1.6966 56.159 230 0
54.711 9.5354 1.7433 55.536 240 0
53.346 14.603 1.838 55.308 250 0
53.398 16.128 1.8641 55.78 260 0
54.068 15.298 1.8465 56.191 270 0
54.059 15.186 1.8446 56.152 280 0
53.188 20.338 1.936 56.944 290 0
50.16 28.361 2.0854 57.623 300 0
49.782 29.223 2.1016 57.725 310 0
50.971 23.042 1.9954 55.937 320 0
55.844 13.439 1.807 57.439 330 0
54.47 9.7917 1.7487 55.343 340 0
54.321 15.582 1.8502 56.511 350 0
50.661 23.723 2.0087 55.94 360 0
47.79 32.876 2.1734 58.006 370 0
43.748 36.157 2.2615 56.756 380 0
41.335 39.502 2.3335 57.175 390 0
47.369 32.741 2.1756 57.583 400 0
47.438 24.206 2.0426 53.257 410 0
51.38 14.665 1.8488 53.431 420 0
51.616 12.003 1.7993 52.993 430 0
50.043 18.209 1.9198 53.253 440 0
46.303 25.971 2.082 53.089 450 0
42.259 34.066 2.2493 54.28 460 0
38.664 37.614 2.3424 53.942 470 0
38.929 36.242 2.3205 53.188 480 0
38.029 34.099 2.3018 51.077 490 0
43.82 25.997 2.1063 50.951 500 0
50.522 7.4138 1.7165 51.063 510 0
54.227 -4.9801 1.4792 54.455 520 0
52.662 -9.0682 1.4003 53.437 530 0
54.063 -5.3165 1.4728 54.324 540 1
49.465 4.4823 1.6612 49.668 550 1
43.363 25.85 2.1084 50.483 560 1
38.129 35.748 2.324 52.266 570 1
30.772 43.374 2.5245 53.181 580 1
24.882 48.164 2.6647 54.212 590 1
22.11 48.858 2.7166 53.628 600 0
19.181 51.136 2.7827 54.615 610 0
24.228 51.231 2.6998 56.671 620 0
28.096 45.952 2.5928 53.861 630 0
27.008 45.93 2.61 53.283 640 0
22.976 48.713 2.7009 53.859 650 1
12.829 57.655 2.9227 59.065 660 1
4.0437 62.137 3.0766 62.268 670 1
-1.2872 60.883 3.1627 60.896 680 1
-4.6136 60.294 3.218 60.471 690 1
-7.4161 61.609 3.2614 62.054 700 1
2.6316 58.166 3.0964 58.225 710 0
11.374 50.131 2.9185 51.405 720 0
18.686 46.415 2.7589 50.035 730 0
22.776 44.797 2.6712 50.255 740 0
15.02 48.547 2.8415 50.818 750 0
4.8308 53.723 3.0519 53.939 760 0
-4.517 57.568 3.2199 57.745 770 0
-15.418 60.137 3.3926 62.082 780 0
-19.153 59.773 3.4517 62.767 790 0
-20.099 58.918 3.4704 62.252 800 0
-22.12 57.247 3.5103 61.372 810 0
-23.2 54.941 3.5411 59.638 820 0
-26.964 54.249 3.6029 60.581 830 0
-27.261 53.768 3.6108 60.284 840 0
-26.167 52.526 3.6038 58.683 850 0
-24.36 54.251 3.5636 59.469 860 0
-24.743 53.823 3.5725 59.238 870 0
-26.546 52.746 3.6079 59.05 880 0
-26.407 53.375 3.601 59.55 890 0
-27.625 51.808 3.6315 58.713 900 0
-30.571 49.287 3.6968 57.998 910 0
-28.996 51.947 3.6507 59.492 920 0
-26.643 50.672 3.6257 57.25 930 0
-25.431 51.779 3.5981 57.687 940 0
-29.17 50.681 3.6638 58.476 950 0
-29.385 50.241 3.6708 58.204 960 0
-25.897 53.038 3.5958 59.023 970 0
-24.736 51.374 3.5903 57.019 980 0
-26.116 50.229 3.6211 56.613 990 0
-24.032 52.21 3.573 57.475 1000 0
-25.237 48.389 3.6223 54.575 1010 0
-36.188 44.709 3.822 57.519 1020 0
-36.88 42.218 3.8596 56.058 1030 0
-38.469 41.805 3.8855 56.811 1040 0
-35.661 44.616 3.8159 57.116 1050 0
-33.191 44.841 3.7788 55.788 1060 0
-34.628 45.071 3.7967 56.837 1070 0
-30.718 44.195 3.749 53.822 1080 0
-25.713 46.997 3.6422 53.571 1090 0
-22.743 47.418 3.5888 52.59 1100 0
-21.792 48.909 3.5607 53.545 1110 0
-24.657 47.291 3.6222 53.333 1120 0
-30.141 44.823 3.7336 54.015 1130 0
-33.536 42.769 3.8066 54.349 1140 0
-35.975 41.2 3.8594 54.696 1150 0
-37.08 39.851 3.891 54.434 1160 0
-37.543 38.936 3.9088 54.088 1170 0
-38.479 38.015 3.9331 54.09 1180 0
-39.236 36.776 3.9593 53.777 1190 0
-39.798 35.829 3.9794 53.55 1200 0
-40.304 34.829 3.9997 53.268 1210 0
-40.18 34.404 4.0043 52.897 1220 0
-39.144 36.602 3.9605 53.591 1230 0
-38.77 36.576 3.9561 53.3 1240 0
-38.472 37.104 3.9451 53.449 1250 0
-39.519 36.132 3.9717 53.547 1260 0
-41.74 33.337 4.0385 53.419 1270 0
-44.096 30.959 4.1003 53.879 1280 0
-44.788 30.95 4.1077 54.441 1290 0
-44.935 30.765 4.112 54.458 1300 0
-43.516 32.786 4.0667 54.485 1310 0
-41.852 32.783 4.0479 53.163 1320 0
-38.344 36.01 3.9584 52.602 1330 0
-36.894 36.782 3.9285 52.097 1340 0
-34.433 38.281 3.8741 51.489 1350 0
-33.787 37.003 3.8816 50.108 1360 0
-34.492 36.613 3.8972 50.302 1370 0
-34.48 35.073 3.9185 49.183 1380 0
-34.27 34.833 3.9188 48.864 1390 0
-35.312 33.389 3.955 48.598 1400 0
-38.463 30.929 4.0351 49.356 1410 0
-43.198 26.928 4.155 50.903 1420 0
-51.253 19.277 4.3527 54.759 1430 0
-53.117 16.86 4.405 55.728 1440 0
-53.309 15.35 4.432 55.475 1450 0
-52.484 15.317 4.4284 54.674 1460 0
-52.463 14.796 4.4375 54.509 1470 0
-50.952 15.664 4.4141 53.305 1480 0
-49.912 17.207 4.3804 52.795 1490 0
-48.732 18.737 4.3453 52.21 1500 0
-46.608 21.514 4.2799 51.334 1510 0
-46.58 21.885 4.2732 51.465 1520 0
-46.6 21.529 4.2796 51.333 1530 0
-47.252 21.246 4.2898 51.809 1540 0
-48.061 19.225 4.3319 51.764 1550 0
-50.736 14.33 4.4371 52.721 1560 0
-52.264 10.886 4.507 53.386 1570 0
-52.256 10.106 4.5214 53.225 1580 0
-52.304 8.9014 4.5438 53.056 1590 0
-51.985 10.849 4.5067 53.105 1600 0
-51.657 12.759 4.4702 53.21 1610 0
-51.946 12.112 4.4833 53.339 1620 0
-51.034 9.6806 4.5249 51.944 1630 0
-51.72 9.3501 4.5335 52.559 1640 0
-56.877 -0.54971 4.7221 56.879 1650 0
-58.647 -4.3431 4.7863 58.808 1660 0
-58.623 -7.4704 4.8391 59.097 1670 0
-58.346 -9.8582 4.8798 59.173 1680 0
-58.244 -10.236 4.8864 59.136 1690 0
-58.722 -12.261 4.9182 59.988 1700 0
-58.852 -12.063 4.9146 60.076 1710 0
-59.395 -11.896 4.9101 60.574 1720 0
-59.345 -10.755 4.8917 60.311 1730 0
-59.635 -10.254 4.8827 60.51 1740 0
-59.47 -10.149 4.8814 60.33 1750 0
-59.992 -9.5972 4.871 60.755 1760 0
