# Supplementary material for: Inducible microRNA-200c decreases motility of breast cancer cells and reduces filamin A
Source: PLoS One. 2019 Nov 20;14(11):e0224314. doi: 10.1371/journal.pone.0224314 (PMC6867627; doi:10.1371/journal.pone.0224314)
Supplement: S1 Raw Data — (ZIP) [file pone.0224314.s007.zip › MDA-MB-231-200c_noDox/cell156.txt]

-29.293 -47.925 5.7346 56.169 10 0
-30.704 -47.518 5.7095 56.575 20 0
-30.264 -48.444 5.7248 57.121 30 0
-29.708 -48.054 5.7295 56.495 40 0
-29.529 -48.346 5.7349 56.651 50 0
-28.639 -48.517 5.7499 56.339 60 0
-28.836 -48.404 5.7459 56.342 70 0
-28.52 -48.102 5.748 55.921 80 0
-23.457 -52.503 5.863 57.505 90 0
-29.454 -49.829 5.7493 57.883 100 0
-33.582 -46.25 5.6552 57.156 110 0
-34.345 -46.199 5.6439 57.567 120 0
-33.902 -45.656 5.6445 56.867 130 0
-35.897 -44.037 5.5993 56.814 140 0
-34.433 -44.987 5.6299 56.652 150 0
-38.907 -40.833 5.5219 56.401 160 0
-34.356 -44.33 5.6239 56.084 170 0
-34.987 -43.42 5.6049 55.762 180 0
-43.605 -39.35 5.4465 58.735 190 0
-38.342 -42.956 5.5545 57.579 200 0
-19.759 -57.497 5.9522 60.797 210 0
-16.025 -58.278 6.0148 60.441 220 0
-33.578 -50.822 5.6993 60.912 230 0
-48.057 -40.076 5.4075 62.574 240 0
-47.695 -40.867 5.4208 62.809 250 0
-25.692 -56.213 5.8545 61.806 260 0
-18.891 -56.769 5.9619 59.829 270 0
-35.336 -51.787 5.6844 62.694 280 0
-46.2 -43.534 5.4681 63.479 290 0
-43.589 -42.882 5.4896 61.147 300 0
-24.337 -56.922 5.8792 61.906 310 0
-19.682 -58.696 5.9596 61.908 320 0
-25.533 -57.108 5.8628 62.556 330 0
-39.417 -49.188 5.6076 63.033 340 0
-44.225 -42.696 5.4802 61.472 350 0
-41.371 -44.321 5.5322 60.63 360 0
-30.643 -50.148 5.7347 58.769 370 0
-24.957 -52.701 5.8409 58.312 380 0
-18.97 -55.625 5.9545 58.771 390 0
-17.055 -53.608 5.9752 56.255 400 0
-18.655 -52.422 5.9413 55.642 410 0
-23.616 -49.063 5.8346 54.451 420 0
-26.919 -47.213 5.765 54.348 430 0
-37.158 -41.877 5.5574 55.986 440 0
-37.682 -43.959 5.5745 57.9 450 0
-31.549 -46.025 5.6823 55.8 460 0
-22.402 -48.54 5.8508 53.46 470 0
-2.3452 -56.385 6.2416 56.434 480 0
-0.035297 -56.783 6.2826 56.783 490 0
-3.7105 -55.787 6.2168 55.911 500 0
-20.595 -51.811 5.9048 55.754 510 0
-46.485 -41.343 5.4393 62.21 520 0
-46.876 -42.334 5.4469 63.162 530 0
-47.84 -40.125 5.4103 62.44 540 0
-48.159 -39.141 5.3949 62.059 550 0
-47.398 -42.145 5.4392 63.426 560 0
-48.133 -40.196 5.4082 62.709 570 0
-46.74 -42.706 5.4527 63.313 580 0
-46.257 -45.822 5.4931 65.111 590 0
-44.904 -47.355 5.5243 65.26 600 0
-36.929 -49.588 5.6431 61.829 610 0
-50.696 -48.841 5.4792 70.396 620 0
-41.009 -54.236 5.6358 67.995 630 1
-26.283 -59.907 5.8697 65.419 640 1
-19.377 -60.77 5.9745 63.785 650 1
-9.2271 -61.861 6.1351 62.545 660 1
-2.5961 -60.92 6.2406 60.976 670 1
12.056 -58.674 6.4858 59.9 680 1
7.8767 -57.42 6.4195 57.958 690 1
2.7313 -56.184 6.3318 56.25 700 1
7.9216 -53.055 6.4314 53.643 710 1
25.285 -51.269 6.7414 57.165 720 1
26.22 -49.259 6.7723 55.802 730 1
10.722 -52.871 6.4833 53.948 740 1
8.8702 -59.702 6.4307 60.357 750 1
21.144 -56.474 6.6414 60.303 760 1
24.098 -56.023 6.6894 60.986 770 1
19.76 -56.179 6.6214 59.552 780 1
21.835 -58.206 6.6421 62.167 790 1
16.527 -53.149 6.5847 55.659 800 1
19.455 -48.086 6.6676 51.873 810 1
24.831 -48.072 6.76 54.106 820 1
30.727 -43.63 6.8968 53.364 830 1
47.964 -28.922 7.3114 56.009 840 1
50.496 -25.945 7.3794 56.771 850 1
50.854 -25.63 7.3872 56.948 860 1
55.254 -22.77 7.4631 59.762 870 1
56.434 -24.501 7.4444 61.523 880 1
53.223 -21.9 7.4636 57.553 890 1
54.952 -22.005 7.4731 59.194 900 1
61.133 -19.876 7.5396 64.283 910 1
59.959 -19.433 7.5406 63.03 920 1
62.919 -16.331 7.6 65.004 930 1
55.909 -23.461 7.4567 60.632 940 1
54.795 -22.788 7.4599 59.345 950 1
61.346 -21.576 7.5158 65.029 960 1
58.993 -22.225 7.4937 63.04 970 1
56.038 -28.817 7.379 63.013 980 1
52.409 -20.375 7.4832 56.23 990 1
56.605 -18.646 7.5358 59.597 1000 1
59.349 -16.145 7.5884 61.506 1010 1
58.691 -12.432 7.6452 59.993 1020 1
60.681 -4.5339 7.7794 60.85 1030 1
58.665 0.61199 7.8644 58.669 1040 1
58.993 6.0857 7.9568 59.306 1050 1
60.425 6.2088 7.9564 60.743 1060 1
58.168 6.4472 7.9644 58.524 1070 1
57.547 7.0029 7.9751 57.972 1080 1
56.616 16.247 8.1334 58.901 1090 1
58.659 20.105 8.1842 62.009 1100 1
55.882 20.764 8.2097 59.615 1110 1
51.805 30.631 8.388 60.183 1120 1
48.543 38.587 8.5256 62.011 1130 1
48.021 39.83 8.5464 62.39 1140 1
53.306 36.187 8.4504 64.429 1150 1
54.92 34.305 8.4123 64.754 1160 1
49.481 34.994 8.4695 60.605 1170 1
40.391 40.366 8.6391 57.104 1180 1
35.466 50.398 8.8116 61.627 1190 1
41.168 40.241 8.628 57.568 1200 1
36.864 42.137 8.706 55.986 1210 1
32.679 47.346 8.8207 57.529 1220 1
27.216 50.319 8.929 57.208 1230 1
28.261 48.152 8.894 55.833 1240 1
31.643 46.858 8.8308 56.542 1250 1
27.691 46.018 8.8831 53.707 1260 1
18.728 54.444 9.0935 57.575 1270 1
16.81 54.842 9.1273 57.361 1280 1
17.605 54.435 9.112 57.211 1290 1
21.976 52.572 9.0288 56.98 1300 1
21.059 49.372 9.0216 53.675 1310 1
17.853 51.301 9.0899 54.319 1320 1
13.854 53.506 9.1714 55.271 1330 1
1.9268 58.232 9.3917 58.264 1340 1
-1.8931 60.101 9.4563 60.131 1350 1
-5.3474 59.949 9.5137 60.187 1360 1
-7.8864 60.825 9.5537 61.334 1370 1
-9.968 59.544 9.5906 60.373 1380 1
-15.183 60.182 9.6719 62.068 1390 1
-17.173 57.878 9.7132 60.372 1400 1
-21.144 60.357 9.7617 63.953 1410 1
-24.349 56.916 9.829 61.906 1420 1
-28.549 53.635 9.9139 60.759 1430 1
-28.591 52.908 9.9202 60.139 1440 1
-32.566 50.749 9.9953 60.3 1450 1
-43.543 45.06 10.193 62.661 1460 1
-45.644 41.916 10.253 61.97 1470 1
-42.416 44.745 10.183 61.654 1480 1
-40.334 44.156 10.165 59.804 1490 1
-41.486 41.359 10.212 58.58 1500 1
-44.361 38.565 10.28 58.78 1510 1
-46.94 33.214 10.38 57.502 1520 1
-50.461 27.03 10.504 57.245 1530 1
-53.755 24.051 10.575 58.89 1540 1
-54.298 21.991 10.611 58.582 1550 1
-57.224 15.415 10.732 59.264 1560 1
-57.614 17.033 10.708 60.079 1570 1
-59.953 9.8351 10.833 60.755 1580 1
-62.587 11.74 10.81 63.678 1590 1
-60.99 19.045 10.693 63.894 1600 1
-56.214 26.894 10.549 62.316 1610 1
-53.632 30.855 10.474 61.875 1620 1
-52.094 36.021 10.391 63.335 1630 1
-48.282 37.139 10.34 60.914 1640 1
-47.807 35.482 10.357 59.536 1650 1
-48.115 31.93 10.41 57.746 1660 1
-48.685 27.666 10.479 55.996 1670 1
-49.788 24.288 10.542 55.396 1680 1
-48.211 20.816 10.588 52.513 1690 1
-48.34 16.915 10.659 51.214 1700 1
-49.338 12.344 10.75 50.859 1710 1
-50.03 8.6434 10.824 50.771 1720 1
-51.52 2.7053 10.943 51.591 1730 1
-53.844 -2.8038 11.048 53.917 1740 1
-56.719 -5.498 11.092 56.985 1750 1
-58.451 -4.1619 11.067 58.599 1760 0
