# Supplementary material for: Inducible microRNA-200c decreases motility of breast cancer cells and reduces filamin A
Source: PLoS One. 2019 Nov 20;14(11):e0224314. doi: 10.1371/journal.pone.0224314 (PMC6867627; doi:10.1371/journal.pone.0224314)
Supplement: S1 Raw Data — (ZIP) [file pone.0224314.s007.zip › MDA-MB-231-200c_noDox/cell157.txt]

-61.538 5.1885 4.6283 61.757 10 0
-60.284 1.9191 4.6806 60.314 20 0
-59.742 1.6201 4.6853 59.764 30 0
-60.978 2.2338 4.6758 61.019 40 0
-60.916 2.1645 4.6769 60.954 50 0
-60.442 2.8947 4.6645 60.512 60 0
-60.651 2.9261 4.6642 60.722 70 0
-60.62 1.9158 4.6808 60.65 80 0
-59.945 0.54268 4.7033 59.947 90 0
-60.149 0.61901 4.7021 60.152 100 0
-60.358 0.86322 4.6981 60.364 110 0
-60.192 0.073846 4.7112 60.192 120 0
-60.515 0.24882 4.7083 60.516 130 0
-60.24 0.77743 4.6995 60.245 140 0
-60.585 -0.37331 4.7186 60.586 150 0
-60.611 -0.59956 4.7223 60.614 160 0
-60.609 -0.33853 4.718 60.61 170 0
-60.128 -0.63142 4.7229 60.132 180 0
-59.786 -1.415 4.7361 59.803 190 0
-59.886 -1.2064 4.7325 59.898 200 0
-60.256 -2.6503 4.7563 60.314 210 0
-59.586 -4.0336 4.78 59.722 220 0
-60.828 -4.3678 4.7841 60.985 230 0
-60.084 -4.5653 4.7882 60.257 240 0
-58.838 -4.7587 4.7931 59.03 250 0
-59.628 -3.8756 4.7773 59.754 260 1
-59.696 -3.3065 4.7677 59.787 270 1
-59.207 -2.6279 4.7567 59.265 280 1
-58.919 -1.2868 4.7342 58.933 290 1
-59.213 -3.0521 4.7639 59.292 300 0
-59.867 -2.6185 4.7561 59.924 310 0
-58.721 -2.8867 4.7615 58.792 320 0
-58.67 -2.7481 4.7592 58.734 330 0
-58.736 -3.5411 4.7726 58.843 340 0
-59.428 -2.9433 4.7619 59.501 350 0
-59.298 -3.0765 4.7642 59.378 360 0
-58.631 -1.3274 4.735 58.646 370 0
-59.049 0.30216 4.7073 59.05 380 0
-59.009 2.0833 4.6771 59.046 390 0
-57.894 2.0966 4.6762 57.932 400 0
-58.206 2.744 4.6653 58.271 410 0
-58.708 3.3502 4.6554 58.804 420 0
-59.391 5.177 4.6254 59.616 430 0
-59.091 5.6309 4.6174 59.359 440 0
-58.616 5.7874 4.614 58.901 450 0
-58.672 5.341 4.6216 58.915 460 0
-59.088 6.4038 4.6044 59.434 470 0
-58.806 4.4967 4.6361 58.978 480 1
-58.387 2.3848 4.6716 58.435 490 1
-58.806 1.6615 4.6841 58.83 500 1
-58.184 0.345 4.7065 58.185 510 1
-58.337 -2.2082 4.7502 58.379 520 1
-57.872 -4.0201 4.7817 58.011 530 1
-57.645 -5.235 4.803 57.882 540 1
-57.138 -7.2239 4.8382 57.593 550 1
-57.319 -8.2497 4.8553 57.91 560 1
-56.436 -9.6112 4.8811 57.249 570 1
-55.408 -8.6478 4.8672 56.078 580 1
-54.797 -7.0935 4.8411 55.254 590 1
-53.946 -2.2844 4.7547 53.994 600 1
-55.383 0.26939 4.7075 55.383 610 1
-56.284 2.6256 4.6658 56.345 620 1
-55.715 2.8776 4.6608 55.789 630 1
-56.778 7.3082 4.5844 57.247 640 1
-57.492 9.7502 4.5444 58.313 650 1
-54.702 10.536 4.5221 55.707 660 1
-53.754 11.664 4.4987 55.005 670 1
-51.137 14.034 4.4445 53.027 680 1
-52.606 19.562 4.3564 56.125 690 1
-52.082 22.577 4.3034 56.765 700 1
-51.441 24.347 4.2703 56.912 710 1
-50.336 27.656 4.21 57.434 720 1
-48.644 29.255 4.1709 56.763 730 1
-49.093 28.747 4.1826 56.891 740 1
-51.772 26.012 4.2468 57.94 750 1
-50.412 26.475 4.2288 56.941 760 1
-49.247 28.53 4.1873 56.914 770 1
-48.102 30.116 4.153 56.752 780 1
-47.358 30.421 4.1414 56.287 790 1
-45.734 34.175 4.0706 57.092 800 1
-43.555 37.385 4.0031 57.4 810 1
-42.575 37.731 3.9872 56.888 820 1
-41.764 38.429 3.9685 56.754 830 1
-43.051 36.395 4.0106 56.374 840 1
-42.619 35.305 4.0206 55.343 850 1
-42.185 35.592 4.0116 55.193 860 1
-40.998 38.03 3.9645 55.921 870 1
-38.736 40.323 3.9069 55.915 880 1
-36.23 46.03 3.8084 58.578 890 1
-35.19 46.074 3.7938 57.976 900 1
-33.422 46.766 3.7621 57.481 910 1
-32.682 51.007 3.7114 60.579 920 1
-36.934 52.155 3.7578 63.908 930 1
-46.106 46.855 3.9189 65.736 940 1
-46.567 43.155 3.965 63.489 950 1
-46.945 40.435 4.0014 61.958 960 1
-50.245 35.786 4.0935 61.686 970 1
-50.564 30.729 4.1663 59.169 980 1
-52.808 23.002 4.3016 57.6 990 1
-51.865 19.646 4.3503 55.461 1000 1
-54.646 11.418 4.5064 55.826 1010 1
-55.244 8.256 4.564 55.858 1020 1
-52.076 5.2069 4.6127 52.335 1030 1
-51.91 3.8668 4.638 52.054 1040 1
-50.634 3.6382 4.6407 50.765 1050 0
-50.84 3.1726 4.6501 50.938 1060 0
-51.448 4.3129 4.6288 51.628 1070 0
-51.269 4.178 4.6311 51.439 1080 0
-50.817 1.7686 4.6776 50.848 1090 1
-51.043 -0.25007 4.7173 51.044 1100 1
-49.213 -7.8762 4.8711 49.84 1110 0
-52.951 -18.231 5.044 56.002 1120 0
-51.117 -19.155 5.0709 54.588 1130 0
-49.293 -22.632 5.1428 54.241 1140 0
-46.533 -28.738 5.2656 54.692 1150 0
-45.906 -33.743 5.3462 56.974 1160 0
-47.356 -35.005 5.3489 58.889 1170 0
-48.06 -33.845 5.3259 58.782 1180 0
-51.177 -27.978 5.2127 58.325 1190 0
-50.489 -24.178 5.159 55.979 1200 0
-51.679 -18.974 5.0643 55.053 1210 0
-51.295 -14.858 4.9943 53.403 1220 0
-53.008 -4.4632 4.7964 53.196 1230 0
-53.274 -1.185 4.7346 53.287 1240 0
-52.743 -1.7248 4.7451 52.772 1250 1
-49.227 -20.556 5.1079 53.346 1260 1
-47.821 -29.298 5.2621 56.082 1270 1
-45.821 -35.918 5.3772 58.221 1280 1
-42.105 -40.658 5.4803 58.531 1290 1
-39.215 -47.062 5.5885 61.258 1300 1
-33.002 -53.515 5.7306 62.873 1310 1
-32.183 -51.887 5.728 61.057 1320 1
-31.758 -49.889 5.7163 59.139 1330 1
-30.678 -48.383 5.7181 57.289 1340 1
-20.326 -53.905 5.9226 57.61 1350 1
-17.389 -56.868 5.9864 59.468 1360 1
-15.985 -53.949 5.9951 56.268 1370 1
-7.9484 -56.062 6.1423 56.623 1380 1
-7.5238 -57.329 6.1527 57.821 1390 1
-9.0673 -59.061 6.1309 59.753 1400 1
-10.236 -57.541 6.1071 58.444 1410 1
-9.8636 -57.472 6.1132 58.312 1420 1
-5.7013 -57.849 6.1849 58.129 1430 1
2.3188 -58.583 6.3227 58.628 1440 1
-2.5186 -59.789 6.2411 59.842 1450 1
-3.6673 -57.568 6.2196 57.684 1460 1
5.3869 -57.52 6.3766 57.771 1470 1
14.073 -56.116 6.5289 57.854 1480 1
20.379 -52.159 6.6557 55.999 1490 1
28.065 -50.195 6.793 57.508 1500 1
34.375 -49.893 6.8865 60.589 1510 1
36.525 -48.771 6.926 60.932 1520 1
38.437 -47.746 6.961 61.295 1530 1
39.094 -45.589 6.992 60.056 1540 1
43.344 -39.374 7.1165 58.558 1550 1
41.841 -41.859 7.0684 59.184 1560 1
40.578 -44.4 7.0236 60.149 1570 1
41.419 -42.448 7.0563 59.308 1580 1
47.248 -29.052 7.3027 55.465 1590 1
48.202 -29.987 7.2975 56.768 1600 0
48.667 -29.611 7.3074 56.968 1610 0
47.572 -31.035 7.2759 56.8 1620 0
45.979 -30.911 7.2621 55.404 1630 0
46.177 -31.141 7.2607 55.697 1640 0
48.914 -29.093 7.3174 56.912 1650 0
50.956 -26.806 7.3697 57.577 1660 0
49.84 -27.073 7.3564 56.718 1670 0
49.153 -30.293 7.3017 57.738 1680 0
48.234 -30.025 7.2972 56.816 1690 0
50.252 -29.122 7.3288 58.08 1700 0
50.806 -28.547 7.3421 58.277 1710 0
49.356 -28.279 7.3337 56.884 1720 0
49.44 -25.134 7.3837 55.462 1730 0
51.333 -22.932 7.4338 56.222 1740 0
51.509 -22.199 7.4471 56.089 1750 0
53.604 -19.839 7.4995 57.158 1760 0
