# Supplementary material for: Inducible microRNA-200c decreases motility of breast cancer cells and reduces filamin A
Source: PLoS One. 2019 Nov 20;14(11):e0224314. doi: 10.1371/journal.pone.0224314 (PMC6867627; doi:10.1371/journal.pone.0224314)
Supplement: S1 Raw Data — (ZIP) [file pone.0224314.s007.zip › MDA-MB-231-200c_noDox/cell158.txt]

61.809 20.335 1.8886 65.068 150 0
60.126 21.692 1.917 63.919 160 0
58.843 17.754 1.8638 61.464 170 0
57.589 10.063 1.7438 58.461 180 0
55.886 13.108 1.8012 57.402 190 0
57.875 3.1141 1.6246 57.959 200 0
58.418 6.7506 1.6858 58.807 210 0
57.774 -2.3073 1.5309 57.82 220 0
55.125 -6.3427 1.4562 55.488 230 0
54.46 -5.5262 1.4697 54.74 240 0
53.462 -3.5164 1.5051 53.577 250 0
57.898 -13.425 1.3429 59.434 260 0
52.852 -11.043 1.3648 53.994 270 0
52.419 25.167 2.0184 58.148 280 0
51.584 9.7172 1.757 52.491 290 0
50.744 -1.7123 1.5371 50.773 300 0
52.203 -8.2652 1.4138 52.853 310 0
51.26 -16.077 1.2669 53.722 320 0
51.183 -21.899 1.1665 55.671 330 0
48.148 -30.698 1.0032 57.102 340 0
43.981 -31.732 0.94579 54.233 350 0
45.085 -30.418 0.97726 54.387 360 0
38.746 -38.595 0.78735 54.688 370 0
31.643 -45.632 0.60631 55.53 380 0
14.503 -62.087 0.22947 63.759 390 0
10.378 -60.23 0.17064 61.118 400 0
9.42 -59.706 0.15648 60.444 410 0
5.6441 -55.91 0.10061 56.194 420 0
-0.68845 -55.196 -0.012472 55.201 430 0
-10.147 -53.11 -0.18879 54.07 440 0
-6.8061 -52.911 -0.12793 53.347 450 0
0.85228 -50.367 0.01692 50.374 460 0
2.0993 -49.027 0.042794 49.072 470 0
-9.6148 -47.803 -0.19848 48.761 480 0
-9.4318 -46.915 -0.1984 47.854 490 0
-14.024 -43.025 -0.3151 45.253 500 0
-12.961 -43.92 -0.28696 45.792 510 0
-54.982 -34.775 -1.0068 65.056 520 1
-59.095 -27.054 -1.1415 64.993 530 1
-61.148 -14.318 -1.3408 62.802 540 1
-55.268 -12.34 -1.3511 56.629 550 1
-54.634 28.244 -2.0479 61.502 560 1
-45.957 45.396 -2.3501 64.598 570 1
-33.507 55.673 -2.5998 64.978 580 1
-30.653 52.221 -2.6108 60.553 590 1
-27.968 48.726 -2.6205 56.182 600 1
0.26616 62.654 -3.1458 62.654 610 1
27.399 58.406 -3.5802 64.513 620 1
50.686 39.525 -4.0501 64.275 630 1
53.189 31.454 -4.1783 61.794 640 1
65.79 -10.155 -4.8655 66.569 650 1
57.674 -25.969 -5.1355 63.251 660 1
48.002 -48.316 -5.501 68.107 670 1
34.514 -50.799 -5.6864 61.415 680 1
7.2278 -61.716 -6.1666 62.137 690 1
-4.6675 -64.315 -6.3556 64.484 700 1
-44.346 -42.713 -7.0873 61.571 710 1
-60.522 -19.329 -7.5449 63.534 720 1
-63.24 -9.1499 -7.7103 63.899 730 1
-61.75 -18.678 -7.5603 64.513 740 1
-59.503 -19.098 -7.5434 62.493 750 1
-56.281 -17.409 -7.554 58.912 760 1
-57.853 -1.3523 -7.8306 57.869 770 1
-53.317 10.939 -8.0563 54.428 780 1
-50.801 34.655 -8.4526 61.496 790 1
-47.478 44.095 -8.6024 64.796 800 1
-43.647 46.686 -8.673 63.911 810 1
-41.432 41.122 -8.6356 58.375 820 1
-37.203 38.163 -8.6521 53.296 830 1
-38.466 31.202 -8.5355 49.53 840 1
-34.493 33.011 -8.6174 47.744 850 1
-3.727 59.059 -9.3618 59.176 860 1
7.8802 62.282 -9.5506 62.778 870 1
3.7344 63.849 -9.4832 63.958 880 1
19.652 59.815 -9.7422 62.96 890 1
32.223 57.997 -9.9319 66.347 900 1
39.39 48.799 -10.104 62.713 910 1
49.379 34.233 -10.389 60.085 920 1
61.988 8.7275 -10.856 62.599 930 1
62.693 3.4413 -10.941 62.787 940 1
59.061 -0.7674 -11.009 59.066 950 1
50.551 -32.853 -11.572 60.288 960 1
50.382 -38.006 -11.642 63.109 970 1
47.399 -39.184 -11.686 61.498 980 1
34.176 -48.625 -11.954 59.434 990 1
-5.1428 -63.501 -12.647 63.709 1000 1
-7.9554 -63.71 -12.691 64.205 1010 1
-17.057 -59.745 -12.844 62.132 1020 1
-34.208 -52.477 -13.144 62.642 1030 1
-51.115 -41.89 -13.451 66.087 1040 1
-58.844 -11.395 -13.946 59.937 1050 1
-60.069 -20.015 -13.816 63.316 1060 1
-59.035 -17.226 -13.853 61.496 1070 1
-54.183 16.486 -14.433 56.636 1080 1
-42.249 44.715 -14.951 61.517 1090 1
-43.741 42.539 -14.909 61.015 1100 1
-47.998 35.466 -14.774 59.68 1110 1
-47.063 27.538 -14.667 54.528 1120 1
-46.452 25.785 -14.644 53.129 1130 1
-44.058 18.934 -14.543 47.954 1140 1
-48.738 9.754 -14.335 49.704 1150 1
-51.267 -1.4365 -14.109 51.287 1160 1
-53.298 -10.428 -13.944 54.309 1170 1
-51.815 -17.007 -13.82 54.535 1180 1
-55.912 -29.836 -13.647 63.375 1190 1
-59.646 -17.554 -13.851 62.176 1200 0
-60.983 -17.797 -13.853 63.527 1210 0
-54.585 -27.777 -13.666 61.246 1220 0
-59.728 -21.301 -13.795 63.413 1230 1
-61.71 0.51321 -14.145 61.712 1240 1
-60.659 16.393 -14.401 62.835 1250 1
-56.121 23.313 -14.531 60.771 1260 1
-49.43 36.698 -14.776 61.564 1270 1
-44.314 39.221 -14.862 59.178 1280 1
-29.644 52.181 -15.191 60.013 1290 1
-11.948 60.83 -15.514 61.992 1300 1
5.0677 64.028 -15.787 64.228 1310 1
24.731 56.711 -16.119 61.869 1320 1
31.83 54.169 -16.239 62.829 1330 1
23.802 56.789 -16.105 61.575 1340 1
7.7271 58.323 -15.84 58.833 1350 1
-1.6847 58.39 -15.679 58.414 1360 1
-5.7719 56.894 -15.607 57.186 1370 1
-4.2483 54.826 -15.631 54.991 1380 1
-11.228 54.105 -15.503 55.258 1390 1
-14.64 53.534 -15.441 55.5 1400 1
-17.11 52.266 -15.392 54.996 1410 1
-39.999 50.706 -15.04 64.584 1420 1
-51.088 30.115 -14.67 59.303 1430 1
-51.783 25.368 -14.593 57.663 1440 1
-55.077 17.264 -14.441 57.719 1450 1
-56.602 0.53294 -14.147 56.605 1460 1
-55.264 -9.2724 -13.971 56.037 1470 1
-52.18 -9.6137 -13.955 53.058 1480 1
-49.868 -13.125 -13.88 51.567 1490 1
-46.505 -21.56 -13.703 51.26 1500 1
-41.244 -44.836 -13.31 60.921 1510 1
-33.88 -54.579 -13.122 64.239 1520 1
-15.027 -63.059 -12.8 64.825 1530 1
-1.417 -65.443 -12.588 65.458 1540 1
1.5455 -64.502 -12.542 64.52 1550 1
2.9289 -61.524 -12.519 61.593 1560 1
17.248 -55.541 -12.265 58.157 1570 1
46.174 -41.379 -11.726 62.002 1580 1
51.125 -37.919 -11.634 63.652 1590 1
54.099 -29.647 -11.497 61.69 1600 1
56.298 -14.736 -11.252 58.194 1610 1
61.798 10.279 -10.831 62.647 1620 1
60.135 12.167 -10.796 61.354 1630 1
56.795 17.19 -10.702 59.339 1640 1
53.825 19.664 -10.645 57.305 1650 1
41.533 33.431 -10.318 53.317 1660 1
38.647 32.164 -10.301 50.28 1670 1
35.846 35.985 -10.208 50.792 1680 1
13.166 51.174 -9.6766 52.84 1690 1
8.0675 59.231 -9.5601 59.778 1700 1
2.0839 60.998 -9.4589 61.033 1710 1
-0.18612 59.771 -9.4217 59.771 1720 1
-15.056 58.429 -9.1726 60.338 1730 1
-14.325 56.929 -9.1783 58.704 1740 1
-14.067 54.38 -9.1717 56.17 1750 1
-19.339 49.938 -9.0553 53.552 1760 0
