# Supplementary material for: Inducible microRNA-200c decreases motility of breast cancer cells and reduces filamin A
Source: PLoS One. 2019 Nov 20;14(11):e0224314. doi: 10.1371/journal.pone.0224314 (PMC6867627; doi:10.1371/journal.pone.0224314)
Supplement: S1 Raw Data — (ZIP) [file pone.0224314.s007.zip › MDA-MB-231-200c_noDox/cell159.txt]

-61.491 14.668 4.4782 63.217 100 0
-59.276 15.131 4.4625 61.177 110 0
-57.332 14.827 4.4593 59.218 120 0
-56.643 14.644 4.4594 58.505 130 0
-56.998 15.54 4.4462 59.078 140 0
-57.359 15.726 4.4448 59.476 150 0
-56.731 14.725 4.4584 58.611 160 1
-57.792 13.998 4.4747 59.463 170 1
-59.155 11.858 4.5145 60.332 180 1
-59.075 9.7146 4.5494 59.869 190 1
-59.44 8.2161 4.575 60.005 200 1
-59.846 7.5186 4.5874 60.317 210 1
-59.048 6.3927 4.6045 59.393 220 1
-59.994 5.3092 4.6241 60.228 230 1
-60.169 4.568 4.6366 60.342 240 1
-59.23 3.3873 4.6553 59.327 250 1
-59.716 2.2143 4.6753 59.757 260 1
-59.437 2.3989 4.6721 59.485 270 1
-60.031 0.38824 4.7059 60.033 280 1
-59.729 -0.65438 4.7233 59.733 290 1
-59.89 -5.0595 4.7967 60.103 300 1
-58.994 -8.0107 4.8474 59.535 310 1
-59.797 -9.8101 4.875 60.596 320 1
-58.878 -7.2546 4.835 59.323 330 1
-59.103 -2.2126 4.7498 59.145 340 1
-58.489 -2.1295 4.7488 58.527 350 1
-59.463 1.5554 4.6862 59.483 360 1
-57.226 4.1297 4.6403 57.375 370 1
-58.491 7.9099 4.578 59.023 380 1
-56.734 11.117 4.5189 57.813 390 1
-55.583 14.981 4.4491 57.566 400 1
-55.801 22.379 4.331 60.122 410 1
-55.469 20.229 4.3627 59.043 420 1
-55.567 17.976 4.3995 58.403 430 1
-56.304 12.121 4.5004 57.594 440 1
-57.586 5.4112 4.6187 57.84 450 1
-58.765 -0.89438 4.7276 58.772 460 1
-58.7 -1.5503 4.7388 58.721 470 1
-57.986 3.9851 4.6438 58.123 480 1
-55.85 9.7291 4.5399 56.691 490 1
-56.151 11.913 4.5033 57.4 500 1
-55.315 12.82 4.4846 56.781 510 1
-55.55 8.5505 4.5597 56.205 520 1
-57.012 2.0979 4.6756 57.051 530 1
-56.088 -2.0046 4.7481 56.124 540 1
-55.877 -1.47 4.7387 55.896 550 1
-55.305 4.1896 4.6368 55.463 560 1
-52.994 9.793 4.5297 53.891 570 1
-53.392 12.896 4.4754 54.927 580 1
-51.427 17.307 4.3878 54.261 590 1
-50.137 19.053 4.3492 53.636 600 1
-48.952 20.321 4.3189 53.003 610 0
-49.17 20.368 4.3197 53.222 620 0
-48.747 20.931 4.3068 53.051 630 0
-50.124 16.579 4.393 52.794 640 1
-52.497 9.3778 4.5356 53.328 650 1
-50.68 9.0554 4.5356 51.483 660 1
-50.827 5.712 4.6005 51.147 670 1
-51.645 3.2553 4.6494 51.748 680 1
-51.819 -0.22935 4.7168 51.819 690 1
-51.743 -5.4047 4.8165 52.024 700 1
-52.268 -9.3371 4.8892 53.095 710 1
-51.056 -15.198 5.0017 53.27 720 1
-51.285 -15.613 5.0079 53.609 730 1
-50.928 -13.119 4.9645 52.59 740 1
-49.715 -6.7231 4.8468 50.168 750 1
-50.666 5.9543 4.5954 51.015 760 1
-48.602 13.579 4.4399 50.463 770 1
-46.442 13.843 4.4227 48.461 780 1
-44.545 17.716 4.3338 47.938 790 1
-44.793 22.224 4.2518 50.003 800 1
-44.257 26.023 4.1808 51.341 810 1
-44.422 26.076 4.1816 51.51 820 1
-43.491 23.769 4.2122 49.563 830 1
-45.212 21.356 4.2711 50.002 840 1
-46.348 10.675 4.486 47.561 850 1
-43.982 5.2212 4.5942 44.291 860 1
-45.728 -1.2143 4.7389 45.744 870 1
-51.531 -14.97 4.9951 53.662 880 1
-51.797 -15.983 5.0117 54.207 890 1
-50.794 -20.779 5.1007 54.88 900 1
-46.606 -28.316 5.2584 54.533 910 1
-42.922 -33.476 5.3748 54.433 920 1
-46.643 -28.984 5.2684 54.915 930 0
-40.991 -33.727 5.4009 53.082 940 0
-39.195 -34.825 5.4388 52.431 950 0
-39.702 -33.135 5.4079 51.712 960 0
-40.909 -29.178 5.3319 50.249 970 0
-37.659 -33.855 5.4447 50.64 980 0
-35.952 -34.259 5.4737 49.661 990 0
-34.457 -35.047 5.5063 49.149 1000 0
-33.351 -36.847 5.5476 49.699 1010 0
-31.566 -38.556 5.5971 49.829 1020 0
-30.225 -40.69 5.6443 50.688 1030 0
-26.853 -49.2 5.7836 56.051 1040 0
-23.847 -52.423 5.8563 57.593 1050 0
-21.552 -54.074 5.9039 58.21 1060 0
-20.728 -55.255 5.9243 59.015 1070 0
-18.507 -55.924 5.9636 58.906 1080 0
-16.224 -56.7 6.0045 58.975 1090 0
-17.064 -55.86 5.9867 58.408 1100 1
-17.402 -55.369 5.9787 58.039 1110 1
-17.614 -55.947 5.9782 58.654 1120 0
-18.019 -55.976 5.9718 58.805 1130 0
-17.282 -55.707 5.9824 58.326 1140 0
-17.148 -55.138 5.9817 57.743 1150 0
-17.494 -55.061 5.9756 57.774 1160 0
-17.872 -54.414 5.9658 57.274 1170 0
-20.382 -54.517 5.9254 58.203 1180 0
-21.519 -53.621 5.9015 57.778 1190 0
-23.436 -52.971 5.8666 57.924 1200 0
-23.126 -53.89 5.8778 58.642 1210 0
-23.339 -53.776 5.8737 58.622 1220 0
-24.346 -53.72 5.8577 58.98 1230 0
-25.578 -53.129 5.8345 58.965 1240 0
-24.792 -54.216 5.8543 59.616 1250 1
-23.92 -53.993 5.8661 59.054 1260 1
-23.736 -54.5 5.8724 59.444 1270 1
-22.236 -55.093 5.8996 59.411 1280 1
-19.475 -55.599 5.9463 58.912 1290 1
-17.521 -56.429 5.9821 59.087 1300 1
-16.17 -56.242 6.0032 58.521 1310 1
-12.832 -56.492 6.0598 57.931 1320 1
-8.0247 -57.657 6.1449 58.212 1330 1
-4.7862 -58.295 6.2013 58.491 1340 1
-1.5121 -57.485 6.2569 57.505 1350 1
3.3091 -57.875 6.3403 57.969 1360 1
7.56 -54.998 6.4198 55.515 1370 1
12.37 -51.633 6.5183 53.094 1380 1
22.099 -52.131 6.6841 56.621 1390 1
25.708 -52.075 6.7418 58.075 1400 1
26.045 -51.484 6.7515 57.697 1410 0
21.857 -51.754 6.6828 56.18 1420 0
13.266 -56.575 6.5135 58.11 1430 0
6.8592 -55.762 6.4056 56.182 1440 0
4.3936 -56.552 6.3607 56.723 1450 1
2.2118 -55.356 6.3231 55.4 1460 1
0.93888 -54.072 6.3005 54.08 1470 1
4.424 -52.266 6.3676 52.453 1480 1
7.528 -50.176 6.4321 50.737 1490 1
10.441 -47.939 6.4976 49.063 1500 1
14.438 -44.769 6.5951 47.04 1510 1
18.144 -42.042 6.6906 45.79 1520 1
21.531 -41.119 6.7656 46.415 1530 1
29.113 -36.407 6.9577 46.616 1540 1
40.237 -32.111 7.1804 51.479 1550 1
41.558 -31.245 7.2093 51.993 1560 1
40.909 -31.004 7.2055 51.33 1570 1
47.005 -26.974 7.333 54.194 1580 1
50.404 -25.156 7.3911 56.333 1590 1
54.307 -21.64 7.4748 58.46 1600 1
57.341 -15.613 7.5881 59.428 1610 1
61.234 -8.065 7.723 61.763 1620 1
64.328 -3.6454 7.7974 64.431 1630 1
63.059 -1.6629 7.8276 63.081 1640 0
61.211 -0.44365 7.8467 61.213 1650 0
60.139 -2.3168 7.8155 60.184 1660 0
58.69 -2.5108 7.8112 58.744 1670 0
56.043 -0.67807 7.8419 56.047 1680 0
54.218 -1.2649 7.8307 54.233 1690 0
58.047 5.9651 7.9564 58.353 1700 0
59.085 5.647 7.9493 59.355 1710 0
57.842 5.3986 7.947 58.094 1720 0
53.897 2.1129 7.8932 53.938 1730 0
46.98 0.89608 7.8731 46.989 1740 0
45.051 -3.0013 7.7875 45.151 1750 0
42.991 -3.8577 7.7645 43.164 1760 0
