# Supplementary material for: Inducible microRNA-200c decreases motility of breast cancer cells and reduces filamin A
Source: PLoS One. 2019 Nov 20;14(11):e0224314. doi: 10.1371/journal.pone.0224314 (PMC6867627; doi:10.1371/journal.pone.0224314)
Supplement: S1 Raw Data — (ZIP) [file pone.0224314.s007.zip › MDA-MB-231-200c_noDox/cell16.txt]

52.898 26.797 2.0397 59.298 10 0
52.941 26.628 2.0368 59.261 20 0
54.265 25.89 2.016 60.125 30 0
55.215 23.779 1.9774 60.118 40 0
51.234 23.846 2.0064 56.511 50 0
38.68 22.441 2.0965 44.718 60 0
42.162 22.724 2.0651 47.896 70 0
46.308 23.784 2.0453 52.058 80 0
53.374 23.728 1.9891 58.411 90 0
48.425 25.053 2.0482 54.522 100 0
49.542 31.626 2.139 58.777 110 0
46.352 35.448 2.2237 58.353 120 0
49.143 37.151 2.2181 61.606 130 0
40.626 42.382 2.3773 58.709 140 0
41.752 48.28 2.4286 63.829 150 0
42.808 44.892 2.3799 62.031 160 0
39.635 48.904 2.4605 62.948 170 0
42.132 42.593 2.3616 59.911 180 1
42.043 44.094 2.38 60.925 190 1
40.969 45.479 2.4083 61.211 200 1
43.179 42.81 2.3519 60.804 210 1
41.799 42.119 2.36 59.339 220 1
45.512 40.641 2.2997 61.016 230 1
44.595 39.219 2.2921 59.387 240 1
53.71 27.117 2.0383 60.167 250 1
50.678 24.286 2.0177 56.196 260 1
56.794 7.7254 1.706 57.317 270 1
52.349 5.7428 1.6801 52.663 280 1
52.652 -2.335 1.5265 52.704 290 1
51.504 -16.961 1.2527 54.225 300 1
45.212 -31.027 0.96935 54.834 310 1
40.192 -41.708 0.76689 57.922 320 1
30.298 -47.891 0.56407 56.67 330 1
30.589 -47.072 0.57625 56.138 340 1
30.65 -44.254 0.60574 53.831 350 1
27.435 -44.866 0.54882 52.589 360 1
13.852 -56.449 0.24064 58.124 370 1
9.2801 -55.799 0.1648 56.565 380 1
-0.34783 -59.382 -0.0058575 59.383 390 1
-10.809 -61.27 -0.17462 62.216 400 1
-18.878 -59.043 -0.30947 61.987 410 1
-27.572 -54.031 -0.47184 60.659 420 1
-38.92 -48.403 -0.67722 62.11 430 1
-53.477 -39.227 -0.93792 66.322 440 1
-54.455 -33.707 -1.0165 64.042 450 1
-60.325 -19.886 -1.2524 63.518 460 1
-62.559 -6.6422 -1.465 62.91 470 1
-64.256 8.6971 -1.7053 64.842 480 1
-58.143 25.918 -1.9901 63.658 490 1
-56.555 27.9 -2.0291 63.063 500 1
-54.348 30.231 -2.0784 62.19 510 1
-55.516 29.916 -2.0651 63.064 520 1
-42.656 48.785 -2.4231 64.804 530 1
-29.827 57.344 -2.662 64.637 540 1
-30.307 55.092 -2.6387 62.878 550 1
-21.031 57.595 -2.7915 61.314 560 1
0.40137 63.682 -3.1479 63.683 570 1
2.9505 62.038 -3.1891 62.109 580 0
6.4607 61.747 -3.2458 62.084 590 0
9.372 61.182 -3.2936 61.895 600 0
13.889 59.91 -3.3694 61.498 610 0
13.403 60.113 -3.361 61.589 620 0
14.105 58.656 -3.3776 60.328 630 0
14.053 59.022 -3.3753 60.672 640 0
16.566 58.069 -3.4195 60.385 650 0
19.59 54.391 -3.4873 57.811 660 0
29.538 50.679 -3.6693 58.658 670 0
28.115 49.43 -3.6587 56.867 680 0
28.265 50.49 -3.6519 57.863 690 0
29.405 46.944 -3.7012 55.393 700 0
33.225 39.916 -3.8358 51.934 710 0
35.045 36.405 -3.908 50.532 720 0
52.64 21.876 -4.3185 57.005 730 0
55.541 18.993 -4.3829 58.699 740 0
55.069 8.4915 -4.5594 55.72 750 0
47.593 -21.971 -5.1449 52.42 760 0
45.734 -33.857 -5.3497 56.902 770 0
44.423 -34.81 -5.3771 56.437 780 0
41.47 -39.394 -5.4721 57.198 790 0
42.62 -38.23 -5.4435 57.254 800 0
44.381 -35.567 -5.388 56.874 810 0
45.323 -35.199 -5.3727 57.385 820 0
46.124 -32.167 -5.3214 56.233 830 0
46.914 -26.128 -5.2205 53.699 840 0
44.623 -28.177 -5.2756 52.775 850 0
43.238 -34.673 -5.3883 55.423 860 0
40.979 -37.469 -5.4531 55.526 870 0
36.551 -41.646 -5.5629 55.411 880 0
30.195 -50.849 -5.7473 59.138 890 0
31.312 -50.16 -5.7251 59.131 900 0
30.347 -48.554 -5.7246 57.258 910 0
32.05 -47.333 -5.688 57.163 920 0
33.785 -43.986 -5.6282 55.464 930 0
36.58 -39.429 -5.5352 53.784 940 0
46.249 -31.571 -5.3114 55.997 950 0
46.574 -33.044 -5.3295 57.106 960 0
45.553 -33.052 -5.3401 56.281 970 0
39.246 -40.256 -5.5105 56.221 980 0
39.124 -39.387 -5.5011 55.516 990 0
32.902 -43.796 -5.6389 54.778 1000 0
20.022 -50.216 -5.9038 54.061 1010 0
21.345 -48.224 -5.8665 52.737 1020 1
27.662 -45.23 -5.7343 53.018 1030 1
42.752 -33.526 -5.3774 54.33 1040 1
43.942 -31.894 -5.3402 54.297 1050 1
44.629 -32.263 -5.3383 55.069 1060 0
44.226 -32.562 -5.347 54.92 1070 0
43.15 -34.319 -5.3843 55.134 1080 0
42.075 -33.16 -5.3799 53.571 1090 0
41.572 -33.066 -5.3843 53.118 1100 0
40.291 -31.468 -5.3754 51.124 1110 0
38.129 -35.257 -5.4587 51.931 1120 0
34.319 -38.168 -5.5508 51.328 1130 0
33.691 -36.971 -5.5442 50.019 1140 0
32.073 -39.808 -5.605 51.121 1150 0
33.969 -31.21 -5.4555 46.13 1160 1
45.712 -21.674 -5.1551 50.59 1170 1
46.702 -20.654 -5.1288 51.065 1180 0
45.47 -19.993 -5.1266 49.671 1190 0
43.217 -21.327 -5.1708 48.193 1200 0
45.174 -20.139 -5.1318 49.46 1210 0
45.981 -17.928 -5.0842 49.353 1220 0
47.061 -15.248 -5.0257 49.47 1230 0
47.378 -13.761 -4.9951 49.336 1240 0
45.942 -14.228 -5.0127 48.095 1250 0
45.02 -15.402 -5.042 47.582 1260 0
46.089 -14.514 -5.0175 48.32 1270 0
45.386 -13.422 -4.9999 47.329 1280 0
45.712 -10.253 -4.933 46.848 1290 0
43.304 -9.6798 -4.9323 44.372 1300 0
43.964 -4.3269 -4.8105 44.176 1310 0
43.552 -5.3363 -4.8343 43.878 1320 0
43.01 -1.3847 -4.7446 43.033 1330 0
39.986 -2.1136 -4.7652 40.042 1340 0
36.004 -0.57421 -4.7283 36.008 1350 0
34.885 2.519 -4.6403 34.976 1360 1
34.761 7.7173 -4.4939 35.607 1370 1
34.159 16.641 -4.2591 37.997 1380 1
32.672 22.585 -4.1076 39.719 1390 1
30.015 26.986 -3.9801 40.363 1400 1
27.431 28.436 -3.909 39.51 1410 1
27.74 31.1 -3.8699 41.674 1420 1
27.301 33.857 -3.8202 43.493 1430 1
25.07 38.043 -3.7243 45.561 1440 1
25.068 43.801 -3.6614 50.467 1450 1
21.466 49.439 -3.5512 53.898 1460 1
17.576 51.792 -3.4688 54.693 1470 1
17.46 51.68 -3.4674 54.55 1480 1
11.605 51.804 -3.362 53.088 1490 1
10.201 49.37 -3.3453 50.413 1500 1
8.5703 48.2 -3.3176 48.956 1510 1
2.7944 48.13 -3.1996 48.211 1520 1
-4.6486 48.272 -3.0456 48.495 1530 0
-25.837 49.351 -2.6593 55.705 1540 0
-33.235 43.664 -2.491 54.874 1550 0
-40.088 40.861 -2.3657 57.242 1560 0
-46.089 37.431 -2.2529 59.374 1570 0
-45.773 30.883 -2.1643 55.217 1580 0
-52.176 14.879 -1.8486 54.256 1590 0
-54.256 -7.6795 -1.4302 54.797 1600 0
-56.697 -7.6788 -1.4362 57.215 1610 0
-55.683 -7.9143 -1.4296 56.243 1620 0
-52.184 -17.572 -1.246 55.063 1630 0
-51.193 -23.74 -1.1366 56.43 1640 0
-51.347 -25.33 -1.1125 57.255 1650 0
-50.114 -26.096 -1.0907 56.502 1660 0
-49.852 -23.523 -1.1299 55.123 1670 0
-46.781 -20.825 -1.152 51.207 1680 0
-45.875 -19.131 -1.1757 49.704 1690 0
-45.595 -23.024 -1.1032 51.078 1700 0
-40.16 -30.024 -0.92883 50.142 1710 0
-35.737 -33.58 -0.81649 49.038 1720 0
-36.518 -34.333 -0.81624 50.123 1730 0
-33.639 -33.535 -0.78694 47.499 1740 0
-31.858 -31.587 -0.78967 44.863 1750 0
-28.941 -32.843 -0.72233 43.775 1760 0
-25.203 -35.869 -0.61249 43.838 1770 0
-23.442 -36.65 -0.56905 43.506 1780 0
-27.617 -33.211 -0.6937 43.194 1790 1
-31.304 -29.941 -0.80765 43.317 1800 1
-30.907 -28.367 -0.82822 41.951 1810 1
-33.704 -23.176 -0.96842 40.903 1820 1
-38.488 -13.762 -1.2274 40.874 1830 1
-43.388 -6.968 -1.4116 43.944 1840 1
-48.455 3.9176 -1.6515 48.613 1850 1
-49.859 8.5272 -1.7402 50.583 1860 1
-49.907 8.3562 -1.7367 50.601 1870 1
-51.148 5.8767 -1.6852 51.484 1880 1
-53.467 5.0343 -1.6647 53.703 1890 1
-52.869 4.8998 -1.6632 53.096 1900 1
-55.252 14.673 -1.8304 57.167 1910 1
-51.774 17.186 -1.8913 54.552 1920 1
-51.154 18.034 -1.9097 54.24 1930 0
-50.436 17.656 -1.9075 53.437 1940 0
-50.733 17.775 -1.9078 53.756 1950 0
-46.91 18.713 -1.9504 50.505 1960 0
-47.496 18.479 -1.9418 50.964 1970 0
-47.613 17.936 -1.9311 50.88 1980 0
-47.147 17.813 -1.932 50.4 1990 0
-47.929 15.783 -1.8889 50.461 2000 0
-47.762 13.997 -1.8559 49.77 2010 0
-48.212 13.026 -1.8347 49.94 2020 0
-46.743 11.027 -1.8025 48.026 2030 0
-46.868 10.022 -1.7815 47.928 2040 0
-46.409 10.08 -1.7847 47.491 2050 0
-46.481 9.1113 -1.7644 47.365 2060 0
-46.367 6.6734 -1.7137 46.845 2070 0
-46.997 4.6881 -1.6702 47.23 2080 0
-46.425 -1.2328 -1.5442 46.441 2090 0
-45.414 -3.2594 -1.4991 45.531 2100 0
-45.866 -2.2168 -1.5225 45.92 2110 0
-45.904 -1.5158 -1.5378 45.929 2120 0
-43.908 -6.7696 -1.4178 44.427 2130 0
-42.932 -5.8876 -1.4345 43.334 2140 0
-42.705 -6.3026 -1.4243 43.168 2150 0
-44.185 -11.067 -1.3254 45.55 2160 0
-46.479 -9.3438 -1.3724 47.409 2170 0
-47.161 -9.0338 -1.3815 48.019 2180 0
-46.064 -7.8284 -1.4025 46.724 2190 0
-44.571 -6.899 -1.4172 45.102 2200 0
-43.133 7.9117 -1.7522 43.852 2210 0
-41.788 13.684 -1.8873 43.971 2220 0
-40.037 11.823 -1.8579 41.746 2230 0
-39.215 11.866 -1.8646 40.971 2240 0
-39.749 10.541 -1.83 41.123 2250 0
-39.658 9.3999 -1.8035 40.757 2260 0
-38.382 10.494 -1.8377 39.791 2270 0
-38.346 7.7355 -1.7699 39.118 2280 0
-38.254 9.6832 -1.8187 39.46 2290 0
-37.14 14.897 -1.9523 40.017 2300 0
-37.33 21.987 -2.1031 43.324 2310 0
-37.249 22.097 -2.1062 43.31 2320 0
-37.168 22.859 -2.1222 43.635 2330 0
-37.347 23.904 -2.1401 44.342 2340 0
-36.723 23.37 -2.1375 43.528 2350 0
-36.72 22.395 -2.1184 43.01 2360 0
-34.939 23.722 -2.1673 42.231 2370 0
-29.699 41.516 -2.5206 51.045 2380 0
-27.642 43.187 -2.5723 51.276 2390 0
-25.597 42.389 -2.5984 49.518 2400 0
-26.792 42.133 -2.5752 49.93 2410 0
-27.103 42.658 -2.5756 50.54 2420 0
-27.386 41.146 -2.5543 49.426 2430 0
-26.484 41.556 -2.5742 49.278 2440 0
-27.872 41.265 -2.5475 49.796 2450 0
-28.867 40.581 -2.5233 49.801 2460 0
-28.742 42.006 -2.5415 50.898 2470 0
-26.021 44.851 -2.6159 51.853 2480 1
-11.544 51.591 -2.9215 52.867 2490 1
-0.16845 57.276 -3.1387 57.276 2500 1
6.5108 56.535 -3.2563 56.909 2510 1
12.848 53.859 -3.3758 55.371 2520 1
19.623 49.02 -3.5224 52.802 2530 1
39.332 39.671 -3.9227 55.864 2540 1
47.594 30.01 -4.1498 56.266 2550 1
50.406 26.484 -4.2286 56.941 2560 1
51.133 22.779 -4.2933 55.977 2570 1
50.524 13.808 -4.4456 52.377 2580 1
55.449 -0.55818 -4.7225 55.452 2590 1
52.938 -8.7675 -4.8765 53.66 2600 1
49.852 -15.272 -5.0097 52.139 2610 1
42.683 -22.375 -5.1952 48.192 2620 1
38.017 -31.036 -5.397 49.077 2630 1
33.592 -39.768 -5.5818 52.057 2640 1
27.923 -45.064 -5.7285 53.014 2650 1
21.72 -50.566 -5.8775 55.033 2660 1
15.104 -52.728 -6.0042 54.849 2670 1
9.9089 -53.351 -6.0995 54.264 2680 1
1.0036 -53.847 -6.2645 53.856 2690 1
-0.070905 -51.837 -6.2846 51.837 2700 1
-4.645 -54.305 -6.3685 54.503 2710 1
-9.3632 -54.086 -6.4546 54.89 2720 1
-14.821 -50.233 -6.5701 52.373 2730 1
-27.195 -54.079 -6.7491 60.532 2740 1
-32.021 -56.519 -6.7986 64.96 2750 1
-36.433 -56.483 -6.8561 67.213 2760 1
-38.974 -55.178 -6.8981 67.554 2770 1
-38.885 -51.256 -6.9322 64.337 2780 1
-41.903 -46.271 -7.0191 62.425 2790 1
-47.534 -40.596 -7.1471 62.51 2800 1
-49.984 -37.37 -7.212 62.41 2810 1
-63.451 -30.028 -7.412 70.198 2820 1
-65.733 -21.689 -7.5353 69.218 2830 1
-62.685 -17.265 -7.5852 65.019 2840 1
-65.848 -15.593 -7.6215 67.669 2850 1
-64.927 -11.202 -7.6831 65.886 2860 1
-65.574 -2.7431 -7.8122 65.631 2870 1
-65.886 2.7794 -7.8961 65.945 2880 1
-63.187 4.1787 -7.92 63.325 2890 0
