# Supplementary material for: Inducible microRNA-200c decreases motility of breast cancer cells and reduces filamin A
Source: PLoS One. 2019 Nov 20;14(11):e0224314. doi: 10.1371/journal.pone.0224314 (PMC6867627; doi:10.1371/journal.pone.0224314)
Supplement: S1 Raw Data — (ZIP) [file pone.0224314.s007.zip › MDA-MB-231-200c_noDox/cell160.txt]

-45.04 -38.679 5.422 59.369 200 0
-46.709 -34.721 5.3516 58.2 210 0
-45.674 -37.519 5.4001 59.108 220 0
-45.404 -36.125 5.3845 58.022 230 0
-31.97 -54.52 5.7528 63.202 240 0
-29.395 -56.402 5.8028 63.602 250 0
-28.166 -59.399 5.8404 65.739 260 0
-27.762 -58.112 5.8375 64.403 270 0
-26.699 -57.051 5.8455 62.989 280 0
-24.048 -60.559 5.9052 65.159 290 0
-19.033 -61.435 5.9828 64.315 300 0
-14.745 -61.311 6.0472 63.059 310 0
-10.5 -62.908 6.1178 63.778 320 0
-7.4667 -64.806 6.1685 65.234 330 0
-4.1146 -66.414 6.2213 66.542 340 0
-15.01 -61.776 6.0448 63.573 350 0
-26.267 -55.316 5.8399 61.236 360 0
-22.13 -58.75 5.9229 62.78 370 0
-22.36 -57.915 5.9147 62.082 380 0
-12.594 -61.399 6.0809 62.678 390 0
3.4116 -65.538 6.3352 65.627 400 0
5.5255 -66.501 6.3661 66.73 410 0
-3.6143 -62.785 6.2257 62.888 420 0
-7.5533 -61.211 6.1604 61.675 430 0
-13.085 -60.496 6.0702 61.895 440 0
-18.698 -60.441 5.9832 63.267 450 0
-24.077 -58.241 5.8912 63.021 460 0
-28.826 -55.467 5.8039 62.511 470 0
-44.133 -37.921 5.4222 58.187 480 0
-46.323 -28.936 5.2707 54.617 490 0
-46.239 -31.824 5.3152 56.133 500 0
-46.381 -31.197 5.3045 55.897 510 0
-49.205 -26.172 5.2012 55.732 520 0
-51.405 -19.459 5.0743 54.965 530 0
-51.82 -9.1049 4.8863 52.614 540 0
-52.337 -1.0514 4.7325 52.347 550 0
-54.776 3.422 4.65 54.883 560 0
-56.638 2.828 4.6625 56.709 570 0
-55.627 3.0382 4.6578 55.71 580 0
-54.801 2.9557 4.6585 54.88 590 0
-54.629 1.8594 4.6784 54.66 600 0
-55.597 0.84779 4.6971 55.603 610 0
-56.202 -3.2983 4.771 56.299 620 0
-59.513 -19.145 5.0236 62.517 630 0
-56.872 -28.536 5.1774 63.629 640 0
-55.089 -29.903 5.2097 62.682 650 0
-51.623 -28.476 5.2165 58.956 660 0
-62.49 -22.674 5.0605 66.477 670 0
-57.351 -6.3999 4.8235 57.707 680 0
-57.56 7.0411 4.5907 57.989 690 0
-56.199 7.972 4.5715 56.761 700 0
-60.212 9.4636 4.5565 60.951 710 0
-60.135 9.1899 4.5607 60.833 720 0
-58.086 10.206 4.5385 58.976 730 0
-59.394 11.374 4.5232 60.473 740 0
-61.255 15.775 4.4603 63.254 750 0
-60.907 15.697 4.4602 62.897 760 0
-60.258 14.026 4.4837 61.868 770 0
-59.371 12.669 4.5022 60.708 780 0
-57.888 -0.98291 4.7294 57.897 790 0
-60.28 13.966 4.4847 61.877 800 0
-56.707 30.463 4.2194 64.372 810 0
-57.468 32.562 4.1969 66.052 820 0
-60.396 24.288 4.33 65.097 830 0
-60.062 23.017 4.3464 64.321 840 0
-57.682 26.286 4.2848 63.389 850 0
-56.959 27.123 4.268 63.087 860 0
-55.623 24.628 4.2956 60.831 870 0
-56.747 21.263 4.3539 60.6 880 0
-61.721 3.0779 4.6626 61.798 890 0
-63.91 -1.101 4.7296 63.92 900 0
-56.175 3.7832 4.6451 56.302 910 0
-57.767 -0.87141 4.7275 57.773 920 0
-62.894 4.8241 4.6358 63.079 930 0
-60.846 3.3144 4.658 60.936 940 0
-55.64 24.734 4.2941 60.889 950 0
-54.382 29.675 4.2129 61.951 960 0
-54.383 28.514 4.2295 61.405 970 0
-60.213 20.643 4.3821 63.653 980 0
-61.783 9.4288 4.5609 62.499 990 0
-64.162 20.436 4.404 67.338 1000 0
-61.473 13.615 4.4944 62.963 1010 0
-59.187 12.591 4.5028 60.512 1020 0
-60.057 7.2301 4.5926 60.491 1030 0
-61.371 6.5115 4.6067 61.715 1040 0
-62.799 13.928 4.4941 64.324 1050 0
-58.773 28.945 4.2548 65.514 1060 0
-52.404 37.731 4.0884 64.574 1070 0
-42.592 50.754 3.8398 66.257 1080 0
-32.327 59.556 3.6389 67.764 1090 0
-32.462 57.906 3.6525 66.384 1100 0
-38.037 54.52 3.7508 66.478 1110 0
-33.137 51.9 3.7098 61.576 1120 0
-25.524 58.195 3.5549 63.547 1130 0
-24.654 54.957 3.5633 60.233 1140 0
-11.144 59.43 3.3269 60.466 1150 0
2.8967 63.296 3.0959 63.362 1160 0
-0.22643 59.74 3.1454 59.74 1170 0
-12.463 56.075 3.3603 57.443 1180 0
9.6202 61.292 2.9859 62.042 1190 0
17.607 58.029 2.847 60.642 1200 0
1.3959 60.583 3.1186 60.599 1210 0
-9.2517 66.418 3.28 67.059 1220 0
-4.6596 62.807 3.2156 62.98 1230 0
-0.40069 64.275 3.1478 64.277 1240 0
0.47118 62.801 3.1341 62.803 1250 0
-4.1002 66.788 3.2029 66.914 1260 0
-3.685 63.526 3.1995 63.633 1270 0
-8.9733 61.232 3.2871 61.886 1280 0
2.8839 63.085 3.0959 63.151 1290 0
4.4244 62.688 3.0711 62.844 1300 0
1.9242 61.539 3.1103 61.569 1310 0
-8.4256 62.285 3.2761 62.852 1320 0
-1.7073 64.988 3.1679 65.011 1330 0
11.365 65.228 2.9691 66.211 1340 0
7.4104 64.191 3.0267 64.617 1350 0
6.1882 60.793 3.0402 61.107 1360 0
-7.8467 60.33 3.2709 60.838 1370 0
-4.6054 58.452 3.2202 58.634 1380 0
-12.15 60.066 3.3412 61.282 1390 0
-19.915 58.205 3.4713 61.517 1400 0
-16.205 58.76 3.4107 60.954 1410 0
-22.759 55.608 3.5301 60.085 1420 0
-31.571 56.817 3.6488 64.999 1430 0
-25.863 56.041 3.574 61.721 1440 0
-33.849 52.844 3.7113 62.755 1450 0
-30.532 54.221 3.6544 62.226 1460 0
-34.248 51.793 3.7258 62.092 1470 0
-30.75 52.768 3.6692 61.074 1480 0
-35.596 49.212 3.7678 60.737 1490 0
-43.446 40.44 3.9628 59.354 1500 0
-37.662 48.908 3.7978 61.729 1510 0
-37.336 47.504 3.8077 60.42 1520 0
-41.474 47.338 3.8611 62.937 1530 0
-37.419 45.596 3.8288 58.985 1540 0
-39.462 48.185 3.8278 62.282 1550 0
-42.358 42.097 3.9301 59.72 1560 0
-45.61 39.322 4.0009 60.22 1570 0
-45.539 35.631 4.0485 57.822 1580 0
-46.38 37.316 4.0349 59.528 1590 0
-48.585 37.06 4.0608 61.106 1600 0
-57.874 25.053 4.3039 63.064 1610 0
-54.754 20.164 4.3595 58.349 1620 0
-45.029 38.369 4.0067 59.159 1630 0
-42.845 45.514 3.8968 62.507 1640 0
-51.48 29.543 4.1914 59.355 1650 0
-56.165 23.555 4.3153 60.905 1660 0
-57.554 20.987 4.3627 61.261 1670 0
-45.181 34.984 4.0535 57.142 1680 0
-41.912 37.057 3.9884 55.945 1690 0
-51.397 31.308 4.1653 60.181 1700 1
-51.965 28.582 4.2095 59.307 1710 1
-54.878 25.883 4.2717 60.676 1720 1
-56.242 -2.3376 4.7539 56.291 1730 1
-54.381 -26.77 5.1698 60.613 1740 1
-53.051 -23.353 5.1271 57.964 1750 1
-47.315 -28.374 5.2526 55.17 1760 1
-41.097 -45.925 5.5532 61.628 1770 1
-36.352 -45.911 5.6135 58.56 1780 1
-38.465 -40.256 5.5205 55.679 1790 1
-36.729 -47.416 5.6241 59.977 1800 1
-34.9 -39.329 5.5574 52.581 1810 1
-25.435 -54.585 5.8471 60.22 1820 1
-20.594 -58.947 5.9471 62.44 1830 1
9.8849 -62.933 6.439 63.705 1840 1
22.541 -60.735 6.6386 64.783 1850 1
18.781 -61.524 6.5795 64.327 1860 1
19.163 -62.341 6.5814 65.22 1870 1
20.82 -59.46 6.62 62.999 1880 1
24.661 -55.167 6.7036 60.428 1890 1
42.755 -46.955 7.0218 63.504 1900 1
49.277 -43.466 7.1312 65.708 1910 1
50.059 -39.876 7.1813 64 1920 1
53.711 -31.376 7.3253 62.204 1930 1
55.664 -21.781 7.481 59.774 1940 1
58.981 -12.472 7.6456 60.285 1950 1
61.508 -8.3803 7.7186 62.076 1960 1
59.481 -0.8228 7.8401 59.487 1970 1
58.411 6.7087 7.9683 58.795 1980 1
57.474 10.801 8.0397 58.48 1990 1
58.156 20.172 8.1879 61.555 2000 1
59.789 20.433 8.1833 63.184 2010 0
59.543 20.759 8.1894 63.058 2020 0
59.473 21.32 8.1982 63.179 2030 0
59.72 16.205 8.1189 61.879 2040 0
59.759 13.964 8.0835 61.369 2050 0
58.756 7.8076 7.9861 59.272 2060 0
59.661 5.3744 7.9438 59.903 2070 0
58.644 5.3571 7.9451 58.888 2080 0
58.502 5.2453 7.9434 58.736 2090 0
58.169 1.3436 7.8771 58.184 2100 0
56.831 -2.2169 7.815 56.874 2110 0
57.54 -3.5416 7.7925 57.649 2120 0
57.259 -4.283 7.7793 57.419 2130 0
56.007 -2.587 7.8078 56.066 2140 0
57.45 -0.93871 7.8376 57.458 2150 0
55.079 -2.2701 7.8128 55.125 2160 0
49.928 -8.9426 7.6768 50.722 2170 0
52.43 -11.574 7.6367 53.692 2180 0
59.731 -28.567 7.4079 66.211 2190 0
59.746 -24.818 7.4603 64.695 2200 0
60.291 -18.872 7.5506 63.176 2210 0
61.234 -24.09 7.4792 65.802 2220 0
63.707 -13.931 7.6387 65.212 2230 0
67.102 -0.35448 7.8487 67.103 2240 0
65.656 -9.3229 7.7129 66.315 2250 0
62.009 -17.942 7.5723 64.552 2260 0
61.168 -19.034 7.5523 64.061 2270 0
60.29 -16.854 7.5814 62.601 2280 0
58.818 -15.995 7.5885 60.954 2290 0
58.028 -15.14 7.5988 59.97 2300 0
57.535 -16.369 7.5768 59.818 2310 0
57.055 -14.496 7.6052 58.867 2320 0
54.873 -7.4693 7.7187 55.379 2330 0
54.292 3.5058 7.9185 54.405 2340 0
52.49 4.6551 7.9424 52.696 2350 0
54.082 8.3137 8.0065 54.717 2360 0
53.041 8.2276 8.0079 53.675 2370 0
53.772 13.627 8.1022 55.472 2380 0
53.856 16.183 8.1459 56.235 2390 0
55.016 17.24 8.1577 57.654 2400 0
51.097 31.003 8.3994 59.767 2410 0
45.637 35.676 8.5175 57.927 2420 0
46.565 33.743 8.4811 57.506 2430 0
46.447 33.542 8.4794 57.292 2440 0
55.815 25.476 8.2822 61.354 2450 0
51.968 28.313 8.3528 59.18 2460 0
