# Supplementary material for: Inducible microRNA-200c decreases motility of breast cancer cells and reduces filamin A
Source: PLoS One. 2019 Nov 20;14(11):e0224314. doi: 10.1371/journal.pone.0224314 (PMC6867627; doi:10.1371/journal.pone.0224314)
Supplement: S1 Raw Data — (ZIP) [file pone.0224314.s007.zip › MDA-MB-231-200c_noDox/cell161.txt]

15.588 59.166 2.884 61.185 10 0
13.089 58.088 2.92 59.544 20 0
5.427 65.974 3.0595 66.196 30 0
5.672 65.148 3.0547 65.394 40 0
8.8746 62.02 2.9995 62.652 50 0
11.925 60.002 2.9454 61.176 60 0
13.471 56.888 2.9091 58.461 70 0
4.9308 59.023 3.0582 59.228 80 0
4.4737 56.162 3.0621 56.339 90 0
4.24 56.488 3.0667 56.647 100 0
-7.8955 59.575 3.2734 60.096 110 0
-6.1618 61.526 3.2414 61.834 120 0
-14.354 61.104 3.3723 62.767 130 0
-3.8475 60.839 3.2047 60.961 140 0
-5.3835 60.741 3.23 60.979 150 0
-2.5549 61.953 3.1828 62.006 160 0
5.997 61.355 3.0442 61.647 170 0
15.711 59.215 2.8822 61.264 180 0
8.662 60.654 2.9997 61.269 190 0
-11.116 64.788 3.3115 65.735 200 0
-6.0345 63.89 3.2358 64.175 210 0
5.9631 60.115 3.0427 60.41 220 0
7.2285 57.782 3.0171 58.232 230 0
26.099 58.009 2.7188 63.61 240 0
24.426 57.457 2.7396 62.433 250 0
13.507 56.735 2.9079 58.321 260 0
13.707 55.357 2.8989 57.029 270 0
13.885 56.541 2.9008 58.221 280 0
-1.8423 56.429 3.1742 56.459 290 0
-8.8448 55.407 3.2999 56.108 300 0
-8.9064 56.577 3.2977 57.274 310 0
14.176 55.752 2.8926 57.526 320 0
26.278 58.027 2.7164 63.7 330 0
21.5 56.175 2.7761 60.148 340 0
28.133 54.816 2.6674 61.613 350 0
36.75 48.794 2.4961 61.085 360 0
39.485 47.744 2.4506 61.956 370 0
41.39 47.101 2.4206 62.702 380 0
44.601 44.583 2.356 63.063 390 0
44.575 42.289 2.3299 61.444 400 0
56.373 29.333 2.0506 63.548 410 0
54.708 28.682 2.0537 61.77 420 0
52.341 27.989 2.0619 59.354 430 0
52.682 22.751 1.9785 57.385 440 0
56.658 11.97 1.779 57.909 450 0
60.41 0.52975 1.5796 60.412 460 0
61.85 -4.4362 1.4992 62.009 470 0
58.168 -1.999 1.5364 58.203 480 0
54.123 9.5997 1.7463 54.968 490 0
52.539 8.297 1.7274 53.19 500 0
51.576 11.165 1.784 52.77 510 0
58.419 -7.136 1.4492 58.853 520 0
58.052 -7.6267 1.4402 58.551 530 0
55.488 -4.1642 1.4959 55.644 540 0
56.415 -7.974 1.4304 56.976 550 0
55.156 -10.721 1.3788 56.188 560 0
52.835 -13.914 1.3133 54.636 570 0
52.305 -20.337 1.2 56.12 580 0
54.803 -29.645 1.0749 62.307 590 0
54.697 -30.637 1.0602 62.693 600 0
57.018 -14.675 1.3189 58.876 610 0
57.356 -5.4951 1.4753 57.619 620 0
51.434 -4.8745 1.4763 51.664 630 0
52.486 -14.326 1.3043 54.406 640 0
51.749 -18.228 1.2321 54.865 650 0
48.878 -19.806 1.1858 52.738 660 0
49.312 -20.028 1.185 53.224 670 0
47.045 -17.767 1.2097 50.288 680 0
46.385 7.1329 1.7234 46.93 690 0
47.399 4.2446 1.6601 47.588 700 0
50.073 -24.044 1.1231 55.547 710 0
44.504 -34.394 0.91284 56.245 720 0
36.046 -48.903 0.63519 60.752 730 0
26.055 -53.958 0.44986 59.919 740 0
28.641 -53.988 0.48775 61.115 750 1
29.533 -56.43 0.48216 63.691 760 1
35.632 -50.246 0.61684 61.598 770 1
48.745 -27.403 1.0587 55.92 780 1
48.876 -4.0621 1.4879 49.045 790 1
46.878 2.8838 1.6322 46.966 800 1
48.063 3.7057 1.6477 48.206 810 1
43.531 20.124 2.0038 47.958 820 1
36.442 38.334 2.3815 52.892 830 1
38.582 38.964 2.3611 54.834 840 0
37.066 40.938 2.4058 55.226 850 0
40.654 40.288 2.3517 57.235 860 0
41.671 35.17 2.2718 54.528 870 0
31.582 48.517 2.5646 57.89 880 0
36.108 48.206 2.4987 60.23 890 0
34.057 47.867 2.5232 58.746 900 0
25.31 52.334 2.6911 58.133 910 0
26.438 50.149 2.6564 56.691 920 0
32.229 41.532 2.4817 52.57 930 0
29.666 43.253 2.5404 52.449 940 0
24.921 45.087 2.6366 51.516 950 0
16.589 46.946 2.8019 49.79 960 0
11.094 47.687 2.913 48.96 970 0
4.847 49.986 3.0449 50.22 980 0
-0.38013 46.195 3.1498 46.197 990 0
-7.4268 43.361 3.3112 43.993 1000 0
-9.517 44.037 3.3544 45.054 1010 0
-0.42445 44.806 3.1511 44.808 1020 1
4.5329 41.147 3.0319 41.396 1030 1
7.3944 37.425 2.9465 38.149 1040 1
43.255 32.533 2.2157 54.124 1050 1
53.301 20.804 1.9429 57.217 1060 1
53.942 21.604 1.9517 58.107 1070 0
50.549 18.925 1.929 53.975 1080 0
56.822 6.7783 1.6895 57.225 1090 1
60.466 -1.4874 1.5462 60.485 1100 1
59.851 -6.4552 1.4634 60.198 1110 1
57.207 -15.227 1.3107 59.199 1120 1
56.72 -16.645 1.2853 59.112 1130 0
56.769 -18.777 1.2514 59.794 1140 0
56.891 -18.025 1.264 59.678 1150 0
55.498 -12.758 1.3448 56.945 1160 0
54.943 -10.639 1.3795 55.963 1170 0
57.283 0.96964 1.5877 57.291 1180 0
58.838 8.3553 1.7119 59.428 1190 0
60.511 1.7157 1.5991 60.535 1200 0
60.772 0.15728 1.5734 60.772 1210 0
60.487 5.0213 1.6536 60.695 1220 0
56.575 15.183 1.833 58.577 1230 0
48.865 19.232 1.9457 52.514 1240 0
44.53 16.966 1.9348 47.653 1250 0
41.141 19.686 2.0171 45.608 1260 0
43.881 18.69 1.9735 47.696 1270 0
39.235 22.447 2.0905 45.203 1280 0
41.68 19.988 2.018 46.225 1290 0
43.19 16.8 1.9418 46.342 1300 0
45.307 12.263 1.8351 46.938 1310 0
58.242 -5.7492 1.4724 58.525 1320 0
58.706 -5.9474 1.4698 59.007 1330 0
55.888 -5.6966 1.4692 56.177 1340 0
57.114 -19.548 1.241 60.367 1350 0
55.223 -10.045 1.3909 56.129 1360 0
52.746 -6.8032 1.4425 53.183 1370 0
53.894 -21.025 1.1988 57.85 1380 0
50.915 -16.089 1.2647 53.396 1390 0
48.714 -12.742 1.315 50.353 1400 0
49.066 -35.662 0.94229 60.657 1410 0
48.708 -40.496 0.8772 63.344 1420 0
49.676 -45.416 0.83017 67.308 1430 0
46.508 -43.84 0.81492 63.914 1440 0
46.162 -43.314 0.81722 63.301 1450 0
42.797 -43.394 0.77847 60.947 1460 0
38.568 -46.016 0.69756 60.041 1470 0
35.256 -45.642 0.65771 57.673 1480 0
30.806 -49.991 0.55227 58.721 1490 0
24.435 -52.095 0.43858 57.541 1500 0
20.422 -53.569 0.36423 57.33 1510 0
3.3627 -65.607 0.05121 65.693 1520 0
0.91301 -65.033 0.014038 65.04 1530 0
-4.5501 -62.612 -0.072544 62.777 1540 0
-5.425 -61.313 -0.08825 61.553 1550 0
-5.9049 -60.407 -0.097444 60.695 1560 0
-8.0372 -59.932 -0.13331 60.469 1570 0
-17.004 -56.546 -0.2921 59.047 1580 0
-22.047 -53.811 -0.38885 58.152 1590 0
-22.425 -52.815 -0.40153 57.378 1600 0
-22.753 -51.021 -0.41949 55.864 1610 0
-23.892 -50.208 -0.44415 55.603 1620 0
-24.38 -48.897 -0.46252 54.638 1630 0
-12.126 -50.918 -0.2338 52.342 1640 0
-22.561 -48.941 -0.43195 53.891 1650 0
-36.396 -43.93 -0.69189 57.048 1660 0
-30.997 -44.666 -0.60666 54.368 1670 0
-17.073 -48.024 -0.34158 50.968 1680 0
-29.632 -44.62 -0.58621 53.563 1690 0
-32.079 -43.676 -0.63349 54.191 1700 0
-36.686 -38.663 -0.75916 53.299 1710 0
-35.659 -31.955 -0.84013 47.882 1720 0
-32.323 -29.471 -0.83152 43.742 1730 0
-29.453 -32.323 -0.73896 43.729 1740 0
-28.165 -31.993 -0.72185 42.624 1750 0
-49.303 -12.587 -1.3208 50.884 1760 0
-52.889 -4.9599 -1.4773 53.121 1770 0
-58.257 1.0922 -1.5895 58.268 1780 0
-58.223 1.2726 -1.5927 58.236 1790 0
-58.942 6.2003 -1.6756 59.267 1800 0
-58.596 17.317 -1.8582 61.101 1810 0
-62.006 7.896 -1.6975 62.507 1820 0
