# Supplementary material for: Inducible microRNA-200c decreases motility of breast cancer cells and reduces filamin A
Source: PLoS One. 2019 Nov 20;14(11):e0224314. doi: 10.1371/journal.pone.0224314 (PMC6867627; doi:10.1371/journal.pone.0224314)
Supplement: S1 Raw Data — (ZIP) [file pone.0224314.s007.zip › MDA-MB-231-200c_noDox/cell162.txt]

55.021 -8.0249 7.7092 55.603 10 0
54.045 -12.004 7.6354 55.362 20 0
54.351 -15.429 7.5774 56.498 30 0
54.769 -13.513 7.6121 56.411 40 0
58.507 -15.72 7.5915 60.582 50 0
55.358 -9.3276 7.6871 56.139 60 0
58.307 14.154 8.0921 60.001 70 0
58.877 9.4578 8.0133 59.631 80 0
51.881 -23.075 7.4355 56.781 90 0
50.643 -35.622 7.241 61.916 100 0
44.938 -44.223 7.0766 63.048 110 0
40.282 -47.376 6.9878 62.186 120 0
60.014 -16.688 7.5828 62.291 130 0
59.419 21.479 8.2008 63.182 140 0
55.783 29.558 8.3412 63.131 150 0
52.387 29.856 8.372 60.298 160 0
61.109 3.4586 7.9105 61.207 170 0
57.712 -0.2459 7.8497 57.712 180 0
57.319 1.6019 7.8819 57.341 190 0
58.527 2.5297 7.8972 58.582 200 0
58.753 -5.8516 7.7547 59.044 210 0
45.016 -36.518 7.1724 57.965 220 0
39.162 -46.895 6.979 61.097 230 0
49.824 -34.348 7.2504 60.516 240 0
47.247 -25.397 7.3608 53.641 250 0
47.656 -17.661 7.4991 50.823 260 0
58.142 12.624 8.0678 59.497 270 0
55.355 26.264 8.297 61.27 280 0
48.205 36.824 8.5063 60.66 290 0
54.498 26.933 8.313 60.79 300 0
41.706 44.633 8.6733 61.086 310 0
38.523 44.759 8.7141 59.055 320 0
37.649 39.905 8.6685 54.862 330 0
33.786 45.008 8.7808 56.278 340 0
4.9431 63.302 9.3468 63.495 350 0
-4.471 61.092 9.4978 61.255 360 0
-4.501 60.463 9.4991 60.63 370 0
9.3513 54.919 9.2561 55.709 380 0
10.1 49.283 9.2226 50.307 390 0
-11.276 52.165 9.6377 53.37 400 0
-34.611 49.636 10.034 60.512 410 0
-36.149 50.437 10.047 62.053 420 0
-15.361 57.557 9.6856 59.572 430 0
-23.035 56.744 9.8104 61.241 440 0
-35.017 48.531 10.05 59.845 450 0
-31.692 48.986 9.999 58.343 460 0
-2.9379 60.552 9.4733 60.623 470 0
-22.427 57.733 9.7953 61.936 480 0
-41.886 44.75 10.177 61.294 490 0
-59.534 23.913 10.614 64.157 500 0
-60.157 9.4484 10.84 60.894 510 0
-57.61 21.092 10.645 61.35 520 0
-48.507 37.216 10.341 61.139 530 0
-46.988 27.127 10.472 54.256 540 0
-58.878 -2.7186 11.042 58.941 550 0
-58.968 11.924 10.796 60.161 560 0
-51.201 29.859 10.468 59.271 570 0
-44.407 31.435 10.38 54.407 580 0
-33.838 35.087 10.192 48.745 590 0
-26.965 38.733 10.033 47.195 600 0
-20.422 43.895 9.8602 48.413 610 0
-12.202 46.45 9.6817 48.026 620 0
7.938 54.737 9.2808 55.309 630 0
26.288 49.344 8.9353 55.909 640 0
23.359 50.894 8.9945 55.999 650 0
14.388 56.518 9.1755 58.321 660 0
2.6352 59.59 9.3806 59.649 670 0
13.911 58.709 9.1921 60.335 680 0
35.572 45.68 8.7631 57.897 690 0
35.852 47.968 8.7829 59.885 700 0
10.035 59.006 9.2563 59.853 710 0
25.976 50.59 8.9504 56.869 720 0
39.924 44.631 8.695 59.882 730 0
32.818 44.23 8.7864 55.075 740 0
33.201 41.764 8.7531 53.353 750 0
31.411 38.712 8.7431 49.853 760 0
54.161 6.2105 7.9681 54.516 770 0
52.354 -14.662 7.5809 54.369 780 0
49.972 -22.044 7.4385 54.618 790 0
58.632 -0.46818 7.846 58.634 800 0
56.583 -16.117 7.5765 58.834 810 0
53.466 -24.118 7.4302 58.654 820 0
52.839 -14.237 7.5908 54.723 830 0
51.978 -16.434 7.5478 54.514 840 0
48.573 -19.02 7.4808 52.164 850 0
37.159 -35.084 7.0973 51.105 860 0
39.616 -32.357 7.1691 51.151 870 0
26.014 -44.734 6.8099 51.748 880 0
10.455 -57.386 6.4634 58.33 890 0
-2.315 -57.177 6.2427 57.224 900 0
-13.95 -55.206 6.0357 56.941 910 0
-18.836 -48.875 5.9153 52.379 920 0
-32.965 -39.728 5.5905 51.624 930 0
-50.856 -23.742 5.1492 56.125 940 0
-58.344 1.7696 4.6821 58.371 950 0
-56.196 -7.6965 4.8485 56.72 960 0
-51.614 -28.697 5.2198 59.056 970 0
-46.124 -40.126 5.4284 61.135 980 0
-56.539 -16.535 4.9969 58.907 990 0
-61.317 3.4505 4.6562 61.414 1000 0
-59.33 -9.258 4.8672 60.048 1010 1
-46.887 -36.344 5.3718 59.324 1020 1
-39.202 -46.454 5.5822 60.785 1030 1
-31.751 -49.516 5.713 58.821 1040 1
-20.246 -51.133 5.9062 54.995 1050 1
-11.375 -51.843 6.0672 53.076 1060 1
-12.152 -50.321 6.0462 51.768 1070 0
-8.6968 -49.947 6.1108 50.698 1080 0
-4.9653 -49.633 6.1835 49.88 1090 0
-0.81673 -51.926 6.2675 51.933 1100 0
10.619 -50.363 6.491 51.471 1110 1
22.438 -48.393 6.7173 53.342 1120 1
38.884 -32.236 7.1618 50.509 1130 1
56.642 -10.289 7.6743 57.569 1140 1
56.97 -3.1219 7.7992 57.056 1150 1
50.27 13.757 8.1211 52.119 1160 1
40.173 39.656 8.6329 56.449 1170 1
21.751 52.632 9.0329 56.949 1180 1
16.121 49.663 9.1109 52.214 1190 0
13.439 45.362 9.1368 47.311 1200 0
7.6974 47.715 9.2648 48.332 1210 0
5.7016 46.192 9.302 46.542 1220 0
14.193 45.474 9.1222 47.637 1230 0
8.7227 43.307 9.226 44.177 1240 1
-2.3277 45.744 9.4756 45.803 1250 1
-13.07 44.115 9.7128 46.01 1260 1
-24.83 43.907 9.9395 50.442 1270 1
-31.854 34.352 10.172 46.848 1280 1
-39.093 31.618 10.316 50.279 1290 1
-43.452 43.601 10.208 61.556 1300 1
-35.045 49.022 10.045 60.26 1310 1
-24.44 37.186 10.006 44.499 1320 0
