# Supplementary material for: Inducible microRNA-200c decreases motility of breast cancer cells and reduces filamin A
Source: PLoS One. 2019 Nov 20;14(11):e0224314. doi: 10.1371/journal.pone.0224314 (PMC6867627; doi:10.1371/journal.pone.0224314)
Supplement: S1 Raw Data — (ZIP) [file pone.0224314.s007.zip › MDA-MB-231-200c_noDox/cell163.txt]

67.49 -15.123 7.6335 69.163 10 0
65.876 -17.552 7.5936 68.175 20 0
66.73 -16.977 7.6049 68.855 30 0
67.241 -15.971 7.6208 69.112 40 0
65.795 -18.215 7.5839 68.27 50 0
67.404 -17.355 7.602 69.603 60 0
65.56 -19.006 7.5718 68.259 70 0
65.178 -18.058 7.5837 67.633 80 0
67.209 -16.279 7.6163 69.152 90 0
66.786 -14.326 7.6427 68.305 100 0
65.316 -14.877 7.63 66.989 110 0
65.233 -14.555 7.6345 66.837 120 0
64.163 -13.767 7.6426 65.623 130 0
64.47 -13.602 7.646 65.89 140 0
64.538 -10.948 7.6859 65.46 150 0
64.021 -9.5352 7.7061 64.727 160 0
65.514 -1.3197 7.8338 65.527 170 0
66.113 2.3013 7.8888 66.153 180 0
65.295 3.4127 7.9062 65.384 190 0
64.896 5.2696 7.935 65.11 200 0
64.123 7.0162 7.963 64.505 210 0
62.316 2.6379 7.8963 62.372 220 0
61.812 -6.5491 7.7484 62.158 230 0
60.551 -17.408 7.574 63.004 240 0
59.708 -22.732 7.4902 63.889 250 0
62.369 0.38337 7.8601 62.37 260 0
63.581 9.2579 7.9986 64.252 270 0
61.431 -12.826 7.6482 62.755 280 0
56.032 -24.327 7.4444 61.085 290 0
59.845 -11.384 7.666 60.918 300 0
61.476 4.6243 7.9291 61.65 310 0
62.214 -1.8108 7.8249 62.24 320 0
60.713 -9.7057 7.6955 61.484 330 0
60.649 -12.595 7.6492 61.943 340 0
58.874 -15.094 7.603 60.778 350 0
57.241 -19.593 7.5242 60.501 360 0
56.01 -26.257 7.4156 61.859 370 0
54.575 -28.82 7.3681 61.717 380 0
52.678 -28 7.3654 59.657 390 0
52.423 -28.391 7.3576 59.618 400 0
52.194 -30.565 7.3242 60.486 410 0
50.03 -34.821 7.2459 60.956 420 0
48.198 -36.38 7.2074 60.386 430 0
48.656 -35.974 7.2173 60.51 440 0
49.332 -34.963 7.2374 60.465 450 0
47.956 -42.511 7.1287 64.085 460 0
43.357 -45.469 7.0448 62.827 470 0
46.32 -39.888 7.1431 61.128 480 1
46.585 -38.182 7.1674 60.233 490 1
49.173 -31.331 7.2867 58.307 500 1
51.248 -27.905 7.3554 58.353 510 1
55.467 -19.975 7.5083 58.954 520 1
58.534 -13.175 7.6326 59.999 530 1
61.926 -7.7146 7.73 62.405 540 1
61.183 -5.2382 7.7686 61.407 550 1
62.82 -5.4767 7.767 63.058 560 1
63.07 -2.024 7.8219 63.102 570 1
64.689 1.5241 7.8775 64.707 580 1
63.645 4.5154 7.9248 63.805 590 1
62.252 6.4624 7.9574 62.587 600 1
60.304 10.052 8.0192 61.136 610 1
60.949 14.035 8.0803 62.544 620 1
60.571 18.563 8.1514 63.352 630 1
59.314 22.07 8.2102 63.287 640 1
59.105 25.3 8.2584 64.293 650 1
58.86 26.751 8.2806 64.654 660 1
59.065 28.9 8.309 65.756 670 1
58.632 33.366 8.3714 67.461 680 1
58.611 35.837 8.4028 68.699 690 1
54.315 39.928 8.4879 67.412 700 1
55.086 39.204 8.4725 67.612 710 1
53.281 39.591 8.493 66.38 720 1
48.294 45.145 8.6057 66.109 730 1
42.269 51.312 8.7357 66.48 740 1
38.904 53.907 8.7996 66.479 750 1
32.145 55.97 8.9034 64.544 760 1
21.429 58.656 9.0745 62.448 770 1
9.9564 63.126 9.2683 63.906 780 1
4.5165 64.235 9.3546 64.393 790 1
1.9841 64.058 9.3938 64.089 800 1
-7.2481 64.584 9.5365 64.989 810 1
-15.271 62.491 9.6644 64.33 820 1
-15.467 61.985 9.6693 63.885 830 0
-4.2037 62.705 9.4917 62.846 840 0
1.3593 61.16 9.4026 61.175 850 0
4.5172 59.798 9.3494 59.968 860 0
27.072 57.02 8.9815 63.121 870 1
46.149 43.449 8.6093 63.384 880 1
52.899 35.546 8.4456 63.732 890 1
53.755 34.973 8.4308 64.13 900 1
40.357 48.438 8.7301 63.047 910 1
11.036 59.651 9.2418 60.664 920 1
-4.3787 61.72 9.4956 61.875 930 1
-21.575 58.344 9.779 62.205 940 1
-12.575 60.346 9.6302 61.642 950 0
-0.40634 61.232 9.4314 61.233 960 0
-18.305 58.075 9.7301 60.891 970 0
-26.222 56.531 9.8591 62.317 980 0
-22.582 62.918 9.7694 66.848 990 1
-20.91 63.766 9.7417 67.107 1000 1
-1.4468 64.776 9.4471 64.792 1010 1
25.084 59.942 9.0285 64.979 1020 1
36.762 50.43 8.7949 62.407 1030 1
45.973 43.598 8.6129 63.359 1040 1
50.672 43.217 8.5601 66.599 1050 1
57.308 31.105 8.3513 65.205 1060 1
63.245 12.493 8.049 64.468 1070 1
66.784 1.5501 7.8772 66.802 1080 1
67.048 -2.7655 7.8128 67.105 1090 1
66.212 -2.0947 7.8224 66.246 1100 0
67.225 4.2186 7.9167 67.357 1110 0
64.074 9.5671 8.0022 64.785 1120 0
61.502 10.729 8.0267 62.431 1130 0
59.316 14.965 8.1011 61.174 1140 0
55.747 18.437 8.1734 58.717 1150 0
58.741 18.893 8.1652 61.704 1160 0
53.905 20.638 8.2196 57.721 1170 0
54.466 26.34 8.3044 60.501 1180 0
55.221 21.867 8.231 59.393 1190 0
56.439 15.782 8.1266 58.604 1200 0
56.015 15.865 8.13 58.218 1210 0
55.721 13.823 8.0972 57.41 1220 0
54.771 14.108 8.1061 56.559 1230 0
55.149 16.405 8.1431 57.537 1240 0
51.241 30.793 8.3951 59.781 1250 0
52.696 26.579 8.3211 59.019 1260 0
52.064 27.628 8.3419 58.94 1270 0
51.271 27.602 8.3478 58.229 1280 0
52.06 27.52 8.3403 58.886 1290 0
52.004 24.916 8.3008 57.665 1300 0
51.593 24.341 8.2948 57.047 1310 0
51.68 21.883 8.2545 56.122 1320 0
51.794 22.225 8.2593 56.361 1330 0
51.153 24.067 8.2937 56.532 1340 0
