# Supplementary material for: Inducible microRNA-200c decreases motility of breast cancer cells and reduces filamin A
Source: PLoS One. 2019 Nov 20;14(11):e0224314. doi: 10.1371/journal.pone.0224314 (PMC6867627; doi:10.1371/journal.pone.0224314)
Supplement: S1 Raw Data — (ZIP) [file pone.0224314.s007.zip › MDA-MB-231-200c_noDox/cell164.txt]

-62.271 -11.19 4.8902 63.268 100 0
-61.43 -18.723 5.0082 64.22 110 0
-63.822 -1.2428 4.7319 63.834 120 0
-64.192 -2.0336 4.7441 64.224 130 0
-62.616 -13.055 4.9179 63.963 140 0
-63.54 -10.869 4.8818 64.463 150 0
-62.677 -6.5786 4.817 63.022 160 0
-61.019 -10.047 4.8756 61.84 170 0
-64.449 -2.5216 4.7515 64.498 180 0
-63.014 -8.8635 4.8521 63.635 190 0
-62.873 -11.455 4.8926 63.908 200 0
-62.32 -13.229 4.9216 63.709 210 0
-61.179 -14.492 4.945 62.872 220 0
-60.793 -14.972 4.9539 62.609 230 0
-58.943 -16.349 4.983 61.168 240 0
-55.889 -22.993 5.1027 60.434 250 0
-57.814 -20.671 5.0558 61.398 260 0
-62.265 -12.074 4.9039 63.425 270 0
-55.814 -22.492 5.0955 60.176 280 0
-58.492 -21.773 5.0687 62.413 290 0
-50.105 -32.938 5.2939 59.962 300 0
-46.122 -39.288 5.4179 60.587 310 0
-49.486 -34.625 5.3229 60.397 320 0
-51.205 -34.224 5.3016 61.589 330 0
-46.371 -38.803 5.4092 60.465 340 0
-49.131 -38.825 5.3811 62.62 350 0
-49.076 -39.928 5.3954 63.267 360 0
-47.881 -43.087 5.4451 64.413 370 0
-48.158 -41.655 5.4255 63.673 380 0
-48.668 -40.594 5.4076 63.376 390 0
-50.618 -40.418 5.3862 64.776 400 0
-48.116 -40.847 5.4163 63.116 410 0
-48.769 -43.422 5.4399 65.299 420 0
-49.642 -41.846 5.4128 64.927 430 0
-48.002 -43.53 5.449 64.8 440 0
-48.239 -43.396 5.445 64.887 450 0
-47.588 -43.773 5.456 64.658 460 0
-47.352 -44.163 5.463 64.75 470 0
-48.215 -43.044 5.4412 64.633 480 0
-47.334 -43.957 5.4608 64.597 490 0
-47.282 -44.251 5.4647 64.76 500 0
-48.161 -43.306 5.4448 64.768 510 0
-46.561 -44.973 5.4804 64.734 520 0
-47.456 -44.761 5.4686 65.236 530 0
-47.515 -45.058 5.4712 65.482 540 0
-46.778 -44.106 5.4684 64.292 550 0
-46.515 -45.078 5.4821 64.774 560 0
-46.736 -44.858 5.4773 64.781 570 0
-47.038 -44.595 5.4711 64.817 580 0
-46.252 -44.995 5.484 64.527 590 0
-47.488 -42.118 5.4379 63.474 600 0
-48.858 -42.268 5.4256 64.604 610 0
-43.074 -48.019 5.552 64.507 620 0
-47.51 -42.849 5.4462 63.979 630 0
-49.16 -40.325 5.3994 63.583 640 0
-45.538 -44.445 5.4856 63.633 650 0
-49.483 -38.311 5.3712 62.581 660 0
-42.56 -44.709 5.5224 61.727 670 0
-44.609 -40.841 5.4537 60.481 680 0
-41.638 -43.76 5.5226 60.404 690 0
-45.532 -38.662 5.4164 59.732 700 0
-41.262 -44.882 5.5398 60.967 710 0
-46.93 -38.231 5.396 60.531 720 0
-44.507 -42.225 5.4715 61.35 730 0
-43.541 -43.851 5.5013 61.796 740 0
-49.745 -36.262 5.3423 61.559 750 0
-48.672 -34.251 5.3256 59.515 760 0
-60.109 -8.9792 4.8607 60.776 770 0
-57.221 16.317 4.4346 59.502 780 0
-39.42 44.429 3.8673 59.396 790 0
-25.416 58.353 3.5524 63.648 800 0
-40.1 49.791 3.8196 63.931 810 1
-58.244 27.157 4.2761 64.264 820 1
-65.055 11.539 4.5368 66.07 830 1
-65.467 -0.96408 4.7271 65.474 840 1
-61.631 -14.895 4.9495 63.406 850 1
-43.433 -42.262 5.4841 60.601 860 1
-33.51 -51.998 5.7107 61.86 870 0
-43.231 -45.427 5.5226 62.71 880 0
-45.933 -39.011 5.4165 60.263 890 0
-43.817 -46.139 5.5236 63.63 900 0
-37.738 -47.499 5.6118 60.665 910 0
-26.396 -50.902 5.8048 57.339 920 1
3.3834 -57.718 6.3417 57.817 930 1
24.39 -54.275 6.7055 59.503 940 1
32.081 -50.537 6.8488 59.86 950 1
50.909 -29.159 7.3338 58.668 960 1
59.842 -12.608 7.6463 61.156 970 1
58.675 14.761 8.1004 60.504 980 1
65.331 6.8769 7.9589 65.692 990 0
63.553 -11.43 7.676 64.572 1000 0
55.368 -32.26 7.3264 64.081 1010 0
32.871 -52.151 6.8456 61.646 1020 0
40.08 -56.018 6.9042 68.88 1030 0
41.922 -52.151 6.9603 66.912 1040 0
24.885 -61.87 6.6656 66.687 1050 0
31.46 -55.251 6.8008 63.58 1060 0
53.466 -38.92 7.2247 66.132 1070 0
64.851 -8.9139 7.7174 65.46 1080 0
61.734 -11.399 7.6714 62.778 1090 0
61.939 -20.024 7.5413 65.095 1100 0
61.242 -22.304 7.5047 65.177 1110 0
66.092 -3.5452 7.8004 66.187 1120 0
58.96 3.2551 7.9091 59.05 1130 0
55.421 19.56 8.1933 58.772 1140 0
55.735 31.56 8.3692 64.05 1150 0
65.724 6.4585 7.9519 66.04 1160 0
64.605 -7.8761 7.7327 65.083 1170 0
61.21 11.952 8.0468 62.366 1180 0
56.837 27.905 8.3104 63.318 1190 0
60.291 25.611 8.2557 65.505 1200 0
63.712 11.463 8.032 64.735 1210 0
66.492 3.2151 7.9023 66.57 1220 0
62.62 -5.6696 7.7637 62.876 1230 0
67.283 -5.6399 7.7704 67.519 1240 0
64.103 -0.82682 7.8411 64.108 1250 0
68.016 0.23858 7.8575 68.017 1260 0
63.524 -8.486 7.7212 64.088 1270 0
62.141 12.359 8.0503 63.358 1280 0
59.449 25.909 8.265 64.849 1290 0
64.487 23.821 8.2078 68.746 1300 0
62.561 26.966 8.2609 68.125 1310 0
57.725 30.75 8.3434 65.404 1320 0
55.771 34.179 8.4038 65.411 1330 0
51.107 34.98 8.4542 61.932 1340 0
49.687 35.725 8.4774 61.197 1350 0
46.314 42.596 8.5976 62.924 1360 0
44.389 41.973 8.6114 61.091 1370 0
47.79 37.16 8.5149 60.537 1380 0
52.947 31.721 8.3937 61.722 1390 0
54.739 27.155 8.3145 61.104 1400 0
54.077 33.834 8.4131 63.789 1410 1
32.803 47.733 8.8227 57.918 1420 1
18.253 58.913 9.1243 61.675 1430 1
-7.1694 60.238 9.5432 60.663 1440 1
-26.877 56.915 9.866 62.941 1450 1
-38.354 46.969 10.11 60.639 1460 1
-56.854 14.962 10.738 58.79 1470 1
-58.194 17.47 10.704 60.76 1480 0
-56.44 18.592 10.677 59.423 1490 0
-57.244 19.267 10.671 60.399 1500 0
-55.907 19.137 10.666 59.092 1510 0
-58.924 16.856 10.717 61.287 1520 0
-41.953 39.33 10.242 57.506 1530 0
-31.705 52.294 9.9698 61.154 1540 0
-48.187 36.39 10.349 60.384 1550 0
-58.872 23.286 10.619 63.31 1560 0
-55.875 30.901 10.49 63.851 1570 0
-51.379 35.99 10.385 62.73 1580 0
-52.614 37.989 10.37 64.896 1590 0
-54.196 44.824 10.305 70.33 1600 0
-53.82 47.549 10.272 71.816 1610 0
-44.989 46.811 10.19 64.925 1620 0
-29.32 53.429 9.9267 60.946 1630 0
-16.05 57.708 9.6961 59.899 1640 0
-2.4384 57.249 9.4673 57.301 1650 0
25.377 57.24 9.0075 62.614 1660 0
13.426 65.14 9.2215 66.509 1670 0
5.8055 61.346 9.3304 61.62 1680 0
1.7256 56.165 9.3941 56.191 1690 0
0.6024 55.581 9.4139 55.584 1700 0
-0.061592 54.799 9.4259 54.799 1710 0
0.40582 52.86 9.4171 52.861 1720 0
0.83215 52.45 9.4089 52.456 1730 0
0.38648 52.328 9.4174 52.33 1740 0
-6.4246 52.174 9.5473 52.568 1750 0
-23.683 50.372 9.8643 55.662 1760 0
-32.077 50.304 9.9924 59.661 1770 0
-36.414 49.748 10.057 61.651 1780 0
-37.029 46.452 10.098 59.405 1790 0
-35.604 47.45 10.069 59.322 1800 0
-34.129 47.123 10.052 58.184 1810 0
-31.503 48.003 10.006 57.417 1820 0
-25.542 53.836 9.8678 59.588 1830 0
-18.629 55.499 9.7486 58.542 1840 0
-29.874 48.909 9.9731 57.311 1850 0
-32.596 48.026 10.021 58.043 1860 0
-31.861 47.542 10.015 57.231 1870 0
-18.975 55.076 9.7566 58.253 1880 0
-12.531 58.527 9.6357 59.854 1890 0
3.6442 59.784 9.3639 59.895 1900 0
15.175 55.834 9.1594 57.859 1910 0
17.373 57.28 9.1303 59.857 1920 0
19.74 59.55 9.1047 62.737 1930 0
27.207 58.103 8.9868 64.157 1940 0
28.457 56.36 8.9572 63.137 1950 0
28.339 52.291 8.9281 59.476 1960 0
30.135 50.935 8.8905 59.182 1970 0
47.447 42.719 8.587 63.844 1980 0
44.862 39.896 8.5809 60.036 1990 0
37.264 48.637 8.771 61.272 2000 1
37.887 53.015 8.8043 65.161 2010 1
32.272 57.515 8.9134 65.95 2020 1
27.136 58.603 8.9911 64.581 2030 1
24.234 55.32 9.0119 60.395 2040 1
24.268 55.593 9.0132 60.659 2050 1
26.257 52.969 8.9646 59.119 2060 1
25.298 55.028 8.9939 60.565 2070 1
23.201 53.129 9.013 57.974 2080 1
11.282 52.003 9.2111 53.213 2090 1
-20.385 56.163 9.773 59.748 2100 1
-31.014 54.115 9.9452 62.372 2110 1
-31.015 54.494 9.9422 62.702 2120 1
-33.648 44.089 10.077 55.461 2130 1
-37.864 39.69 10.187 54.854 2140 1
-44.297 33.097 10.354 55.296 2150 1
-53.889 18.293 10.668 56.909 2160 1
-57.325 2.8182 10.946 57.394 2170 1
-54.16 -5.6799 11.1 54.457 2180 1
-53.701 6.151 10.882 54.052 2190 1
-53.245 18.533 10.661 56.378 2200 1
-54.197 12.024 10.777 55.515 2210 1
-54.376 -0.27718 11.001 54.377 2220 1
-52.144 -14.142 11.26 54.028 2230 1
-47.508 -34.33 11.621 58.613 2240 1
-35.893 -44.588 11.889 57.239 2250 1
-19.784 -52.391 12.205 56.002 2260 1
-0.15148 -60.821 12.564 60.822 2270 1
9.0256 -58.961 12.718 59.648 2280 1
16.117 -55.366 12.85 57.664 2290 1
22.905 -51.466 12.985 56.333 2300 1
27.131 -50.556 13.059 57.376 2310 1
39.825 -45.25 13.288 60.28 2320 1
50.718 -38.98 13.482 63.967 2330 1
48.215 -34.802 13.512 59.463 2340 0
45.229 -36.539 13.458 58.144 2350 0
56.185 -24.88 13.72 61.447 2360 0
50.054 -29.147 13.61 57.922 2370 1
44.208 -34.867 13.469 56.303 2380 1
34.527 -36.958 13.318 50.577 2390 1
23.778 -37.895 13.127 44.737 2400 1
9.6672 -47.393 12.768 48.369 2410 1
-10.97 -57.822 12.379 58.854 2420 1
-19.639 -51.08 12.199 54.725 2430 1
-14.839 -50.739 12.282 52.864 2440 0
8.2825 -57.713 12.709 58.304 2450 0
1.872 -56.621 12.599 56.652 2460 0
9.6128 -56.556 12.735 57.367 2470 0
5.5972 -53.325 12.671 53.618 2480 0
8.2664 -47.388 12.739 48.103 2490 0
10.171 -44.977 12.789 46.113 2500 0
13.479 -37.927 12.908 40.251 2510 0
22.914 -29.295 13.23 37.192 2520 1
28.374 -24.119 13.433 37.239 2530 1
33.051 -18.088 13.636 37.676 2540 1
40.757 -8.2813 13.937 41.59 2550 1
47.98 5.3358 14.248 48.276 2560 1
51.308 12.085 14.368 52.712 2570 1
48.689 21.353 14.55 53.166 2580 1
50.584 25.991 14.612 56.871 2590 1
46.823 20.822 14.556 51.245 2600 1
53.632 -16.231 13.843 56.034 2610 1
51.079 -22.755 13.718 55.918 2620 1
47.75 -29.496 13.584 56.125 2630 1
43.471 -32.806 13.491 54.461 2640 1
12.457 -47.893 12.821 49.487 2650 1
-4.6468 -58.965 12.488 59.148 2660 1
-13.039 -55.855 12.337 57.357 2670 1
-20.616 -51.403 12.185 55.383 2680 1
-45.045 -34.021 11.642 56.449 2690 1
-49.227 -20.517 11.39 53.331 2700 1
-46.283 -17.488 11.357 49.477 2710 1
-41.691 -11.967 11.275 43.374 2720 1
-40.139 -6.687 11.161 40.692 2730 1
-35.014 -2.2571 11.06 35.087 2740 1
-29.001 2.5772 10.907 29.115 2750 1
-29.082 13.974 10.548 32.266 2760 1
-29.844 38.409 10.085 48.64 2770 1
-25.533 47.656 9.9166 54.065 2780 1
-25.716 46.787 9.9273 53.388 2790 0
