# Supplementary material for: Inducible microRNA-200c decreases motility of breast cancer cells and reduces filamin A
Source: PLoS One. 2019 Nov 20;14(11):e0224314. doi: 10.1371/journal.pone.0224314 (PMC6867627; doi:10.1371/journal.pone.0224314)
Supplement: S1 Raw Data — (ZIP) [file pone.0224314.s007.zip › MDA-MB-231-200c_noDox/cell165.txt]

-16.408 -55.302 5.9948 57.685 180 1
-12.438 -56.467 6.0664 57.821 190 1
-2.1686 -55.299 6.244 55.341 200 1
10.595 -55.046 6.4733 56.057 210 1
24.951 -59.448 6.6806 64.472 220 1
34.519 -53.574 6.8556 63.732 230 1
47.405 -44.074 7.105 64.728 240 1
56.305 -35.962 7.2856 66.809 250 1
57.608 -33.697 7.3247 66.74 260 1
65.079 -19.541 7.5623 67.949 270 1
67.13 -7.0139 7.7499 67.495 280 1
66.198 11.476 8.0256 67.185 290 1
60.578 26.668 8.2687 66.188 300 1
54.372 37.638 8.4595 66.128 310 1
31.791 55.208 8.9023 63.707 320 1
20.924 63.476 9.1064 66.836 330 1
4.7193 65.822 9.3532 65.991 340 1
-10.805 66.05 9.5869 66.928 350 1
-24.957 59.384 9.8226 64.416 360 1
-40.052 57.004 10.037 69.668 370 1
-53.297 43.943 10.306 69.077 380 1
-59.708 32.015 10.503 67.75 390 1
-63.67 12.072 10.808 64.804 400 1
-62.572 1.3353 10.974 62.586 410 1
-51.672 -30.257 11.525 59.879 420 1
-39.644 -50.076 11.897 63.869 430 1
-40.043 -46.441 11.855 61.321 440 1
-51.305 -35.595 11.602 62.444 450 1
-60.587 -13.953 11.222 62.172 460 1
-63.308 0.073995 10.994 63.308 470 1
-62.535 15.718 10.749 64.48 480 1
-57.084 35.688 10.437 67.322 490 1
-42.009 51.071 10.113 66.129 500 1
-17.597 64.943 9.6894 67.285 510 1
12.15 65.635 9.2417 66.75 520 1
33.99 53.089 8.8553 63.038 530 1
59.577 31.486 8.3402 67.386 540 1
66.381 4.8464 7.9269 66.557 550 1
65.523 -10.961 7.6882 66.433 560 1
47.211 -43.294 7.1118 64.057 570 1
28.254 -59.817 6.7245 66.154 580 1
6.1282 -60.973 6.3834 61.281 590 1
-31.978 -48.632 5.7015 58.204 600 1
-53.072 -35.533 5.3024 63.869 610 1
-58.805 -23.676 5.0951 63.393 620 1
-63.598 -18.846 5.0005 66.332 630 1
-64.752 -9.0088 4.8506 65.376 640 1
-59.572 23.589 4.3354 64.072 650 1
-55.14 37.943 4.1097 66.934 660 1
-38.281 55.278 3.7473 67.239 670 1
-20.139 65.178 3.4413 68.219 680 1
-6.792 66.646 3.2432 66.991 690 1
22.125 62.465 2.8012 66.267 700 1
31.243 58.723 2.6526 66.517 710 1
50.566 43.318 2.2791 66.583 720 1
51.735 42.612 2.2598 67.025 730 0
41.745 48.82 2.4342 64.234 740 0
34.714 53.358 2.5648 63.656 750 0
24.941 59.114 2.7423 64.16 760 0
30.442 53.173 2.6216 61.27 770 1
47.2 45.294 2.3356 65.417 780 1
60.812 18.905 1.8722 63.683 790 1
58.582 7.3976 1.6964 59.047 800 1
58.485 -14.784 1.3232 60.324 810 1
44.792 -43.238 0.80305 62.256 820 1
31.788 -52.992 0.54032 61.795 830 1
14.865 -61.595 0.23681 63.363 840 1
-7.6343 -65.826 -0.11546 66.267 850 1
-28.374 -55.472 -0.47281 62.307 860 1
-54.814 -36.028 -0.98932 65.595 870 1
-58.331 -18.978 -1.2562 61.341 880 1
-59.269 21.299 -1.9158 62.979 890 1
-56.236 28.819 -2.0444 63.19 900 1
-45.824 41.544 -2.3072 61.853 910 1
-21.681 62.88 -2.8096 66.513 920 1
-8.1319 66.148 -3.0193 66.646 930 1
14.718 67.612 -3.3559 69.196 940 1
32.245 57.871 -3.6499 66.248 950 1
53.979 32.849 -4.1657 63.188 960 1
65.032 -2.445 -4.75 65.078 970 1
57.962 -24.71 -5.1154 63.01 980 1
27.102 -54.573 -5.8222 60.932 990 1
17.291 -62.391 -6.0128 64.743 1000 1
19.184 -58.847 -5.9681 61.895 1010 1
29.855 -54.887 -5.785 62.481 1020 1
32.072 -52.954 -5.7386 61.909 1030 1
43.143 -47.472 -5.5455 64.148 1040 1
50.385 -38.913 -5.37 63.662 1050 1
54.585 -34.547 -5.2767 64.599 1060 1
55.452 -27.442 -5.1719 61.871 1070 1
62.633 0.83125 -4.6991 62.638 1080 1
60.3 12.286 -4.5114 61.538 1090 1
58.159 22.414 -4.3445 62.329 1100 1
63.424 14.904 -4.4816 65.152 1110 0
64.473 11.318 -4.5386 65.459 1120 0
61.505 -11.524 -4.8976 62.575 1130 0
58.369 -22.907 -5.0864 62.703 1140 0
55.995 -25.355 -5.1376 61.468 1150 0
55.813 -30.229 -5.2088 63.473 1160 0
55.314 -28.632 -5.19 62.285 1170 0
54.473 -25.3 -5.1472 60.062 1180 0
55.746 -23.579 -5.1125 60.528 1190 0
52.805 -19.975 -5.074 56.456 1200 0
51.388 -21.434 -5.1076 55.679 1210 0
55.667 -13.11 -4.9437 57.19 1220 1
63.702 -0.69371 -4.7233 63.706 1230 1
61.109 7.2753 -4.5939 61.541 1240 1
60.319 11.537 -4.5234 61.413 1250 1
57.595 19.391 -4.3876 60.772 1260 1
56.127 27.951 -4.2503 62.702 1270 1
48.336 43.269 -3.9823 64.873 1280 1
39.323 50.213 -3.806 63.778 1290 1
39.602 48.059 -3.8308 62.274 1300 1
45.274 46.344 -3.9153 64.788 1310 1
47.628 40.84 -4.0036 62.74 1320 1
51.832 32.496 -4.1524 61.177 1330 1
51.061 28.98 -4.1962 58.712 1340 0
47.381 33.895 -4.0914 58.256 1350 0
34.75 47.795 -3.7703 59.093 1360 0
29.277 50.383 -3.668 58.271 1370 0
25.671 53.52 -3.5888 59.358 1380 0
21.465 54.288 -3.5181 58.377 1390 0
17.197 54.528 -3.4471 57.176 1400 0
6.3938 56.119 -3.255 56.482 1410 0
8.5248 52.018 -3.304 52.712 1420 0
1.929 48.654 -3.1812 48.692 1430 0
-3.2184 46.975 -3.0732 47.085 1440 0
-7.08 46.748 -2.9913 47.281 1450 0
-30.549 48.216 -2.5768 57.079 1460 0
-40.066 50.078 -2.4668 64.133 1470 0
-39.876 48.091 -2.4493 62.473 1480 0
-32.629 49.163 -2.5557 59.006 1490 0
-26.924 52.449 -2.6673 58.956 1500 0
-21.702 54.638 -2.7635 58.791 1510 0
-16.584 58.722 -2.8663 61.019 1520 0
-15.133 56.548 -2.8801 58.538 1530 1
-9.9626 56.746 -2.9678 57.614 1540 1
-6.0827 56.087 -3.0336 56.416 1550 1
-6.424 54.637 -3.0246 55.014 1560 1
-6.707 54.215 -3.0185 54.628 1570 1
-10.978 54.91 -2.9443 55.997 1580 1
-11.368 55.836 -2.9407 56.982 1590 0
