# Supplementary material for: Inducible microRNA-200c decreases motility of breast cancer cells and reduces filamin A
Source: PLoS One. 2019 Nov 20;14(11):e0224314. doi: 10.1371/journal.pone.0224314 (PMC6867627; doi:10.1371/journal.pone.0224314)
Supplement: S1 Raw Data — (ZIP) [file pone.0224314.s007.zip › MDA-MB-231-200c_noDox/cell166.txt]

50.631 -33.264 7.2727 60.58 460 0
47.318 -39.19 7.1623 61.439 470 0
35.27 -51.391 6.8847 62.33 480 0
20.365 -58.556 6.6179 61.996 490 0
14.662 -63.935 6.5086 65.595 500 0
36.628 -54.172 6.8777 65.393 510 0
50.59 -41.499 7.167 65.433 520 0
37.982 -52.922 6.9057 65.141 530 0
16.355 -61.615 6.5426 63.749 540 0
-8.6375 -62.945 6.1468 63.535 550 0
-39.059 -54.186 5.6586 66.796 560 0
-54.105 -37.481 5.3182 65.82 570 0
-54.826 -31.325 5.2315 63.144 580 0
-52.77 -32.451 5.2637 61.949 590 0
-50.888 -30.942 5.2587 59.557 600 0
-52.319 -24.286 5.147 57.681 610 0
-63.107 -1.1371 4.7304 63.117 620 0
-61.038 15.895 4.4576 63.074 630 0
-54.996 21.159 4.3451 58.926 640 0
-43.604 39.365 3.978 58.744 650 0
-25.743 58.113 3.5586 63.56 660 1
0.023963 62.919 3.1412 62.919 670 1
30.25 54.615 2.6358 62.432 680 1
46.135 43 2.321 63.067 690 1
60.915 18.807 1.8703 63.753 700 1
66.441 -4.3882 1.5048 66.586 710 1
48.596 -39.231 0.89163 62.455 720 1
16.504 -60.112 0.26796 62.336 730 1
-10.264 -62.794 -0.16202 63.628 740 1
-45.484 -42.374 -0.82078 62.164 750 1
-59.353 -15.719 -1.3119 61.399 760 1
-60.912 15.399 -1.8184 62.829 770 1
-39.433 49.484 -2.4688 63.274 780 1
-18.312 61.73 -2.8532 64.389 790 1
19.47 58.704 -3.4618 61.849 800 1
49.031 35.119 -4.0908 60.311 810 1
65.514 3.617 -4.6572 65.614 820 1
50.058 -43.847 -5.4317 66.546 830 1
15.116 -61.573 -6.0424 63.402 840 1
-24.753 -59.744 -6.676 64.669 850 1
-57.108 -29.642 -7.3752 64.342 860 1
-63.737 11.403 -8.031 64.749 870 1
-47.484 40.26 -8.5572 62.254 880 1
-6.1827 57.988 -9.3186 58.317 890 1
27.742 54.968 -9.8922 61.572 900 1
58.408 27.327 -10.558 64.485 910 1
61.958 -14.458 -11.225 63.622 920 1
32.554 -58.016 -12.055 66.525 930 1
7.6757 -66.891 -12.452 67.33 940 1
-9.441 -63.849 -12.713 64.543 950 1
-55.492 -29.929 -13.643 63.048 960 1
-61.145 -12.241 -13.94 62.358 970 1
-59.988 16.96 -14.413 62.34 980 1
-36.556 50.14 -15.078 62.051 990 1
-16.302 61.122 -15.447 63.258 1000 1
4.5958 62.317 -15.782 62.486 1010 1
30.889 56.302 -16.21 64.218 1020 1
57.894 22.512 -16.908 62.117 1030 1
58.119 -21.51 -17.633 61.972 1040 1
45.412 -45.575 -18.066 64.338 1050 1
36.532 -51.707 -18.234 63.31 1060 1
26.754 -55.344 -18.399 61.471 1070 1
-4.1736 -64.785 -18.914 64.919 1080 1
-17.665 -64.162 -19.118 66.549 1090 1
-51.461 -36.544 -19.803 63.116 1100 1
-59.485 -2.8016 -20.373 59.551 1110 1
-63.23 -5.6402 -20.331 63.481 1120 1
-58.201 -3.4739 -20.361 58.304 1130 1
-45.109 26.053 -20.944 52.092 1140 1
-20.688 54.785 -21.63 58.561 1150 1
10.733 59.225 -22.17 60.189 1160 1
16.776 57.277 -22.276 59.684 1170 1
34.521 39.019 -22.715 52.098 1180 1
59.906 18.277 -23.266 62.632 1190 1
57.178 13.255 -23.334 58.694 1200 1
52.183 -31.008 -24.098 60.701 1210 1
37.533 -54.612 -24.531 66.265 1220 1
13.903 -61.621 -24.911 63.17 1230 1
-24.93 -59.778 -25.528 64.768 1240 1
-46.594 -42.926 -25.959 63.353 1250 1
-57.084 -24.699 -26.295 62.199 1260 1
-62.076 -5.8355 -26.61 62.35 1270 1
-59.049 11.113 -26.89 60.086 1280 1
-35.819 46.734 -27.62 58.882 1290 1
1.7013 60.127 -28.303 60.151 1300 1
14.762 59.079 -28.519 60.895 1310 1
3.3844 63.448 -28.328 63.538 1320 1
-3.8096 61.094 -28.212 61.212 1330 1
-41.763 44.21 -27.517 60.817 1340 1
-58.02 23.162 -27.083 62.472 1350 1
-61.992 17.743 -26.982 64.482 1360 1
-60.725 -0.49645 -26.695 60.727 1370 1
-57.854 -16.823 -26.421 60.251 1380 1
-30.198 -54.18 -25.641 62.028 1390 1
-8.3551 -60.488 -25.27 61.062 1400 1
5.0253 -61.357 -25.051 61.562 1410 1
28.051 -58.044 -24.683 64.466 1420 1
48.222 -44.057 -24.302 65.317 1430 1
52.08 -27.684 -24.051 58.981 1440 1
61.657 -2.5912 -23.604 61.712 1450 1
60.478 4.8756 -23.482 60.674 1460 1
58.631 9.2702 -23.405 59.359 1470 1
47.763 40.27 -22.861 62.473 1480 1
28.177 53.887 -22.473 60.809 1490 1
18.404 54.974 -22.314 57.973 1500 1
-19.492 56.229 -21.657 59.512 1510 1
-45.248 40.498 -21.15 60.725 1520 1
-58.436 0.44907 -20.428 58.437 1530 1
-48.377 -34.107 -19.806 59.192 1540 1
-54.728 -33.097 -19.876 63.958 1550 1
-51.347 -39.334 -19.767 64.681 1560 1
-43.213 -50.236 -19.56 66.265 1570 1
-28.853 -63.052 -19.279 69.341 1580 1
-5.55 -64.597 -18.935 64.835 1590 1
32.435 -55.775 -18.323 64.521 1600 1
59.181 -24.575 -17.672 64.08 1610 1
65.248 -2.5773 -17.318 65.299 1620 1
58.952 12.732 -17.066 60.311 1630 1
38.376 47.509 -16.387 61.073 1640 1
22.601 56.444 -16.089 60.801 1650 1
-11.997 60.226 -15.511 61.41 1660 1
-38.698 47.253 -15.022 61.077 1670 1
-58.702 20.71 -14.476 62.248 1680 1
-63.303 8.0389 -14.263 63.812 1690 1
-62.606 -1.9609 -14.106 62.637 1700 1
-44.201 -41.322 -13.385 60.508 1710 1
-35.736 -54.066 -13.15 64.809 1720 1
-30.702 -56.095 -13.067 63.947 1730 1
-1.7689 -63.934 -12.594 63.959 1740 1
21.413 -56.699 -12.205 60.608 1750 1
23.839 -54.254 -12.152 59.261 1760 1
49.675 -39.349 -11.666 63.372 1770 1
54.84 -32.695 -11.533 63.846 1780 0
51.752 -34.366 -11.582 62.123 1790 0
50.227 -38.241 -11.646 63.128 1800 0
48.58 -22.293 -11.426 53.451 1810 0
61.61 15.532 -10.749 63.538 1820 0
57.877 20.214 -10.66 61.306 1830 0
63.541 2.5583 -10.955 63.593 1840 0
61.283 -10.045 -11.158 62.1 1850 0
66.087 -2.2685 -11.03 66.126 1860 0
67.108 10.931 -10.834 67.993 1870 1
60.048 23.976 -10.616 64.658 1880 1
52.041 37.56 -10.37 64.18 1890 1
33.574 56.697 -9.9594 65.892 1900 1
25.136 57.588 -9.8363 62.835 1910 1
8.1503 61.368 -9.5568 61.907 1920 1
-26.112 55.049 -8.9819 60.928 1930 1
-38.211 45.033 -8.7212 59.06 1940 1
-56.856 19.837 -8.1897 60.217 1950 1
-60.412 5.0572 -7.9375 60.623 1960 1
-56.21 -24.712 -7.4398 61.402 1970 1
-52.376 -42.195 -7.1758 67.258 1980 1
-31.364 -54.764 -6.8033 63.11 1990 1
-30.648 -55.257 -6.7896 63.187 2000 0
-31.616 -50.217 -6.8451 59.341 2010 0
-26.915 -55.333 -6.7359 61.532 2020 0
-0.57597 -64.359 -6.2921 64.362 2030 0
12.897 -59.971 -6.0714 61.342 2040 0
17.924 -58.071 -5.9838 60.775 2050 0
21.464 -54.165 -5.9059 58.263 2060 0
30.546 -48.729 -5.7233 57.511 2070 0
33.521 -45.943 -5.6529 56.872 2080 0
30.646 -45.448 -5.6899 54.815 2090 0
27.283 -45.933 -5.7472 53.425 2100 0
24.058 -42.488 -5.768 48.827 2110 0
26.328 -40.652 -5.7085 48.433 2120 0
24.171 -39.641 -5.7356 46.429 2130 0
21.996 -39.667 -5.7769 45.357 2140 0
18.28 -39.452 -5.8493 43.481 2150 0
11.762 -42.383 -6.0125 43.985 2160 1
2.5912 -41.142 -6.2203 41.223 2170 1
-6.5296 -46.638 -6.4223 47.093 2180 1
-12.676 -45.31 -6.556 47.05 2190 1
-14.394 -45.671 -6.5885 47.886 2200 1
-21.704 -45.675 -6.7268 50.569 2210 1
-41.665 -48.807 -6.9898 64.172 2220 1
-51.153 -43.123 -7.1536 66.905 2230 0
