# Supplementary material for: Inducible microRNA-200c decreases motility of breast cancer cells and reduces filamin A
Source: PLoS One. 2019 Nov 20;14(11):e0224314. doi: 10.1371/journal.pone.0224314 (PMC6867627; doi:10.1371/journal.pone.0224314)
Supplement: S1 Raw Data — (ZIP) [file pone.0224314.s007.zip › MDA-MB-231-200c_noDox/cell167.txt]

-53.274 -3.7487 4.7826 53.405 10 0
-51.086 -22.189 5.1221 55.697 20 0
-44.603 -40.726 5.4524 60.399 30 0
-43.014 -44.867 5.5189 62.155 40 0
-39.829 -47.927 5.5898 62.316 50 0
-29.31 -53.768 5.7841 61.238 60 0
-26.349 -54.498 5.8328 60.533 70 0
-24.866 -52.745 5.8426 58.313 80 0
-22.819 -52.06 5.8701 56.842 90 0
-8.6252 -57.204 6.1335 57.851 100 0
1.1114 -59.505 6.3019 59.516 110 0
7.9107 -61.303 6.4115 61.811 120 0
10.786 -60.534 6.4595 61.488 130 0
11.168 -59.821 6.4678 60.855 140 0
15.111 -57.998 6.5381 59.934 150 0
21.973 -54.174 6.6685 58.46 160 0
23.795 -50.186 6.7259 55.541 170 0
27.647 -46.301 6.8215 53.927 180 0
26.148 -47.197 6.7891 53.956 190 0
26.909 -46.426 6.8085 53.661 200 0
29.941 -45.033 6.8699 54.078 210 0
43.02 -35.948 7.1579 56.063 220 0
48.32 -30.355 7.2931 57.064 230 0
50.012 -28.808 7.3314 57.716 240 0
44.527 -32.614 7.2218 55.193 250 0
39.002 -35.547 7.1149 52.771 260 0
36.574 -37.536 7.0556 52.408 270 0
31.948 -40.237 6.9543 51.378 280 0
32.768 -38.158 6.9927 50.297 290 1
35.117 -35.684 7.0606 50.066 300 1
35.159 -34.234 7.0819 49.073 310 1
36.438 -32.442 7.1265 48.788 320 1
38.255 -29.558 7.1961 48.344 330 1
36.13 -29.29 7.1727 46.511 340 1
51.045 -17.341 7.5265 53.91 350 1
61.87 -4.8081 7.7764 62.056 360 1
64.194 3.2055 7.9039 64.274 370 1
63.414 8.7725 7.9914 64.018 380 1
58.876 18.794 8.163 61.802 390 1
56.447 19.265 8.1829 59.644 400 1
55.259 20.237 8.205 58.848 410 1
55.135 20.161 8.2045 58.705 420 1
51.731 24.299 8.2931 57.153 430 1
48.506 26.44 8.3531 55.244 440 1
38.896 43.354 8.6935 58.245 450 1
31.811 52.465 8.8797 61.355 460 1
20.26 59.086 9.0944 62.463 470 1
9.8416 63.3 9.2705 64.06 480 1
7.761 62.768 9.3018 63.246 490 1
7.2818 61.48 9.3069 61.91 500 1
13.208 58.271 9.2019 59.749 510 1
15.096 53.035 9.1475 55.141 520 1
30.422 46.407 8.8445 55.489 530 1
38.207 41.138 8.6763 56.144 540 1
48.699 30.01 8.4062 57.203 550 1
59.266 10.268 8.0255 60.149 560 1
62.757 -8.4965 7.7194 63.33 570 1
63.693 -11.534 7.6748 64.729 580 0
61.503 -14.602 7.6209 63.213 590 0
61.17 -15.981 7.5984 63.223 600 0
61.597 -17.056 7.5839 63.915 610 0
60.438 -18.624 7.5551 63.242 620 0
58.746 -18.399 7.5505 61.56 630 0
57.38 -21.775 7.4913 61.373 640 0
53.599 -31.03 7.3292 61.934 650 0
49.396 -31.409 7.2876 58.536 660 0
54.193 -19.69 7.5055 57.659 670 0
52.131 -17.958 7.5222 55.138 680 0
50.936 -25.503 7.3898 56.964 690 0
41.146 -48.609 6.9856 63.685 700 1
33.719 -54.004 6.8413 63.667 710 1
14.503 -61.584 6.5145 63.268 720 1
-1.0603 -61.481 6.2659 61.491 730 1
-12.943 -55.02 6.0521 56.522 740 1
-23.129 -50.039 5.8502 55.125 750 1
-40.236 -41.397 5.512 57.729 760 1
-53.981 -28.825 5.2029 61.195 770 1
-55.166 -18.624 5.038 58.225 780 1
-56.287 -9.4454 4.8786 57.074 790 1
-56.604 18.023 4.4041 59.404 800 1
-52.384 34.363 4.1318 62.649 810 1
-44.831 45.352 3.9212 63.77 820 1
-32.879 51.529 3.7095 61.125 830 1
-16.149 57.867 3.4137 60.078 840 1
-0.59218 59.607 3.1515 59.61 850 1
14.194 59.248 2.9065 60.925 860 1
18.661 59.237 2.8364 62.107 870 1
30.085 54.184 2.6347 61.976 880 1
32.11 51.41 2.5833 60.614 890 1
32.621 51.65 2.5783 61.089 900 1
32.094 49.144 2.5631 58.695 910 1
24.676 51.397 2.694 57.014 920 1
19.031 49.659 2.7756 53.181 930 1
14.574 49.209 2.8537 51.322 940 1
10.598 48.653 2.9271 49.794 950 1
10.713 46.489 2.9151 47.707 960 1
10.819 44.814 2.9047 46.102 970 1
3.1447 43.991 3.0702 44.103 980 1
-27.342 44.448 3.6931 52.184 990 1
-44.37 37.562 4.0099 58.134 1000 1
-57.867 19.205 4.3919 60.971 1010 1
-55.751 6.1095 4.6032 56.085 1020 1
-52.597 -2.9826 4.769 52.682 1030 1
-51.566 -9.3418 4.8916 52.406 1040 1
-48.807 -19.032 5.0842 52.387 1050 1
-47.328 -24.152 5.1843 53.134 1060 1
-45.965 -26.242 5.2311 52.928 1070 1
-45.379 -33.829 5.353 56.6 1080 1
-46.195 -42.086 5.4513 62.492 1090 1
-44.964 -47.925 5.5297 65.715 1100 1
-39.12 -52.327 5.6412 65.333 1110 1
-29.855 -57.15 5.8018 64.478 1120 1
-23.116 -58.195 5.9051 62.618 1130 1
-16.842 -58.766 6.0041 61.131 1140 1
-13.662 -57.264 6.049 58.871 1150 1
-11.841 -54.854 6.0706 56.117 1160 1
8.9257 -58.365 6.4349 59.044 1170 1
25.706 -54.761 6.7221 60.494 1180 1
34.799 -47.569 6.9148 58.939 1190 1
40.177 -39.552 7.0764 56.378 1200 1
46.173 -29.108 7.2915 54.582 1210 1
51.811 -18.887 7.5044 55.146 1220 1
49.063 -20.313 7.4615 53.102 1230 1
48.053 -19.699 7.4649 51.934 1240 1
32.853 -42.728 6.9387 53.898 1250 1
27.413 -51.214 6.7746 58.089 1260 1
14.833 -58.583 6.5312 60.432 1270 1
1.7698 -59.454 6.3129 59.48 1280 1
-2.9512 -58.707 6.233 58.781 1290 1
-7.9304 -56.203 6.143 56.76 1300 1
-16.575 -52.698 5.9784 55.243 1310 1
-31.588 -46.83 5.6898 56.488 1320 1
-42.298 -42.151 5.496 59.715 1330 1
-45.561 -37.437 5.4002 58.969 1340 1
-46.596 -36.262 5.3737 59.044 1350 0
-39.587 -46.676 5.5798 61.203 1360 0
-36.275 -49.421 5.65 61.305 1370 0
-32.594 -52.728 5.7295 61.989 1380 0
-29.75 -51.279 5.7575 59.284 1390 0
-28.053 -49.885 5.7709 57.231 1400 0
-28.172 -48.554 5.7574 56.135 1410 0
-26.511 -49.255 5.7894 55.936 1420 0
-25.76 -51.446 5.819 57.534 1430 0
-27.661 -50.076 5.7785 57.208 1440 1
-29.826 -50.58 5.7504 58.718 1450 1
-37.376 -42.395 5.5606 56.518 1460 1
-44.676 -35.741 5.3871 57.213 1470 1
-53.372 -28.011 5.1957 60.276 1480 1
-57.3 -18.644 5.027 60.257 1490 1
-57.101 -10.809 4.8995 58.115 1500 1
-56.397 -4.5395 4.7927 56.579 1510 1
-58.65 12.333 4.5051 59.933 1520 1
-56.613 21.296 4.3526 60.486 1530 1
-53.41 27.43 4.2379 60.042 1540 1
-47.736 33.104 4.106 58.091 1550 1
-41.572 37.824 3.9742 56.204 1560 1
-39.38 41.158 3.9049 56.963 1570 1
-34.136 47.136 3.7684 58.198 1580 1
-24.847 51.627 3.5901 57.295 1590 1
-10.764 58.029 3.325 59.019 1600 1
2.4062 60.331 3.1017 60.379 1610 1
13.203 60.128 2.9254 61.56 1620 1
23.357 56.18 2.7476 60.842 1630 1
32.651 52.836 2.5881 62.11 1640 1
36.114 50.31 2.519 61.929 1650 1
36.31 48.582 2.4998 60.652 1660 1
38.803 43.538 2.4136 58.32 1670 1
46.745 36.974 2.24 59.601 1680 1
49.01 31.108 2.1364 58.049 1690 1
46.966 31.134 2.1562 56.348 1700 0
39.984 39.137 2.3455 55.95 1710 0
37.541 39.685 2.384 54.628 1720 0
41.325 40.21 2.3425 57.659 1730 0
38.696 41.794 2.3947 56.957 1740 0
35.508 44.508 2.4682 56.937 1750 0
33.272 47.008 2.5257 57.591 1760 0
34.904 48.338 2.5162 59.622 1770 0
38.8 45.568 2.4362 59.849 1780 0
37.232 49.43 2.496 61.884 1790 0
25.118 54.433 2.7093 59.949 1800 0
2.0043 59.496 3.1079 59.53 1810 0
-14.918 61.419 3.3799 63.205 1820 0
-21.145 56.796 3.498 60.604 1830 0
-26.652 52.431 3.6119 58.816 1840 0
-30.552 48.553 3.7032 57.366 1850 0
-32.287 46.428 3.7492 56.551 1860 0
-36.644 43.706 3.8393 57.035 1870 0
-41.431 41.7 3.9238 58.783 1880 0
-41.236 41.037 3.9294 58.176 1890 0
-40.679 35.221 3.9988 53.808 1900 0
-43.9 33.693 4.0578 55.339 1910 0
-45.877 30.641 4.1235 55.169 1920 0
-53.996 21.651 4.331 58.175 1930 0
-55.509 14.953 4.4493 57.488 1940 0
-56.181 -3.7667 4.7793 56.307 1950 0
-53.42 -21.41 5.0936 57.551 1960 0
-46.523 -29.767 5.2816 55.231 1970 0
-53.889 -23.497 5.1236 58.788 1980 0
-50.164 -22.994 5.1422 55.183 1990 0
-47.691 -24.928 5.194 53.813 2000 0
-46.94 -19.507 5.1062 50.831 2010 0
-50.231 -23.569 5.1511 55.486 2020 0
-47.847 -33.402 5.3218 58.353 2030 0
-43.76 -38.238 5.4305 58.112 2040 0
-46.869 -36.247 5.3707 59.25 2050 0
-49.491 -33.691 5.3101 59.87 2060 0
-48.915 -33.827 5.3174 59.472 2070 0
-42.421 -34.32 5.3926 54.565 2080 0
-33.675 -34.744 5.5134 48.386 2090 0
-32.305 -36.135 5.5537 48.47 2100 0
-29.152 -35.773 5.5994 46.147 2110 0
-20.499 -46.305 5.8664 50.639 2120 1
1.0589 -55.291 6.3023 55.301 2130 1
9.4478 -56.914 6.4477 57.692 2140 1
12.6 -56.762 6.5016 58.144 2150 1
15.222 -55.584 6.5505 57.63 2160 1
18.357 -53.035 6.6164 56.122 2170 1
22.979 -47.325 6.7352 52.609 2180 1
27.052 -43.793 6.8365 51.475 2190 1
31.654 -44.17 6.905 54.342 2200 1
43.898 -35.905 7.1684 56.711 2210 1
54.916 -9.9258 7.6752 55.805 2220 1
57.961 3.8634 7.9205 58.089 2230 1
56.051 11.839 8.0621 57.288 2240 1
47.687 28.49 8.3925 55.549 2250 1
36.175 43.01 8.7255 56.2 2260 1
30.717 46.589 8.8419 55.804 2270 1
23.058 48.878 8.984 54.044 2280 1
12.628 49.284 9.1739 50.876 2290 1
4.0501 51.609 9.3465 51.767 2300 1
-2.2089 48.49 9.4703 48.54 2310 1
-14.97 46.26 9.7377 48.622 2320 1
-35.85 31.612 10.273 47.797 2330 1
-46.103 15.136 10.678 48.524 2340 1
-48.346 6.9319 10.853 48.84 2350 1
-51.52 1.622 10.964 51.546 2360 1
-48.402 -7.2567 11.144 48.943 2370 1
-45.618 -19.184 11.394 49.487 2380 1
-37.42 -28.845 11.652 47.247 2390 1
-16.938 -43.866 12.198 47.022 2400 1
2.9025 -51.057 12.623 51.139 2410 1
10.433 -53.418 12.759 54.427 2420 1
19.331 -51.533 12.925 55.04 2430 1
26.428 -43.978 13.107 51.308 2440 1
31.489 -37.39 13.266 48.883 2450 1
40.457 -22.884 13.622 46.48 2460 1
41.824 -11.705 13.864 43.431 2470 1
42.774 15.025 14.475 45.336 2480 1
39.785 32.796 14.827 51.56 2490 1
35.673 36.771 14.938 51.232 2500 1
31.407 38.849 15.028 49.956 2510 1
23.215 38.94 15.17 45.334 2520 1
23.153 40.012 15.183 46.228 2530 1
13.387 44.313 15.415 46.291 2540 1
-8.9966 54.347 15.872 55.087 2550 1
-29.007 53.461 16.205 60.824 2560 1
-36.755 46.819 16.374 59.523 2570 1
-43.224 40.884 16.521 59.496 2580 1
-48.733 31.983 16.698 58.291 2590 1
-47.491 24.44 16.803 53.411 2600 1
-52.572 -3.0167 17.336 52.659 2610 1
-56.057 -17.442 17.58 58.707 2620 1
-54.567 -26.345 17.729 60.594 2630 1
-51.186 -32.894 17.85 60.845 2640 1
-41.425 -36.41 18 55.151 2650 1
-21.228 -53.186 18.47 57.265 2660 1
-5.3523 -57.347 18.756 57.596 2670 1
-0.38378 -58.667 18.843 58.669 2680 0
-4.0353 -62.681 18.785 62.81 2690 0
-9.752 -62.297 18.694 63.055 2700 0
-7.7035 -61.002 18.724 61.487 2710 0
-1.1002 -58.64 18.831 58.65 2720 0
2.9017 -59.605 18.898 59.675 2730 0
3.208 -56.268 18.907 56.36 2740 0
3.6282 -56.78 18.913 56.896 2750 0
-0.25638 -57.968 18.845 57.968 2760 0
-0.38722 -57.86 18.843 57.861 2770 0
-0.86618 -51.897 18.833 51.904 2780 0
6.9979 -50.804 18.986 51.284 2790 0
33.134 -44.253 19.492 55.283 2800 0
