# Supplementary material for: Inducible microRNA-200c decreases motility of breast cancer cells and reduces filamin A
Source: PLoS One. 2019 Nov 20;14(11):e0224314. doi: 10.1371/journal.pone.0224314 (PMC6867627; doi:10.1371/journal.pone.0224314)
Supplement: S1 Raw Data — (ZIP) [file pone.0224314.s007.zip › MDA-MB-231-200c_noDox/cell168.txt]

-56.122 -20.222 5.0582 59.654 10 0
-61.856 -5.6929 4.8042 62.118 20 0
-62.006 -2.6032 4.7543 62.061 30 0
-63.06 -13.052 4.9165 64.396 40 0
-58.168 -26.219 5.1359 63.804 50 0
-53.475 -35.046 5.2925 63.936 60 0
-45.901 -44.484 5.4821 63.919 70 0
-38.079 -53.057 5.6607 65.307 80 0
-42.487 -51.593 5.5943 66.836 90 0
-52.933 -29.346 5.2186 60.523 100 0
-61.045 -0.095833 4.714 61.045 110 0
-61.324 10.466 4.5434 62.211 120 0
-57.379 16.087 4.439 59.592 130 0
-51.457 26.163 4.242 57.727 140 0
-48.527 35.041 4.087 59.856 150 0
-48.285 40.289 4.017 62.886 160 0
-48.183 40.334 4.0154 62.836 170 0
-56.055 27.828 4.2516 62.583 180 0
-65.977 7.607 4.5976 66.414 190 0
-67.341 -1.0664 4.7282 67.35 200 0
-67.858 -4.999 4.7859 68.042 210 0
-65.838 -10.911 4.8766 66.736 220 0
-58.385 -29.739 5.1835 65.523 230 0
-41.987 -50.766 5.5922 65.879 240 0
-36.302 -57.188 5.7176 67.737 250 0
-36.66 -55.219 5.6971 66.281 260 0
-37.996 -54.52 5.6745 66.454 270 0
-46.094 -45.132 5.4872 64.511 280 0
-64.577 -3.7096 4.7698 64.684 290 0
-63.325 12.735 4.5139 64.593 300 0
-65.831 10.767 4.5503 66.705 310 0
-66.496 -4.7387 4.7835 66.664 320 0
-62.771 -15.661 4.9569 64.695 330 0
-54.936 -33.1 5.2547 64.137 340 0
-50.912 -41.097 5.3915 65.429 350 0
-51.564 -43.063 5.4082 67.181 360 0
-49.678 -42.983 5.4257 65.692 370 0
-49.348 -43.146 5.4308 65.55 380 0
-48.597 -43.601 5.4437 65.289 390 0
-46.408 -43.266 5.4628 63.448 400 0
-44.552 -43.484 5.4857 62.255 410 0
-43.871 -43.745 5.4964 61.954 420 0
-44.644 -42.648 5.4749 61.741 430 0
-49.934 -35.455 5.3298 61.241 440 0
-56.956 -25.022 5.1263 62.21 450 0
-62.706 -10.848 4.8837 63.638 460 0
-58.683 -18.463 5.0172 61.519 470 0
-53.461 -32.691 5.2612 62.664 480 0
-50.617 -33.164 5.2924 60.514 490 0
-51.641 -28.985 5.2238 59.219 500 0
-48.435 -32.092 5.2976 58.102 510 0
-46.183 -35.711 5.3706 58.379 520 0
-43.268 -37.977 5.4328 57.57 530 0
-38.154 -45.487 5.5852 59.37 540 0
-34.911 -48.922 5.6634 60.101 550 0
-32.123 -49.468 5.7073 58.982 560 0
-33.456 -47.44 5.669 58.051 570 0
-33.157 -47.968 5.6784 58.312 580 0
-33.031 -47.32 5.6738 57.708 590 0
-32.01 -46.092 5.6762 56.117 600 0
-26.8 -52.553 5.8116 58.992 610 0
-17.413 -59.215 5.9972 61.722 620 0
-9.4044 -63.252 6.1356 63.947 630 0
7.2632 -61.216 6.4013 61.645 640 0
10.737 -60.142 6.4599 61.093 650 0
6.2761 -60.248 6.387 60.574 660 0
-7.2228 -61.421 6.1661 61.844 670 0
-9.7692 -60.762 6.1238 61.542 680 0
3.0597 -61.983 6.3325 62.059 690 0
23.488 -58.017 6.6679 62.592 700 0
26.995 -56.446 6.7293 62.569 710 0
4.6483 -59.1 6.3617 59.282 720 0
0.4865 -60.447 6.2912 60.449 730 0
6.4559 -61.391 6.388 61.729 740 0
13.459 -59.311 6.5063 60.819 750 0
14.848 -59.279 6.5286 61.11 760 0
14.022 -56.39 6.5269 58.107 770 0
31.014 -53.341 6.8098 61.702 780 0
40.464 -49.866 6.9649 64.218 790 0
42.919 -47.287 7.0202 63.86 800 0
33.284 -52.961 6.8443 62.552 810 1
18.799 -58.542 6.5939 61.486 820 1
10.892 -62.173 6.4566 63.119 830 1
6.3504 -65.073 6.3805 65.382 840 1
-2.8355 -64.849 6.2395 64.911 850 1
-13.516 -63.618 6.0738 65.038 860 1
-20.919 -61.143 5.9535 64.622 870 1
-31.883 -56.497 5.7694 64.872 880 1
-42.386 -49.243 5.5725 64.973 890 1
-49.477 -41.614 5.4117 64.651 900 1
-55.018 -31.169 5.2278 63.234 910 1
-57.136 -24.893 5.1233 62.323 920 1
-61.877 -17.925 4.9944 64.421 930 1
-59.481 -12.638 4.9217 60.809 940 1
-64.61 6.7287 4.6086 64.96 950 1
-56.445 28.216 4.2488 63.105 960 1
-28.033 57.83 3.593 64.266 970 1
-18.651 61.221 3.4373 63.999 980 1
-30.306 52.814 3.6625 60.892 990 1
-53.537 32.523 4.1665 62.642 1000 1
-61.553 27.708 4.2894 67.502 1010 1
-64.965 8.1671 4.5873 65.476 1020 1
-62.208 -5.3374 4.798 62.437 1030 1
-61.837 -10.269 4.877 62.684 1040 1
-48.759 -37.459 5.3675 61.487 1050 1
-7.5076 -60.27 6.1593 60.736 1060 1
31.673 -53.263 6.8197 61.969 1070 1
55.421 -36.176 7.2757 66.183 1080 1
57.857 -32.993 7.3357 66.603 1090 0
56.083 -34.126 7.3073 65.649 1100 0
54.866 -33.333 7.308 64.198 1110 0
63.941 -8.8638 7.7162 64.552 1120 0
62.991 6.4376 7.9558 63.319 1130 0
61.252 -7.3694 7.7342 61.694 1140 0
56.368 -25.16 7.4342 61.728 1150 0
42.702 -44.247 7.0508 61.493 1160 0
28.874 -55.408 6.7636 62.48 1170 0
28.316 -54.658 6.7612 61.557 1180 0
53.755 -34.959 7.2774 64.123 1190 0
61.933 2.1007 7.8879 61.968 1200 0
64.493 6.3572 7.9522 64.806 1210 0
64.834 14.322 8.0714 66.397 1220 0
65.247 21.316 8.1698 68.641 1230 0
60.237 17.912 8.143 62.843 1240 0
54.893 19.907 8.2019 58.391 1250 0
50.343 29.581 8.3852 58.391 1260 0
38.09 47.642 8.7503 60.997 1270 0
1.2075 64.876 9.4062 64.888 1280 0
2.2605 65.514 9.3903 65.553 1290 0
13.02 62.2 9.2184 63.548 1300 0
42.189 44.164 8.6622 61.077 1310 0
45.366 40.578 8.5837 60.866 1320 0
59.479 14.724 8.0967 61.274 1330 0
58.271 8.4759 7.9984 58.884 1340 0
60.394 20.512 8.1814 63.782 1350 0
52.254 26.271 8.3198 58.486 1360 0
22.991 60.342 9.0607 64.574 1370 0
13.311 60.991 9.2099 62.427 1380 0
8.6117 62.967 9.2889 63.553 1390 0
39.823 49.048 8.7428 63.179 1400 0
44.307 47.532 8.6745 64.981 1410 0
39.262 52.186 8.7798 65.306 1420 0
22.891 56.408 9.0393 60.875 1430 0
7.7913 54.82 9.2836 55.371 1440 0
-19.925 57.446 9.7586 60.803 1450 0
-21.063 54.782 9.7918 58.691 1460 0
-56.532 30.885 10.496 64.418 1470 0
-55.953 28.946 10.518 62.997 1480 0
-58.06 37.626 10.421 69.186 1490 0
-47.233 38.678 10.309 61.049 1500 0
-46.834 37.481 10.321 59.985 1510 0
-42.843 40.547 10.238 58.988 1520 0
-40.671 40.985 10.206 57.74 1530 0
-18.287 59.569 9.7226 62.313 1540 0
-16.867 62.255 9.6894 64.499 1550 0
-1.4465 61.327 9.4484 61.344 1560 0
23.753 58.701 9.0403 63.325 1570 0
30.876 56.558 8.9251 64.437 1580 0
29.741 59.92 8.9641 66.894 1590 0
27.291 58.962 8.9913 64.972 1600 0
25.505 58.621 9.0144 63.929 1610 0
22.595 58.611 9.0568 62.815 1620 0
20.695 55.202 9.0661 58.954 1630 0
16.851 54.96 9.1273 57.485 1640 0
4.4225 56.159 9.3462 56.333 1650 0
0.51876 54.232 9.4152 54.235 1660 0
-26.322 58.313 9.8488 63.978 1670 0
-34.034 54.897 9.9798 64.591 1680 0
-35.339 43.952 10.102 56.397 1690 0
-52.941 23.088 10.584 57.757 1700 0
-58.929 18.491 10.692 61.762 1710 0
-60.32 13.235 10.78 61.755 1720 0
-57.062 6.5686 10.881 57.439 1730 0
-50.588 -30.058 11.532 58.845 1740 0
-46.079 -37.757 11.682 59.572 1750 0
-40.764 -39.687 11.768 56.893 1760 0
-28.976 -45.755 12.002 54.159 1770 0
-31.573 -39.058 11.887 50.223 1780 0
