# Supplementary material for: Inducible microRNA-200c decreases motility of breast cancer cells and reduces filamin A
Source: PLoS One. 2019 Nov 20;14(11):e0224314. doi: 10.1371/journal.pone.0224314 (PMC6867627; doi:10.1371/journal.pone.0224314)
Supplement: S1 Raw Data — (ZIP) [file pone.0224314.s007.zip › MDA-MB-231-200c_noDox/cell169.txt]

-9.8872 -59.168 6.1176 59.989 10 0
-11.19 -59.151 6.0962 60.201 20 0
-9.1636 -60.286 6.1323 60.978 30 0
-12.496 -60.089 6.0782 61.374 40 0
-7.7983 -60.144 6.1542 60.647 50 0
-9.5931 -59.867 6.1243 60.63 60 0
-9.8452 -59.731 6.1198 60.537 70 0
-2.4312 -62.399 6.2442 62.446 80 0
-13.62 -60.462 6.0616 61.977 90 0
-7.4907 -60.634 6.1603 61.095 100 0
-2.812 -60.882 6.237 60.947 110 0
-9.3325 -59.476 6.1275 60.204 120 0
-2.8258 -61.492 6.2373 61.557 130 0
-11.255 -59.42 6.096 60.476 140 0
-8.2997 -60.496 6.1468 61.063 150 0
2.6685 -65.551 6.3239 65.605 160 0
1.6279 -62.67 6.3092 62.691 170 0
0.81271 -62.056 6.2963 62.061 180 0
-0.97457 -61.936 6.2675 61.944 190 0
-4.3252 -61.213 6.2126 61.365 200 0
-7.3803 -60.103 6.161 60.554 210 0
-7.7745 -60.628 6.1556 61.125 220 0
-6.6289 -60.252 6.1736 60.615 230 0
-0.5572 -61.82 6.2742 61.823 240 0
-9.5558 -60.724 6.1271 61.471 250 0
-15.921 -58.688 6.0183 60.809 260 0
-0.27884 -65.411 6.2789 65.412 270 0
1.4723 -63.142 6.3065 63.159 280 0
-4.7127 -62.37 6.2078 62.548 290 0
-2.5912 -62.88 6.242 62.933 300 0
-3.8169 -61.344 6.221 61.463 310 0
-1.4637 -63.688 6.2602 63.705 320 0
-4.8817 -60.052 6.2021 60.25 330 0
-4.8978 -61.593 6.2038 61.787 340 0
-4.2888 -62.151 6.2143 62.299 350 0
-8.1075 -60.549 6.1501 61.089 360 0
-11.819 -59.917 6.0884 61.072 370 0
-11.812 -59.799 6.0882 60.954 380 0
-9.5152 -60.637 6.1275 61.379 390 0
-11.645 -59.312 6.0893 60.444 400 0
-3.8951 -62.315 6.2208 62.437 410 0
-10.416 -60.496 6.1127 61.386 420 0
-9.0177 -59.16 6.1319 59.844 430 0
-22.464 -55.874 5.9009 60.221 440 0
-34.859 -51.957 5.6922 62.568 450 0
-34.222 -49.353 5.6769 60.057 460 0
-29.77 -52.712 5.7691 60.538 470 0
-25.369 -54.261 5.8458 59.899 480 0
-26.46 -54.373 5.8303 60.47 490 0
-15.863 -60.001 6.0247 62.062 500 0
-17.728 -59.555 5.9939 62.138 510 0
-17.982 -58.58 5.9853 61.278 520 0
-18.754 -57.974 5.9703 60.932 530 0
-33.606 -52.622 5.7148 62.438 540 0
-36.815 -48.093 5.6298 60.566 550 0
-37.821 -47.617 5.612 60.81 560 0
-38.383 -48.904 5.6177 62.168 570 0
-38.757 -47.225 5.596 61.092 580 0
-34.465 -47.644 5.6569 58.803 590 0
-38.153 -45.526 5.5857 59.399 600 0
-29.462 -51.442 5.7631 59.282 610 1
-30.932 -49.065 5.7207 58.001 620 1
-17.541 -55.624 5.9777 58.324 630 1
-14.383 -54.983 6.0273 56.833 640 1
-9.1664 -56.891 6.1234 57.625 650 1
-7.4396 -55.834 6.1507 56.327 660 1
-8.6853 -54.038 6.1238 54.731 670 1
3.9302 -55.932 6.3533 56.07 680 1
22.417 -56.507 6.6608 60.792 690 1
23.785 -55.631 6.6872 60.503 700 1
31.895 -51.018 6.8419 60.168 710 1
42.9 -42.833 7.0694 60.622 720 1
41.934 -43.763 7.0472 60.611 730 1
48.114 -34.915 7.2262 59.448 740 1
53.601 -28.143 7.3705 60.54 750 1
56.034 -21.468 7.4881 60.006 760 1
62.611 -8.8707 7.7132 63.236 770 1
62.92 1.7812 7.8823 62.945 780 1
60.874 -0.64233 7.8434 60.878 790 1
62.222 -1.4481 7.8307 62.239 800 1
62.972 -0.33412 7.8487 62.973 810 1
60.2 0.84102 7.868 60.206 820 1
60.744 11.653 8.0435 61.851 830 1
56.389 19.769 8.1912 59.753 840 1
51.413 36.484 8.4711 63.042 850 1
46.062 41.979 8.593 62.321 860 1
35.753 47.706 8.7816 59.617 870 1
34.979 46.786 8.7828 58.416 880 1
29.38 47.79 8.8736 56.099 890 1
21.664 52.835 9.0356 57.104 900 1
5.679 63.176 9.3351 63.431 910 1
1.3439 58.133 9.4017 58.149 920 1
-9.1018 60.253 9.5747 60.936 930 1
-16.59 57.467 9.7058 59.813 940 1
-30.383 53.05 9.9449 61.134 950 1
-33.053 51.223 9.9978 60.961 960 1
-41.381 47.269 10.144 62.823 970 1
-47.997 34.275 10.375 58.979 980 1
-57.532 20.335 10.656 61.02 990 1
-62.956 4.9312 10.917 63.149 1000 1
-62.931 -1.0485 11.012 62.94 1010 1
-59.356 10.521 10.82 60.281 1020 1
-59.265 18.332 10.696 62.036 1030 1
-60.477 9.5783 10.839 61.231 1040 1
-60.989 4.5517 10.921 61.159 1050 1
-63.977 -4.1076 11.06 64.109 1060 1
-61.362 -4.297 11.065 61.513 1070 1
-62.458 -1.3283 11.017 62.472 1080 0
-64.172 2.8061 10.952 64.234 1090 0
-62.107 6.023 10.899 62.399 1100 0
-61.178 4.5324 10.922 61.346 1110 0
-58.709 21.118 10.65 62.391 1120 1
-47.437 43.801 10.25 64.566 1130 1
-37.792 48.57 10.086 61.54 1140 1
-42.842 45.42 10.181 62.437 1150 1
-47.882 39.133 10.31 61.839 1160 1
-56.323 27.447 10.542 62.655 1170 1
-57.555 16.329 10.719 59.826 1180 1
-58.892 4.0538 10.927 59.031 1190 1
-57.995 0.46739 10.988 57.997 1200 0
-59.16 -1.0328 11.013 59.169 1210 0
-58.71 -3.2491 11.051 58.8 1220 0
-58.482 8.6848 10.848 59.123 1230 0
-56.913 9.7468 10.826 57.742 1240 0
-58.294 5.9649 10.894 58.598 1250 0
