# Supplementary material for: Inducible microRNA-200c decreases motility of breast cancer cells and reduces filamin A
Source: PLoS One. 2019 Nov 20;14(11):e0224314. doi: 10.1371/journal.pone.0224314 (PMC6867627; doi:10.1371/journal.pone.0224314)
Supplement: S1 Raw Data — (ZIP) [file pone.0224314.s007.zip › MDA-MB-231-200c_noDox/cell17.txt]

-22.078 -57.996 5.9194 62.056 10 1
-31.648 -55.753 5.7669 64.11 20 1
-43.971 -50.923 5.5709 67.28 30 1
-52.126 -46.42 5.44 69.799 40 1
-56.794 -43.056 5.3611 71.27 50 1
-57.879 -40.792 5.3263 70.809 60 1
-59.728 -38.49 5.2848 71.056 70 1
-58.662 -40.178 5.3129 71.102 80 0
-57.374 -40.793 5.3305 70.398 90 0
-51.01 -45.354 5.4392 68.257 100 0
-38.302 -53.753 5.6641 66.003 110 0
-23.852 -58.008 5.8931 62.721 120 0
-19.212 -59.322 5.97 62.355 130 0
-32.447 -54.829 5.7488 63.71 140 1
-49.627 -49.521 5.4967 70.108 150 1
-56.418 -43.958 5.3743 71.521 160 1
-56.603 -42.586 5.3574 70.834 170 1
-62.165 -36.59 5.2444 72.134 180 1
-64.78 -33.718 5.1923 73.03 190 1
-67.691 -28.206 5.1072 73.333 200 1
-68.58 -27.324 5.0915 73.823 210 1
-69.826 -24.026 5.0438 73.844 220 1
-70.958 -22.233 5.016 74.359 230 1
-72.074 -19.381 4.9751 74.634 240 1
-71.565 -19.437 4.9776 74.157 250 1
-71.433 -16.839 4.9439 73.39 260 1
-73.685 -14.274 4.9037 75.055 270 1
-72.383 -13.011 4.8902 73.543 280 1
-72.293 -11.586 4.8713 73.216 290 1
-73.435 -4.7668 4.7772 73.589 300 1
-73.57 -5.1418 4.7822 73.749 310 1
-74.204 1.261 4.6954 74.214 320 1
-75.192 2.2214 4.6829 75.225 330 1
-74.52 6.3722 4.6271 74.792 340 1
-75.114 3.1648 4.6703 75.181 350 1
-74.27 9.4468 4.5859 74.868 360 1
-73.258 9.6779 4.581 73.895 370 1
-73.013 13.651 4.5275 74.278 380 1
-71.275 16.826 4.4806 73.234 390 1
-72.484 14.429 4.5159 73.906 400 1
-72.228 13.618 4.526 73.501 410 1
-71.751 14.851 4.5083 73.271 420 1
-71.342 15.574 4.4975 73.022 430 1
-68.885 28.587 4.319 74.581 440 1
-64.124 36.173 4.1988 73.623 450 1
-63.597 35.383 4.2047 72.777 460 1
-64.566 32.136 4.2506 72.121 470 1
-64.722 33.111 4.2395 72.7 480 1
-64.737 34.384 4.2241 73.301 490 1
-63.172 38.439 4.1658 73.948 500 1
-59.979 40.978 4.113 72.641 510 1
-60.844 40.361 4.1267 73.014 520 1
-57.807 43.257 4.07 72.2 530 1
-54.133 46.548 4.0022 71.394 540 1
-55.685 45.571 4.0265 71.955 550 1
-54.588 45.108 4.0218 70.814 560 1
-52.999 46.925 3.9877 70.787 570 1
-51.383 50.283 3.9378 71.893 580 1
-58.357 42.999 4.0774 72.487 590 0
-66.292 31.458 4.2693 73.378 600 0
-69.613 23.625 4.3852 73.513 610 0
-69.956 22.962 4.3952 73.628 620 0
-70.713 24.446 4.3795 74.82 630 0
-67.935 28.423 4.3161 73.642 640 0
-65.972 31.743 4.2639 73.211 650 0
-62.925 36.562 4.186 72.775 660 0
-55.854 42.364 4.0635 70.102 670 0
-53.547 46.897 3.9931 71.18 680 0
-53.003 47.219 3.9846 70.985 690 0
-55.39 45.678 4.0228 71.795 700 0
-63.986 36.152 4.1981 73.493 710 0
-70.87 20.171 4.4351 73.685 720 0
-71.902 8.326 4.5971 72.383 730 0
-72.807 0.41787 4.7066 72.809 740 0
-73.446 -3.6662 4.7623 73.538 750 0
-73.315 -5.0173 4.7807 73.487 760 0
-73.3 -3.8048 4.7643 73.399 770 0
-73.162 4.7898 4.647 73.319 780 0
-70.222 20.143 4.433 73.053 790 0
-65.518 28.881 4.2972 71.601 800 0
-61.79 35.039 4.1965 71.033 810 0
-60.713 36.276 4.1738 70.725 820 0
-62.849 35.376 4.1997 72.121 830 0
-65.356 30.881 4.271 72.285 840 0
-68.265 22.38 4.3956 71.839 850 0
-71.467 10.727 4.5634 72.268 860 0
-73.172 3.6729 4.6622 73.264 870 0
-73.808 0.3642 4.7075 73.809 880 0
-72.042 -2.5442 4.7477 72.087 890 0
-72.083 -0.59204 4.7206 72.085 900 0
-71.793 0.086295 4.7112 71.793 910 0
-72.621 0.28307 4.7085 72.621 920 0
-73.506 3.0172 4.6714 73.568 930 0
-71.24 13.729 4.522 72.55 940 0
-67.046 24.025 4.3683 71.221 950 0
-63.671 32.211 4.244 71.355 960 0
-60.935 37.417 4.1617 71.506 970 0
-62.531 37.363 4.1738 72.844 980 0
-63.014 32.765 4.2329 71.023 990 0
-66.101 26.872 4.3263 71.355 1000 0
-68.639 19.646 4.4336 71.395 1010 0
-69.275 15.16 4.4969 70.914 1020 0
-71.687 13.694 4.5236 72.983 1030 0
-71.778 13.061 4.5324 72.956 1040 0
-70.979 13.906 4.5189 72.328 1050 0
-71.497 14.246 4.5157 72.903 1060 0
-71.126 14.149 4.516 72.519 1070 0
-70.869 11.904 4.546 71.862 1080 0
-71.153 8.0555 4.5997 71.608 1090 0
-71.369 7.0242 4.6143 71.714 1100 0
-71.905 6.9477 4.6161 72.24 1110 0
-71.403 8.4646 4.5944 71.903 1120 0
-70.599 10.692 4.5621 71.404 1130 0
-69.628 16.929 4.4739 71.657 1140 0
-68.812 20.989 4.4163 71.942 1150 0
-68.665 22.799 4.3918 72.351 1160 0
-68.276 21.738 4.4042 71.653 1170 0
-68.668 19.397 4.4371 71.355 1180 0
-69.52 16.149 4.4841 71.371 1190 0
-71.311 3.1692 4.668 71.382 1200 0
-68.841 -9.2206 4.8455 69.456 1210 0
-65.767 -19.644 5.0026 68.638 1220 0
-64.119 -24.911 5.0829 68.788 1230 0
-64.658 -23.967 5.0674 68.957 1240 0
-67.094 -18.527 4.9818 69.605 1250 0
-67.649 -13.251 4.9058 68.934 1260 0
-67.875 -11.814 4.8847 68.896 1270 0
-67.736 -7.3087 4.8199 68.129 1280 0
-69.574 0.7854 4.7011 69.578 1290 0
-69.292 6.2106 4.623 69.57 1300 0
-68.839 8.3153 4.5922 69.339 1310 0
-69.324 8.5937 4.5891 69.855 1320 0
-69.635 5.8257 4.6289 69.878 1330 0
-69.218 5.3549 4.6352 69.424 1340 0
-68.862 4.301 4.65 68.997 1350 0
-68.898 3.2956 4.6646 68.976 1360 0
-70.295 3.9133 4.6568 70.404 1370 0
-69.891 4.007 4.6551 70.006 1380 0
-69.769 2.0373 4.6832 69.799 1390 0
-70.444 1.2527 4.6946 70.455 1400 0
-70.36 2.4775 4.6772 70.404 1410 0
-70.102 3.4251 4.6636 70.186 1420 0
-69.896 4.5147 4.6479 70.042 1430 0
-69.442 6.0971 4.6248 69.709 1440 0
-69.455 8.9817 4.5838 70.033 1450 0
-68.765 10.917 4.5549 69.626 1460 0
-68.483 12.092 4.5376 69.543 1470 0
-68.824 12.643 4.5307 69.976 1480 0
-69.083 11.235 4.5512 69.991 1490 0
-69.198 10.305 4.5646 69.961 1500 0
-68.774 5.4304 4.6336 68.988 1510 0
-68.132 2.3437 4.678 68.172 1520 0
-68.141 0.20311 4.7094 68.141 1530 0
-67.593 -0.70133 4.7228 67.597 1540 0
-68.726 -1.5064 4.7343 68.743 1550 0
-68.972 -2.5483 4.7493 69.019 1560 0
-69.215 -0.92712 4.7258 69.222 1570 0
-68.744 -0.70743 4.7227 68.748 1580 0
-68.884 1.138 4.6959 68.893 1590 0
-69.089 0.5918 4.7038 69.092 1600 0
-69.087 0.79721 4.7009 69.091 1610 0
-68.105 1.6695 4.6879 68.126 1620 0
-67.833 4.4844 4.6464 67.981 1630 0
-67.168 3.4321 4.6613 67.255 1640 0
-67.767 5.2473 4.6351 67.97 1650 0
-67.487 7.605 4.6002 67.914 1660 0
-68.024 7.3905 4.6042 68.424 1670 0
-67.777 7.5556 4.6014 68.197 1680 0
-67.117 9.0349 4.5786 67.722 1690 0
-65.91 12.644 4.5229 67.112 1700 0
-65.936 15.907 4.4757 67.827 1710 0
-65.584 17.361 4.4536 67.843 1720 0
-64.452 19.064 4.4248 67.213 1730 0
-63.276 21.801 4.3806 66.927 1740 0
-63.163 23.321 4.3587 67.331 1750 0
-64.329 22.16 4.3806 68.039 1760 0
-63.822 22.87 4.3683 67.796 1770 0
-64.647 20.815 4.4009 67.916 1780 0
-65.025 18.439 4.4361 67.589 1790 0
-65.917 14.949 4.4894 67.591 1800 0
-65.832 12.226 4.5288 66.957 1810 0
-65.762 10.348 4.5563 66.571 1820 0
-65.971 7.1173 4.6049 66.354 1830 0
-66.279 6.1638 4.6197 66.565 1840 0
-66.386 6.4409 4.6157 66.698 1850 0
-66.32 7.6135 4.5981 66.756 1860 0
-65.673 9.0292 4.5758 66.291 1870 0
-64.879 11.609 4.5353 65.909 1880 0
-63.796 15.534 4.4735 65.66 1890 0
-63.563 17.311 4.4465 65.878 1900 0
-63.619 18.217 4.4335 66.175 1910 0
-64.548 16.21 4.4663 66.552 1920 0
-64.02 16.269 4.4635 66.055 1930 0
-65.135 14.283 4.4965 66.683 1940 0
-64.853 12.322 4.5246 66.014 1950 0
-65.975 8.2231 4.5884 66.485 1960 0
-66.776 6.5052 4.6153 67.092 1970 0
-65.349 7.1568 4.6033 65.739 1980 0
-63.339 9.9409 4.5567 64.114 1990 0
-63.886 9.6374 4.5627 64.609 2000 0
-63.541 11.02 4.5407 64.49 2010 0
-64.962 13.323 4.5101 66.314 2020 0
-65.277 15.105 4.485 67.001 2030 0
-65.031 17.497 4.4496 67.344 2040 0
-64.372 19.943 4.412 67.39 2050 0
-64.274 21.693 4.3869 67.836 2060 0
-64.496 22.456 4.3773 68.294 2070 0
-64.18 23.141 4.3663 68.225 2080 0
-64.797 22.751 4.3747 68.675 2090 0
-63.673 20.77 4.3971 66.975 2100 0
-65.378 19.459 4.4231 68.213 2110 0
-66.118 18.982 4.4328 68.788 2120 0
-66.609 18.308 4.4442 69.08 2130 0
-66.289 17.577 4.4532 68.58 2140 0
-66.073 19.156 4.4302 68.794 2150 0
-64.666 19.453 4.4202 67.528 2160 0
-64.216 18.709 4.4289 66.886 2170 0
-65.553 17.182 4.456 67.767 2180 0
-66.042 15.28 4.485 67.786 2190 0
-65.006 15.506 4.4782 66.83 2200 0
-63.936 16.61 4.4582 66.058 2210 0
-63.456 15.839 4.4678 65.403 2220 0
-62.423 16.846 4.4488 64.656 2230 0
-62.139 19.407 4.4097 65.099 2240 0
-62.123 21.284 4.3823 65.668 2250 0
-61.949 22.249 4.3676 65.823 2260 0
-61.81 22.213 4.3674 65.68 2270 0
-61.123 21.147 4.3793 64.677 2280 0
-60.911 19.963 4.3957 64.099 2290 0
-61.245 18.14 4.4244 63.874 2300 0
-61.172 16.704 4.4458 63.412 2310 0
-62.008 16.267 4.4558 64.106 2320 0
-62.169 16.926 4.4466 64.432 2330 0
-62.471 19.049 4.4164 65.311 2340 0
-63.082 19.887 4.407 66.142 2350 0
-62.523 19.045 4.4167 65.36 2360 0
-62.595 15.533 4.4692 64.493 2370 0
-62.001 15.36 4.4695 63.875 2380 0
-62.305 14.252 4.4875 63.914 2390 0
-62.081 14.334 4.4855 63.714 2400 0
-61.249 15.32 4.4673 63.136 2410 0
-60.932 17.173 4.4377 63.306 2420 0
-59.939 17.45 4.4291 62.427 2430 0
-60.202 19.213 4.4035 63.193 2440 0
-60.895 17.978 4.4253 63.494 2450 0
-62.01 17.087 4.4435 64.321 2460 0
-60.653 18.208 4.4208 63.327 2470 0
-61.62 18.999 4.4133 64.482 2480 0
-60.131 18.675 4.4113 62.964 2490 0
-60.604 17.842 4.4261 63.176 2500 0
-60.297 20.287 4.3878 63.618 2510 0
-60.358 19.98 4.3927 63.579 2520 0
-60.481 19.787 4.3962 63.635 2530 0
-59.232 20.781 4.375 62.772 2540 0
-59.774 18.826 4.4073 62.668 2550 0
-59.939 17.159 4.4336 62.347 2560 0
-60.294 15.567 4.4597 62.271 2570 0
-60.491 15.018 4.469 62.327 2580 0
-60.182 13.53 4.4913 61.684 2590 0
-61.632 12.571 4.5112 62.901 2600 0
-61.694 10.905 4.5374 62.651 2610 0
-60.822 12.656 4.5072 62.125 2620 0
-60.485 12.774 4.5043 61.82 2630 0
-60.699 11.937 4.5182 61.862 2640 0
-59.43 14.101 4.4794 61.08 2650 0
-59.344 14.403 4.4743 61.067 2660 0
-59.626 15.791 4.4535 61.682 2670 0
-60.262 12.19 4.5128 61.483 2680 0
-60.356 12.188 4.5131 61.574 2690 0
-60.724 12.165 4.5147 61.93 2700 0
-61.079 10.235 4.5464 61.931 2710 0
-60.423 10.945 4.5332 61.406 2720 0
-57.774 14.517 4.4662 59.57 2730 0
-58.237 15.935 4.4453 60.378 2740 0
-59.567 13.513 4.4893 61.081 2750 0
-59.014 13.244 4.4916 60.482 2760 0
-59.546 11.622 4.5196 60.669 2770 0
-59.596 7.5628 4.5862 60.074 2780 0
-59.495 4.6709 4.634 59.678 2790 0
-58.962 7.3089 4.5891 59.413 2800 0
-59.491 10.268 4.5415 60.371 2810 0
-60.528 10.819 4.5355 61.487 2820 0
-61.304 10.325 4.5455 62.168 2830 0
-62.067 6.6917 4.605 62.426 2840 0
-59.667 4.1607 4.6428 59.812 2850 0
-58.94 3.7934 4.6481 59.062 2860 0
-58.466 3.1495 4.6586 58.551 2870 0
-57.479 2.8474 4.6629 57.549 2880 0
-57.082 5.0663 4.6239 57.307 2890 0
