# Supplementary material for: Inducible microRNA-200c decreases motility of breast cancer cells and reduces filamin A
Source: PLoS One. 2019 Nov 20;14(11):e0224314. doi: 10.1371/journal.pone.0224314 (PMC6867627; doi:10.1371/journal.pone.0224314)
Supplement: S1 Raw Data — (ZIP) [file pone.0224314.s007.zip › MDA-MB-231-200c_noDox/cell170.txt]

48.303 -37.377 7.1954 61.075 240 0
45.486 -39.228 7.1423 60.065 250 0
45.778 -41.072 7.1227 61.502 260 0
40.031 -43.398 7.0282 59.042 270 0
41.89 -43.209 7.0531 60.182 280 0
48.05 -37.137 7.196 60.728 290 0
48.574 -36.611 7.2081 60.826 300 0
46.913 -40.172 7.1458 61.763 310 0
42.732 -45.957 7.0322 62.754 320 0
44.756 -41.794 7.1028 61.236 330 0
44.82 -40.953 7.1136 60.712 340 0
45.191 -41.326 7.1132 61.238 350 0
41.448 -44.318 7.0351 60.68 360 0
42.798 -43.34 7.0623 60.909 370 0
47.401 -37.786 7.181 60.619 380 0
47.372 -36.647 7.1955 59.893 390 0
47.528 -36.638 7.1973 60.011 400 0
42.572 -40.99 7.0875 59.098 410 0
42.981 -39.703 7.1082 58.512 420 0
50.528 -31.213 7.3006 59.392 430 0
50.282 -31.465 7.2948 59.315 440 0
51.375 -28.782 7.3433 58.889 450 0
48.641 -32.73 7.2617 58.627 460 0
32.508 -50.215 6.8577 59.819 470 0
22.454 -60.608 6.638 64.634 480 0
43.941 -42.888 7.0807 61.401 490 0
60.049 -20.528 7.5246 63.461 500 0
69.513 1.8273 7.8803 69.537 510 0
67 1.4309 7.8753 67.015 520 0
58.557 -24.215 7.4619 63.367 530 1
46.093 -39.903 7.1404 60.966 540 1
26.064 -56.375 6.7162 62.108 550 1
12.086 -64.293 6.469 65.419 560 1
6.383 -64.71 6.3815 65.024 570 1
2.4114 -61.452 6.3224 61.499 580 1
-12.151 -64.955 6.0983 66.081 590 1
-27.134 -57.878 5.8448 63.923 600 1
-39.596 -47.253 5.5857 61.65 610 1
-42.892 -44.218 5.513 61.604 620 1
-49.311 -39.11 5.3829 62.938 630 1
-62.44 -20.83 5.0344 65.823 640 1
-62.072 -8.6377 4.8507 62.67 650 1
-62.711 11.551 4.5302 63.766 660 1
-56.629 20.799 4.3604 60.328 670 1
-54.156 22.18 4.3237 58.522 680 1
-52.541 24.091 4.2825 57.801 690 1
-52.382 21.024 4.3307 56.444 700 0
-55.151 12.435 4.4906 56.535 710 0
-58.444 0.62415 4.7017 58.447 720 0
-57.959 -5.8856 4.8136 58.257 730 0
-56.096 -7.1028 4.8383 56.544 740 0
-52.348 -11.507 4.9288 53.597 750 0
-48.16 -21.381 5.1302 52.692 760 0
-35.063 -41.207 5.5782 54.106 770 0
-32.899 -50.232 5.7034 60.046 780 0
-32.821 -54.227 5.7389 63.386 790 0
-32.533 -55.258 5.7511 64.124 800 0
-41.918 -48.606 5.5715 64.185 810 0
-49.783 -35.659 5.334 61.236 820 0
-51.933 -32.231 5.2678 61.121 830 0
-45.908 -43.33 5.4689 63.127 840 0
-42.184 -47.814 5.5603 63.763 850 0
-79.605 83.807 3.9013 115.59 860 0
-44.651 -46.35 5.5165 64.359 860 0
-46.57 -43.245 5.4608 63.552 870 0
-43.768 -42.3 5.4807 60.868 880 0
-41.974 -43.568 5.5164 60.498 890 0
-39.381 -45.087 5.5652 59.864 900 0
-32.203 -50.294 5.7137 59.721 910 0
-29.252 -51.522 5.7668 59.246 920 0
-29.361 -49.992 5.7521 57.977 930 0
-27.856 -50.608 5.78 57.768 940 0
-25.915 -49.873 5.804 56.204 950 0
-25.724 -48.609 5.7964 54.996 960 1
-27.142 -46.702 5.7567 54.016 970 1
-29.288 -44.594 5.7021 53.351 980 1
-30.329 -43.905 5.6787 53.362 990 1
-34.532 -39.286 5.5621 52.306 1000 1
-38.093 -36.451 5.4758 52.724 1010 1
-41.129 -32.523 5.3815 52.434 1020 1
-44.409 -28.12 5.2769 52.563 1030 1
-52.826 -20.357 5.0802 56.613 1040 1
-51.769 -18.652 5.0582 55.027 1050 1
-52.851 -14.187 4.9746 54.722 1060 1
-50.945 -8.1355 4.8707 51.591 1070 1
-51.809 -2.1864 4.7546 51.855 1080 1
-52.89 3.4234 4.6478 53.001 1090 1
-48.029 8.0007 4.5473 48.69 1100 1
-42.183 4.7261 4.6008 42.447 1110 1
-48.238 20.736 4.3064 52.506 1120 1
-49.999 13.807 4.4429 51.87 1130 1
-49.324 28.202 4.193 56.818 1140 1
-54.897 27.052 4.2545 61.201 1150 1
-50.724 31.414 4.1579 59.664 1160 1
-54.291 31.846 4.1819 62.942 1170 0
-54.259 30.288 4.2033 62.14 1180 0
-54.458 31.664 4.1857 62.994 1190 0
-56.705 29.072 4.2386 63.723 1200 0
-59.12 17.457 4.4253 61.643 1210 0
-59.804 13.861 4.4846 61.389 1220 0
-59.63 10.362 4.5403 60.523 1230 0
-58.786 10.399 4.5373 59.699 1240 0
-59.071 11.558 4.5192 60.191 1250 0
-54.793 22.588 4.3214 59.267 1260 0
-55.37 19.483 4.3741 58.698 1270 0
-56.029 15.864 4.4365 58.232 1280 0
-54.802 12.712 4.4845 56.257 1290 0
-55.213 9.5756 4.5407 56.037 1300 0
-56.345 5.2134 4.6201 56.586 1310 0
-56.073 4.6979 4.6288 56.269 1320 0
-55.076 3.237 4.6537 55.172 1330 0
-53.498 -1.3849 4.7383 53.515 1340 0
-54.07 -7.8029 4.8557 54.63 1350 0
-53.618 -12.497 4.9414 55.055 1360 0
-52.185 -14.179 4.9777 54.077 1370 0
-49.563 -15.467 5.0149 51.921 1380 0
-49.218 -16.244 5.0312 51.83 1390 0
-48.072 -20.178 5.1098 52.135 1400 0
-47.224 -20.877 5.1286 51.633 1410 0
-46.29 -22.318 5.1616 51.389 1420 0
-42.796 -22.972 5.205 48.572 1430 0
-40.719 -25.333 5.2689 47.957 1440 1
-38.147 -29.128 5.3645 47.996 1450 1
-35.746 -33.997 5.4727 49.331 1460 1
-33.288 -39.26 5.5799 51.473 1470 1
-32.154 -41.763 5.6271 52.707 1480 1
-29.02 -49.886 5.7563 57.713 1490 1
-22.385 -49.857 5.8612 54.652 1500 1
-19.264 -51.393 5.9246 54.885 1510 1
-11.977 -53.658 6.0636 54.978 1520 1
10.254 -61.36 6.4488 62.211 1530 0
23.042 -59.067 6.6551 63.402 1540 0
39.252 -48.785 6.9607 62.616 1550 0
47.691 -39.212 7.1658 61.742 1560 0
58.329 -14.831 7.605 60.185 1570 0
59.662 -16.128 7.59 61.803 1580 0
56.541 -19.501 7.5219 59.81 1590 0
52.347 -6.3736 7.7328 52.734 1600 0
54.021 20.32 8.2138 57.716 1610 0
53.839 26.375 8.3095 59.953 1620 0
53.885 24.099 8.2745 59.028 1630 0
50.756 24.601 8.3053 56.404 1640 0
44.764 27.725 8.4085 52.655 1650 0
36.64 40.952 8.6949 54.95 1660 0
36.005 39.582 8.6867 53.508 1670 0
28.133 43.534 8.8511 51.833 1680 0
19.822 48.168 9.0344 52.087 1690 0
15.332 51.281 9.1343 53.524 1700 0
12.501 52.091 9.1892 53.57 1710 0
6.085 56.152 9.3168 56.481 1720 0
14.707 52.999 9.1541 55.002 1730 0
38.375 45.769 8.727 59.728 1740 0
42.893 45.839 8.6726 62.778 1750 0
41.88 45.415 8.6799 61.777 1760 0
44.376 41.217 8.6025 60.564 1770 0
40.942 42.045 8.6527 58.686 1780 0
26.26 52.971 8.9645 59.123 1790 0
24.438 48.895 8.9613 54.662 1800 0
27.683 46.299 8.8859 53.944 1810 0
25.089 48.173 8.9446 54.315 1820 0
26.659 42.79 8.8676 50.415 1830 0
30.161 40.592 8.7858 50.57 1840 0
32.408 37.995 8.7186 49.939 1850 0
38.534 33.506 8.5697 51.064 1860 0
42.896 30.629 8.4741 52.709 1870 0
49.692 22.165 8.2736 54.411 1880 0
45.933 25.337 8.358 52.458 1890 0
43.683 22.011 8.3207 48.915 1900 0
46.812 20.783 8.2718 51.219 1910 0
60.253 1.4708 7.8784 60.271 1920 0
59.188 -3.1765 7.8004 59.273 1930 0
59.657 -3.1789 7.8007 59.742 1940 0
61.118 -4.5631 7.7795 61.288 1950 0
58.965 -6.7291 7.7404 59.348 1960 0
57.652 -6.3813 7.7437 58.004 1970 0
54.81 -8.3132 7.7035 55.436 1980 0
54.121 -3.9472 7.7812 54.265 1990 0
52.352 -3.9888 7.7779 52.503 2000 0
49.672 22.849 8.2851 54.675 2010 0
50.355 35.702 8.4707 61.727 2020 0
52.032 39.732 8.5061 65.467 2030 0
47.638 41.616 8.572 63.255 2040 0
46.867 49.964 8.6714 68.505 2050 0
44.313 47.603 8.6752 65.036 2060 0
44.368 47.834 8.677 65.243 2070 0
43.389 46.195 8.6707 63.376 2080 0
23.441 54.63 9.0194 59.447 2090 0
21.327 54.613 9.0525 58.63 2100 0
18.283 60.401 9.1308 63.107 2110 0
15.871 62.41 9.1758 64.396 2120 0
15.505 61.168 9.1765 63.102 2130 0
14.41 60.033 9.1892 61.738 2140 0
13.298 59.137 9.2036 60.614 2150 0
16.422 56.599 9.1424 58.933 2160 0
18.52 54.326 9.0962 57.396 2170 0
23.756 52.141 8.9973 57.298 2180 0
17.324 52.577 9.1065 55.358 2190 0
14.097 51.693 9.1585 53.581 2200 0
12.996 50.475 9.1728 52.121 2210 0
16.831 48.691 9.092 51.518 2220 0
15.614 49.393 9.1186 51.802 2230 0
17.609 48.741 9.0781 51.824 2240 0
21.08 45.567 8.9915 50.206 2250 0
20.46 44.62 8.9949 49.087 2260 0
20.578 44.28 8.9897 48.828 2270 0
28.163 40.77 8.8203 49.552 2280 0
35.49 39.104 8.6878 52.807 2290 0
38 36.809 8.6235 52.905 2300 0
40.913 33.478 8.5398 52.864 2310 0
