# Supplementary material for: Inducible microRNA-200c decreases motility of breast cancer cells and reduces filamin A
Source: PLoS One. 2019 Nov 20;14(11):e0224314. doi: 10.1371/journal.pone.0224314 (PMC6867627; doi:10.1371/journal.pone.0224314)
Supplement: S1 Raw Data — (ZIP) [file pone.0224314.s007.zip › MDA-MB-231-200c_noDox/cell171.txt]

-54.144 -32.534 5.2535 63.167 10 0
-64.09 -13.434 4.919 65.483 20 0
-53.684 -33.005 5.2636 63.018 30 0
-57.6 -26.743 5.1471 63.505 40 0
-58.945 -23.537 5.0923 63.471 50 0
-59.827 -23.248 5.083 64.185 60 0
-60.509 -20.116 5.0333 63.765 70 0
-60.794 -21.96 5.059 64.638 80 0
-60.67 -20.234 5.0343 63.955 90 0
-61.396 -20.687 5.0374 64.788 100 0
-62.31 -17.397 4.9847 64.693 110 0
-60.745 -20.729 5.0412 64.185 120 0
-62.326 -16.208 4.9668 64.399 130 0
-66.914 4.8667 4.6398 67.091 140 0
-64.926 6.2663 4.6162 65.227 150 0
-62.837 -2.9275 4.7589 62.905 160 0
-61.461 -14.746 4.9479 63.205 170 0
-61.155 -4.6099 4.7876 61.329 180 0
-61.284 -3.7847 4.7741 61.401 190 0
-61.461 -1.1167 4.7306 61.471 200 0
-62.669 3.8333 4.6513 62.786 210 0
-62.692 7.685 4.5904 63.162 220 0
-61.831 9.0647 4.5668 62.492 230 0
-60.848 7.5387 4.5891 61.313 240 0
-60.517 5.0895 4.6285 60.73 250 0
-60.526 4.9029 4.6316 60.724 260 0
-59.609 0.67807 4.701 59.613 270 0
-60.102 0.96804 4.6963 60.11 280 0
-59.904 1.848 4.6815 59.932 290 0
-60.174 -0.20178 4.7157 60.174 300 0
-58.687 -10.05 4.882 59.541 310 0
-59.99 -13.544 4.9344 61.5 320 0
-59.041 -15.699 4.9723 61.093 330 0
-59.58 -0.56794 4.7219 59.583 340 0
-59.704 4.9731 4.6293 59.911 350 0
-60.163 -0.46767 4.7202 60.165 360 0
-59.807 -12.16 4.913 61.03 370 0
-60.362 -4.4781 4.7864 60.527 380 0
-60.411 2.4622 4.6717 60.461 390 0
-60.527 1.5424 4.6869 60.547 400 0
-59.841 12.67 4.5037 61.167 410 0
-59.869 6.5464 4.6035 60.226 420 0
-59.927 -0.34754 4.7182 59.928 430 0
-59.794 2.1397 4.6766 59.832 440 0
-59.23 5.3587 4.6222 59.472 450 0
-58.876 4.8769 4.6297 59.077 460 0
-59.373 9.9434 4.5465 60.2 470 0
-61.674 9.6854 4.5566 62.43 480 0
-61.917 11.521 4.5284 62.98 490 0
-62.141 11.618 4.5276 63.218 500 0
-62.056 9.969 4.5531 62.852 510 0
-62.683 6.728 4.6055 63.043 520 0
-62.803 1.8992 4.6822 62.832 530 0
-62.278 0.95123 4.6971 62.285 540 0
-61.996 5.0488 4.6311 62.202 550 0
-59.48 13.966 4.4818 61.097 560 0
-58.994 16.705 4.4365 61.314 570 0
-58.888 14.646 4.4686 60.682 580 0
-58.023 12.866 4.4942 59.433 590 0
-60.11 12.374 4.5094 61.371 600 0
-61.12 8.7 4.571 61.736 610 0
-60.827 1.8099 4.6826 60.854 620 0
-60.77 -2.6387 4.7558 60.827 630 0
-60.242 -5.4733 4.803 60.49 640 0
-59.489 -8.777 4.8589 60.133 650 0
-59.42 -7.902 4.8446 59.943 660 0
-59.726 -2.6819 4.7573 59.786 670 0
-60.414 3.6929 4.6513 60.527 680 0
-59.5 6.3575 4.6059 59.839 690 0
-58.93 5.5484 4.6185 59.191 700 0
-59.052 -2.5501 4.7555 59.107 710 0
-56.436 -9.7386 4.8833 57.27 720 0
-54.652 -17.846 5.028 57.492 730 0
-58.133 -12.659 4.9268 59.495 740 0
-58.874 -1.2724 4.734 58.888 750 0
-56.415 6.5651 4.5965 56.796 760 0
-55.321 12.342 4.4929 56.681 770 0
-56.463 11.517 4.5112 57.626 780 0
-56.202 9.9064 4.5379 57.068 790 0
-56.433 7.792 4.5752 56.968 800 0
-57.64 4.3922 4.6363 57.807 810 0
-58.244 1.3604 4.689 58.259 820 0
-58.42 -0.14012 4.7148 58.421 830 0
-59.477 -2.7194 4.7581 59.539 840 0
-59.093 -3.3413 4.7689 59.188 850 0
-58.746 9.9163 4.5452 59.577 860 1
-53.372 34.065 4.1443 63.317 870 1
-49.52 45.237 3.9722 67.072 880 1
-41.986 50.888 3.8314 65.973 890 1
-36.112 51.859 3.7499 63.194 900 1
-31.696 53.33 3.6778 62.038 910 1
-27.559 55.791 3.6004 62.226 920 1
-21.028 58.106 3.4888 61.794 930 1
-15.808 61.405 3.3936 63.407 940 1
-6.5137 62.991 3.2446 63.327 950 1
-4.0327 61.952 3.2066 62.083 960 1
-1.1756 61.219 3.1608 61.23 970 1
7.8268 63.571 3.0191 64.051 980 1
24.223 61.359 2.7656 65.967 990 1
29.475 57.228 2.666 64.372 1000 1
36.979 50.47 2.5093 62.567 1010 1
40.296 44.3 2.4035 59.885 1020 1
44.291 40.129 2.3069 59.766 1030 1
57.298 20.153 1.909 60.739 1040 1
62.094 -6.2131 1.4711 62.404 1050 1
60.48 -14.941 1.3286 62.299 1060 1
53.44 -29.15 1.0714 60.873 1070 1
42.371 -44.648 0.75925 61.553 1080 1
44.452 -42.638 0.80622 61.596 1090 1
43.992 -41.403 0.8157 60.411 1100 1
28.092 -53.671 0.4822 60.579 1110 1
14.108 -58.493 0.23667 60.17 1120 1
-2.0134 -63.022 -0.031936 63.054 1130 1
-16.558 -60.879 -0.26556 63.09 1140 1
-17.109 -59.402 -0.28043 61.817 1150 1
-10.655 -58.666 -0.17967 59.626 1160 1
-14.722 -55.408 -0.2597 57.331 1170 1
-15.27 -53.793 -0.27659 55.918 1180 1
-39.105 -48.32 -0.68037 62.161 1190 1
-57.01 -30.655 -1.0774 64.73 1200 1
-59.776 -23.916 -1.1902 64.382 1210 1
-54.339 -39.103 -0.94703 66.946 1220 0
-53.002 -40.97 -0.91275 66.991 1230 0
-45.399 -45.112 -0.78857 64.002 1240 0
-27.675 -56.544 -0.45517 62.953 1250 0
-27.611 -57.699 -0.44633 63.965 1260 0
-13.373 -59.93 -0.21955 61.404 1270 0
-1.1708 -59.499 -0.019674 59.511 1280 0
-20.087 -59.143 -0.32741 62.461 1290 0
-22.806 -59.935 -0.36359 64.127 1300 0
-14.761 -60.287 -0.24012 62.068 1310 0
-23.191 -59.126 -0.37379 63.512 1320 0
-22.077 -59.349 -0.35613 63.322 1330 0
-22.986 -57.438 -0.38067 61.866 1340 0
-40.508 -48.239 -0.6985 62.991 1350 0
-38.354 -49.528 -0.65893 62.643 1360 0
-36.811 -50.796 -0.6271 62.732 1370 0
-39.545 -48.027 -0.68884 62.212 1380 0
-51.158 -33.17 -0.99556 60.971 1390 0
-52.463 -26.191 -1.1078 58.638 1400 0
-53.904 -23.422 -1.1609 58.773 1410 0
-60.135 -9.8382 -1.4086 60.935 1420 0
-63.526 7.2498 -1.6844 63.938 1430 0
-65.563 -2.1925 -1.5374 65.599 1440 0
-65.055 0.68352 -1.5813 65.059 1450 0
-61.867 11.891 -1.7607 62.999 1460 0
-55.072 36.783 -2.1596 66.226 1470 0
-55.489 34.191 -2.123 65.177 1480 0
-67.088 3.7015 -1.6259 67.19 1490 0
-67.48 10.948 -1.7316 68.362 1500 0
-68.198 10.44 -1.7227 68.992 1510 0
-67.595 9.9009 -1.7162 68.317 1520 0
-65.858 6.1953 -1.6646 66.149 1530 0
-65.241 2.4313 -1.608 65.286 1540 0
-65.279 8.4638 -1.6997 65.826 1550 0
-64.275 9.2604 -1.7139 64.938 1560 0
-62.517 17.945 -1.8503 65.041 1570 0
-59.825 21.632 -1.9178 63.615 1580 0
-57.058 27.712 -2.0229 63.432 1590 0
-55.747 26.863 -2.0198 61.881 1600 0
-44.986 35.843 -2.2435 57.519 1610 0
-34.038 48.175 -2.5265 58.987 1620 0
-31.349 47.842 -2.5615 57.198 1630 0
-28.214 45.64 -2.5879 53.657 1640 0
-45.59 18.28 -1.9521 49.119 1650 1
-58.065 10.625 -1.7518 59.029 1660 1
-60.083 5.3467 -1.6596 60.32 1670 1
-60.801 0.77419 -1.5835 60.806 1680 1
-61.607 -1.7764 -1.542 61.633 1690 1
-60.829 -4.775 -1.4925 61.016 1700 1
-60.218 -6.6054 -1.4615 60.58 1710 1
-57.738 -10.144 -1.3969 58.623 1720 1
-55.722 -11.819 -1.3618 56.961 1730 0
