# Supplementary material for: Inducible microRNA-200c decreases motility of breast cancer cells and reduces filamin A
Source: PLoS One. 2019 Nov 20;14(11):e0224314. doi: 10.1371/journal.pone.0224314 (PMC6867627; doi:10.1371/journal.pone.0224314)
Supplement: S1 Raw Data — (ZIP) [file pone.0224314.s007.zip › MDA-MB-231-200c_noDox/cell172.txt]

-11.052 60.069 3.3235 61.077 10 1
-15.484 57.696 3.4038 59.738 20 1
-17.795 55.192 3.4535 57.99 30 1
-24.499 54.155 3.5664 59.438 40 1
-29.383 54.04 3.6396 61.511 50 1
-31.89 47.524 3.7326 57.232 60 1
-36.337 44.389 3.8276 57.365 70 1
-41.562 42.645 3.9141 59.548 80 1
-43.934 40.411 3.9687 59.693 90 1
-45.044 34.103 4.0644 56.498 100 1
-47.468 29.437 4.1573 55.855 110 1
-52.796 20.688 4.3389 56.705 120 1
-54.612 13.217 4.4749 56.189 130 1
-68.365 8.2204 4.5927 68.857 140 1
-65.928 12.2 4.5294 67.048 150 0
-64.375 26.519 4.3216 69.623 160 0
-64.096 18.371 4.4333 66.676 170 0
-63.989 18.556 4.4301 66.625 180 0
-57.789 30.863 4.2219 65.514 190 1
-47.628 50.746 3.8953 69.596 200 1
-40.459 54.232 3.7826 67.661 210 1
-35.681 55.347 3.7142 65.852 220 1
-25.175 60.95 3.5333 65.944 230 1
-11.133 67.228 3.3057 68.143 240 1
0.11163 66.702 3.1399 66.702 250 1
22.572 63.462 2.7999 67.356 260 1
27.994 58.695 2.6966 65.029 270 0
35.161 56.538 2.5852 66.58 280 0
37.114 54.455 2.5433 65.9 290 0
39.593 54.338 2.5119 67.233 300 0
40.633 51.884 2.4772 65.902 310 0
43.681 49.524 2.4188 66.035 320 0
46.63 44.521 2.3331 64.471 330 0
56.842 28.383 2.0339 63.534 340 0
57.783 26.315 1.9981 63.493 350 0
54.238 31.251 2.0935 62.597 360 0
52.276 31.909 2.1188 61.246 370 0
51.358 29.306 2.0893 59.131 380 0
56.635 21.19 1.9288 60.469 390 0
53.739 23.787 1.9875 58.768 400 0
55.056 20.16 1.9218 58.631 410 0
58.115 12.549 1.7835 59.454 420 0
56.422 10.725 1.7586 57.432 430 0
61.231 -4.5383 1.4968 61.399 440 0
62.001 -10.361 1.4052 62.861 450 0
62.058 -11.593 1.3861 63.131 460 0
61.63 -10.504 1.402 62.519 470 0
55.096 -29.046 1.0856 62.283 480 1
51.958 -36.674 0.95617 63.597 490 1
44.715 -44.595 0.78674 63.152 500 1
38.607 -49.301 0.66434 62.618 510 1
30.705 -56.811 0.4955 64.577 520 1
19.497 -61.908 0.3051 64.906 530 1
5.4087 -64.106 0.084172 64.334 540 1
-11.117 -65.354 -0.16848 66.293 550 1
-23.277 -62.03 -0.359 66.253 560 1
-35.007 -58.04 -0.54274 67.78 570 1
-47.683 -48.875 -0.77305 68.283 580 1
-58.533 -35.232 -1.029 68.318 590 1
-64.96 -19.754 -1.2756 67.897 600 1
-67.734 -4.0557 -1.511 67.855 610 1
-67.422 4.9916 -1.6447 67.607 620 1
-65.744 7.4748 -1.684 66.168 630 1
-59.885 31.423 -2.054 67.629 640 1
-50.748 41.294 -2.2538 65.426 650 1
-44.091 47.447 -2.3928 64.77 660 1
-40.714 44.375 -2.3992 60.223 670 1
-27.207 56.416 -2.6922 62.634 680 1
-20.52 65.657 -2.8387 68.789 690 1
-12.81 68.417 -2.9565 69.606 700 1
9.3266 67.47 -3.279 68.112 710 1
18.205 66.239 -3.4098 68.695 720 1
28.277 61.51 -3.5725 67.698 730 1
37.014 56.632 -3.7205 67.655 740 1
44.444 48.045 -3.8881 65.449 750 1
47.718 41.088 -4.0015 62.97 760 1
51.728 27.461 -4.2243 58.565 770 1
57.466 19.662 -4.3827 60.736 780 1
59.472 17.582 -4.4249 62.017 790 1
65.197 11.36 -4.5399 66.18 800 1
66.668 -6.7609 -4.8135 67.01 810 1
62.062 -15.7 -4.9602 64.017 820 1
58.211 -28.65 -5.1698 64.879 830 1
49.98 -41.262 -5.4025 64.812 840 1
41.769 -46.318 -5.5494 62.37 850 1
38.854 -46.814 -5.5904 60.838 860 1
33.107 -51.047 -5.7078 60.843 870 1
24.453 -58.766 -5.8889 63.65 880 1
17.946 -59.97 -5.9924 62.597 890 1
9.5894 -65.81 -6.1385 66.505 900 1
-3.6526 -63.987 -6.3402 64.092 910 1
-30.909 -58.113 -6.772 65.822 920 1
-29.115 -58.583 -6.7444 65.419 930 1
-39.757 -49.732 -6.9576 63.67 940 1
-58.252 -34.277 -7.3221 67.588 950 1
-57.14 -32.919 -7.3313 65.944 960 1
-58.467 -28.09 -7.4061 64.864 970 1
-58.289 -23.257 -7.4743 62.758 980 1
-61.588 -11.393 -7.6711 62.633 990 1
-64.46 3.8391 -7.9135 64.574 1000 1
-65.213 12.394 -8.0418 66.381 1010 1
-63.991 18.119 -8.1299 66.507 1020 1
-63.434 18.434 -8.1368 66.059 1030 1
-61.829 15.845 -8.1049 63.827 1040 1
-47.351 48.419 -8.6505 67.724 1050 1
-42.416 52.014 -8.7407 67.116 1060 1
-44.042 51.508 -8.7174 67.77 1070 1
-44.946 46.72 -8.6587 64.83 1080 1
-30.506 54.982 -8.9182 62.878 1090 1
-17.81 60.632 -9.1391 63.193 1100 1
2.6602 62.291 -9.4675 62.348 1110 1
13.597 64.365 -9.633 65.786 1120 1
20.816 58.446 -9.7669 62.043 1130 1
23.806 55.344 -9.831 60.246 1140 1
23.039 54.391 -9.8255 59.069 1150 1
23.78 52.339 -9.8512 57.488 1160 1
22.931 50.123 -9.8538 55.12 1170 1
26.707 46.427 -9.9468 53.56 1180 1
28.887 42.406 -10.023 51.31 1190 1
46.399 30.427 -10.415 55.486 1200 1
58.436 22.826 -10.623 62.735 1210 1
62.182 21.667 -10.66 65.849 1220 1
62.096 18.973 -10.699 64.93 1230 1
59.057 17.188 -10.712 61.507 1240 1
59.575 11.672 -10.802 60.708 1250 1
57.902 4.5835 -10.917 58.084 1260 1
56.496 -0.72489 -11.008 56.501 1270 1
52.197 -17.899 -11.326 55.18 1280 1
55.891 -27.854 -11.458 62.447 1290 1
51.5 -38.201 -11.634 64.121 1300 1
50.081 -32.897 -11.577 59.919 1310 1
49.765 -34.788 -11.606 60.718 1320 1
43.067 -43.821 -11.79 61.441 1330 1
38.408 -49.468 -11.906 62.628 1340 1
39.176 -50.699 -11.908 64.072 1350 1
35.462 -46.279 -11.913 58.304 1360 1
36.168 -48.573 -11.926 60.559 1370 1
30.885 -46.273 -11.978 55.633 1380 1
20.545 -55.128 -12.21 58.832 1390 1
16.107 -65.423 -12.325 67.377 1400 1
5.5151 -62.831 -12.479 63.073 1410 1
-11.523 -62.764 -12.748 63.813 1420 1
-22.428 -63.012 -12.908 66.885 1430 1
-23.84 -60.66 -12.941 65.176 1440 1
-27.947 -57.29 -13.02 63.743 1450 1
-32.628 -52.515 -13.122 61.825 1460 1
-43.265 -44.035 -13.343 61.733 1470 1
-56.302 -30.831 -13.636 64.191 1480 1
-57.67 -31.671 -13.635 65.794 1490 1
-55.905 -29.702 -13.649 63.305 1500 1
-52.044 -25.565 -13.681 57.984 1510 1
-51.625 -19.585 -13.775 55.216 1520 1
-50.564 -18.949 -13.779 53.998 1530 1
-50.83 -16.579 -13.822 53.465 1540 1
-51.367 -12.344 -13.901 52.829 1550 1
-60.419 19.77 -14.453 63.571 1560 1
-55.386 29.512 -14.627 62.758 1570 1
-56.954 29.001 -14.608 63.913 1580 1
-50.946 30.495 -14.677 59.375 1590 1
-47.831 31.71 -14.723 57.388 1600 1
-41.174 45.007 -14.967 60.999 1610 1
-35.469 50.862 -15.099 62.008 1620 1
-32.02 53.729 -15.171 62.547 1630 0
-34.286 52.189 -15.127 62.444 1640 0
-37.5 50.267 -15.067 62.714 1650 0
-40.324 48.149 -15.011 62.804 1660 0
-42.507 46.197 -14.964 62.777 1670 0
-37.974 48.17 -15.04 61.338 1680 0
-37.346 47.984 -15.047 60.804 1690 0
-37.86 46.382 -15.023 59.873 1700 0
-39.589 43.365 -14.968 58.718 1710 0
-43.938 34.552 -14.804 55.897 1720 0
-50.211 26.836 -14.628 56.932 1730 0
-53.469 20.84 -14.509 57.386 1740 0
-55.539 16.349 -14.423 57.895 1750 0
-56.333 11.525 -14.339 57.5 1760 0
-52.96 7.0004 -14.269 53.421 1770 0
-52.657 4.4459 -14.221 52.844 1780 0
-51.39 0.56513 -14.148 51.393 1790 0
-52.787 -6.3806 -14.017 53.171 1800 0
-51.999 -5.5339 -14.031 52.293 1810 0
-50.413 -4.5512 -14.047 50.618 1820 0
-46.947 -6.424 -14.001 47.384 1830 0
-55.548 -20.396 -13.785 59.174 1840 0
-56.115 -20.002 -13.795 59.573 1850 0
-57.6 -14.817 -13.885 59.475 1860 0
