# Supplementary material for: Inducible microRNA-200c decreases motility of breast cancer cells and reduces filamin A
Source: PLoS One. 2019 Nov 20;14(11):e0224314. doi: 10.1371/journal.pone.0224314 (PMC6867627; doi:10.1371/journal.pone.0224314)
Supplement: S1 Raw Data — (ZIP) [file pone.0224314.s007.zip › MDA-MB-231-200c_noDox/cell173.txt]

15.223 65.46 2.9131 67.207 530 0
15.177 63.791 2.908 65.571 540 0
14.733 62.323 2.9095 64.041 550 0
27.395 58.499 2.7036 64.596 560 0
31.817 56.22 2.6266 64.599 570 0
28.287 57.136 2.6819 63.755 580 1
27.352 56.16 2.6884 62.467 590 1
18.019 59.769 2.8488 62.426 600 1
10.747 59.024 2.9615 59.994 610 1
3.8526 58.615 3.076 58.742 620 1
-1.1921 57.52 3.1623 57.533 630 1
-4.0422 55.062 3.2149 55.21 640 1
-12.827 55.514 3.3687 56.976 650 1
-29.467 54.243 3.6392 61.73 660 1
-38.786 49.843 3.8029 63.157 670 1
-48.422 38.612 4.0392 61.932 680 1
-50.972 33.555 4.1302 61.025 690 1
-51.979 28.04 4.2177 59.06 700 1
-56.451 17.715 4.4083 59.166 710 1
-62.324 4.5486 4.6395 62.49 720 1
-63.626 -2.0614 4.7448 63.659 730 1
-60.476 -16.579 4.98 62.708 740 1
-50.707 -36.529 5.3367 62.495 750 1
-36.266 -52.547 5.6791 63.847 760 1
-25.176 -56.47 5.8638 61.828 770 1
-9.0362 -59.483 6.1324 60.165 780 1
8.2941 -59.812 6.421 60.384 790 1
15.483 -56.984 6.5485 59.05 800 1
18.402 -55.95 6.6009 58.898 810 1
21.212 -53.46 6.6609 57.514 820 1
37.894 -45.336 6.9794 59.087 830 1
52.451 -34.86 7.2674 62.979 840 1
54.228 -27.704 7.3817 60.895 850 1
56.798 -17.885 7.5489 59.547 860 1
60.272 7.4476 7.9769 60.73 870 1
58.689 18.736 8.163 61.607 880 1
51.967 28.727 8.359 59.378 890 1
36.658 46.948 8.7618 59.564 900 1
3.2187 60.248 9.3714 60.334 910 1
-14.576 57.604 9.6726 59.419 920 1
-36.197 50.664 10.045 62.267 930 1
-52.207 35.771 10.395 63.286 940 1
-61.706 8.5922 10.857 62.301 950 1
-62.588 -13.439 11.207 64.015 960 1
-59.231 -20.455 11.328 62.664 970 1
-62.646 -6.1827 11.094 62.951 980 1
-60.811 10.876 10.819 61.776 990 1
-56.717 18.265 10.684 59.586 1000 1
-44.524 40.761 10.254 60.365 1010 1
-23.134 56.664 9.8124 61.204 1020 1
4.8488 61.908 9.3466 62.097 1030 1
29.026 51.414 8.9108 59.041 1040 1
53.894 35.297 8.4338 64.424 1050 1
60.97 7.5313 7.9769 61.433 1060 1
58.477 -15.865 7.5891 60.591 1070 1
52.339 -33.954 7.2785 62.388 1080 1
35.601 -50.836 6.8941 62.062 1090 1
26.312 -57.07 6.7152 62.844 1100 1
0.86313 -61.279 6.2973 61.285 1110 1
-3.9991 -61.067 6.2178 61.198 1120 0
-11.338 -59.571 6.0951 60.64 1130 0
-12.267 -57.961 6.0746 59.245 1140 0
-12.406 -57.182 6.0695 58.512 1150 0
-9.0339 -56.67 6.1251 57.385 1160 0
16.669 -56.959 6.5679 59.348 1170 0
15.116 -53.697 6.5576 55.784 1180 0
25.555 -54.664 6.7205 60.343 1190 0
36.005 -53.835 6.8727 64.766 1200 0
-2.1049 -58.357 6.2471 58.395 1210 0
-30.334 -51.526 5.7511 59.792 1220 0
-33.14 -53.872 5.7317 63.249 1230 0
-23.145 -57.829 5.9025 62.289 1240 0
-3.5649 -61.493 6.2253 61.596 1250 0
7.0774 -61.621 6.3975 62.026 1260 0
21.287 -56.509 6.6434 60.385 1270 0
36.358 -49.406 6.9176 61.342 1280 0
22.541 -54.834 6.6732 59.286 1290 0
12.116 -58.635 6.487 59.873 1300 0
-8.549 -60.374 6.1425 60.977 1310 0
-17.151 -60.296 6.0061 62.688 1320 0
-16.714 -57.279 5.9993 59.668 1330 0
7.2917 -61.56 6.4011 61.99 1340 1
22.994 -59.618 6.6513 63.898 1350 1
29.957 -57.027 6.7669 64.417 1360 1
39.721 -49.233 6.9621 63.259 1370 1
55.144 -31.636 7.3331 63.574 1380 1
58.599 -22.643 7.4853 62.822 1390 0
52.301 -28.361 7.3571 59.496 1400 0
41.253 -40.813 7.0739 58.031 1410 0
41.939 -41.042 7.0794 58.679 1420 0
56.745 -19.084 7.5295 59.868 1430 0
58.689 -4.7566 7.7731 58.881 1440 0
59.765 9.5253 8.012 60.52 1450 0
56.721 19.796 8.1898 60.076 1460 0
53.502 21.689 8.2391 57.732 1470 0
44.042 39.03 8.5791 58.847 1480 0
48.004 39.087 8.5374 61.904 1490 1
60.947 18.531 8.1492 63.702 1500 1
64.238 10.88 8.0218 65.153 1510 1
63.724 0.62995 7.8639 63.727 1520 1
60.534 -5.772 7.7589 60.808 1530 1
57.473 -24.289 7.4541 62.395 1540 1
50.66 -36.835 7.2253 62.636 1550 1
45.336 -41.551 7.1121 61.497 1560 1
37.572 -47.712 6.9502 60.73 1570 1
40.943 -46.078 7.0096 61.64 1580 0
50.14 -38.199 7.2029 63.033 1590 0
56.501 -26.584 7.4142 62.443 1600 0
55.507 -26.325 7.4111 61.433 1610 0
51.801 -30.579 7.3207 60.153 1620 0
46.462 -39.771 7.146 61.159 1630 0
53.195 -32.276 7.3086 62.222 1640 0
58.14 -8.1675 7.7144 58.711 1650 0
60.417 -2.7681 7.8082 60.48 1660 0
59.219 -9.8897 7.6885 60.039 1670 0
56.915 -20.129 7.514 60.37 1680 0
55.172 -23.672 7.4487 60.036 1690 0
55.228 -20.664 7.496 58.967 1700 0
58.561 -7.7034 7.7232 59.065 1710 0
61.36 -2.6959 7.8101 61.419 1720 0
60.783 -4.9089 7.7734 60.981 1730 0
58.841 -19.264 7.5376 61.914 1740 0
57.588 -24.838 7.4468 62.716 1750 0
59.411 -13.273 7.6342 60.876 1760 1
62.596 8.0456 7.9818 63.111 1770 1
63.164 14.315 8.0768 64.766 1780 1
59.807 22.766 8.2177 63.994 1790 1
53.956 33.623 8.4113 63.575 1800 1
46.578 38.713 8.5474 60.565 1810 1
34.004 51.368 8.84 61.603 1820 1
34.489 48.863 8.8101 59.808 1830 1
44.755 40.936 8.5948 60.653 1840 1
53.923 30.81 8.3731 62.104 1850 1
56.974 28.111 8.3123 63.531 1860 1
60.656 10.508 8.0255 61.559 1870 1
61.974 0.20109 7.8572 61.975 1880 1
61.674 -1.7259 7.826 61.698 1890 1
61.101 10.969 8.0316 62.078 1900 1
55.556 24.184 8.2645 60.592 1910 1
51.523 31.886 8.4082 60.592 1920 1
43.368 44.58 8.6532 62.194 1930 1
20.095 57.671 9.0895 61.072 1940 1
13.039 61.123 9.2146 62.498 1950 1
0.24827 61.345 9.4207 61.345 1960 1
-6.6892 57.671 9.5403 58.058 1970 1
-21.613 54.779 9.8006 58.889 1980 1
-37.846 47.743 10.095 60.924 1990 1
-43.892 37.831 10.284 57.945 2000 1
-42.565 39.885 10.243 58.332 2010 0
-39.598 38.373 10.226 55.141 2020 0
-42.011 32.49 10.337 53.109 2030 0
-53.67 25.491 10.552 59.416 2040 1
-58.342 21.344 10.645 62.123 2050 1
-62.611 11.516 10.814 63.661 2060 1
-61.462 -2.696 11.039 61.521 2070 1
-59.248 -18.554 11.299 62.085 2080 1
-56.295 -23.44 11.39 60.98 2090 1
-53.77 -24.737 11.427 59.187 2100 1
-58.271 -13.341 11.221 59.779 2110 1
-60.194 1.9217 10.964 60.225 2120 1
-59.572 13.317 10.776 61.042 2130 1
-58.395 14.942 10.745 60.276 2140 1
-60.547 -11.336 11.181 61.599 2150 1
-54.619 -30.482 11.505 62.549 2160 1
-50.825 -37.035 11.625 62.887 2170 1
-62.264 -18.104 11.279 64.843 2180 1
-66.275 -8.3747 11.121 66.802 2190 1
-62.869 14.745 10.765 64.575 2200 1
-55.647 30.971 10.488 63.685 2210 1
-44.208 44.853 10.203 62.977 2220 1
-30.466 55.342 9.928 63.174 2230 1
-25.416 54.965 9.8579 60.557 2240 1
-21.766 57.067 9.7892 61.077 2250 1
-39.39 51.745 10.075 65.032 2260 1
-50.656 42.706 10.295 66.256 2270 1
-54.645 35.764 10.416 65.308 2280 1
-54.591 29.962 10.494 62.273 2290 1
-51.864 23.709 10.567 57.026 2300 1
-50.542 16.506 10.68 53.169 2310 1
-56.28 1.1031 10.976 56.291 2320 1
-56.272 -17.786 11.302 59.016 2330 1
-53.068 -29.129 11.498 60.537 2340 1
-49.354 -32.888 11.583 59.308 2350 0
-52.624 -26.338 11.46 58.847 2360 0
-59.319 -12.644 11.206 60.651 2370 0
-61.986 -8.6785 11.135 62.591 2380 0
-60.419 -22.646 11.354 64.524 2390 1
-50.698 -38.171 11.641 63.461 2400 1
-36.669 -52.525 11.957 64.058 2410 1
-25.327 -59.257 12.162 64.443 2420 1
-7.1549 -61.389 12.45 61.805 2430 1
6.8122 -61.194 12.677 61.572 2440 1
23.162 -55.148 12.964 59.815 2450 1
40.341 -45.292 13.294 60.653 2460 1
55.604 -30.028 13.642 63.194 2470 1
60.996 -17.463 13.858 63.446 2480 1
63.995 -8.7264 14.002 64.587 2490 1
62.161 11.134 14.314 63.15 2500 1
53.563 34.701 14.712 63.821 2510 1
32.491 51.31 15.143 60.732 2520 1
8.8364 61.128 15.564 61.763 2530 1
-11.107 60.915 15.888 61.92 2540 1
-28.781 55.577 16.186 62.587 2550 1
-37.167 49.365 16.353 61.792 2560 1
-39.917 46.13 16.421 61.003 2570 0
-40.697 46.513 16.427 61.804 2580 0
-28.834 56.024 16.183 63.009 2590 0
-22.806 59.279 16.075 63.515 2600 0
-15.221 63.803 15.942 65.593 2610 0
3.3798 63.882 15.655 63.971 2620 0
14.035 59.042 15.475 60.687 2630 0
24.151 54.894 15.293 59.971 2640 0
34.359 48.098 15.088 59.11 2650 0
40.266 42.107 14.945 58.261 2660 0
23.063 53.359 15.3 58.13 2670 0
2.9258 58.373 15.658 58.446 2680 0
-13.162 58.847 15.928 60.301 2690 0
-25.961 53.932 16.157 59.855 2700 0
-15.705 59.681 15.965 61.713 2710 0
-4.7779 59.822 15.788 60.012 2720 0
2.6581 58.932 15.663 58.992 2730 0
-7.5713 58.529 15.837 59.017 2740 0
-21.884 57.023 16.074 61.078 2750 0
-30.225 55.962 16.203 63.602 2760 0
-29.682 54.134 16.21 61.738 2770 0
-36.985 46.65 16.378 59.533 2780 0
-47.711 33.859 16.662 58.504 2790 0
-50.656 32.291 16.711 60.073 2800 0
-51.162 27.759 16.782 58.207 2810 0
-54.136 21.619 16.899 58.293 2820 0
-59.798 5.5696 17.186 60.057 2830 0
-57.988 -14.399 17.522 59.749 2840 0
-57.394 -25.809 17.701 62.929 2850 0
-59.778 -18.442 17.578 62.558 2860 0
-62.888 -10.405 17.443 63.742 2870 0
-64.053 -4.6047 17.351 64.219 2880 0
-65.422 4.8188 17.205 65.6 2890 0
